# Supplementary material for: ACME: Automated Cell Morphology Extractor for Comprehensive Reconstruction of Cell Membranes
Source: PLoS Comput Biol. 2012 Dec 6;8(12):e1002780. doi: 10.1371/journal.pcbi.1002780 (PMC3516542; doi:10.1371/journal.pcbi.1002780)
Supplement: Dataset S1 — A single time-point of somite image data along with intermediate processing results from using ACME code. (ZIP) [file pcbi.1002780.s001.zip]

Archive with 8 entries (6 files):
- DatasetS1/
- DatasetS1/PresomiticMesoderm/
- DatasetS1/PresomiticMesoderm/Somite0-planarity.mha
- DatasetS1/PresomiticMesoderm/Somite0-preprocess.mha
- DatasetS1/PresomiticMesoderm/Somite0-saliency.mha
- DatasetS1/PresomiticMesoderm/Somite0-segment.mha
- DatasetS1/PresomiticMesoderm/Somite0-TV.mha
- DatasetS1/PresomiticMesoderm/Somite0.mha
