# Supplementary material for: ACME: Automated Cell Morphology Extractor for Comprehensive Reconstruction of Cell Membranes
Source: PLoS Comput Biol. 2012 Dec 6;8(12):e1002780. doi: 10.1371/journal.pcbi.1002780 (PMC3516542; doi:10.1371/journal.pcbi.1002780)
Supplement: Dataset S2 — Ten synthetic image sets generated with progressively higher noise parameters ( , ) and increasing cell number. (ZIP) [file pcbi.1002780.s002.zip]

Archive with 24 entries (20 files):
- DatasetS2/
- DatasetS2/Synthetic/
- DatasetS2/Synthetic/manual/
- DatasetS2/Synthetic/manual/1.mha
- DatasetS2/Synthetic/manual/10.mha
- DatasetS2/Synthetic/manual/2.mha
- DatasetS2/Synthetic/manual/3.mha
- DatasetS2/Synthetic/manual/4.mha
- DatasetS2/Synthetic/manual/5.mha
- DatasetS2/Synthetic/manual/6.mha
- DatasetS2/Synthetic/manual/7.mha
- DatasetS2/Synthetic/manual/8.mha
- DatasetS2/Synthetic/manual/9.mha
- DatasetS2/Synthetic/raw/
- DatasetS2/Synthetic/raw/1.mha
- DatasetS2/Synthetic/raw/10.mha
- DatasetS2/Synthetic/raw/2.mha
- DatasetS2/Synthetic/raw/3.mha
- DatasetS2/Synthetic/raw/4.mha
- DatasetS2/Synthetic/raw/5.mha
- DatasetS2/Synthetic/raw/6.mha
- DatasetS2/Synthetic/raw/7.mha
- DatasetS2/Synthetic/raw/8.mha
- DatasetS2/Synthetic/raw/9.mha
