# Supplementary material for: ACME: Automated Cell Morphology Extractor for Comprehensive Reconstruction of Cell Membranes
Source: PLoS Comput Biol. 2012 Dec 6;8(12):e1002780. doi: 10.1371/journal.pcbi.1002780 (PMC3516542; doi:10.1371/journal.pcbi.1002780)
Supplement: Dataset S2 — Ten synthetic image sets generated with progressively higher noise parameters ( , ) and increasing cell number. (ZIP) [file pcbi.1002780.s002.zip › DatasetS2/Synthetic/raw/6.mha]

ObjectType = Image
NDims = 3
BinaryData = True
BinaryDataByteOrderMSB = False
CompressedData = False
TransformMatrix = 1 0 0 0 1 0 0 0 1
Offset = 0 0 0
CenterOfRotation = 0 0 0
AnatomicalOrientation = RAI
ElementSpacing = 0.2 0.2 1
DimSize = 256 256 51
ElementSize = 0.2 0.2 1
ElementType = MET_UCHAR
ElementDataFile = LOCAL
<,:V:L:X,:0D:@<N0H>HPB4N6X6@DV6^XD@P`^6RVpfZw|J06HVJ>2D8PV4h&,@F62P,J*r(2:@bsHD4<L:Lf8TR>jD\<$<4(,`P6D4jB*NZbNP*H>4FN*<Dc>R80:4z©ÂPDF2D4R(N2@6>P8<nX.@>28PV^>J|¥r*j0`D4V2&2<8^>DHB,@>62:J@$ffZ{<.fL.N0R240X2D4\R(NL0ZtBRDVZB,\.DHDX.T2,(<>B.D02Xp(Z:4@*JDj.26Z`4Z@DL4DPL<88@68FL4\4@P&6Xj~±\ÃÉqDD(>VV0(V80<<$BBDFJJ:(LV<DRN2m§§$V4@>NLD^2B`B4BL.LD2B*&>*(6`ºRNfH@,8"F*B(hHB<4R,X42FOD^.0<FV4L<VT64JB42TLN&NJXJ4Rl8>L>(@<8D4R&><FVT6N":>FFDRBD<¯]DfT`*HBJ"<,XX<Z&DD>P4[6D0T&<XB2Vd,8:4^::b<bLBF*:6<$H0T2<@4D`8822:>262066R0 6ZNP:4>HJF^®VdÄÈ|Pj>&DV0>J\dTB:.d:FF.N8L..LF`H£MLF$L*B@2D(6x0*H44<JFLP:6JT>Z$Fmo<6<@24>ZHD44R@*8NB.,N8:<V4JHZJRH>6Z>@J<>FX<0LPD(4>Ll¡8N><HH<P(ZFFT.2@2V.JL0PRH8V\µ~X:D<nN8 64@R:F<^0H<<6c±~B2RH<:NN2H>&FD 2,4H F8JfP>*6HJBB0:P2<JNjN>V,^*VFL>,.>Z0T&4@J@Dc¨jV0}èÇ©h84,,<XJ2<\4H6(.B*c4F"P<F2:sbJ<V6RZL6RLJ:*(L0>L(FL*.>:0DHRV°§hT2LN:B@XT*d$FR0fFXTT4RJ\¦nFVt00F$<H<<4>6BPDZH$F\.FPBB¦®\\X&HB R6n&2 ^J:86B@B4<@P><8P¬wg(JF848N24B2HhbLHF&t>jgD*h8N:(8,TN8HBjR$.JbR0H\(2:`.>&P>F(VXNB$>^J0lR:4F<X0PZN86@L,@<q¨¸wD::D>ÄÊÌ tTR>"66FH&Rd&<b4>&2:>6D(<8J_.BD>*TJd2T@JBHJJTHDP\8H\N0@V(6TdL:@F,:8T04BL<PRj$L^P@VN{~VFTHNTR<2:Bl RN,2XBB8`BRH2DtÎcFF<(FL,< R"2D@6FJJPZ@NDN8@@Z­¨mBf(J>0@>FB>.N:D><LHJ:LiRbPNND8P\:@8bHPFD:L::F.26B4L8B,DZ42LJ.F8D HHD6iX*B>^8&B6\*hR:*F`¨T(B02nZ§Ð_p4N:6H>H>@P:604`4"488NXhbRh2(^@(XDRL@N:N&Br6F26>6.>Rfd8F>DVH6V8LH(:@0F<06BNLRh³[@H4<>H:4@P$:\V40L>LNJ4TRBJV¢DR X6(@>HnRNHhDTL6<0@ 8(Ty¯\B.RP0NR80@b6\RV6(\F@2`SLD2:T:.6<4.`N(*8:Bb.XT88:4@HN:B:bTTD*>:HP@62<V6:.4,J>L lBN>f§`@*JVFXJw¼¼w|6B^BDP62^*,D>B*DR,>p<4<Nw»¨L6DNBNb0P*6F6>4PP6.<Z<D2FH@FFHz`\< N>:>>Z&$4NVF0B<.4P.8b±m>P4H:\HX8*PBDNL,D2DLJB,*.VdhaÄpVBD>>BHH8D0,R>6DXP0B&J^DPVDwh$`&.2H00*@>:DR*VD*$.^t¨`fDJxFDBR,88PVJ>&.B<&42:.J06J6B<RRPV<B:J^@6J6DV0LX<@2VfB8HXL¨½|<60Z8>^6r½Ñâu^FD,BR6\F.T\jZL.@:@<0<dVl­w:$>BB.RF&R.^B<H>LR>PP286ZF$T>@­R(P6:N.T J.VJ,>. @6DJH&TTN¢yLB0<J.H<ZL<B,B:2LTDF^>6Lr2Rx<86JBZ4<B08*VR&8`.TJRd(<.0j] e(8,LDP>BN(>2J@b4@@X>*44©P>bXHD<2B.D@P4@N*>BFFBf6,VF:@8:JN6TDZP8:22&:*RDDB<<.BFL4B:Os¾JFH<F:2N20Zyy©f6H\:RFN R*&>:&VL<6D4VNTdH8FN@40B<NRFFL8<\N@B0.:$<@0^D¥^L,JX4:<F`4.NFHD6@X4N<@\8X·B@0*.J((F*>L,8HVFL.>FV(\JB0~¨jF>6JN<HXNF:J..V:>*@R0::N&8N¢w:@F,6F@6:2DH@R>d.R\6J,XZu¿dVD2(6D:N4B0D@DL@Tf&8*FN>@>6DFJB8D6<bPL8(&@HBH6HRD0>L:2LFHN¢¶uF":"`.N(l\uËH\0$.,BP*DFDZ@DDR:>6HXdF JPZ"<NF>:N>8F8<<FLH>4H8<@4NµD&<08D@6<>PNjFF.4V:TTTL0Z0Hz´^BBRL`<4N,f4VN<D&.*0JDJ>JnJo|nP,b:T:8.@,TDV>@Xb&@>L<JD:^V®@HVBLFB>PH.@>X@VLJP:P4>BbdHB28N4Z,L@FR0BX@.2FL"(FT*B`@0*>j*D&*.( >&<&0<0B4*hDH$:2>L¬l<dD<@:4J8:4&6\¡k`:6DX<L:TX>RD<$jP 8Bn±wRBH6:>LJ^:286(JB<P<HVP48R\:cj]VPD8*:H:RRV6.V*H8JL>.DV:n>HX``.TD@tPZ`\2P@`48JB4H>68PJP\{udFP.<PR(RD@J8FFxP4l82BR.H<xf2RP:B@:F0^0N4>F4:DB4B0b\ªobJB(^LN@>X*^2&JD>@0<.<"@$Bd6DJ$BLV@<68:D4\8(>(B<66>R20D6H`dVFLF4FP:PhB.NH@(®ÒwR:n>FVJ&<6,>@(*DFjt¹lHVZNnF<6,@<*H DB6N:&>B6P4PBVPv60&L<"0B:$*>6@:PJ6 66(4DR<"XX}VBFDL8$LPHh:$DD:>X6ZD*&6HHRD~¡t2:fR2Hh.64>DZ.:B4T`2 ^H>DNjuRT.>THR,Ff<B24(,"*hTL4H4:J§tpFP(RTL0(BTN
bBPV>:@JVD`>XLD.:J26P "B20N,PLNNJJR@,jhtJH,6FÇb&RL>Jp04L4V8>HTV}ªÄ¤f<<(fF*4H,HFDLH<02z ÞiLB<H2L*H862,@0L\N6RDV:>0BN@bZ¦Äb<H^"VJ6.RH*D66*2:DJ0@DJ@>8>vÁThZ4>L4>>.:DDhP.@04H42dP@Xp»u8^@&TT@D&.Lp,^>*D86>,:P.j§`^:HV40hT62D<@ ^XN&$F 802Pf<"6,8T,JD44BDB,@B&bF4@2`H$.^HTF.JP@NH,^FdNL6@*J6X\$D$>P0\ÆwdPd84DJFFF.D2@@LNÀ»£o`Z8,,>V(XVRP6J@Z4s ad*D6FJF>P8xP@0hB48,J>28F<2JBgNHXHF6*<0V8>L ><::*VLRR0L(44T`ÁÜfRB:.<FL2*JHB:D:0NR><J6@6LJ`uLTPb@>J<&N<(6$>R@LF" @4D^¯dTR0,.<B8JLF:@(jTF86T.(2@\qFRT0\4XBfD<NHNR,dFPB8:LL0^20F6.@&>:0J*H8R&6L8$"V"P6XBN<@`ÅT(2<8.B F2dB08\86LPbËªßÉP&\XD&>LBF,826T¤XVJVPJH26:ZH.$406PV,8d6N<Hn6Jw¬«N8LV>@t"*4:J8>486NR"&<LDN2H<<^z88D8:>X.`VR8FHH<JN@>J@.@>6^±}X:H(&F>6@4d@v*D2TN@XFLNjC<H@:8<:F8ZL@pPD^:4\*HF:<6nL@R*<@0JH6HDNP``B4NB4,>BJBDBV8^2>DXDPVT0 ,>>6BRN"FVhb¤JB0Z.6:^FTP>2@NF>JP6NY´Ä¥h@4F6BD8D`60Fnp¶uj<>BLJxJJ@6HTBD.N.@B:0:,FN*^Lwn:0>4RR*B64*P8DD*JF4B&VTPR\0,[q°@::P@648.>>8$@8*@J&Z.$68F@w]J&26F04.FH.JF0(N,8F:DZ"No®i.,R&D<`B&D0>X*@^R<J<DHFVPj8\§^>$4J4R4<.(,,J(,0*^424,@2F@R( 64N,8B:,@>@&D>F>B>BVVHFba´u^h.rP0J4@TF@:VDT>,BNXFPßËÌyVl626HV*NL@D8H·gN20F@4B..F@<".J(L*2(:.28F"PRkº£gZ@ H,6TD<:HJBB,B^:RJ2F^T<@2<PFp¡s`H4JJ2B4P:ZDDP2244VHH,D22V~ .dB48>`dRLN$H.H*RR2F2ZR0w¾kRR2>DF,>V>BDF@8:LB20P:Rl8N^`FR<J04L(JD.(TT6J0(>P6TF<6D8(>FZ0VD&VXVL$:DF<D4>"LFF:lyyX4JP2:L>:F*b,0P8"@*(<@T©»^hH>.:`H::(4Diyl>@8\<*@D4<V2D:><N6N,P2:J2&Bm~`LNX0*D*,<:,L8DB:6J>F@0V2.<T,8RV«sdJH`<8fF$<P"F.6L:F64JPBLX@¬v<@R@HJ@h.J<0BDL@N&P8"T@@¿tVN0>,H606LHH0TV88BB8RDP:RNhpNDP$HHF206TDb\6P.L6>8L^FFTV& 6BF6Dl6L@R6<2<>8<T:\N@\¥~@,LH4:0*4@:2>RV@JLB2$ZHRRi®ÁÑ|j:F:@H6$L6:6h±:hBH4DV&P46,0B@^@"V<6L*B8J<H^µ|>@*.B.HPL4,JXN@BRD,,LDF:&Zj<X^Â{V.h4PJ8B*<L4DD,(<`<44@VB2juJRL:4,<J6"2HP><JH4(6RP86F6>6@vZ`B<r|j>2LP0L>4VDJFRDHFHF<8DDPZ<0TDD4P>RFP[D\,LF>@:&D<FH:RFZ&ZDDV<T@48`_±|^HFDFF>.$D8TB@8@DR\H40*,$4mz¥ÁfNNN0JnDDPH8@YÄH.>F8R,p@V..6&@\B4>HDL>2H±4\<`DJB`p@\B8Z<:2RN$B246H*8.,R:f®À<BJ"$@DLFHX<<p>6<<6N:D2fsXRhl:>(PJP4f@@>:0X2B\Z2$.onT8$6HZJ8D6BP*40RP(PB"B,>BVRDRRD@HP:B>>>>B0XJDDbB8HD¹vwYVj,P:>6J80H6<D<<N6<RRV@T¯t4:28` ,6TF222D8N,BB82XF8X6^ÆgJ4<6*H26BNFn}lX>6hF>8DlN2H2@>84ZB`b>FH*Ne·y}L8<bD<H*X,8N(P8P8@66@:j>N8<P<`dx4JL4,NRB@8X<\6(6\fL\0\L|¨N:.RT8N2JFL8BVD6<F:F^HfT§bZ,F<^L:J>,>*H4(0BFHB*ZJ@BP.0j·j*6FfPD6*d40P"Td>:@:ìJTb^<^^22BLJ&@J<@:T^v§§aTb,.N62JT$,82d@@T6n4< F08Z&66\¢¦`T*6@&206>t®{jX 0*D8D8$V.L2N:6@N<6<0:L:ªJ0@:4F.FDD>R08:JL@&8DL<:8@@4"NNTzl6VR@<H&ZZPTRD@4*>2D:22N`£bN0<J<N6H<<*H:NXHV@*DVH8Rv^<F\PB88hDB:2D8N>H"@:D@6(::J82Z~£qF.4>4V>6*6Bph&H6X.B,2tmÇ mj{[bR`dFXRPDnFpS²ª`LH44V6XbJHJ>"BTBHRBRPXZ8(>480hÕ¯eb6&.8DVXbÏÀnxpBdP0p*BN4>6`PF>.D::FhVJT¦\44.:XRB6:@*B,J4^<>4B<44V:2PJ<hTw¡£i>DT*8<<@N64@NZNDBB22@@Nb­D<B<(FFNJB42(@8>BFF2BXNvcB@H4F@<6HRT2HN:6L`zD0B&Z^J:,By}¨DD>,0>FBRZ\DJL(D@*p$(:`L\ouq¡§|gh<2DP>PL`6ZL>6<:PZDX`TP,<>N8JJ:B:@T\T0Hd2@p¬È¶RbJ2F\i{¸É¼¢±jhuZ\jFD&62B:&B>@R<LH4TtÃ^,.PJ*@:<6JBB<LN4Z&<BX<>NBN4H8@NN`°Áe^24R6FN\<2B8L8>.V2P82*TMËiaJBxH24HVH>"R,:28><2Ln6t¨§^0F,2064<T6pJ>J^DH>bB>F.TDJ62$<ºBFTVH&2NRB*8606FV<<@H84"202ZFfa}º¾¢¼ ²wapDzNqn§ÇXF&bB&6(R.HHVNB>P$f40,88\N|*HT<`THhsìÃ<V>H¿º¼¬Ä¬TZXHR"4:,^$H(<`4*w¤6PLZBHRBLDN><TD6<2LJJ,<`:TfLJH88:Vu¯xF>(.:HBHT8^F,X>&H4P2<l¤Ïº{hc^pVXHXZ*H@<DN46LT:Fs¢~48F<DNJ<B,JHDBF.^DH0ZH>>HBFVX*b}\8TTJ:PZlN.b2b`ZV0hT,P:>P<B:ZeR@Xhz~ª¶wq~\H.\FB,.h6<8\`L88@<Z$. L8P0(4PZ\*:>NpmÒÿ®q|X»¡½TtRVtmÃµµÃqRP2Ff0HJF^.DB`§dNd4F00FLDNN:.:J&JJP8,0LB62>(Nd>Jo¢q>D6:6J,.,JZ6DL\$40T4T¶´±kºvhq`FNV.L>X.$>:PjRh^.P8:T..6T@V868BZ<2`22JN"@JHg«  `~qm\nmxYxdWe8hV6`:DB04FP<8BrBB¡qz¥»ÀoZ^:F >4BD60B:.0.PBR6\88RjNT>2F*@28<ïçÐ¨Ø{p^B<084XRpk­¬µzr\Z`TZ\\FDT\¢^X@HTB>4BLXJPDTDR^PD.:8"$PNL^F26<LP<H,P2N8D,:@DTFDVDd@f{¿j\}r«b¤¦s{hD>PDJ<@*t²d.H6<&L<LR8<NZ\.H@8hD6F<@VTRDbTp·ÄÛ±\¦rµ¶Ä¥z«HLZN8,?BJ:L862Ph6D^Ptd_i^Dj§~0&JBJ.8>*2@<P$X L`2hV*,*^TF^<H<4: JN\qËÖÙVD<\B0D\D*8^Ddº klH6D>*ZÒu@B@2F:J*JH2D4F4@XR<NNTF4@:L<LNNnD>³}6(<:24J:@JX6RJ(:N@:w ©£`LHdJNls¨¥l^srJ8jÂ <:D(DXH.84<@:44HXLJ*"P@J8,$RZi¢¶\y`cvpW}vx}}$V4.@>8@$<,V8JP4(4t>Hd4<\X8¢}.<D4,(Bj4.HJPN.,.4>L.*6><4HT:,B(:FD4@kë×ÅTR:N2.$:F>&2Rz:XX~]w¾ºsmX8PqFFP:jdDB.00<DLTN6:L@.X<LDFBJ^@J&FJN¨nP>X:>J6LB4:$H 22F´PB2\$V>4PZtHVa|¹ ²~oÝ¯mPTH:D(6H$(NF<6,:40:,D<H2>8"RH«pLdRP^\0b:FVN6fRB\`H@tNTHN(F<JP8.X6HV^>00PB@`0>8k°¢vP.0F,@4:J`4XN&2R6VF@P&"B>TLb40<P(48(J@ Ë½mX":FB^ZZ^X>2:>(<:ZTjNZxy¼o¨|PVNL*LB>2jDXJB.ZBZ<> .<HJH<T.PZ`886\D½~0\DPFP6r(84@FJJ4Rv©¢stfR:f2X.<"VF \24ZZ^qp¿ÆµJ*T4J6,Z0<BV6B D>::VPb:J<>H^·^L.".B6\<,>^ZJT.hJ>0N:\V&><N"4TRNTV6P6T*8R>::D@R`\~¬^XD28XZRB@**,D8LfHBRV22(X\B&BZ<6LXX(BFNRuP6NJ*P2RR,HD<.66&J>T^<^NbvqtºÔ¥Í»d:RB4.&FR8J8<<:Z6F:LFF*^F`>HZ&6>J(8L\Â¥vH}~jlJ`FH8:<©®bH06>8b0F@*,2N2@*:JH:VP¼mn«ËÔ|4DV,$6`6^BP<P8VF6,<NN.Nj@>R~½¸wdLZBF4NJDL4(4:F2>2F`D(*60286@N.FR>:z6Z<B^4RXLPR&LJX\~_D4R,:LJFNJ:<62PJH@B0D<B4L<>B<^4@@X(DBj¡¯fP*H@F22@4.:2B*LFLJPL<><::HXPh\v¥oF82BJ@@@X60<N,6^6<X*@4L*F<XDB(X<,>Nd©u¦¢«º¡qm]_w¡k<D.X2HBPfBBB4^&H,@\N4B<FN:DX £ueJ"@6JX`B8X>:*@BP2:>86>bTÐ¥]fHB8,04l".>&,Nh2HL,2NFRB>B>$BJB><FF6.HVB0LL@F>V@DD22"^­fH.@X2<FL42T4$>*BR4B4,NH(X@xL:0<:&B4PDd`»&:F^X4L0L4.P^>02*6:N60(F,dDD>V>TV§Kd0J(8,TD*BbNN8.>$F"^4<06@D:FHJ(F8DN~±¾¥~kp~±¨Åº¹Ê¹Ö|ND::F\F,,:>0B>4J.@DFFxH>H@*8R§ NBJ2D(>ZF:Z$6JH\<V,8JL<f££ZH,@\R*@`8vRBRLP<<Z<NXF<P>8H.680X::.8NZH@n<6"F>bD8ZBbB6eÁ¸NX0b Z2VB@DVF:P^LX&4><,F4:848FJ82:P\V|J62@B:<N4T^X<8B<,2Z8(4$J^VJ84>H>n³:PJR0<JBNFZ:L("PPh`$T48@ &H0X(6DRyb¡ zVFRHbdjv|zwX½H(RFFlrb68@*J<6<VB>VR6J4LV(&2$Tp­¬y><4L`4PTN8H4*0XH&BF:H`²­B6TDT<PT@Z"\4@>86P`TBND4T4<DVP8FDd,*4.TB>8J0<:F..$8PV88DL~¡X4:LH>DB6R\2d<:.0P,44JFDFBH4LN@">N@zc:2XDh:>8d@>ZDV,>B8<600P6VNN6V,6@FVV~¶½n<$H,.:>`4 \<2D4D,6DF@.<,BT>66Rl§£¯sN@T<@>D:<`d6V0J2Í}^JB$,h.J(NR<p.8F6BbBJj<JD.:<
ZF}NX:^VL8\684N2<0N:JP<Vs´ª½HH4@D6:Nb2L8H@NfHBVJ2@8$4D>fXlZ2XB0L*>:>Z <T,<:2RFHHXX@JH:Xd\@*$(L@F60JbB&R>:..2pFdn8ZFB:26.FvcºFNLL<8P^D2*DB8>>>DH>BH>.RJp"H:0XLB^JR:R0N82*L2@TD&LPJ:.Th8PP>@00`<ps¼@*B*P0<:>hF"">4.6bbT:><0@D&,@4PF0D.@<2<@N,JNN6Z>,Ha­±HNL8VDTTL^0@Z8FNNX`h¥yP8J$D6.@"b(T8<>8"VFNr:6HHBL@,@<N<6HD@DF>8:6N&6`4@6P<PZFf.8¸cR2:8F:NDLDfLDT@P8<XBVLJ<:Vb(VBg:SVtÏ8"B:(H:`LJLR6*T\,20:H<"XS4F<F<8DJR>Df~§Ý¥rT@HJZ&<T28>0JB>>644>2H0R@d¯ª¸¾wmV0<2f66LlD6.JVJPVb­¬0R:HV6RB*^:P@*VD@&F:.BT4f6H.*6ZZÃzzolLvjb^QDDJ,ZntµªN$NF0V>>B`TH::@FL:LJ:Z<<`J <\>DX.X.H<N,FH<8F:BD@@<H6>>VLJ¨pH@B0(.6f">lPJHF6"08*\\LB6.H.:P|EjÂªh,N>F<"HBD:NDB06V<JL6JD0&<jzRB(HHRDP$JXÃ¦¶ ir l^>6>NHP>42`TL:hHF66ND³¼mD2:::0D&(>LRDD2:B*&:J}u`:<<ZD6D$HNNL2RH<B2,0T<NXP66N&^¥¿½°²¥¾ ¢Lx\sk±Ïq<hRP8PD8Z86>,:H.d2264bP(@*JD.*@PDH@ZT>LFN2F6D.JN0>>6(@FFRJ`LLqÂfX<,@L@J@V,.X@84F2:,$H:8bH^reÌýP6@X"4J:2F2L^J<*LR4@H8J2.TL*8@8$,*8Nj¹ÇÞ®¢´°syqnLLP82@V"B @4DT®~HD*N62*BPDj`PPH,b><RFbZvfNNDF$:H:H6H@:F>T:68J:BJ6>(@>BX>VÎpxmÇ rnyµyÃnqJ8D@DVL4T,:LPL@Bd0N0R@N0N64F2H&>*(0>J$0>2:p@J6BN86@4J:<\@86J@6`H<6D$6@8&\<2f<>.XL<>HVy]q¡²ziÖ\: N B2J@RX:RD2`:LB DXpHHB^ZL:J4TN04@D¢«nu¬¥}zhJwP2r<^l~ÕrJLFDJB(06^d<>.@H<J>FV8kª|\0DT<`@,F6$R0>"F*$BVP24H8P8FFhÃ©l@8f6@&DNUcwoY¯®\H4<>$6L4FTH,<>X0T>*`NJ$l&,FJJ(2X`DL.@LR.J:B>&(8T,@4F"(6H6<*:FV\t@HVF8*0,c8RJTJdhtuºµvo|TT¨~JP2<8HJ@4^N,R"H^JB>>.B>:@R<<T2>B<<N\HXË{lPL6fldtgmx«rR}yN¢ÀLLb`0F6JL<:@62$T>26664<Ty|.VTJ"6`44H4@6JHT:0F6B@BXB024V<J¾HPLN,0>2>(Vh@>XPN}ªÊXT4.6B:$<44(:HbBHV>:<HP@V0 88*V0Z<4HD.L:<J22<D 8 F00>>JN0*><P<XmVX:(X2@N>HNLNgcwoÃ®¥dbxTD6B4T\}d(:HH@\JXF0T>FDP.@L82TLHH<8"(F0DN8BZh®@b0Z&HJn<@H_u~jnz­i§Ù¹³mL82Nb@>8L<TD0X0PT@.TP*:R.VieF(>>4X`<\L2<.8&>VXRF82f:8:Bd¤V:TD2:V.HR@4,@>VX@V vzD@<@LFfT0J.$:>2B<bJ\J> f6XLH<Rf<$:J ,@PB<LBNV.8,2>HHBXD>6J<0rlo@:T4JH>Rczd|½¨¶±z|pjTfH^"@<6DDX[¶¶a<"8 FB4<20`jVHB:R2Z,B><BFZ6Z6*`NJjX~¤xT6NF 8T8\<<PRPFiewpÈ lLRND4^@:2 8hPLB,4J<<0:rN6<NTzvPfL(,0HTR@2@BB0D6V4V0,^$:8*8SÊ¢dBJ:H>2Z6(RN>"> *JpV,>HN\*2&L>68JB4>LD,48<6:L68b(F*2<DJ:8<82**>0."\h<6` L:H$DdÇeVXRTyi´y£Ê¤tVI\8fH.L`42D0.BDLPtJDZ6R\HJ:VV.2:JFh*JTB@P0*.0<<8F*>8ew¤¾TN<B6$<2JJTBLN*(<NT8\Fk®L^0,B,@6BJ00f2FRZb.F*4B(@NHPRP\rJ68.RT4F@$>4.\<6R:<:,LtR(2<,¥´F8@VT F&XF>,P>B:2<>º£x8LXF^D2TdRH@NR>L8,Jl@<<@P@NT06BP2"\D\@T4:<2N<F*>d.$J00.PDVFhrw³Àkz`DXP:RBb2J,D<F48F>`¥|LV.6<.>:TH0\LV<BP,\RN@HLD0Z&.J0Lh8vÒtP$.T.J0<,FHLT$X&`6P@DR¢F.0:2TJZVD:64D>00@B8(@\L08(.Z_¯is>4@*L&D6H^:4@Z2LT<8*FHPZ&>D®Z8HBJN.*JB6B>^`4>.B>m¼¨{0RJ8JLf,>>:<P<8<<88@T0:LBB6Jb`pX.>^H,TTF:TR@2ND2PF".>(FPPXDR^¹¬¹ã|yWe8T\2FP2B@JLDFZBF`02FL.:BzsBH60X@4j>4B@>.48N8N<6BTL.R.6D,v<J6@68,N2Z(DT*,Z&8HN:"@J::t~h<4Z:R<2R60D4F\2*<8@>60F8JF&<,PujnF<LNLH^6F."BX0R<<>RLB@JRPh´NH``.>42&:P*,F&(PNZ>\v¦T@J"J2B@>B(:66`,6 2dD"NbFB$`82FT4JF<n,>.L4$JhJ*<@>0::.BB:0D@f²ïÞz®r|\@LndV>4H>D<N,F>&(8N(.Z^@RFTNd¡l,<X,*,L&>2@P<T46,(JF(`>8>:H><f`ÕWB@FT6FPB(,>4H.VL4@@4TF>_§¡\F6XF4:@TB$4B*8R8BFL8T602N(DNB>­¡fJR@J24^DB>2.2NP<$V<>>"THf³|T6NRF:X>XF8V>2XJ>:R4B^wÑdPPZF4FLTn2<TH> L42:064:lBX>(62(:@NpH6Z<0N,Bb*42F$>@B&08N*B`XÌ°¯p\F<F2,d6T(FNBB6B2@&*>:2h@<HH0:26BZx<BT"*^$D4D8F4B4>B0:H<X<04:V:XNRPmZJ8:LPNTfVZ.T&f4R@4X<FP(x­ndBRP82RPddFTdDPN(2&2.B(<^^.D2JzpÅwD*RBF@H.2f&&B4F.BT.PV<RPH;~H@0@*XJ8@.2:\FHD>.<0:JzÀ^84LP2>@0(\442 ,H4N*6@&>.DPF6lvN<HDTtB@^DFbL4Jh@TT@0D@40VvVf©ØVJH:><,H>6&R: .F,F,D*4D&><(8,""6FNbvÑ¨eR@*D&@8.2`T:B(F626V2<D"D>L^8.@P´wd,<4>N&D^B0FX6B2B,0<@F2PB]³bFTL"HV8:48*PF:*LR<2@T.V40>D@&VswNF*LJL@:2X:R<:<@HB66T@NR¤£~\<@T6NDF.044L>44D*44^8bºzT06:B@ZH2`2JPD.H:Z8&N::2J::*huVm^s~\XCmijHvQ|ldddPO}d¨Â~vN*HH2ZBH.BH22:BF@>TXJZLBT(^@@F:F8@B]¼y:PL2<H8D8V4>X2::B:@BL8rTL`<6NBF~jNB0&(LB6NBHb(8ZD4F(ZNL:bqb>ZTFDJJ6@bR<<J0<<$<P>.4@>DB(Nh mB.68$62<BXR(62b4L$J6@NFs `HB@.X:662Dh.H0$<H4H$>H:&<cÎX.0.@NJ6JL4\T64HB2N.FZ.NLT\4²±g¦±£Í ¥m§¥©¸vJ6FJHH.BZ4T< J@,LNPB6PjP@HL,Z&486HBPdZ\H.6D0$R<>>DP@PB:BT466\4(&V<4z´yHJV2H6.:H<8>J::``:<:B<0J>DexR6N>@:4JTh:DPJDDH(LDV:4X.0D><F`¼NXf2BL8@B<@>6`80$ &>P,d}{f<88BRL2DP64:@XT"J<n\6H:6¦iFb2<H6>4b:2\J6D*BF $R2L,PL<@l]sxs{krr¼fx§s~«Y¬ÁÌ¸cYNP&0."@DHN4HF4:T46N>J,>BTJD<RFX&<@F:DMÚuHdTR:l@8:VT*L>LFB8n4Fd<> 88D>,i N@4:J4<>LH(LB>08B.BJ2*TH(2XTumZ8P2HFLX@,P0:X4FVT4F2V:0>",>B.V~ªifV,:N**:$8.R(,<@RFDH@@z±v,LT,2(RV6F&8:608082H6J:v>\dmosF28^(2LBD4(4D<(:2RF(Hr@B<F4VR<N<Fd"`ZRL@TbJ]N^dDR|V@nXhrbNRNZF:D6H:66Z<6B<2RHLNHL00@:HTRP`>40¨³@,bHFHL\>B2\&<*0480:048bDXp|on@@VJ2NF4@ 6<>d@4>8>6DLH424XypufF"J8>T^RDZ<NJ FL.<846(>B`4BT4Hzo¯l:<4F8RN,RP:42J&@b2<<z¦×jB$0826<D8(NT>&ZDF`8F68\$6*@Zu¯c@PV>LB>DT:JJ2002T>4F@\F,:Z@6:4@FHL*B,2DbN[6D^@,ZH,^LBT^³±oHF0BZB`0@`X6N,<D8T@BD22:>JDD(4DP02Fd¢È[@V<BR8.LF8V.6@h*>TJ2<R<JXFN>~¡y@V26L<HFd2lPBN<N08:P.HF*R>$XrDF8>,80N`D.^8T4H<f[<DTD>22T`4`2@g8:88L2Z8D"P:08DRN62H}½±6 :<fR68>P0(DH>:L:.\&>Dl:@JL«vFf$44f:B420,*<"L::,VN66N0@@B^L:JfdB,NN @:LDVD2.,@*TDB XLcdJL04`:,B@.:X48PLF4J>DJJ@4LH\*\>N4HR>vy¬RDPTBR0(Z`RHL0:<2@HHD(HL:LN\§F,&`4FZ>8HZ8F.06:4bJ[<V@2>6\oxz\:`.,*<F8PVHFPN.B.B\*XV>HDb^2rZs¨J4^NPVbhDH622h,<RHÁ¸@2>O.F@<4VH@F>R@B8*>BB8NRFBD@:n¥¯LB<6JR*X:TND(XBNP@"H06X2:T84dJ:yJ8N24<HL0F:X>L\@ L88F4:>i¬NFX>:RBNN:,@ND6HB:242RX4<DPD8B0@>J&`±¨®_rZ`R::JH@,8R(&44:8:8D,`\B¹¥j@<DH:\<f.@,.*>.LR0FZ("(""Zf«­wXHB2$6F8LX28>D6F *R4<VfJV6,>LXbh`L0>H8L2DL(BL$^&nÎ4l.2L2P@66PR.>,PVL:$<T 8@V06 @H,a]m4T<:$80FdJDJL:46>d:n0N4DPH$JB,>N>6N4\"<Pl`2@f(FZ^$26<|z{:4J6.@Jb<$6@L.D.,@DB4*^J@426<N<TJXbtÃÄ¨»bVjRPP4N82&P<8H2:4@F8PRµn@6"20J006J6*(DBT6N4J@(<0HF>HV~q8H*6hV<4(F:8@B>^T8L8$8NN,X*J0<|ÄsBP<BVH,:b4.VHFTpj·xT$F  frN.HX:.0D\D4BBB6HT8XN2@86TP^Ò§N@^b>(DLF>8@B@D4@2\X*jJ26@*6V4FFRHD2p08P<F6@2*@0H>0P@82&qw¡NPfHDB>@:>DN&RH(V:LF8:>fL<4D<2((\nÀÓ}} ¾´{}H\:FHPL:J>@80@0BV"&s¨¢<V2N L8p4*X `FT@N,RVNZPdP::LD08j¨V66>8RJHZH628DD@.(.:4D:Z^>:BDP4JX<*@R*H4V.F<,N>6>Vµ«x@4NR:J20ZD2.8D6XJ :<DN862::**:DNPµaF@,2$D8J4L0L4D<<^0Z4.4@FRT@0>TB6<4XFd<:BBN4.8,6<><ZL06\Vµt0<D*220N<^.J@8"<6>&RR"@D<P8<<P:^hûueZ[qu~»©qVBB:X^8RRV^,62HX¡ÀzodHNL4<L6842@@B6:8Z<*ZVP,6>LPH4X^o>V"6BJd\.(NNZ<4T8NH&LB4N<LD4FT^dp,<@0<<.8TR.<<^U²yd>2NF@F2<F,V.&BR:0>DRHLJ:BZVD0VZb:N¾wp:.,XF.LN<ZT8*L@4N<24T:.0><800F0@\<BL66F\<"*6:L*<4.2>>PbxbBN:<,\4lNF@BB8@44D"&@.^,@4B<0>NJ ¦TLJ2RTeyª~|_sNVH@&TRP:46NTtDL2DJ2x*:N8@:B6LDDDZHHJDH,6(2&JVkVDDV8D>`D4RB>8h<<>N@8LF><N&ZFFXËÍ[Z^<fFp\@.\:FP6yo¢¢j6:$LHPTJX6824n8 V<D2J<H<hD,FH&HBDBLv«´6PL4@80<V48:F>D<6H0`f8F4F@D26hX8L462,0L@\T8@J$@FNTH>,RZpªrF4DJD:@JB2:HJNBH(@4,&$:@..2DXH¹JHV4:6@\@j¢²£¼hURJH:JF(\PP£½4:D2B<\,:T64<HH:*BT6J*>LJD.L2>H@påDF><NBZL8^,>B>B@J"P@::>JNNXTH@R^X86@ZJZ*@8Z>bJ~»£oV"0`XH6NFF@4F0B\>TXF>>fF8,P<>HLD^4L­°v`N0N&:L6,JVf46F>::Z*@,2@:BLL0(J0>64d8BLR>"Zd4*FB<X4©\D.>""8V:8>&F60FJX@T,6*V8:PRJB¬ÈFRFNJ&b:PXLTqx}½­hqyf*4 :Tnx­µ_ND"RTB@BB.RHZX0H4L<.@F@V:0BD:@TTÐ2LB00Bn4B<4>PH>@68D8>H*D>@@D>B<\©L4:8R<LNX4JqPuq±¥zHnB22D44LFDDFF4,:(2FJ<4`@@0X>FJV>,:d}XZR6>8.B:BR<T(DRDD6FP2@4>&0B6026VFLZJT<:<@PPJ>V8R*D<2f*V­d>4DN:@PDNVZ,,@2F&H@T2><LTD$T»Â°^ZR2>H,JB*,<FJZD\^¦ÁªªthdZxjÁ¾S>BV..FL.<*.NDRDrF0T.,P:\JXXRP<<L:2w¼iVF$FJ66X>@N:^H>DBN*@20JL.JFZ<V8>h©ÁVLBm{Vrvz ¥´¿¢H8,8:&<4"*"0,.@FHT*08H>0JLD8X l>N\4>L¬§P.^B,,TJ6@F>NJX@DRZTH2.*:Hf(TBN0.J024848<F:8XT^^J&68*f©®p.66d"NR0,6TP6H@RT:`P T<2TBsw³x>dV<J"J6@:D@28N*<V`^µ°Æ²ebhÕrV,^(hXPHF4F.DTHB<@B@N6NR$>>8>F:PNBeD`F,,:8B8<RP:6.@,>0^4PF$@ZB>6@p¦²d¹¡¢£¶¤¨h~¹¯RHBL:8H0PT*0.,0D4D>N,R6:22240L(>4>HLZ`P\RP4blfl2JRdfsoVa_{RNP@(>20:6,@64NL2HP2>,8:hRD04RLL:­lnu:$ZBbLX8HLNHJh^r>@(Z2P³krH$DN@:D@L:TPJ:0P^,F<XL^Á­z«¾d&::&B<B@.<604DVBLBZNbLJ0<FB,4LV60XnXB8,XH(6F(,6:<Hh>(>&.L62PJB>\h¯°¬tYZ^F4rRyªbBNT<80<8^Z0RL.62.FB\>.PXJ:8FL`Jd@NF¨~isXPZw}hvz®®£­¦`@T\>HV8 $<J^8< 4FZZFVF:4.@@0Fd8DJ©Ïå¯huB<8H8TL6>F0JB8028@(&BP¾«xNV>T..\<R8,>8>2..N*THV@bbh­¬µ±BD<HZ>.F@F42D^>b>2RNZHLX<.<@4:<0NF¼³R*F,(*06>D2H2@P2DDN6<D8*P(08_4B`~©tjfhJ@X^2,84:^¨sX6N8h:J082VR2.BN08PF82:L<RF8,8N@:bF|Îßw¸{¬¥Á³}unsttD<2NV,LL0F:,4@D:F@8(HJ.B6\VRD&F.&ozÚÀµ~«~V`L&:LNPP>:.26HT2TWs¼Êud:0`>DFD.4 TNHDJ2,"PXH<LT@HLFp»ávÉ×oqPN"PN8*LP`Z<Z^4,<FB*0>\R6R($V6 (|´PF B668B(@BFVFTB\(VuTh&p^B`SVE¯£^ZXZZ>,jJV>4"&0>HzhH<XRP.LDTX:TVh8@6r^8$FP@`TRl(82N`h¢É`xfrododocjRVZBn\6,>gFFN*>``8H.P@BB6VL4D2pJ@6RhF:F::¦Ùi`g§­¦RjZH*(H6 <4.648Mx³L>T*>T6JVP:F`F>H>X&B<6D.R*X<8\v¾kZXÇØbWtH4Z&,D<8@v(>LV0:NZ*L2XJ>$@Fd^j®VR28VXJBXZFV`B^HXbimvnnZ«wÛÒj0.H&L8@Fv444,>>PN`±ÄiR4<808>@488JL<LDDNHP> TB4,:4FDdz¦©^BFF6:.B4BDDPn>P22N:>(:8>X4@<2H0^H\624H2@2RX60@86:Rb®b`(RazÆ|~p|DZLD,B:FZJ[ä£`F@(H60,<ZF8,RdDLR(884D4:&<dL4b¢¶\TTJ`Y±v²¢T|6P4:p4<D@44LRT@0BN<XLTLDR&<Pr:,dHLPdZYH|Ze¦³}  ¥ÕéæµT.2 0F6^,B@4Z^>TL<6f µ©rR>H0:<NX64:>J*48DV2:*NdBLFL8*T¬±2VBN"DT>>DF\&THXbJ82\* .6VJ.DH:0BHN4fV8*B8*F@P2<4PfR©m\RbpJ`Rs©Á~l2Z@b0:Jh¾¿nTVBbHFfDb@@82fFDL*<N<R4J>@VB^À·h:*^4:e´Âm`P0:0V:,<^FHXZJDZ.HP:,2BV4F\×¡t||¹¨È­Ùtªz}S{stl\y²_J*P4H.`::DHD8z<T&FL`V´¾µ£VdP4d\:JB<>08<FB\BH`FVL>0:NZXª j.@^>,.>,<2h8<<R0<>\<,@H:8dBF6N^Hb2X6F^N<Lq|LF6@>`BBP<(\¢bD068N>N4DDwm~´mP2:V`w£¯z`DX4R*HT"HN8@ NV2<R8<6@:\:R^`j©Ñ^TL:> Nhkº¥y^l.F<X@66\,.8<T4*<2B2(J>T¨»¡zgyÑzwVzpfVJBP4<J^HTdi¤ºk6.4P(\B"8.F8B,,H^>N>dR¨ J>B@6J(2>D@@0@^b<.:64>,Hb~¥ XP.2J@F6*6(<d2 DRv8<N(>T2@PPHH4&\<64X2>:X&FNHJ(2<F\DTF4R{ Ç_JNR@>D@F,DVfN½ª¨^\¦Ç¿¢H(4:NHT>JB@<<f<B>:"H8HR.Z:JPR4u¸ïrVp*<R@*fU°¾o^XX<Z62<DNB6X2JD$FD::PHJ£¥Ìtl^_MhZL6@HF8b~P4F8Z>64P@B(B¸QDr@J<@F( .X,L:PJ.P.2Dpl¦¢`ZZNH>@@.L>*@JJJ*B(^B(F\fx­v\H@<PdF@NLXBHLNN<0<`4LB>B*:ZRjBF$ N<P8TH:F*N6`X<4L8ZPNif¾¥g@D>FFH@.4P@VJP,JhlÐ­´ÚðÂ£JDVL b@^$<*N0@8<<\NHLFNP>20V*h£¬ªBTFJ6:F6>V8:\¬§©bh2B>(P48<P<R>>>L\B}¤ P6N6DLjFV>:0^z<*T&>4FPH`nP> Xew<B2BH26FZ&44RJD`^48X^6NZ¶HB&P@P8D<($H(>R(X8LFZDFf«yZXNBL<DJN66.,D@DJ<,Jb@XR>H:Z:R*<*J2P4@8BLL8RT@*$J:>,8L62pg²­048V0D8D:>L.JHFTdTq³¹¯Ý¯cT.,V0:H.DJ26*R*NT2*"fLL2<FP84NP¥zmR.\6^bVNBN4R8Ty§ÓtRP2HNJ2B<D0:@`HbTªÇ´§Ì²Vd026@PD"^2X@@N:22P>0BR@2(4D>:>8vzR24&,FTBLB6,LF<VJV0.@0@¸¹fPV&8JHL>V2DN00\40L(Di}ª¢&TLB0B:0B<.2.4:H860^X.BL*06J2,6T:NDB@N8B>:J8: 0@NJ@,&ZH86×lpZ4JDF@L8.l`np>LZ.^N<m¡l¦«§Z,T:6J64<@X2@DH>\:^4:4`(RRP<FJRq²Ú{T2*H@^H4FZlTR6Vvu­Û­Dp*6J"0>.FNNy ±¥§¬¤½«|RH@HH:.:P>J84BB882X>* ""TTF&>J@pdF0:L(DJJ>P2.b*bNJN(.D\2RF­³oPBZL:@N.Rf4><nF@lnbpJ2F DF*4D0NBFPF<(*06>JB\,DJBR*HVFWTVD4\$, 44L2` HBPf0F2ld@HBT<0 F&@<(:4LJ,NT20>XPtµU0*T*,8^PV<4.B6`88.fBP&<.T:DTTt¯ÔsV,6X:R.P*>H4&HR8PT>¾½r\DFLJ{xeÉÓ½g·¨w4F.R>>>:N8>PH2646NT>*:<^@@6(NZNcÃ{0F*N@P2D>6`&8LRP,LB06F>HJWÏPL\^huy}|o{top¶}´Ï¸kLB^H&82F84PBL>B@XBZdNPH.PF@BN2BBL>.:\.8B:f2P88T><8(: HT¶t\PDTL.,Z*B0d4N,(D&hf>,4dPJB½ªm68J0L6>:&B8P2><&606TB6B.$TVtÀÄo^N>6:JBHHBL>\D6h<f6Nb³¢ÉqX\w¢¦«ÆÏ»sha@MV¬¿:>2T>RBD.6B6H>L&<(.2NP(bDP&DTVw¬Án<::^6X.2HBXdP>L(P@88.ZFVhÛ¤uZ¢¥«vª³yY©Èq8F($D8<L@H>PbJ:`D><@(H2H,R`0NV:4BFTL\,D TD,8\2LXTB0P&:jJ@0<4V@TPH02FLDB6H<: 6.2^TknL4DL>*D>PB"82HZ@bP@*RLRXFDVpÔ:J:4::@$*<2N.>@$&:<4:RÔ«½ª¼Üy´p|dF,J@2P®»b.8,d@:0>HJ>HFB,D&(8L46JJF:<h>0xdv\,L(H2(:2LRBBJ8NP<8F"L<>RHÅ­¢Ø}hqk|ytRPP0h¢£fNDF:PB@.2NR8"T&NBH@D4HFLH6<F^(BDJ*64NBLT(.8R2PH064HH<`´<^BT:FL>,n<<TXP@D`6:2<F@08Bp§fNBHBH.T&TD(RL>8BJJ,.2((B@ZxjPH<NF0:*NV0D.FPDR6,:@6$FPvyª©Æ¢ªumN,N@>ZJNHl¿ÉTD<0D(>^`T8rR:NDDR((4>J>H&ZBHPFkTN2@6<J6,L0<:J$F8:H@X<J:8De·°{YqP`DHXzn@RLD@BF\t§ i28.N&DT(P"B.FZB:60d>N8:4BLX8H@<J^6$>8^6`H*:rFRZ6F"BrvÆX<X.@<4:NJ26RR>@@ \J.T6.XHnb@`º`4RD"BTBD>BnFJ(F@X@8JD<.VLhH<68TBRXZ0LTJ>:@2XF0R8,FX6d¬lBDL8,BN2@@n°TFXV6PTX2TD8FT68<TBD<L08"T&R862wªTBPhV2>8B>XF2b8LTBNH8<6Lx¤^*UL<44VVf,LP8:("^>VgÆfF6@D6@80@R">,>.4Z"*N6&*8*@J0J,^B8FJ:(LD,JJB8^DJ&.42\TJ@:TXRV0HJ<*H,88F48N(4@DNNFV\h6(B04\.6>2VT2^>8R&BP6\F<¬k&H8LBJ<>8DJJ,2@@:<4>8<.(<FTX§oP8RP:PJ>>~:8B\Ân\O:J@@R.02:6ZP:,<RH@PP(DH*D6L2(pf¦@>6\8PP6H>8T6JN\l<F8\*N<dyßmDN^00THT8L"N2\@L>D:0­nT >LD>@F@@DV6:H<.HBJ(FhV$2<BD>Z84HJP,@D@>F88jTP8>8t¦v8aV*4HXJ8F*D@R8:>:N8@ZFNHRd>(xv¨jR&J0<6J@F4B>@*N2F:D^T>`Ëu>& :@@p6`XJ4<@`$P*4(JLD@<<FXHzµ[F\Br.L$(2PD8JVm¨VX(L@`T@BL(8DF,NP6<0*6FPTR(X68JPp«j^H4b<82,T6N\J:JXrX8J@@FX|´¿gTh4TD<J:DD>>2FDhJb>FLi»e84TB$H<d402H4DL@D2PdD\<N4N.Z<:0FBd:L<RLZZRLD:>,JT8`ÀsP<<&:20F4(<LBNH2BPL<P,0.P8(8J6\°apFFBNP,@XB68VJ,J6@P*PRB|µmX@>82nP@h0:.JL6BB@BBF>PT8@P.@L¦|>0n8>FHNT\F<RN^JL:.V,4Nd8^4FHB"F 2**fDD8@L>>>l­¨b0<<BBLJB8N@H*>R2\:p2<RDn¤À£H$LD@*T62NPVF(h02N<0\BH¶nH46FD&N4>@2D4RL$6\H.\PZ@hXPpRN@FXP@*<VLF:JDPN2B>@g¹\JDXV<:6B6&D8PF\l80FBB8>H@.6:H88z °YJZ$P>>0H$`NtR,>8HRB*>dÖÍH<,$<4\6B24<@6^NDXNN8JNP@N<D>6`g:J\JN$H2VJ*6&Tdnhb<>.4F(6(T6RRBR2B(`BL,FPTRf0b2J}ÎlP44>B0HD(B^>LNRD&@N:<:8j lX8f:F04"0NT`F4DF4:PL<@VzXJ@FBRDT4\TJ>(8PTbJ2,P4TVLLbn^zan`lk@LLBVZ>LfPX]ÌÇ^*N8.J2HBH.JF4LNT04>(F><B4N @L6>T·l<D:F$JX&FRt($FDF>HP0sÀm<@X>bd":J8$FPDJLD,&F$F.:BVD26B]N@40N6VXDFB@\FpM8FB"@6@JfR8*B8JZ 664J,J>F080PhÃlBV J\,D(FHLJ<FT6*ZH6:.Rp½ÄB$2RL<HB6B<B<VD6DX&@<^L¯XL>:@b4J04B(F:8F@F*8\80$B8\_¯»eXhzpmy«ÀÕFPV>B<L@6.0P>:>**:@F8:DLT"@0BPFBVR`Â¹P<:8R<\L,.R4<f>4DNL2X«>H08b0<Pj<0N4VJ44>D2@^4,Fh0N8&$b©^F^6B>(JVHJ8Nh«¯V8:4*@:8<HLJ:ZFDL8@86NPPP@J(*Z>XLx²`F4p\XR:@4>:ZH>@HTHJ$JPvÁ²Z:62DR0*J0:2@@.HRNT4*H@&f¿sdTF(H@$:RP>N>8B<NJB> 4DV$rorsr ¡µÉ¨ª§ÅZ@fB8&"D8<6FF^>4T@>6:0,64L,8<FNJ8LJBæÞ{~vL^V@DN`JT@VVy¦ÊwDV<8H6X@LD@`0NB\BZnRx6D@LFT2>HZ4_©xb~$V@&H* DN*,F}b@(@:<fT,B.<d08\>Fn68 DN&DbB>.42:x¨~T&8D,VH0T@@46F,T4<\LBb©SHN@0@8B@D2b@.\4,@J\$D6.Rw£{`<<@0`RT^T@fT@H28RF\T8<8\Z$hBd4@bXvl`dao«QRZH>4<`N0*\f*X8>L.>`4D<$@F6PB,>Nj´¬¤¡­}[edQ{\RDN6PFNY¤Û~J(2@ .86J&^*LJ4$2FJV<$4DHBL<NFVTf@@
FLBPD^P<BBZ¡^@.,&.,"^H2\LNV*(V240<2HV<"`2>>D°YF0PJHJPB&:BVHFNFLN>6^T¢¥d0&BP>D:XF.H8.0JN<4H42@>S¡Õ}HRR("`>TJD6*H.<0LdV><,.LJpN0BDN&.FPPP<RV\V:<PPR¯ÂvX4,:DHH0Jn<HN:4FH>L:V"2PH@:H*66v©wpo¦¬µ°ªËlboPbr·¿^mD2$(Dj8JHTF@D2X0b>4X::V,>JF6HD:FoJ>N6D6HZF@*\VLhlLL6NV&BJ6(:>L2V2.0V26@8P@R:,8b:<wXHHBJ40<PFLF`8>DHX0,^W°­tL<DB*PP>XT:<@PB,F6R8L(@(LD> ¡bRF>D4:BV<6P2f:*NJL:@@"<H@::>P,2:@<:>TH(2``4&<LPRyÃ|q6TF@J:0X6`:<4*DBJ>T(F0F^*(JP<,RcªL\B_s{`vª}}«Ç£°¾u:8:><^V@DRTV0JJ8BJ:FV@@:T`>8>fLXN¨>V8dBd<,<6:@NPS«H,&*<@LJ\\TDJ^FRD.J:&8L0V2D$4 DVjv¡uJl<R@\.\<8,L>:.@J`8BÇ<`66R".FLN>8JBL:8:6@HJj,NL:b¢~q&6H$B0.B,JXF@2z<.J6N.&,Zb^JD*:T<8PRTNPJT&6@2NowÏeZ.2\>@<8:8B4<H``">f&62^<X$"RHÈ¨T\P8$dHD>HPe¨y¥×¹âÎ\H8PT\">FNBD$2>,H.^,V@\VDX8^&R6@:BXc¤D8".8<@F0"Bb,@R±°b,H2@>:F>V6@N&,4VD00Vd:\FBF:,4j$[£¾}lV2D0F..JJTH6LBV6V*j¥VD:@l>JH@.4J8H:R0H< ZR8&,L2t®NR.(F<*RL\H4.NVP|X`4>D6(>,:>&n,DX.N"BHX@:NJ6L8Lt¢¶uV<*<:82N<NfJ^LRL&@.@BJ0F2DFJXÄk80XB\P0XFR,`HJ\0PBzÎº±d&648VLFF,RNH2."D6420:R$,.JHLH.P2DH{ iXHNFH66@*($:rfÌD.L<NHT<0H>\D@><:6@`8:h8HDB4L4<Nz×VX@PJZ*B>@L(F0Z@lNzz]~.l0RV"D8L(D4DF:$<ZJF8N6J:TF<x V4B2F,D.H0>6L.<H:&VHFDBNJD2..:TD>@:R6.4R.B*BFD\T½×_(D<4JT,6*8L>*VN*@806,PB&4T\wÅTB4T(6P*0Db"N$N><8jBc³^T8JV@<Bb*0.24B4:6h@4$Jp:@R@RJ6(0wÎ¯~~L4HL>T>2.Pf¸§8L"HLDLD@<:*4FHL4T*PR FJHFR<,0BJ\Ï·{fTB6DB*^46H^24BD|yPTJ:n>L@*66*8.T*@(LHJH>@H,6DHFyD.6:*"$("LN(dF.L>P.VD,,N@4FJ,D*NF>BH(@>66VdLTNBd.s·vn\pRl<2>P>**,PN06($LZ(JZ:VF­¡Zb@(NF(<08@>0(>4*D8X>D^`B.6>nF0@BpBTb@68H L@R>2R$8L>8@Hn¬¹¡½ªjxhHB4L<NVD¡ÂdJB\@V:JbJ*>TX@D:2(@P8VH2D\`::m ¹¾»µyXNH6PF<8BN@@>F^aªV<RBRBL<TN@*DHLB4B2XHVTF\DVZ@8X°«T^Z<VR6\J6F6^42 608>:"TRJhLbPH@0.x&BB `RZTH@@J2NDTX2.@282<BL8.0@B0$H,(2 BBPR«qhND8.d8B2JJJ0BLF:"ZXBrzq:>F0Dh`J@>&D\4><0fTFR20,@4L^BZ¼©pp¢§ÄwUTN<T\¨¼|dBLF4VFNHLHT4F2J4<\$.2N>2B@h6yµ¦ÎX><:*6J>BD8r¦¼H:P\".J@>\LV6RL:0FH:&FTr808BL<BH©|XB.$NN86VJLjpH2D2@<VL6:@L<D>6<4@J:H.R&:0R>bP@8ZNt{¹x4H@NNjB08N0h>FF:*4ZR@JH¯l`JJ\4<6H*BLZ>\DD,.H@84f¦pB2FF@j4,<@Vb8ZBRRf\@D&4&FHXR<y¤|FdalÑ¿ÅÊx¥Â|R.24@Z":8NN8B6L,H:FDJ4<<6PJ~so`^hPow¤f>V<>:R2HV^yhNH2VfLT06BLDBV4\R2HFD66B8:J.8*6Zt¬p,.@D<L4.>@V*F,66,80XDZ@N8"62DT40LP@ZD.R>DH4\F6VV\LpÆZJ8,N@F&<HH><8.><<0<TRdzÀ¦02XVPL0LX&,<<HV\^ $<0:XeÃ{8Dhd@> L@BNB,40FH\<4.8*628oZ§µd@L:RZP^hk¼«ÓÙd:4lF<::D\BX8PB@:J@ZH@DJj}±{ghZ.^TRJ`U»v`^Rr8&HNm¨ NbB& pB44L>P>6TPZ>P>0@@Bd@@ZZ8>.j©H6D&6P6B$V<`<TH<VFD"b<T68D:(\(8TH8L6<DT@@FLVD4,:^FXwË@H$@B88LBPF\">RZJ:4@FbbT^H6,.J>2*D6NF0>NB<  .JNRF»´TrhNF8H*>tVNTDF:080(,R2V±¬fF4N8\BNLD6Jxtl`x¾Õô±|\HbD:BTRLhV2F\8*.N_NHHs~¢rVBVLf:^DT@U  ¶PeD^B8rh£N8(<FhJ:NJPBLT2:4T4`VZB>2H`H4ZBl<B¡J@Z.8*6<J.bH.<T<(*:D@@@RN2X>2B:2RZ^F^<0DB8ZNH*PF(XuxF6>^J^,8B6(F<J.2PLPNzÊ´xRN0>XJ2:>66PDXJB@4B2L4L:0:@z§½_X`@BJ>:&HFN6HP*4FfBR"DZ<µµ]fXBXTF8(D<HLJF\vfª§Å£gLJ,V@$.<,2VTJ8<ZZ$B6<Nv»¬<LTP J8&L>HLkf}¹¸zi`HV½y@8lDHT8lXH<H@p P26P^*0:":PN,P4L>F>r¯l&*L.6:*:JJ6V:^d@*X:LLX.B>L<4nN@DPP2V4J,<<JTT>,D48pLr«g\\HL0:2,D>@X(<0.^<RÜ8F8@V:PNLT0D\:DB:0bP8R4>4:XFRµn@JLDD60"L.BH2D60TFFFHh¸¿Ä¡4(@NRJ:8,>p6JR@JdBVDJÀÞH (@P.(D8X:V4@F.2NHRH±´^b<LLNBL :H><X:$NJ>v§±³|®ßÈhl,FDT>>T240Dd>0>^6D::4.H8DX6HNN>F\o¿YD6@>H>D0,&L8B*<*Hl:"PHDX>P0*X60>`B,8R6:60Nd6D>LJ,<:b}»¡N8hXJF:JV&FFNLH<Ja¦{o.6RPPL2>@6bP>DNF<HV<DLD>(R*DF¨u8T840J,\04,Rf(XDjdPZH}§{iJ6P8<RP6::4FL82F<0\.JhsÃsXLTPF4<LLBJNLR6n¥£¬µ}LJNF0N@:F^NHT<@NBl4PJVYÃ²´Ö½³^fdPF:>*$L>BH@N<JD:<:F20&26@B<@JB\k¢·tN.8&.R"`B4Nl(RFF&RHT*H::PHH*>8$F826*:68H8HRXJDH.4L4DÕh¦t~jj^fF,0 DËvjTPB0D0^DF0::J`>FBF>BFTBfN>:RB¬L4B@2FP$:02H$P<:8LdÁ\_,H4PR0pFF@:$bV:HJD.fN:.giºµlJ6:8>N:F0`0:\w½©{d0JPFb86D:<VHVXBB($Z<0TH\»¿£~µ|r\^F@:2H6ZJNT6>*R>8$FPPb6$N@H<Nf©R<4(VoH08LHN<J,88((8\:46Tb*TL4LvJ.LH@:<NR@:F@LFRH:8f]®Ã¸y¸¨²q`df°hPB<FP48JZ>8B(68J:`HdX*B>44L2P<WÔd`L<@,T:LFLT@N4D>@Õ¬R0R4R`:<:LDJHX@@^B@V:,R>.XDÌË0RB*8<$,.">FÀ»¸T.\\F&HX*6(>tLR.DZF>D@0:84¢nP· «¨~Q4V:`@<:,JJ2DBN<<N0RhH.>LXBTy£rL.NPPbfJ2Rur4@RT(X6FN*@J@<B0`,:4NX8D,,4NH2*@R62<>PPD«z}m¡©~¥¦°Ã¡²£¾FDPD&H:8(d6:F4D4PHP<L*>4R0F6:D6<`Õb`fnhT"<R<>vD.JiÈèHP8FTD6F*<V80FV4N>T64&@T@HLJ8gµ¡~jb>>BHD:N­³¬fXHF\BDJJ<N:2"BX4d@DJ:@.H2J2[¯``JZ¯­­±smhHRL:"N8LVH>HH@(Z4HF@ZBBRVZ£ª oH\KVm^D8N`PHN<JRPV\<PXNd002H`20,<.:vL0J2T:>:L0Hm¡®>FvzwX_­£Â¥ÄÙt`XjNF:2DDJNZf:B><0ZD,N(4*0&842`&Tà°l`rFZ2J400RNÇB@LJ4B&&J>D\j@,T:N@:20$@L>2:XHPnÏ`8JB2tLnr¶Õ«}sm4l>@P*`,>44DJN6<48B>2^:NF&<ex£TFNXjX^_h³­£¶¢R$BX6R(JH\4T6<(<8FRJ0P²¥ÊÔ®w§Å[qmvaTR$8@R(:2JHh<:H4LNT0ZBD.L<PN88VdlT&FB<P6@:D,osra}¦y4J<FF2L>::$26RHRFF8@TTD:\FLBDLXt¹´É¶ ¨jufFN}Z¶¶rJ<VP2LD:D:*8(26<V`T,Xp,8p6X>2P:FH¤«s>JBX­¼T6<22@$.`8J2JD\F*BNN*R$f,R2DH{Ë©gL,4\.<2Bcu¤ÃthL"@F*VFTD>>F8PN20BQx©¢²¥gufeibSy¸~§ll´ZdZ$blh4<8X4D*B:R"6L.H.LX.6J.XzÜdL2VD.B$RRPL,6<LZZm¨nb@Z, FT&2@<J&:4N0<Fp82::<6JX*8H¤¸¤guZ±¢f°]krt¡«±8J:4HDH:\B<X8&4@.44BD,PL>62D&B.6LDJ£¼p|wd»¥dVP6&6$JB*$D*^FJ0&2HL@PZ2LLN4Dx¡^L2286DJB:<R`}³¼èvnZ4>(^8X>@2BH>L8Jd²Æ­¬84ZP@4<>2J_n~l]npgeyv(2LD08ZF<2`<<hhXR*<H2(VJ@JJ(6Jo³\NZ@L((,F8:>.:60Z`yf:<:$BNF>pP:6@*TN4TH*B:L8LR*BLPX¶®fT^\X\hd³°£|¿Ìrj>.J.L.JF4J22468@J062`8<:B&LPJ4J>VJpf®ª½¢¿YR4@8H>D`D.HP0bD6*2NT.*8@H04D,V8pV>*8B@^0PH*<8NR^v­²¤ot\LBF:$L<T,D*à³H8D>JBJDb.0PJF4BHTPdb&DD,>&T<:TPJ2L^62@N:VTFbFf0>LV@luÁ@>\B<@&XT40FLH4>\©¤RDN26BJDBf(HDX6><*F40JJ:4R@Z.UÅURFD.8BX:@:Z\nrº»iP62V6P:`@D$<J8F8"\2N@>><20B2L.T@TL,>b³´«¨pZ>28nFJT>R^NX(:F4lZ@*2(@FHD8@H6H:XX¶FB@6JP>DDd,Nh@N4`T|¦Ò«bfJ4^8HPRTT§ª·l6ZJB6XD"XJDH8B6V(>8D08LD\@B`F:V0B**4:BNDBF"Z.0JRH@6H:y{ÄV>D^N6\JDP>`$H6X<\¢ÆÖgZLL<@DmXF>\J"<FV>T$HJ8B*TTNdo¼ÏL:BZ >:D6d>2ZFFjÅ|L:(T`FJ@<:LH6$D24$<@LX0R:,`BR<R2^tD4<i½´m:TFV\84F06FDf48>H$H4(T*BRBJP:<8V<8vÑH:HF@:T2"46,X(6bZpHX\m«º{LF8^¸z4FL\<2^:.*:6@DB,@F<,<0T::4Z<F84X08XH$F<N6>:JJ*@L"Z8HL8<`|:,6@H8N@.*@P:>HB´³Ð£jZBVB*HLP>2FLD<$Ll:Jb826XBV¥ÄñTL:N.&RL2R4BJ>L8>Bc¦Ün^@N8P^V*J*,@N@&P>:&BF`DJ<t>b>,$2L2,b@8X©R6:8N Z*N<8BNvPB@,H&<>26.,R2ZL0(N6LXpº8@>f(VdDHR4.262D>2LFTTjgoâ¹©:cT³±¤dB>JJ*T0$Z&<J>FV<,&@DNH\@>>:TJNL@*N<@<.<DD@J:84DN,Z<J2TFL~zwJ 6P<62:6@>PZ:JjpÊµ§Æ¬³V`hDh<HJJ:\B,XPL@RH.JPVD«íÃ¤qb2>FL.<DvRD4&0TPB2^¿kPBNLHH024,N:Jjh2LB,@N>>>Hl2fNN4T,.><FHF¢rhHH>6*JB8.@*4ZR:0TD:*2*2VF&4>B8`X,R¯H:8X<B*BNPF@@<:JHN0:64BPFR±¾Êª»¹Ü¹jbH<<&4&bL6$D*<ZDFR2:4,4@h6.6:$8.PD$T.j*H@N(:<N.648,T@8B$:_»ob:P6J<B2FFLXJ8HnÂ·eVi¥fRJLH(D*:\:<:P<@66:`\§¨FB4b*NLJ,.V44<R.b6D@hS}kBXNFZ>^L6H2V*N($V:D2Z@"4<.>:L8F6B0Rw}áutF0RH4:4*T^4Z.XbN>F,<BL@.JXH0<2,@j@`Á©x 8P2R4<D4X:<6T0HT@R44<V*D>@>{µË³Vb,H@(T*@,B,(2<(@,N0XBNJ4>T::6..FDDFHHP>FPPHF>NB*LL<.4D`8J:YÐÀ.8:@<fZ:FP^04<Hj¹¾Z`<Ns¨Ù¾amJ.P**JD$<2<JR<6:~d¦Å0NT.>*B^8(2,N6PB<PF>H0j¤¤ir,T,FLBNR8P04t$L82NR*404*><NF4>"JLTY¢«°³pN@H"P"X>^2(,4NVFBX8`6>: 0.F,F<:8XHj³H20B8,42B0n(<VF4XHFJ4BbL46J@J`<c¡Õok.J,R8JJD2JBLD@P>"H4`N8P0PD<BD"6DV*<xFPN$8$40H<F0B@\RXHFDJzµ¥FB:NZ2D6N\T:BÄÀ yF"VTZbj^¦¬B<PB>V48PN<F@^VZ§ÈWX4^B4D2FZ460R&(2NFL,0²P.T@H84*JPRJ:PdH.:4\6PP:D|^XX,DH\`~Å°y¬Ú_JB<@B2JLRdPFJ*<B.XLtP4&:<DH6bXV´qTZ2DdXP@p:h66&&BjHBF8@Z::2,$<B@JP k`cBH2>L4<l`BHJ>&N\<ND@\(N4,4<2R>*0.*60D6RT8bN<*02d8T(hVBPi¥Ád@8<(l2ZJH826^jÂ|f>D02>>D>Dn^­Ïr:N>HHF@<R.@Df®b<:22@D0.R>T4.NB0>>@,2J\h{RV$L:\:B4RR@0XV6*`LX:&FB6`DT:Ld¶¦{FV>fÑÅP4D6R0D:,8<<P0>B0:FL\F,<4:@NZNTm¦´uPJ400P86H &<2&VDR<:42>,BL,4F8DPy s88VH<D6JXB6N2\JHN48<X(NN4.DP8>FP@LBD>DTT6(<B VJf:<BX6*T28Pt©nXBR6P6,6f86<Nk¶¹¯Zn\Ld**88>\8DQ´LZD$&2v2Lb§Õ~<24<0BN0HFF2:dPD6LJX:468h¬ÓT0XBR:N@>B<:RJ&R2"RPRF<^>:pHNJf¶®o@`2L|¡^>.`HJ*`(J2L8V4,DH&@6^8,>6T0B:VLpH.N@@L>:0BR`:*<VR26BB86RJVF8V^x*P0DHD8>4JL4N$<,28:TLDXP.D8lJLLT6X8LN6>4B:48.*FBLHPL:HL2L¡V@\4H2R<< 4psÍT6BJ\HDRLXLZ6BVv»ÃVLXDD*J:6itÚ¥p:(P"F,L8N,J>26\N\@H>F<Rf6®»ÈRLL.\*HF.&L(>B*&ZJ<T0N&<8DL8Z`§{DvVH\v¤¥ n`60H<RBDH6NRRn4:PZ@&:BJLFLbJv²X\.:Zzd8*JH(B:N02$H68:6L4L84>2B`lNRFL:24V*.DRBJ<"4&FR>4\6,<N884FDDJ64,6F*0X(JP8HFL6"R <DL<fs«PJ`l8F40B,2Fh¯©\F>62ZDVD<"6HLV8Lbj¿°h^\4H@6­£®pVDH:(H.4:D2N<FVDJT:"<(Rbh$dO©«l6>>$>8*B:HN2lJP.2V&<B8X6^jw¹£Äh8T.$>HH^ºVN8D"0^,>D>D6H68J>4:NDd*BR"RjjP44>>HR,>6ZB,BTPLBHF<DL<B>JHJL2*|x¤rN>J$&N`H8@\[*@8.F,Lj,46*B&<$>>R^26RB,:@@X(\4*P<>4V:*b&.fbb­fL"<8:ZFH0TP£¯^^@(62,&HV,>><fFX@<B»Ä´iT\ ªzt\TB8:*>68&b$L<>22F8NJ:(L6.\o£² BX2RN\>\&2T>,B@*L2j>@:B0hrÑj@LB,H2XbL>j¥£LD\HNfNX>VN2dL60"b4$.88b^Fr²«lVB<B6RJ.0.<B$J`Xl>Jd<R(8D<B(@B^o\8BF(*8N2Z$>F<DV@48J <T8D0>\:><H8VFL>6(hFDDL@:FR0HX^Boo§dH(6XhTHF*BfÞbL(B@6*H@Be46B0P2&B8<JR¹²o¨vwD@2D&*,6@D J,HB46B2X8H(HJ:DTT8aªu(R*,8*><.BR",62@F*^8,LDNn·®ya2FFF8<6XFHL@À¡\dVBFL><4J@X:HJ2"F\0L6NF28{¼l6>86F>b>P@0n0<B@,JB\TRJ0*8482.@ZJn­[TD0TN\HPDR.>B&DBH**08J*20P:NF4JR8 .6^@J*4>hd.JzosÁ¦Õº±\qJT@J86N6@WÏ>NDFBHXD<hB<6P.\ND6>0F8Pp® ¦Ç¦k>VV>2T6 NPRDF^FD6X >6><`HPP:P,V^w>,FDH@@6N:L8>20&8@T*dVºR>J"DhZ2@Z.:>Dn¨«cV@@2FX&"L:6`>>JH:LX6>:p(8fPRR*B^BJZ,hJNb4,$R8.VRLL8>08D*FT>PDH"@>J(@H44048T02T@HVB ,:Z@<<L.TBLDRNR0:BTmw\³¤´m«m§x»»¼n^6":BB¡^B84:D<8D.<2H"4XB(T666D80:V\ytú¸R@:B^&"N<,N.&2NB8JX0.H,FR@B>\&<L:¥oVb26D:\JDJB`L 0L`6>hf¢¢kH0Z(,8@0b<F:4J>XÀÁ~`HJL8X6,:DB>N42,4.JFBV4{» rBT.>ZHF6^D*>F:8F>J
8,D8NFBH0F>@>0Våq>Z4FL@(2VX8N(F:682F\HN66 0FJHVL8P>^N^dlvíµt£¨cS`rVX2U¨®ÃPR<.B4~£ÀQNH\D$ <.p024PB4D"P2BNF:<,6Tj`rk\8&:622.F:XPBTD&44,&<N4P`F4\8TLFut@D.$6T@N,RdB@84:HRLª@4"$,`b,NVJHRH^JDXfc©½vXTd>:8^8P<4,<\Z2:PP\w¯HBDBDdJX8J<2LL,D(6@T<684* Ln:T4BX>FJBR4*<(4<NP.J@*JRb8L2:J>F"dP26tt~µ~xlVf<DT`8J"DZrwx²ÕX,µ¯SJRT<H,FF&P<X6:D>B6V204>$:XH^(XLdPT6NVNH@P&L<B<(H>N^*:*HHD6`8:*<H6i«B@jD2Lh:P<LRJNP&VL°°¼PL<,6BbF4BBH4(6Z.TP^`n²¦p6J*B.HJ.P6,>BVDmn¡ËÊÈiJR"<XJ:H$2R.HV:@FN@ B>@D :&B@ZH6B<Rg­jV>4FT04jRL*(BP6.@:F42Z<D6dRb>,J.`ÂÂjyzTH>hZ8<0::Hd8H*`T<^¤µè§}vD8HH,DJ.Z<V(<D8BNTXR6.D6.@BJdT@HDg¡s^FP,@*8J>8:2.,0.LBH6^JLF&<$28D68Dh¢XNFH4,@,F&&N`RR.V¾¶<R@ZF2H4P&:`4L.@R@06L\lT¸¬D8><nD\@bXyYlnyu¹¿§µÄc<@8T\\L0D>02<*2>>@@:T@8TT,":JT6F2Èn<@F*>TDNBP@x8H 0ZBN8",,>PZV22BBP¯Ánsq<HZRj@V(8TTDNN&D44VJ4:>rÉÇÄçi(RTT22,\(TfD6B8dN`XFFP@@ TB6L@@2ZÎFF<6FPP&*L<TB>0JBTNT8B,.J8>^V2BlÁ_@B8:8V0NJ2@:HJy«³ªD*NXB4NH<<0:BT2:>R4.0J.6L¨TRN2Jd|W®¤ª ½¸J:~ª¤P"4$P>H>0<>24V$b>@Dl*ZF:,.f822$0bvsJ:N>*@B<464RDDDD@0\B,PF" ..Nd<Z^p:>^VD2@NB8D4F&>4PR&RML4422\,*fxèóÎ2>^R$,R^X>82<<N8B,DL006:$>$20>NJ:XZ>.R:.2:D,T:T*V2JHNF<HJ8><<H8TB8TRkÀ@6L,<,(&2Z0>Rm¦¨{T*N"*R<Z:N0P688H.4<@8d*.^bHX~¸½¬cn>4vr8sÃÇcD<0ZH,66:B*TPjPT0H:0"F6PBbNDLF,¤gR82(2PL<D6@ND.VN8L<Ld<.,H4@2LFJBPF0,2LT6&<:D00^L@B$:L*<q&:NX>TFRb¢¤^,TT@6,L\0X..n0@4B@<VDR4DLH60N>FVpl{¤¡mVRBD00R,DaJd@DX84P,"JL(6H8R8\@>R@^±Á]J`N:<BV,PNlÂÂ±gtLF08X<fH>6J>:8L>**P82F:J.*:R2r¾÷¤Ü©~`Rbd8BHV@T:F^e°|j08R4B22X4\>:BF^,RzH2NFNJF82^_Nl,VR.&LT:JJNR<6&b<6HDNN268,,>NHB<P*<b<Hb<>R2$4F60FN"D4D>8&<0:6T(RZ°jZD8DJ>44P8*Z8B4>J\@\0P<D4&<HNF084<Dj³k^TLL\L8 .Ln$HNZFV8.<b @0.4,F6&>,Hsx¿rN<Z8o.*J\is¾ln0B(.BFX&*:::^XH@L@.B<28<D6<f&RNx¥Â¡tv*JP$. ^:@DJHXZ² `R@*^J4&F<XHD`DHB*<J68R:H<8l6NLU¯wHL<VDPR,@&0FTHLH6^8F42`8NTH4BP:J,B:R4BLDP4DT(B$&B@.>P@>:DVb\:&bD:H\ÁfNNT>(*H*>(^"X0<0\BNL40JV4PF80:NB"tLfH@8DLRV8:\@J@. >H,20D, 2Ld><4\B&Jb~:N:V<>Z\g©¡H$*P@:LZ^,.8>FHX6ND.BPL26>XZL2HJRRn½¢prZ8*<LF@<r(>D@,<X\Xw´|48<0@,6f0B6PZ0>:6JJV@B.BbR4r\\084JNB:(@(BL<(j@^"@LR0,>T:@02FRL2 .>DJVhJ\2VFN\d$,:B6B VRHBLD6&H<NLe»$24.BFRRZLTFNB2B0P*>D>dFJ>@L@D@@F08T~ld0J4P8Hh2R@\:B>:R8PN@HVVNPTF\.<T0Z}½¤lN,BNVX¸¦¥o>`X><4@F28TH4B:8,PJ""@H@NF4(JB8fVDlw^D@<*"R<<2@JL$DJ6P.8:¹±gLVT46:"NH4P<PN @HJ<:HF$86&@8>dXBJ"FX0R8<,20\L:XD@6:6JXV:*J48<H,DPL,JFF6<8D82B<BLF@R(2T2DH$@B:>@F"dË]J4T:FHB6PF(62@BL>.lBZP48<b*6^BHHDN.V.>BNR28L&@LH:L:*X0d>FDH\^2>N:<@4JVº\@fB}x´lu8RRXNNDHRJb6dB>J0P@(d0::D<<Db:2X<<Bo°q:NB8:XR8`40>R<@`(N>RBF|aLbH8:D@(P2RH6*D,X:RL80<D:BLs°rR<@JFD0@8F8FJ&24,P:*@0hB@PTLJ(6F.0<4LPB4,2&N&:V4R0:N<R`VNJZ*8F $$0:HLV«Z4,>4JJ48D@8JH@L<"608B>\BP$>"V,2HZZ}ylH.RbJ((,T (8:tR^>668B286*24XLRP:@0Ps¥Rpld{±¬$VJ>V<<DDB@*>\8J8@88DP68PX>J@Nh2\6Tt|VLBPL>P>R8X::P>8Hb:F8T{°~8:H&,FXbLP.4<@H^s.<@>DV*H:Zyn}jX082BD<,LL.<8L(bBLJDD,DF<Dd0PBJL4HB0\T6`J@82F*DRFF,**ZBTT04FF:(B@dRN¶o H^JR*FP^:LD<4.LJ`6>LH,.>f`^2L@2D>v«¸[RL>:4,FX66N4><>:8ZN0BNJ"*d0V6JPL6vâÌnpª´ghL@8@<D286::>Z>TD^T4J<0F:J, @$<2:BRhz¿l@Jh>@RRJ>T<H8HJ60Hb2Bp¥I`lHLH@p<PV8p:6BJ*82T"0<FVXobJ6.D4>2(N88T0T:*>FD6(PF26("64Bf4V6@RHN$*\2<H`V8P&b8866">@N6<<FPJFF@6Bjoh>JZ. J8(V<8<8J:H@D**F.bH$2F:<24*D4.D<*PHDFR^tB>8B&D>BNV@F^@L<4(F"<(o¯É§Ç»³{pLb.TD:.<R>"H<<dJ:T*.8*Nn8Dh26R&0,R>,Tq¢Á|FT<PH:L4TBXDL:LRDB$,886JÈ®vH(JD:<:JX8VjZ<:*HPX2R626nyj~*D6FD(LFBLZ2DZBZ4P6H<<D.4:^TZ:H6HD`F:J ><TpB::0T.D,BT:V0xJbf8VB>^6<4RXÂiD2(PDBB:R>@Z<F8((04V`Nh 8Z@<FR"P<\£fJ22DPRB.PFTL4>HDFf8>(.VF`Z2JB4*PFnÅè² ×¾¡,2&."&J.2,J4HPTN:N:(HP J4>*B\",:"HH$:6`_X8$6,>HTV<0<6(D>T0HLDT^a{Çz:6RB468BRX6<RL$^2R\J<@Jjinjf>Z>RR*B<JDH@8V.4>$,J\@<.V^"4f@@B>f6FP0L>FB\HBNB0J,"D4 DHH.d6:JD6JNd,V«~LH8>T&HdB"bF,@8BD6VN,"*F6D6&jFloÓ§ÃÕqD0L06JJ:F<>D@R^RRJTfHbf(\JZj@DFvèÆxng·}:Zx@L><:B,DH`.><X:T&:*<<N>@L0h.:@>&6<:Nb:"f<@<BHDRNBB820RT*,B$P.<`dÔnXJ(JN6P*6@>,6PP88VVRPPZdy¸~D$:86<40@@J@26JJ\J8>FHXXFJ4L*>F:d8@4D&P"@>Rnb0DTBb&`.h4X0" 0D,H(68.H2H<x{bRRN(>0ZH<8H6H<L2JJj@*0BD*Rfdp©ºÆ½}¬µÅTT.B6DJ\TrRdioqlmqopjme~vÄÁ¬k>fQ£±|Bf>F<0J*<@0@FDP86BDJ6H$D8H B:8<DBL<N`8fxbBh40H@DJ. @R<TB@R2PNBHFBJ}¨ÄiD@b<VLF,H8<,J<04286VF<.vª\T,2JH06^LH4DLF(2RPB,D2,J826H8J2:0V4VNB4N0NN2H2FB:>8H6<F8\X@Z0BJZ&< 8>JbNj£·t4(>6RTRHN>2FVF8:T>.60BqR{jÇlxM_£©´urff¢³¦u£ f|¸ªÈ×ß¢>J0´hd8bJB.N@F,@@T@*`D.D :JdBHN62R"Z:HZLB6Ji¥{FFB\dFH,HVBFJ> B><0TVPH<H^6{eÎv:@D<>:F*><`>L66DVb.8TÑ°tJ>PF:\.4,B@>6F>h>J&TV606:@<\J.4,42PJD2F>@:N:FPN<*L]bNv<<2.NZ<6,24TNH8bt<[¤tF<>6Z4$FD<:8JJD<:@B6bru«¥W]D<DHQ®¸£½vtzUorsoKfYd}pnJrÇjVr^kT8h@>B\F6.@DB.NT:FPF4^FT`P<P6R>`>@*2VNwXP>X:Fh0><p6.@F(4N4>,>:08H<(Xf}oh68<PB^DLJTD@(>::Vz¤£\RB84R262\LH2JZ.4HJBL2<0D>:V6XPF`4LL42R6P6&>>LXV*.2H*NJFHZ0D6p4>00,6bFF0¦¹`$&<<RRB:VP(4J<:Vhª¯uDbX.<>DL¿[j¦f^~Lro`oBJrFB>.hD24TV>V.@2L~`B¨¬JXL26>LR(B8J(>@^*.4(dTL$D@(2L6BV>V(B,Rf²`$H<::2642h$4D>P>H$f><6D8\8H2l¿B4N2FSFR<86N,D2T`v±§ÝNj>.LDHFNFD>.B:6:X.:0bF`.6<>6J06NNJR,6RN<N:FT,DN>@X<(8@<<2T264NHHf0@8DBPFFi³JH066RNR^<.:2DTj}f~\TZ<0FDB(XLjogXTJFHZtHPN.B\BB6*b@b4D4<R4RZB0,L\£©«k»oH:6088<<@<(<J42P\H@RJ^F4HTB28@4BFF&FNJLi´f\>HBP42JR:<H.J.HD^ ^L<:R8JN8RBP° UFdd8^^Nf>lP\lP¥u¶Á¾Ë¯H<TP:\:2NTFXNF\J8:@P<D^BH2\@>.j6DNF.T2JF:`N2<J 0P@\vPD:R^LVLRB4>X4L:,>L 8`xdV@>*$4\^FVzz£®½±y\hPTDJ6H6>T<4N,}X,:DPHJN(<R8T@Z,ld<6B<&N\VB(L<l\×¡k TZ4&8><DV>.<6 F*:2LDB<f*"NNn@,`.>*FN$X>cj8P":NH4BX\>N6D04JX8BHPR,DP0<DF¯¶xkdknvrtlt^ylµ¢Ïª¦~½¡plmbire`t~rjekzbZ^:\8JfxP:@V(B\J22@\X,V2:"2$:L(2p4(JF.2P0>4*2@V*Zf¨p48H:`6dj}¼Å¥lx`LPPH0*.(HV(L4d,P¥OVL@(HFLVP<<LP2FLF<<<*4<@>L<P,*JLDXh¦ª·{ZZX@,V JF&L0N*BDDBP@TLP>*:^>H`(P<N@X 0­rD:J*H&TLL$:D(HDJVR>J*$D6F.Br@hNiuí³­¤ÔªëÍã¨u`IÂÆ×ç©«ªo¯£¶²yl`nw:@^V^24B4R462NT^^(&04:*^:.H@,64FN0F6 FH8dX»k6F`@^laËj³y}PD@4F.BTN46&BDB4NZNrVzRfDZ.&V4$DJFB04D66J>FL0HL8B<2FPF>XÃ±¢Á{X:$&N.$6F:6N>D2`N<VFHLFV4&N6J <DTHX&V°¢tV@HFXVTD2J8>6L&H<F>:d8Fh&*VH0NXgVnÑÑË°|yy[£®éí·{Ù~iYzloQjfoXdKu¯`¬£©mg£PLT@,8D@<@F>X:NXP$<*DPH6TH0:V2F>HB@6Z::T\j¦YXU±· hPTZJFD0JBB&H2R>*><HHBR]DB\L@RT6:6H*>BL$D6.82<P@LB>jFLVP<hv¾·×a|:D:ND2>`<<JN<BNHBD2D8\bNZ>6NF>HH8NDyZ2(<&:D:DR: D2X<p>TNRBJD44F0$\R>Z¥¶¬kP\BTBLZpUd©zÀ©é±xTTD:<.ZH:@^T`>PFNXntfkpX«hvrRerX*28(66T<\L6@.,R.<:,LN88L&8D:.J.JN,t6JJLNu³¤au¡ª~¯ZzN>V8BH`B`L>:T<"2V:60\>T2HdpLD<LJ"D4NDHBZ4P2JTJ^ZD2PB46&:D:8.FRloÈÍs`\"hJ:>62&@F<JDN<4F.,0Bb.2:*:2BN,H&os"Ht8",V>V6DR$H>B@B@<B@4P@JB<tT¨ÆÃzZbLHF<20NFFDHD<h¸X>@TBRHN>40D(6>6@R@8DB,`v@FNJJJVJB<&DXN0D"8H,:6$HR<<B6:D8P<H68*B.&PH:@@>(.d¦»³£mvR8\@B@&84TTF0ZVPFJ<<V6*JDF8hV.F2RN4@X2$8H< BHJ:>42`X@>0(Ff6<:DNPe§ÈrhZF6B6*FR`FfF(@4F><BV<>DZ62LBJL8:V"H`wtL^:.L>62`X,HR:.6@F,4:6:\6ZF>H»§gD@P@DVF@FBBFtPD\ÃgFNBDJ@P<>>^*B2:<NP<R<6R:,DFT^Z$BD<XV0:BR:02J<H,6:<:THJ<F<B8P>@RDHHND>:FJ0.®Ü¢ÀkzbbZ462^\8(.\2D@<8D4B8z>>V@DV, 0Wj2DFTNNPLBL.b2262<<B8X6N4,HH6>4N"86Dg¼ÖdZbJJ>@<^4TDJHbLfHH.0<8T,<(Z8<V.*H£µ}z8@8R:48HH"H:2H8."204`: *VBPPxh£°|\f:F<<PF<6>JF<>8V8dJ©f>d2H4<.>Fm&\N8*"4(F@2D:.2J>D4:,HN(.>8(BBNXf$.B8F48&L>4>>0DD,B28Rd$@B64^L}Jy£ÜÎRBR8<<DPHP:N@JNJHN24d\B8BF>.4.TRf¥:RNJL20L*6`<:H$@DHJ2<48L0>4@88:HR(6(vH»àsbbv]liRZH:^D`FZ:4^F$f.N@BFJ8FZx¦Ë¿{£gR:L^J:*$6VPL2<DJ0:@@(,<PPT`xJf>Xh@4RHF,8,fD4LT4RBm(H`B46<8@HN&B&<<N:F$LZB0,T>>:2$<@P0:d@@@">&VL0:2ZDJJ.RD2FFD0606L:HXZT286HZZa|ÕÂ²[J24$2J>4><406:j0.R@0(>4LBJ:b`H>t¥X0$T:N& D>BP@8F6>@|:*J2BLBLX$>@:2,02D{¸ÇÏ®µ¢£¼~uR|mgh~iz<FJ"2B6(^J@:L¯´ÊÃh©Æ~|NPTN"(0D>62488H.(FH\¶TP28.<6B6<682L$<@"B,6Fa]m@bXTJ>>TD\8&B4<PLZ80ZPH.D`@DT@.4^@xsl\RNHH>:>8B@64,V:X>8HD>V@6P~NLPJDX<N` ·³\RR8,V26F8DVFRT(<48N:JRZB`42*48xf|86JFVPB\>^b:TPZ(N`@0$:BV^L@B>*@@DX@CÁ¾{^r|jrª©}¦³f~¢¤¶Rll_Rrhnh~²ñÁ¡u«¥½ÅÁis`^>8$VV:RD`2:>T®³|<>:8H<LV@,,FD<J8>@$>4<xNJ&&XZ@H&>j*:J4>BNHZ@LB^44$8DdFJ@4§hw`fLJl&>R2>268<P2>,J$DD28H6:: >X¼uºX>N86>B$@4\LB4,2B8H"B,F08Td\*HzrF4$2486>0 $LD>H2P8:^0`DPDd:2:<*.JNjTÝÁpHVZ>J^DPnkhgxdR`s²§¨·¡¨²¾h(,R`qY£³«ljjVBJ@&<:V`RvµLH8D(D.^FR,082F((F&4::Do¿qDPBFLPDJ.6NH^b6($Fjb>@62*J2@@<(,68,z¨¾´vcVfBBXH:244^(*(20HLN6:TJ\V>¹¼nsb>j¯¦¦lNNB&H0>RZ,&^^46$:FJR0J6L`H>:<<V¦uL^Z.*L4T<:P.8V>@2PB4T8<J\^6VHVR>DR>N\Å­.H0N,F:b2[O:<:ZH\BVXn\SPdnqg{¦Rf@**>Pb~ª×¦«®l`Ll04N^fì¸[x@P(JL:8,8PP:0DT^ F<42DRfgPD8F4.D\*@FZB.08@LN6@V0@R0@(>B6BJ@Rk_iÖ°ºÈ}gf<*ZNL&&8BFB:,B>L0(\ª{JB4D<¨¼B8RR@,B\JPZ8<:4HBD:4@V&,>2:6NRPR(J>F@8@,<J::.L$B@<VhD8.44`FD:H2.NTy¥ÉÐdBRPb<pD6:4&.8VBD6PT.NX^fFTX`BHJP¡ oPH<4L>Pl^BJNhb·Í§¬hL,@N³~[(4$8TVP<066V*JFJF6TF\48^R§}*86\``PJ86.4FF>b<<,8(>F\J(PH2F2Fr>T>J{f]dRu¨`PPFPj,D>`2:42NT¿t@:>:dho¤r:V:8<8(J6@(@R>LHRH6>B:B>$2NBBp¸y>0*`FDF"0,NF2B,BN<2.`:DJ@"*dj>226LpÓ²¬rXJJ44RTbBN&D2>& D(:6@X8FT>B@8B@JT{·6@.2>RH<@R4:6_|{¦³´¯¹­F\H\L F8@LP.8(>^L2,8.@48HZfs>V>HB@RFHL\DNb<6rLJ:VV<>8NR2FFR$.P::bF2BD"<<e[¯|cR@VTB2,DXJ©¡¬HfF>6fF^<s³µi:ZV4Bp*R:.^&84@T2TRB2V<:F@Hn°Zz6,:RFVB8FN^VRTN<:<8LZ8:$2D2T06.T\²uy¡¦p,B62&<zZLFLHH*F2T4N<D0F866::@,H@J}VHLNF@B>RJVd@"<4jHTwª«³ÔÚÌ unN0R"HH:p0J:R4FP0RBPFTPPF$26NxjLDbVB6.PF,8<(0*6B>^B88&@.L4JZLH@* L@PPV<4>.^V2@Vb_iº§³{ug<`Rhv«qsmD6N$D|8@F`´¯jL446V,>^FTZ\^*HBBDL>>*(0P|`RJLF$.F:<>@6:2N0<J.6VDL@P.$@2F`@\¤®³oDZrHP>R>@N"F:^XDD6HBH@H6RB>Z6<4RJ>@Hi¹`P`RFL<BHB46Z@DFZ4\kR[pu¨ÙÈJ.D:2DD0&BXZ>LH<<@H08,$2>0Bx·L26>">LX@T@*BL&D(@<J>>PT(8F<PJ@F0J:P\d2^$*:BPFD`tr8Zfgf¸£½«¦ë³yJ6Z.<4X,6J8NR¸äJ2THL6B@:TX6,0JN.H&8RL$BH8T`[LB:LD2NJV:FFPR@B:,f>@`DD(DL:B@\ÂÎ<"iZ¥^RNN8"RVHZ4V6>>Z:DfJ\>NHD6H4@*L>»´T86DF.*@>T*6:>60>FT^h`L4 2:.6JD*4f<*0&BV6P(<P<DJN62.Ó³y2\J*0,D8DDFDTN,L@FD0D,.>T&JH@ `0T:T$<,H>b(.d@D<F<F6LzJpnv§Ê½Âj|>P`P"D8f2*^f¯³iVD$FLR*DL>XF>H8@404PBPV6@Jwµ2>20D,8J.4*H\<BFV:LBH&8V>:8LBZº±lRRJr rPTFVHD,\0*:DX:>PVH><F(H F@H\,rW¤,>VBfNj6"FD\BXb(VLL.24DFmV.".TZ@4,VD>@:n"8H8NJ..8::R@dBª´NNHH4JXL$@>T<f@J6@884N:N@J*6".Z"LJ\Z<0<NL2ZH6.H@2R,NBT0VTriSq«½dd6J*@02NH8(J46DDWÑ§wN"8<8P\4PBF&D.J\^X&:8<<>Jh§kT,BX.J>j@04<L0T<6T6Z<$HL>J*8d¡Î¸^J@"BBZaVBJ4@0,V48:40 @&J8RD(hF6F@>J8@ e³»i4>&,`:XH6FZL@486&><DL<0X<u¨],.,<VNDTL,*<<J:P.bR4LD(R^*>B^^µvJ0L>B8<6b@:@2F4BPHH&4<RB2P>2<@DN@@6FTJ<<@&ZH8LN8&F2B J@JNRPHT¨¡©V26>N28,"p4N4HD026d¹¢TDF"8F0&"V2062V",&N06@V@>gC6PDRFHF@,LnV*8RB:XTXD6HRT`hª²ybJHLB6:\H$.&HD<">:<fHF,<6>FHBPN,>B8D<4JJv´ nF(J,<Z0HF,00L:PPR0T>B@8Lb¡{&:HDDZL.,6.D00TbR:NTR(:J:BVjyXd(4 T6HF@@BP>R*J,BV6@ZN0<6>$R@"0<>JN**H&*bB6&L>(DD8D4RD8RP4@42PvOV*FLTN26<@@(8FJ0>DP¡»xLJ*LXF.JXP0FN.6J(FFb40Vf|H8LT@8B8P$LFHf8VBXL@>*B2>8\V¢hDPX`TZ>H{ÅÇV>@b:dR6R,>DBLBR6DF6D*JJB,6LH62<<F4@:HD84D@>>F(hJ.^:VN28y¯ÏHp.6F$H>ZhB*862JR:<L"0T><$JDR`H02.:808V6$0>X>R<h^6><RFF.V6TB:4\$H:BH8$*&><JXF*4Z08N6PJF6TlbP$6RZ<>$2H6P8D:JBZTm©zD6>>^PHn0<T06HT6L8V@@.ZbsBT<B402>8Z888(PHBLL4LBV,<_f·l^JXDPF>LP0T¿®«>&*8*R(JP,,ZH(Z::^<6PZHDTN&NBDR`g»vjL*T>:F>8>8<.L4H6Ppd028D§MXFN6,>^<TjP.<ND6*:6`@*6<N><D<Vsh`b(:B>:BJ4.^Tj2TB<R80D<J26(J>,J@JDF<L48<:`.XB"RNT*8@<V4<TDBHR60VNFh@2"FF0BB224HF<nDBfÎºj8bP,4V@8H4FJ:ZZ8BT>:@z½H^\VP2:8TF@<Ph8DLZ,.88BBu¡¬`:RD&6.<@L\D¤X8.Z0Z,P"2@.L<6FRN`8V*D2@NN:D(^¢`NTH>R6RH08>>@V@<8N2B<d&P\FD,46"FH.@^00P<">(XZ0Z0V\<6NLu|d0>J:FF:>@ dH0F.\,6Z\F*bpFNFBPL$P<NXL.2((>,J2N.LVJ8,hZVN:4$@:ZNRnP<*J:660nNBB2N8NTL"Dn®Æuf.H*JL.(@TFX$442HJ4:l¢§FH,L<@ P^D<\R8@<^@JNhµLB.D,&&><R20<{@:J8>822X&N2P*@P8*dJ.@HB>@6VF8BNNRB2<@@0D.TR0.J:4@<NR¦¨>J^@B08..FT*@TT20B6:LH^4J<F:<`iO<DDPFDH$V::*(:@B<FXF$:Z4F::2>H^2d*:<JZLXVb::P000F<LH.6F8R@LnSN82N6B(<D*2TRBX8<>6Z8J¤Än@B6T8L:ZH:F<<BLg_¿¸²®µn@(>JX*<.@0$V L2B¬­¸lY8>.,F<>@tNH\N\y¬BH84DF@VL&FH<h:XL`.<b0JJ>2Z.<8N|b8PT&D6F8<:D8*@<* B6J40J_rTX22ZN66<&lN<(&dBDBJJ80<H,6TL`RyÆshD:8HFHn8BFZNP6R08LP&<R:R6PF6>`28DT00@PDP2X>X.H:X8<.JH.6<(`J0n^@<F&^4P.F.28:L(*,8<B8Vb´¥sV:20H&Z@<02RBpzx­_Zz¥Íµvx.P&0J4R244DdB¨Æ¦\RDNDJD0., ,p$<BgvLB0"JJN^6H68NHL^H*BVRR`*@V^@@`¶Z4DT,b :RH*0*<FN6>>J80f|¦h^&*880@BbX<JV<JB^,@@VP0:@JHF&XPl6^V>2@<2@8F82`Z4BLTRX.8RB@6R,.,:4868dH8@80XN2:0<*0BX\:@2Db|µoBD4L88<>8H2J,0BD&"B:,RV©¡¼JHT@@T8HLJDiZy³ v\tHdVz¶À·joc@`*LBH8BNb¥½~^<4HH@\TL"HLDJfLVD^¦}P XfB>R^D80>.F*DBB:$TdDF2D:4h:zPBV(XLB.^RP*DHTDR"@@:6\h¯lB:(V04PR8Tp2D<&HF&ZL>:<J.LP0R>»yJ@2P(DF"`&(\DTRD@PD:B44$dP8:`.,J6>(<2JNDj<B.2H,@TL.@P2^6<RJ&P0fliH(X@V\(TD>*$6>ZFz,6<6\Jhsä¼q,>H.`0Pu¦¢oN4\@@2JdZpw¼ÏÃT^D4@R2:fv¥fZ$F,ZVJX.B4R&`F<<Jq§«PRH>JRJ>.42BLNF&:BT:,FX&(@(@VB{¯©ZB84V8L\2<D(TN6J68VD0NF`^TLb 4FNL:L2,, 6@T8,8<:D4@R&<24Bd.FB8Z.8DL&HFT:@<LX,@P<FF::PB:.B.@HPJ6N6F@h,<NN<J< TP\T04<:0^®v2T6L0LLX:F>4^"0FR0DF64R:l»ÞsN(J\~aÂ§\LLJP\FD(>B,mnw®£TNDT<r¯®d,Z@80B8JZ6<>.>H(JH2@dÈ¢l8"@<^Z6@6<26d@>:NL^B\.FV8H>}ÒÀw^V286V0FB0>>H8J2:B24RHX³cV8R4:(0.P<:0D2Mb:RJ^LFFBZ:tD4<PF<J4@4&XFB8,4ZH6N^B8:*,@PFZ\D>:N4"D8J>2X>0@NNN6:TD<::P.\"\<6:\D¡]JH@P(VDHX80<J@HR4d:8B4L>kÈ¾V4\PÓÔ·`DBhL$4^<4$H&J>H>RR¶²¦`8Pl|Æz\.V\F`6>,6N:*42bT$*P0d¦jZdF:PV8J,<F><JD:DT4VL6.>4>nFZfÃixD\D@0,.>J6fF6L:P@$DZ<nybB4>04VLJm4<J8L:J`@@BDTP2<>BZh>F¬JB ld8J(NH0<LBL86F2B8DBF:>NPNVP$H,P,B<R@.JVR:N40LJJP4@$8*.,0><¦"<ZLT"$Z*$6P48:>664DBN2,.Nkªo²ÀVjD4,RFNfR6:>T>0D08DLrz¬£¹¾^lF@T&TRV^HBT,\XX6NXJF8Fµ¾z^JJ88P>Dj(@&JP2:<:N4,H^0\P4Zqß¹hHDRF@BL>2X\:Vl.T$X<>HzV<<6P28R$@(BDL\D@>>8:,D8.JLZx|fF<8BFD@4J0>@:>Z@>2008H6HHJ808NPP<(:R8N,6D8BRX6D@b<HX8`.<:TnTX|VX:Prnh(D8FhJ8&8(:R@>2>F6Z|Éâ»«}W<@@@.6&4p(0J(6J":NvF<0HLp¡¯«ÉÀÆ§XB:6L4L.2>H@HL:LH>L@4(:lPu*P"B&>:BD2R^^TB8$>@(P,pF<BPJÊ¼Ñ·¿Òqt¨fZht¨rnHPR8*RXTT<>d¹r>bH:8B86N.Hd4:6f@b 4*4BH"4TN*J¥cT""VTH(R4J2.DNDJD8*@H<,N@L^:BV<>>RV:8ZXDRRTR20LBB6246N248H$$,(dv¯L:8@XD8PF060TFJ4Z:N^8084:4bÏÒ¼ru`:Z0bVj8R"^D@J660^Hd,J*@6:>0~¶Ì¬X<4><PLV@08TtF4X&@rXNR*PT6©¼h66@84dD@F0RF2(88:D:b0d>R<J«°©¤ÈÈÊÏ©±®£s]zd|R\L8XiD&R200L@<THJ@DL8p\2>@(,,(TN\:6^¹<@rNN^D@`@6,2B T2 LZ68\&H@X&FR"&<^:FTV(dNJJN$J L$H8NP>L&>>XPRn¸®yL4HP&:.JL8<LJDD6LB.HD(`BXjµÒZpJ\H.LVTBJ*l4,>D`R6J>V4@>(806hDÀu(8H^.@6>$LL&2@2 @ZVBFTNj4w³r8L6Fd<<8N<2*R6l(288P THRz¯±¥\eZzs²¦°|Î«´¬f`§½osNHF:R2j,N$$>8P2LV<*N<BRVNJBB44y£`NZF20,BV<RR\FTdN">LB8b2ZF<6D80N*TRXjN8F4F>"@>LD2JH<66 D0B(DNe¿Db68DB48*<>TH@B(&DJV@D8@L]®¡R@0D >0@F@.*tDLB&(*,DR":N((&<<V2BH¢>R:4>8VHN <L>&<2^,@HB"8@>68F¹<2F4<J0>0>2P:$PBJ82><BVa À{J\H\F@hTHjLmtxk¦¦´¥­´§¨ÌdJ4^&2:0:DB(BP60@NX8LFd:4f22:<<kÆdF*6@B8P:V64(rX:D>BD@B2\6\": RNL@JP:>6BZPZ:8(((4BB:\&"(f&L2:Z<nr2T:82F&4T4Z:Z82L:DF8<BÃqX<N:>X2>B0J6P,0.RL2@><.BT(<>H2>:Zb@¨>LH@R$`XJX&B4D<,0FDBLX8DjF:Dv¯·]&6@vLF80<<JLNF<D6.60HB^±bZT8PPJ<68^P8DZJgHbgZ¯|t²©·kJdBF20><,T(NDJ@HN\D\R\$*JFhL<NW¦|ZH>2J2(6 BZ6BhB&8`L:.Z:\>BXV22D04LB.B:Df2F8BR>N*dLR@2B\B">D,hDw±RB4*<R&200FrV8N*X6D**FJDn©dJD2D0B@Jx80<,@&@TD<D2T@>@6FTD<68,6*´pH`D>BH(N:@,`bF@<F$::(<H:>Bl`lP6>HF@.RR&:@0>FX2>,Hdd¶¹ZDT.HD<F8Jt.F64TJPZ:PLBdD\@Lh^¡½TNFB,J>6:0,T^B>@XbF$ H<,P6BnBT¦¢r$<F><T.2<6,N",BB4H,R:RBD:X>,>T.>R8:TJ.HX:VB6<0PDHP^4DP@B>NLDRbogZlT@DBR,P8642H,$8.P66t¢´BB@>6^:F"H6L@T:@@N8:0J,:2@JBD@0<X,\LD¢.NF0&<XH@BP ZH6H*2NJ228Zb6F¸L:@.DF:@6B0HX*0> HV:Ll°ÃkO(PB.F(@`<:>>6*F62FZV\@F:L&N0F²¥J\2:6H>^D,8H@D4FDZ>J,v:L28DD@<´lT,T&.n0<T>:4D,,^R0:FTBHJ>D2.L<0\\F@2@:4<L:(nH8 B::4.J".<<\@F4§È²{uxbfLZ\Z8f>RN:(Hr¬ª|8`XT@Z\@8>>J\HFV^DZ@DB`L:*>2:DLX4&lq0XDb6<>2ND:$*(0T4,L6N48J>,ZlÈ{\fN28:8FL,,VF0H0$&@DjÈ¾dBHH>N8<@D.<DBH4:$H.FNTj@\FDNlÃ¬k>6*,N:*8FHR^8h4<<@B*B46@@<.>£fBX06:8VP,<2@864V:RNF,F6*>PxH,.PJBB\@.2B:4X86Vb.Pr>NHPX>T@d44>ZÐÍ¥­ «´¨z{if]Vunjd£m46>\H>*F:D>F<,`<"B@NB>@4868@H:dB*D>XNwRN(>P6FBf$:H*^R.(@,4>6J(HZlÅ©­fd^F^P<DDD<D0_:.P{nL<fJPJF^DZT6^VB$<N,B$\R866>N0F@bDV§dJFH<NbD<FBV<@*<8BVD*<V0.28HR~LH(PD:"X<0<NHJ:8,D0<J`2hVR0<H@2>Dah$PN^,R<8DN>F>R>\6>0(ZDJ4>W²hh]mdª×­²³¢¤®o{}£YL48<T6PN*<*:6L0>,FF<V:>F(Z.(6,LD02>@DV«fND24H6JTBZDJ@H>$BJBLFV@4L^@©ÒÌ¦­w>XV\J4@F4TT\:g¤´l|6FZD*,&JDR42(8BDB4.FNNHHH<:JBBNZb££lNR><N,BZD<*BP2:DBD>DD2L<l^@6j¨vV*x@JH*JH:<:_4*T,24L:<0LB$VJ>>080@@DPLPBP2LVVHPb:@N*\PBPF.0jZÃÅTZFh>JLZdesx}u®¥¦¯¦ßâHLTN(NRV8DLD&H6H6:F444:@8@V,8J2N4PT44J¢zJ@B,BJ,NN,4FL<$@R0J@*&82TTÃ©¼ÄÂ}¡§Dzd:LXXd§¨PZ0RD,T66\L6::F82\B46`N`:<>N.0>Z@D"<hªÊ`cs\P\VD\<^@\^BJrNXXLZrL^RNw¯|BP<8DTX>PHND<N2 ,*N>FD&R,V>:T@2.HFFPj84PX\N<2<4PL@0T6VHB@@@w§·TH<.NNPX8>RhX^Jz6hJbdu|Å¿HLZ>HNf&JLH$,\P@\Z(,X4R>&:^LF2\L:dLZZDLBg¢q426TPL>B(.j:@0L28H:n<BfÆ©jRR\£º£Ä|Xp<Hv¤^N28D:L&<.zB4JP0<BH,<LDRF.B.JD.2"L<:.\u·¼±s³~xXjzz}@f`hrQnVlv¥¨gTFH>>>TP^Pbb:X\F2`T>@`VJYZRpLBT2ZPR>&<8PJ*L,8H$:^8@0<*H@0JL¸nJB:"B.4@V"4XNV"2<>f@N2^ds^D\R<6JbD<2HH.NL0HLF*T\@>D,BHBF6.P4(T8&:r¨LXF6\H@,6DL@4FJ@(FRX^vÀ«zhR2j(8jTt«Á±²l¢lL8@,.PH@*L8"(`:L00L8J,@Z80B.NBV.68$*Pb]¬¶{¨xWz²½¹pZeoz=sv|Yl_cjs b[Pu}uWpBXBTDBFdRDRD6B<BJ2,@Z::No´iBND@0P$(pH8:DF,BTNN@":>Zeo@ ((20FT: .B,*T<HB>PPRN.0TLVXF24F@4X\H]NyFdVb2BFFL6XdVFR$HHL§µ©¡qZ\LB<B4JdBDdzª¾Æ»Nb,<20<J2>F68><8N,XL28FJ0X LJFFD(BL4HZ\PqÃ<Dq`\jfthpiXcmVgzZ©¼ ¸tµo´x}¶q¾¥z§lª¦¤:0<N@L,:n>P<R4.NPHHBFHkÍ¦®T<(L484R@V48R.<*,H$4ZX&NJ2LghL,.(6*(8:THN2*XTZ&H@VP,nrDH0(N>>>L>^~¢nJ@ 2NP::242BHRH4rx <\<RD@L<\<4. h4NZB¯DDNF0,L.PD^0DDD@<<hB2D204240.P,$N$4`(J"2i®nRDl0DB8bn4f:4XBJJF:DRV>fRyfaw·Vf{ewusnVzbl{qc}uxwaYLrj>HDLD*>2B&,$HZL2<,8HDJsp£½ª84L2JB8D&206BH:^H0DF<.<::T4ZxnRFBH&J,(P6H68\<H8HR@<BB.@6@4<0<L<NTN(,<c³`<<6>F>2\,60R^>FfÂ¨­i0R<0B@T,J$LD8Fb<PJ@TYN<RXF:T2.F:"<XH.J"4>2>L6L,Z<86BR^2:,4$fbLNFJZ48JHNPZ<X@4VBDd,64T:H>4^}]@U><:RLP6Xb^,<h<0$@ZJhR@6X28FHPbB8RRF2`NHBb,BZ4h j:Zf¦zLL:8*N2V<68,<$.^:68N&@<LX>,:jz2DD\FFRJD88LD<BJ6:\XH:86.<>^@P:<*R,J6>L>pqTH.PZ"FH0PD<BãµeJ6F:<V>B0T<\N<B0T*B>>Ziz@48"6BN@@\@D,B6D0&B6`>(Hbf<P0TF>>&\0P4Ti²fVP<22J&$6fLH>H:JTF8<H$&6>LP>DJnx|T2">,2@6NTPBV6\HHFL6J2FF4j$P4<\`X*BXV4`f0L^T:rlemNdRd¦»^DD6B<HT`FL8HH"0@JTX"DPPXDP>*BJRx¾yc<TL^&>2<NV*(T<(00LN:JT^P4V,RN0PD2X<XPFoq¦lV\BNHB402@4·lwL>BJL8*,V4:F*"4X8^<J@V>r¬qdHH:8`@L6,6F64D>$P:P8F@4DDBVB0F6RDdHJ@R¢aB0^XNDD DT,L6JV(H*D:>J0F@@6lVD~D4JHh 0:<$<46XX<24H.:<FF.T:486@`u|{}r\Zc£f~\µPL>4HDHH>R>T:P:L"<F\J>HH<:X,L:8HF§³V6DN0j68<4&<@H`HP\(>*4<l.*FTDLB66<<T2F&6»£JB:L>BFRXp¡¡­]PJ`F2>2,,@> VBP6,H<(T:H<NZL{ST2<Hh6JRNB8T0b8TT`L<>>H4@>V\NDNN8>L2(@|ÂuZJ&P026*DH $FB6*^H^X>B:.ZDRRB^§$@TLH"L&,FL<HJZV@2F*4F:"0D:X,bJ<b£v¸£©¦²ª±¨Ù¤NVTdHJ(V:08><*>2P2@J6:TR>D<^F~4N6wuy\DBXB>&T@Jh:BP0.XPPDR@282HT4*8>@ >44B8NHp}sXBV&`B|¤»Å¡P>TF2.@6P.J&D"VT2&",J2JD6F@0F^xXN<FFLR4$N@8::&"$BPJ$>p"4D2NBh<N^F<,jz¤dP6ZP.FJJ\:00J NP0P&HB<F$&Tf2frÃYR`H.T:6L*2.J0FJR046D<4J6"NB2BhHli_vxoijx{~r>Spµ[V4:@FbJf@H\`@4B:&N:$>0L,"2XZF:@J0P°nDL(LZ@T.>DR*<8@JL,VH2.pH8LJ8F*B(V`:J,VZ·á¤mo\Jw·²}~`F\BNJR<P8<F.JHDy ,4LL\:0(8:4RrJP6(LP@\>8N\HR*@@>><H<@B<J:R<0*:NF(Ljz8DX.2.:4B>@XJ.:<VL8HJP4LT6:<(^hÎRJ><86H(V4<*0NRH.$ZD82LP0F>(PF,F7FFbFT[ZZT4zHfT\ZJDUÐL8@\j@<NDV2>D<<4D,4B2.RN"N:LV.Bp~wgRH@BF*R4*Fnf2.62b:`P*442BB@64DNT$@NhsÂ¼ÀË±vv¸±©nY6DR:NHR^J<JBJ<F,*<>.p8840<p68T\ZZ0L(Bdd,.JN<4 jNN:4JN<NLNNB.FRTP&LQ¹ XVT<*.PH.@>DTXFPVfRJ@(HF4(28D\k½b>,4B2<2Db4F@<R0RF4:8*F06>JNF8J>B^H>@.R&\b,6ZD:\rTV<btÍ\cFBL*6B:\*HHHL46*2462`(<JB6::J&,fld@<Z@@BdFFDVD2*@NRN4NFL24BD@<BDXx¤kÛ·ål:R|>,F2TL84J.LND62<"2LN:&8ZTR2"NHPF¾|tF@r^8N>DB@H0,D6&PVTHR6fN(0BL024LR½RJ@P,rH2 "8P4:,84\F6xFd(T:RR.RZVF8<L@H02*" `2D.8F@N:d$06L4J2BB8,0<&@0>TFL2D$DP@R6R@XN¤ÒRDN$T>V^BJ:2FXJ6F<&66(`LH.Hb@<PH@:³|@$:LDRFP:FZ60:L,$dF@8PVJTL(N=V6h\¼§·BBS@´vq{PT28>T.>&lB,,<,H6FBN$:*J>d<@&N@:Tºh8D0@L4H$4FF<P$<*P$BHB4*D,>\6TB>>2B\wV>HT&H4LJ.@N(2H@D,DBL>B8h^BVLVÇuJ B&R0<0T6V<P82.@$PT"JL@h&0RD\4,nDfB@H$JRV60*R4R^<\NN\`h·ÁubFqH(@VJ:>d:>H4HXl>6&F:0$6"HJ8XP©©vb\<6L2(F,*$*.<:>:bR0@H:8\H,4,dB@|g§«cXH*RFDXci<2DBV^.VH"Zd0ZL@BR`LT:N4>F$D.L:0JFR0~b2L.0PFLLHB0FR\<<T:4FFd,(H>:L,HZH86P·³W@@F>88@04JLL6DH:2T6>>NP>dB>&(HsunL@:@.<N@D^0\6NDR0D@D8V\JBHVB:.\P@4X*ZLFbD<::DJ>6DJ>6RN¤PJHLL8L$8P*404TFZNJ<>@:>BBBjH2`d²N,P.<,H@4P4>@RJ*0>*P0(V@BJJ&Va¸¼²PPV0(R,64]\ZRR@V,JNF<<6&:R@6b6LPb>D&@.D@Ld&4F:LP·t:.>@P4bDH24:ND>0$0@2TPJ<0.H042(DhLs¹XB2>6:^<dB0>,F:@L*XhNhF>*@0BB`R@DHB2ZD*<42&B$RTbFTJH<@JX>66L8B26RB<0B>J(B<<0FrX&TL2JJ8h£µe<X<D:Jb60 T4L:2<RB 2PL2J@>@6r.J:b¡Ã·ta>>F<6:>N0(T\V:H:6NBPB:bDs®¹ U@HB8>RXL(D|´¢K,:*R@82"H$FDHLHHD8JB>:FPL2V,<.T`J@R6P}¦PbX@6@B(T4JLN0H.VXHH:BZ:<<.X<::Zc©XJ.D<JX@2H2><22&.:R 4LJ@(R0<D`±H@,8BHV,:D4B.F8*&B,N@:^J$>PFH`@6R@26N<>8,2 2H>P02JTR0bsær^V8H$RTN08j&0D<^>N>> P6`DlPF@:<LFé¡pd.LL4.LBR$,<h<2.XP>DN6v¤¹°]PN64R>8F@$N{P4H6"*668>H0d@4&&BL8>LB:.N@H<(T2*T@>Bs«¨ajNF(N>\4dF:0:B:P0L^4<<*6F2>F (8Nb´~($*6HL<.b@BF2>2 <2TL<N@6@6ZBJ.Njo_H2VDV46r:B,8XJ8.4>6RJHVLB>4RZ.T<2BB4&8<ZD<8VHB,<>F:FBV8N´¦±vV&@@T6^B2FD$JBJ*T*.&F4B:D4T",FB>©ÁÁw}DJJDN@D,X@B( V@V42JLs¢Á§`^<HP<@hP.RL.`tXXL.8:Z.,,*H:R<@,@:^PL0N.LXNTX.*0V6<Nw¶sJ<8&D6Z^@D"b6@*:J:RP2,">4FT64FDH:.V>$2JPb&@F,l@P@NH0J4L@:.F<N(0.T´dN.4P\,.@P>R6L2Nj0D@LZD<&.8<:&>DjB`LT<D@JFFL@D(6:(,P*RD::T<$LD4,DB>6BZBRN@PR8VDL0JN&,>4HDc£¢i:8 0 HLD6*@,60^`×·«T2H8.>DJ$H>D,V*akBF4@<4j0H4.HD>66T$8FF@F8"LL:<BBd.Z.D8m:*Fd4fBV4:@@6J2B26>4JHD(^,L.>N4P¢µwH*&0j0D\J2$N04>$D6VLbHj,:2@.JVL`}BL0DL8D@V><6DJDR:H(**L0VX6@6ZJDZ`D FHXH:B8N,BLDPBNT4LH^ª820>J826b@LFXN>R,0HDRD:XB<@"b:J¼§>PWdd.J<8JfHL4<<PLmÈ¬cZ^F(LN>,LB<\8:08FZz·©<B2@DNLXF6<4D(8LJBp8@DT RJ6."(\4>F.0hk³b8N>V<TlFD..f&6@2D4&0.P8*8>&<N:eÐÄ«V JHX4Z^>R:(@B806<.6<VHLFXD8PN<^«hR@H6>L6,D@ 68&F4Z*BP>"L8>8RVN4.LJRJ44RX<@&d@60`06,^(L"6F^¶aT<NbP&6N>f(06H8.LfLZ@HDL:*<TJº½o`H@l²©ª}@0J8D*<D|£ªRDB8Z4THVR2(\DTDV6>Pr«XB6"j<8J:P6@BP2,.2>4L@DLH*N:B(L>N26Rr±µZb@X`&T8RfdFF`P.ldFBTDZf2(WDd}²tfPjJVZfHJ(>>6"`>4JD<::^Z$L4FlHH*@¨xXX68T^4.BNP.6><8B:J<4LXTP>H\$2DX:"ZP$8:$^:HH^4$@PD`28H2RX6Ü|\PTnL>D2BZL&LB><:$(,L\*T>.RXRoF.(TFZ ØÉ¢wJFF2HJx§>zZD<R 6FHB`44VXRPH:Fi·Àm>T.J@H<<JXPF*LB6:P:^lL>$D2<F^ZJ2T&TwÕo]ep~lHqhV{}c`lWxjn¡ÄkVRHFT<.H:ZbfTHL8@,>8@V$@HDJFNFNFpv¿vPNV:<X(.4:V,J6:FP*&*J>@ R>N,"4d@J8V2J^JDL&L8*>>@ZJ62PL>BJ>T«År>D*6D6B8D2J<.0064>  J:TBJLw®¼o\Vb&R*0Xt¿¯tg4HukÁyf<T&@F6dV@V2T:BXP::@HTNxk²qJ\NFN*$*V4@46B8$P"6HDD8L>(6X82HBX(tDp¬µ£~©º¬Ò¹~²¹~{£Õo464FH@D"L<.BjLDjBZd0B<h@L644>BNT{ybR"(:0:Z>:.<:4:H\B,D6J*HB02rB8B>&$R$>4:B(P:.8@,.>BLD*40T264>V<¼hB>20*b<bH,P.:(F"J4<N`4R4X}`8"8d<JBN[hÁº©£«ÓcJgFRDNLP4B$P8jBH@JP.P:2D2iÈäs<`>V:\THZJ`62HP20RB6rXJ@R8R 6FBD&LLtwNZJvpW}`mfuugh{^t\bgs}NvXvbÅÉ`H,*,:PVP:NX,6V\BF8>6:NTF6*4@jH:g¤W^:8@ND>,H<X*T_*>@JRT4H>FZ2DVDH:(:2@FF>L0HX@,86,@J:R@,6V.FVLD`®¦8FbF. F6h:&<>D`D0HJ<4D264^j {fN`4F>H86"*b`L£ºÚÕ­©¥T:RF.X<J4D0>HJVN.BL:`DB^@*>P­NJPVX*JL`RbJ8B^pXL<H*YTD4R:B,>@J6h¥½lTd|L0$VJhl<:>FX@6`ZFRH@8>NjTnd¯ @:D:HHR@HR$$FJ*60V:N*8F(<RT\<80NT`lH@ZHL::`hFx(*:668FTT@2.FH>2DTpFBL:F6288B4<4LF@L0X@ZXF@2\F6vÑÑx<N:8JL4H$L:JRJ6F6BL2d">HjÍl@\8PL.$NFT0L&Rj¨Ð¦pdJD4XH8<TL<2*.06\@Pl6T>J<R8FHTD@>6t@JVH\2><68>.\HB&P:DHJ:264NL,:dªSD>FVD8T0^^,DdZ>H..@.RJF(\04YdHFÁ¢o>2F:P4R6*ZHV<>^H4P0L820TH:BB^X{Ph F40R2$dFR6<@<(`N@B8^BH:,2JH@4(B$0BH<BRJ$lPH8NTZ`*BXP6X,@B~ª_P:F@0R2H<V:"f<<,R>NL4(VV{JH2^HJdJD@JB$RFl°§ZZ@bT2*BZJ.@LVR*.\\F,P@D(JPLB.\y³|N.BNB@b>.HV@N,DBL,2:H&\dF>J 6R0@d²¼fX>NNRP(.JJD:*\L>*(J$044>L>@.HF*0dÏ{LLD@F6H(> T,LJ84>8<0VbTX6^.B>BP¤f DzLF$H.4@@F60F6:*44nHN0J>60:>"0PrRN.V4J4.(NBJF>NR2DD~`n,Fz«Õqt:&@@*L<.PHL6BZ4B,BL2\dÉ£\F6d*PDV4>8<"d:Rt*RBT40\2X8RVJ6(Z(RDB ($2@TN@B848H¡¡¤L22&PZ6T2:T">R:(DJBFR:^b(4BH<0Rg©¦\<2<TB*,4:B2:6>$X@@:B(Xp@LF.N<4.Hv¨TN,:Z*JT00F8B0D<8DL6XTB8ZZ4*^@Pxn42R <>&T6.>DLH2FH$,BV.BNJ0h@ .Z:8HVT:V@6Z>2FF04J6.B8Z.F:*6~ LJ$@8D,,BL4H0VTJF:B24l@ÅtJ`B82b*V>"<<N2:>JZ¢gh8JF4<D2NH0TLFVVH@<.@:ddJ<&J20RLx¯z40d2,>*B8NN(T06HD.XDVZhV>T0VND\ÙpVZRDH@D8"^P<2*B@>:D^<0D,0J.BT6:DJà¤8FT@:R2H28.JTL`D8>6L28>Fp4DN2É|fJ$P28R8N:NHX62HjbFb:D4xH>@B@:d:J2.2<8L,@VD<J&\4H&B(@42BTX08BzbfjDR>F4\4>6`:>zHJRR$NNqµ³nL@.>J(B*(NL><0@<0u¨¡_P*@R\4J<DF4,8$V6ZX<6&.>NL"RNDXFBJ^ZNJ0@2DTR6,FJX>DJF:J>0D<JNNRPL(bdb2X06P<fH84H:8(D.T,RDH6b0HJFRV0*@DTB²°£n<DNF6>>p<JV@`\,<6V6<L4\,DD0<x·¦N8(,^2&NDN@P>@,RV.@JL0J26JHR(HJ0>H`FRFT8F<<&VRRDJ:@6@T<HPF4@L@BZ NX0<TN,F>JP(DBHL<h`l`©m`$0:BPH~J@&>P8@.^ë~^>PF:4*HHN2D*\H:(^0,N>@4,0R6:*HPN^ïJh:0<J&FDPXJD&.RP428>L,FJX@D&4V´³HN(B@r4Z^FFB:@4B>BB4&0<&>>V$<:8L6BZB^®q6XN@@0J<6(@B8@L*80X*2T:8HF.J`¾{@TBX<2@Jb<JX@24J>@@.jVL\B6@H>@VJJ<*Z2HF4Hd8.N^8*@.@<TTBL 4>.*R~ÆLBHZ@6(<V@.vBh0*T:hGijVD&.HX2H^$8><<b6@:c~drN0R4F>>4DVT.6(N@>24 4TDD(4H\F8b2bTlP,8@V>JBPP8\HHbnPN>>BLDnDL>L8.*FDB($B@02666JT,BhLJ&TB@660<D0"L&BLZùJh<B8PH2>J\@:.:<P~H8LV>Xp|wjT26HJh2$,22>,>J2BFFR0V8>J,&<NN64RX:H<b6:@X*64J,T,84:2N@>42VJ6<V@¥|`JfVDL^HbTBFVR`wg­ÅHHJR>6$<DD:66@6FF\<§V8(4L6:4LXD,00R.4>RbH8<<(B8NRL V(@.H¼yF:TRF<NZV@@@L:JHbH>.J<:XJ2V@i·¥P"D&D80F:8R00jJ*:4J2`F<.<V>R>H(.0`":62¦iR`4:*8D0dZ.BT26 J^wrDpsÊ²ÔÁn>>84TX@4,VLR.R*L^N,@@8L$<D<TB6*(T440(&F2$@:nJ^8JJBVL26<L@D:8>VF:\ªy}j£ht>m^g ²«ªÿ·8.B`XR22B"6DR4<6@D,zÁx~<:HRJJ(<4RB(6TH60TP6< *"B<8J@6D:,>j°yV@H2HL:R,DJD0B<.@\,>T$8FH>H£JFZVl@H@XP<NDb*:RNB0(D>8<<H,T<LHN@B.L8@@f¬2@JJNZ>D>HB,6T@ZZdzr©¡Ã¦¼®Å³Z<* 6L,:ZJ8B2:.*F:FjJ:8B\4HFD0H@262<JF*8RH6D*@fJ2RN8 FD6@<X(6,:@TÆ´¡¥ ®r¢«ÊÆ·lD:B@>&<60L6NP(BTrbËX``F@.`&@<*:L< *N@2LTV@$d*>84N^06>HV¬\p^6<LXB@82&24XN*8.D6HRh28P\¢oLB><LL&DT0::DP8"8NL$HHR6FXHN6<8F<:2,0NZZ¢nY>XbJ2DXfFdPh{¶¨²w|iz^u£¢­mR*bRJXR,0FJL:.*(,:X"Z.Z*J@FT20TfF:XTLD:^V:8,fNV,&P@ND0J^4P:frÁhzqteh[t_hVr²Íåd4J<6J68JH^:VP{hËÐLXH84,FZR$.b.>DB6:F46Z4P\8@2T:.<>Dq¯ÅuF^8Z0N<H@>:.(P,^4TL*:Xv£D>&LX4dB4<(F^4*J^H*Z6F:*><48FTJJ,6J8@>VX<bV\2lRJg£°ªht8J`HLhyº³}nN,*JX(:HV(BB@&DF:H8.4X<*,HP:bJ4$T"Z0@:B2bFFTD>2B4DRD@@\Xe½¡JnjTHH[4.B8Bf>R<@DDzÃ¿WlJ>**8>*BT¾´Áà ·Zv>HZ08PBf8>*:b*:`Z*8@<DH:RF8HRRbàÇ·²³hlBN":N>NPL4V.B^VF$>46j´nbPBJJD*x*RPBX>JJ@H.dL8 6RN2B@RBB6L ZBJ&JjÂu^`,glpr½~LfyRf><HFJ44B`wz¹f>@FZ2>42^TB:RFBFL8\0@N@,.>L4684&DJH`BL8:PHZJ0<D.<@*8J&(>LhÙ¥y6n@>N8D,F^DL:TD6:BT($ZpÀÎrX><P`JRlx¾Ê¥d}i·¶®XP\$(PN`H^dH8,"X.F*D<PdNR@H@Kº»°¶«¹pw<4PLPDJL*D*:4lJDuj^®Ñ«fJPPXNJ08X>V.&0(6"H^FND@DPD660>D06V4BL*Vrijz¼{FDJ:<B:$B&<:6:Pd¯ÁeV<<@:@<4F4H0`<D8B2>$P<D(t(&BB<@&8F8<P"H,XLJP00FPBb:LV\Î¨]LX6XH:D4R4<&6@:4HBJ*<LLd®µzQ8Tj´|²ö¾©¯ohNNvÃ¢xDBFRFJfDL<6<H2JVJ,(:F:(NHLXÃ]NB<Q{æ®RX<BNF04>ZB<k{¢®kb>28V6FLDH0(H0J8LH,\6XPNF.BD\6NL0L8bF4Bv ¿²§£¬phVLLB:J.:DPDF:*:P"(L\T`»P@8*(4<4JP..:6.>L.JFNkVHl64*P@8R"@.LV6D(>4@H80VdN\n¦·u[B`L6PFN8NNd@0DF>2H.PXP~½°¹°¹r`VP0FZDTH¢¤¼¢hJ*:4fJJ4<.ZR>tFB`28R\QÃÂSN8LL8D{±yª{o`PTN@HLkf¦§«°d£tB|Ð|tF^0.J*&@4B<4PDXP:4Z(86X2`LF8,2><0dF*B¼ÒÚ~kprl^hPH^R@j6N<D,*NXFR8NF2>RBRjcÙÄ¢l684ZPHLBHFfX6_VaqT`f|ÂÂZ0`8*J<Z>:L:X*P6@(.^D.*HLf· ~Bb@<:b:B8XHF2<6JB:<8@>28DT:tl×Ã²ØpdrTJB4bH@>6<*b{|±y6&R4:JRP>4FJJR$ 8T`y«Øhb\>X<.0<4gPt²qb\cl¢´¡uXVLHm³ÌuX>,LFJX,F.@\4N@64,DRL>,TB@FD<0BBBT¸Äpr8HP>`T^>HD2(*RNP<:>Z^*>6DZT4e¦¯}lV@NBB@L2Rbri£¦£¤¿ª$f"6:J*ZFX4HT>XX8TX\8bZ¬z<<&:@<@2:2@JF<R<2>.: LR>8Z< P>Ð«§o^X.J@,<,BDHX.P@\½sf8BDT DTVB@BB6VP\¯º¾f>\@6ZD@JX$2dJFH¦rs¨ ± }wFV\62<LM^¼´VDLL:(DFP206<HL@d8H@:V<FHVLf ^FT>NnÓ³}\*`><<0^TF*& 0@8T:0(,48HH6:N<.N@B°£Tljo£½¥À|pt{aNhqL^\4XB^6dF><L\PDTFJ4H¡xxj<$4FDR@4NJJT*0RdTB\4TJRJX@8:X©@X4.JB6$. fD @LD&82BjBp­HbLH0:8<"HJ2Nqz¶t\q6:@:(<,ZL2*:NZZJPÑÃ« ±¬jU@TPND66^PnDF§æe@:<J6F<(0>:JB:RJ4H6^@JF".6TJHdcj§¿Ü}B:HX06<F::&&4>@0*d<PF@>Z.H8BBDJB68VZ¹³Á¤·{ejVz.\PVXFXV`TdTZHyVspJlYlX\T\vgf uZ8F.B,H*LD^>6T<,JDR46$FJ,D|4B>uV<0.f<FD:LNLR.J<<@@RD@t³§TF`@d:DR0rFx³¨¼½kHJ0<"26"BJBJJ@:T\>LJ³Øº ^tLfX4J0H*"T4>J@T~«Ñ|vbF@\^PH6.:062@2JP4XDN(N<8ZTwÅÕ @DN(4>,BZ2"H.6@6^BJX:0HXN:X*"2@(BFL`Ïâ¸am¤bofDgnhb>8" *.:&LqoB£z®gxiÌÂÀËÜÍa>0 T4F*P<20l6(@F:L8:F,4BB<.060PP]o`,4@2B@,hXRL:4V<D6<VH:WT{Ð»zZJ0<ZDD¶Ã `N`J@.T<6\>VH2*@`HN@T\:R8¤xX>^82>,0XPJbT:8*8Ptw·b>$$LBBH*b&T>Lb<^bND4<DLDFF­Ëex|V>:P0.^:R$T2:2:>.^RFF4(@<4LF.:6>,&BXÅD^B@$LR :4T>4*6B8Vd4*¨§½«µ §§ÅåÂH2JNZ8JX:8J,F6<N>8$0:0(@@4D&L@8flN4RTB6^:@0>(HDPF(PTL8|FPHÂµ^0<^`z¨]f.4D2T>6F<$T>LPRh.VfB<RN*.Tx¯xV<JX*2(HBHPXB*^XF 0,h´iR.2PT.TTR2<J:TP8BHFFVHj³¢¿y]hL{LLT>0F0:8"*.@*:.0N2.FNP8&(`6N<.DTDVDD  g>B.V026H@6(@l@<6JLpTR.krx~b^Po£~OtLeiuPxwÂ¾vqF848>lT\H 0J(R2\:L>JDL:6Pb6H<LV`yÊpHB:V2R62DB::B0F"BL(<RDJ:d\Y»´¥hcjwq^>DZ 60L>FJP2@\<4P(>BL."@<B*DPg³e@>BB.BH84RN<0:Nj:,N86jzÌ·X4J0PRH`D<:8<N<"RH>T~ËÅ~\TXJ£iVb8,^:0BB(HR*6`<f>H8Z>,244:>BN:.B^<PvuH,J2T40<R8><DF>HVVH4..4\R40JLFFLFHZBZ`Bm:h}zÚ6>FHL$0<<8@>P<:8B,JJBP2FB2.bL@, p¤PF44F."h\^48"^Rd0>,LR\0,(H:r¸²£¸ÅoUN"^bp$D@:N2@&0:<XJ00:,<X@86(^^ok<D8NN8<B0Fn"*B860\".XH^\~r:2TT:.:h8466@JT$V\rÇycpLHBLNd³¡P60JD$@>42(>rF<RB80J4N64*(D2JLB:V:fpu.JFHJ>HX8PD8PF:j<$T(fF8RHXB`0@,:h8F<0R:$2RFÐnP<8$N<V@nDF4<ND.X>(VL>.,D4@8@66¢j6F4J4`4>&0<T<Dp2"bHZ(*4@FND´É×emP8HT:H64060*:2DJ:H>(>"0 *>:R.>H<P6N>bTJ*J\82*J4JFDb2B4:Xbj¿½zrTP( <>D*B@pPFBv^p³±u24LXB2L¢~TJ2>T4>N(r6:,l2B<J^.04HDD PHFjF:`2V4@[jT.FDNF8@L8B<:<N`R$B68F>*D0@@"6j66J0jZ0D.NbV>D T^N44N>&^H>2L4NX*.:L."F2d(XDFt­FH8J$8LXLH@R8DJN6L"DT*>bP.*@wÐà>>Rc6<L$b*PVFfF8D8<f4:@Dj6P@<H84VBfvD>V:>@T8Z*<L*HDN<<P: 0.Pry¼eLTJ6B64TBdj8]¯Ë°rRtN84,@r\ {D:>:0HP0Z20T4*$JDL4$RV JV8\:J<BB.66<\Z<6PD88P@@BVHP.DD ND@6N&R@<P"XPb@PBTJVBZ>:I¡{VNFD0>D`LX>B<VJ<L2&f2RV2*TbD>&<RFt¬PP<42>ZFDFHF>6J*ND.>D>@2F<L,L@\¤½ÁjB>FN<4*8D0>P&pD@PD86>2V8ZHDXF&>JR_N@6>RBRB.2B82F02.P@bD\28BTP|¬©PT<4B40,TdlÐº¯oPhD@<RBJ0pF|ed<>6B>FP.@R8.>6(P<0:&D<JR2,V<&@F&>4N^f¤¼::>,D>.H>:H:TVH2,L.*D8LD6PB@2L0NB2JBBT:PF<]Æa6HH002HL>F>HD\<$>4R662FT2BP"R4(b¨ÎqJ8D$PBP8>H*2lFL@ZBL 2<D2FR&BNHTv¾XHJH(64(x<JBF0@R.Jn0J@dDRTBTHV`O<u¹q:,46H.$R&LFHR0&>(<B6N8Z<.RPFÞq>BdB>^\Â¶¦kheXLLRH6.R0tk¡d8\HF2PD(FNtD204$B<Z(4`""8LD"L&f,,nk2JFP8,JB&.2*HV\>D8<6V@26DB`hBB2(L4@@*>@2ZNHt°ÇRb@.6HT<RBJ,@6"H4"@,6jXD.BNLF..HeF8:.J$6>BJRLND8HZ"":R.88D&<0>HRv*:HH2J:8FFF4HLH8X.2<@,.$R*:jXB&.,Rk{\0>B00P@4:@"DFF@8(.>hj$:4FDTU³¢~TZ>8Da¦^T.HX6*@84.L@,] fN>:@8XHVVF,,82D(HXL:JB\@.dFdLJ8BLLFz|J280dV0p:J:8D:DNTT66V,><20L>N$D4L:>N&b<H>p´ÊV8*N<4:X.8@,F>P(BX>H686$^RHV,HLN}e(0^0L4FB.@6FJ8R.TN(HD4<N&:*JB@H¦{pVT0DDR6FFBDBDD*f"&.DD0JL4RH,HDBFJ^²\:VDXHNB$Z02F@TF:,4J$8ND:X^dF^Rq¸xdBÈ¡¦wnJP>RNBVHPD<J(RXÃxH>&4HHFBHFLJ@8*4J08PN2.J.>R8,B<H6HD¤JJ,>TBF6NB@<2D*2VF:J@VF`>b,,(*LLB2F::D>F"TP:P«t`<(PJ@$*H4><LV884>>N6FF2 8<PJBL]qD (>>DT66B(>>DLJN:J86@RD&>>JB2Nd`L"H8<DP>:4:F*dk">0V@>B>6.^D@J"<LDb¡´k8JDHf042dH8HHBVL8*JL,V2>24,HNbRo£µ¥ÆÂÅ¢}hr.ZV(8T>*&,V:>:LX§¢8`2VB:H$@:J<DD040V20H4PJj6F&>XD(DP<ZjD.N4.RVP`DBP:L4D8@6TN*jBD8288>,$^LVHL(F68N`V§Y><N*H:B80:6X<42H:J"<T8hHVBF0PFT§fBR<JJ.<@4DL:XDBHVLL2.0BL2dj`2>`[¢^XRD>d@,4*.(PB>@:f`N>8,N4,XJ2FRJR£{f,D.D8,@>4@.H>2X<BFF<8\8Rd$DH>"XZºÄÑ±ª«PrLNBPH`0:>2F28\R.L\^^Zh 2:8F&FRB*2> PB:H&*(>:TD*B2g6:dl\<n<>6>RNF*>.L"8DDL:,.>4B6T<L6BGNH<H(b.:04<<D`bBFdD2$8>>,84&R<n<BFfB^FD:8<JDjZ\<68*HVB*PJFN6882:H.@L>FLN>XT0_S`@04HL<RR20^<8V<,LN@L ::H80@&F:XD^X« BB>4X:,>X40.DV<@DBRF<ZZP>z**".B(@bÍÏºoT\pH("H*JF8XBJF4@ @PXP$86*.(N:NRT<. 4>@XD62V"42bVBFHVLa¯¨\4J<`6@<J@46FH6&>$FHBLDH0>8T0D.4fD<`64Nh<::<pnR((8DTDF46>86J>4@.,B8.JB<\2q¾82LFTP.*`B8RP><<(4:,8H688H8HB<{fnFNH@R,F8*<>:HLD:@@>6:.@<0 4PDJbebJ<jN>6@DHN.BLJ.:8*ZDB:>,>B8FB0`4,V¬\RJ8H@X\24@p8B\:4VLF@fhl©XBL$4T<(0.R 8N<:>Z6&4D>X>4HJN,>B8NsyªqBV.TN >TJNVD:FB4D>">6J&8R606&64*X<.<2>H8DRF:JÄP< 6">fJ8:0(H8J:<h@>:$NFF2H@Ld°kBB>l~V^>:6DR$BT\`XF0,hVR6FNHH6pWTF.J@V:L> BJX8XNP6PB>J$46@P86&:BVi¢aF>$H^J>"<<D>\VD4 F*D.B<VbDT0( D`&:NuÉ¶x2D:bDP60JHN"2N6>84<,Fby´p@JD$^@@B0H:,P@pJ<H6 ">D.F2,HB8>8:VdhT(XJNH6DFBl,:4.JP6H:8@TR,\F,>B<H`(R@0:J`@FBhV¼¸wL@\HH:h20BFL8N8H<0LR:PLP:,0>LBv2\`V4:dL4FH@:DFbP2JBF,XFRZ<D:PB<Sk<*D:6N<L<:J&<V,n8&P@<H<NNFB4>L@TsXn@JFHJFx6DTV,P<N20p@,42jF@Hf*JV(@&a¦oV,XHB ,RR@D.DH2>8@B:B6Ëi<B>.8(LN<<@BjJ<JFnB:<TNZJ8R:BXH82,lB,@6:FtJ2@Z6$6DRZF2(F$LNH(6H,$B<N04F$6NJD,DNeÀmF@H,F<HLJB$8ZN:@`<HRBD:6J0LH@:tVLH,HV:*8LP8J>^0@dB<20FDJ\RX2LHHQ{FR@4FLT20@*((HPH2"g*6.0^<f26B8:L8{t>826:rB0@8@D8<PFD:J@VN\2TJhHD26LP4Tp®\, <p<4PV06:J>0FH24>HD6Vz¬db^<Bh(68*\<lVbZ2BFBhP2L.:H4@`FNZ£±LNRD@,@TBXDN"FBTF4H6D`>*X4J>rH86*8`B0(LRH6<:VdFFLL*4>6NXDd6XN,@HR4$:@DD(JRªB::84< NJN@:F2X,F<dTR,L,\HXD.RJRiP@P<^":2bF0`6PH..P8@*>.BD.LR@6Z<2BfZ.HPHF$L06XF4@>@(H@<HF.F>HPP<bB$8HRu°~86DBP2@.$2*H.D08<4FH:B¢qJ2H<86H(0R(N&,\>LH<(T,8>>>@|D>2LRL}½B:2>f(jL.>R0R.<\&ZXR88V0DZ6N<.^JT*(080Z6J:HP¨uxN><DTB>>N*JN\LLN`@x>8RLT6FB0l}::HB60N>08>2:>T@,FR ,06*@@F: >LhTP< dHR:(NXRX(<DB^<>,,<*\,`X0&$.Dv¡]HRZ64HLb>F>F488"P6DX6XVJ:>NDBdH2T48jdlJ4"VNDTZDLB<(6:BdDPRZnlnT^<NH>@<$HBDRT,2T>J260p2NVR8(>RNl@w8D:>V<\<DRV>2$*Xd<.kF:8PFNDN0V0:FF\N>H@ B. 8Zm¸o{>V8`:2@@48B0.2FT>J.@<6DNL:B(4^zX@T8B8LHDR<D*\><@^846 FH4*:LDHZXx¯V2B>4L<>F$B4666LB:ND\B>@F<FHL4BR2Ry8>B24,42PP4VR@*&6P8::J&B.<:$FP<H><RRmL02>B8F,HBN<>>(6.ZL@XBJb¸ffRH6:8`NX6@V0>8>@(<$BDJHL@,2FTL`8<tVXL\8.*Z0@8PJJH8@BVJ`B00DRX.8DBR8@*4B80J6LH<>nz°x:V$D.@ND>,@4&840Nf@PVZBJ2P$.~iX6$4TF20J&F40$PF@$8JF* &::>BD.B]¨sR2V>PP&F@F24:DH0(N4@V2,JD2V(4VX@Bxa`@<jHJ:6N\*HRFN.@PlD>>42&:J::DFX44VXD>6::@@("B64>H2X<VB6$4DuVBD>6ZB@D.J*TF<8:*B6>HDZT:8JP8@<4htptJ@6D0L@J8BLNV@L^0LFR6DRZ`B@L8:J`@b8NP:2J,:L8t2tÂ¢kPX68D>DF@F,8F(jDp4>:4HJf(Z"XV©~6*H NB0@VNJ"6:@ 8DL8TJV*:8T>(24Ps:,N2*HB44<8TDD:2B(:P0V:H:>:DBND2>fR,L*@F2<RBd4BB(p,:HB4"^L<<HH\.:JRPtLB0FP2t$B:RXPBHR8\*>R&XÂ4@F@0:N0J(^.>\@8VLDJH,@<>P8d8,@RqJ@*,R4P6:0>BH,BN@@VBV*>`J8l&XXD8F.RnN,JX0LPHDTd»¬|J2":BT:*<L0RH:F@^:PF*B42H&F<< ¥kJ2BT>:.&` RR8D40B:&RDHB4Ff.D2FFqz@T>6J8BF2&T.>@6:X FZD.FXL^@T2J6>Fh{|FX.4ZTX(J(N^2DNT:P@&F:6:N2&(. 2&@ZyrD*\f`6HTDD:Jh(JD@P<(TF¹L",>Z.LL40HLX.< n:@6(Z6BL&H>V6BRwd`XTF<,^<6P84@4>LR<8B4L.8Vd6 J\6X(B8FNZ*"0l0DPtËT<(*<(P:6J0(:>J<BTT@PFPBF<HNa­­kh.d,J4Z$4000PF8Z8*,Jh22T:VVBLLF}¦oN(:4D2b.TTPP.@XNLV$086jJ48|H4,4F&8N{JR(&0<@@bl6B>F><BDB(2<N4F2.&.TF,R>`ld688,V8HJ826THRFJ4@8VL@:4O¨nbVD8TV<6XB.@>LD.L@P@b:J2,4BR@:2Vf¥­tNF@aRB(:B8,BZJ,"2P84@,8<2B>*\D2&6J>NF08&.2H&2JXsj^^2J&,@4B@6D,L<R:6$H6P>88·X>@ B($&R*<T>@LH&@,4TP@B@>@T`<:mpRF8*\>B8TP@N42:@4J@DV<8*F<&8P><00Bwl<0f8> X0,&:@^>64J8F@D*>2@B8DDB,B@ZN£VpX:*\DN4PR8P@RD8:LHb&0^>¡¤R,086V>>,2:(6P,66<,.\,P0H<>b>VB\Zcg*:d* F(TB^:BJTR4R:X> ,FH<>D<L"PLN,N^ 0.80V`Hgi|fB,Z48DJBJ4b@NT:fH@FDFDF:T.b<`>40D4<F8>b:J@Z4D@V.2LH@, .FFR^rÄZ@B,<HB,HND4JF HBXRVf.L@,80,TTHHrq«r@J4X>LDLR66L4B40>6@NZH0fJLB0DHFY.T^`Á}RL0`4B@H$4@<<8 *.2X4008r¦PZ>2<:"R2D0VT&<(DP66DZJD68BP6\2`r0,,BNRL>>J$>.B08F:P"NF@66F6HTlZL8<\6FFBJ66Bf¬w>`F&<<<@NT6NjLJ@8RN0D6Jd<.6@¥¦:@@@H62$6@8LPJPb,(T00BP:NXL4J:D<\}¡{N2Z4^  B@(Z NRJF*,h@:4,LP&TPN&(^qHV.Hp20PlR8PJXHJ2H.> B::R*TJ^R,@FJLrXRTTT(204HHTF6:4HX@@.<LvJF@:>>.P2JHDfF*B0  08$( 0.l>NF<V¯£^`8(:<L@JRTD0FLR<<0b648T:J0T@0<,@:&(600D84D:&:JnJ:><LBJ4*2@(T*J@J¼å¦yL6V>>BR.R&LJ>LP6BDDD^~><P8B(>66ZFiL8HT<6.J4F$^FXH0FBJ\6J6R:TXt6.~»}\*8*,@(BHF8:4:62<L:@,m¢kV8fb0FHFX28>PHbD>B.,VN2:l><"VebJ2:>2RZ.(H>D086:^0,0@<B(@LPRRZ _B6HX:4f"6J<NB:R"8.DV¬tPDLNL@T:4&BZ<Z&H2@PZ6,(&RBF>B>>>Z0:BJ66P(4*X<RPZ\8H>6:682P($FN>2:$xÊµ«£pT@8N\F:@F>ZB,T@L2.0:*@PNV4.N8*He®rfBB^NRD$X:0J0H>8(8:2&8<>6`V8:X}~|@D.6BTb6JT$^D@>^6VNZ8§@8<<:40:B8B6B>L6J(t:RR8B8P aNH<$(<T,N<F<6<Ph6f6X<>N:0J08rÎNVH<*JV>@DXF:B4\BbXBPLT2`>8(@08B*DRh:B:J4,DJDPfdRL@8J>HBN>N6@VPlDFLJH*N^4<0FT6(.<@:J8`¨y«¡ÓwNT.TD:F8(BF@@JHTJ08@VPb4NZ$V>J\r»V<8B:>ZB"FR"L@8B4RP0.RT@\>PX,dZ«JL2>P<<NT\FP@D^D@nL82<fÔ<0.NF:N4P6N2VP:>,@JD*B<.D^JXÃJ,L:>>T2`:F{:B@6*@P8.BZN@6P:^´XNP6RJT$<<BBFN,JZ>hu©rTFXJ<6BF@8@R<R@f<FL"V2>N<668B>FJ:$<p(ZP.*8Z2N84$>6XHV>BR\"L08NDí«¾N0VRB(T4L:<F8V\ZB:TJ0LBFPJX*2l~bV\4"TVbJR*,><,X6J2D,$Z6LF&Bxp|JRXZ<JNTP8JDNFBD`6:V2<P¥¾ZbJ@PH,JRD*.*Tl.N:8HT:68T\\`®Fd@T8:FZ@>4J*"J8J6@h^B`&@2,Dpx^0@@P0 6Rb2L^&D<.2JFTSÕnP:LL06F>,*B>R<DdJL:8(<*N8:.:>0V`TF^V$HBHJ >^8>H,20XTNRNR>T2^4>fNrµtlNzÅ¢gVBP6TJ@(V>P6@268RN>@,H8>.6^Ãb2T,DD@6b8JD4:PB0NH>&D6VD8j&X8_ Z$6^@$:L0B*DPBPND>.D>XLjnV<FZB:.<^RlBh.J,806R4.Z,HDnÂ]RH4*.TDV(XHjDF4(,6.:h2i(FY§BP<H:0^D6DHFNTDVH0BD]t{P6(B84444NF"DLDJ>2X0RjH<@2D$\">684>*L>8@J@@<:T< 8T*2<,&HJFB(T`rÄ´}PLtz«¨ÉxPH@Lf>F&LX"BJ4F>,T>`J@JL8P`Tz¡pJL^j&86FD<HH,TN@8"6j\.\4<2,R.\|{(P02J>&:J>8<P.NFD>J2JXN¨HH,F2,N:$NV.HFL<J^>4((0>8:Zv}RXF422>F<<L>2B>*LX8N(N<BB&N\LjD8J6>N8B&6F(d8H@NDF.p±r^N:2>.@<:F8RZB2L@P04@4:NP.F6>@VF:$6N"DJL:`,VF>@8$F.H..8TB6*`L^¥}\\D>~f«oo&2<X.,J.*FNf8N<<<.2BH8:,ZLp¸cF>HNNB<PRH@R:B:R>:D2@\F:*`&l`x³g<DL.:>P2Hj@NBZ4DD@$VjDBBM¾uN>>*B"2H2B8\&LF8.J6@VN`@6J^ireP>,@R8DVf 6&24&N>4XRl@8@:nNµrbB(4DFR$FL"L2F$DWNN2@XJ«ªuL6<.L:>&LTJTTP>pB>@JLN:>D,.NH2:>BF0L^JX0F$Dv<:@,H@2>FHRFR<D::\y¿hDDLPFN­±ÆRF2*DP@B:X@:><H>L\B6NN<FJN®½hXB<,0@F8F,f>H(HP(6"VD@>@V^X.D}ª^L4(HD>L6J4ZPBLR::FN:6^^d£YN0HR>*6*X..Z0.XXJBL$ :2>&&tqdL,F2B>D2*>4"F62RFHBH<8BFd¢d<J:JPL0",LD:*RH>:4TF@FÆ@N>ZH(.&VTF..@DPHHB^TJ.L2>(FRR:R:>F:DrPH4LBDP.,*B@HD*N"<4:.*J\YÆ¤]PB8H8LHvÂ¡~NTJ@DP2LHf:F:F>>:BF,D^44L}gH6HHBZN80PBBhBFX.Z\*2J0J"T8RBppR>(h(*D4Lv\,<R&(6FJl24:(<fÏ2BLP>*286@\64.<04P>\44XX6040²p<BLDP&N$62Lb&0FL<$,4:\.>(h·L2P6(,4*VJ*,JT:DV><.RF¢`H4HV4L8L0$*V:R4.L06D<6RJfL,`&J<X>@<NFe.*>"D@@F< :d:P(8*<@4@FZÆ¢£_>^FX:F0Z\»Ï»{^@P8:TRR>NNV8<Nj4FLBX:X³`4J8H\>B>X>TRD46T,LBN(F2,R`F]PR20FXN4FJ2:J&HNV2FNbh@>\^´vXR<NPD8&>N<2<>F&>PJZB2ZD>$LX¸ZR6N4V*>4.>X@,:<LNJ60D@*DN$j¹°l2V8(@Z4"bVFd"$hP0^TP:HZp×º]D2X".<N>00R:8H<&<&&FN>&,B24ZLZ<4\.,DL@ZJ>\@4BP6P:R\0(F<H4LZFª·8$.^F2*P0Vh¢¸ bb&FV@046@V8^bDD86N0D8DgumdB:LjP.H&:L6@NR8$^>LB:HZDV:^_§¦~8FP6xB.:VNL:$4J&6:Rh2@DBF0m©qHH:0>L<$$PV"dDZDJFdBP*:LD<§2<>>F>J(>.8^T@FN8>6dN>8 PZ@¥\><HB@@4.(D@P:2d<j"RF*4nnVT>@0P:p^X*B>6,DD,(4D4THFRHN>:4R6(P^NR8BFBDX@$0D20N2.2 400V»½`.*V:X6,R24RV³RoFNH4H:FJ"8&0>048><$0}@X2bDZT2BVL*@N*FJD<8<&@JBLhG{LDBL>(<2&@<2PD*0>T88,::ZJ0L2B<@DHB64.(R060V.@RTVL*D\B~xLP8DN.BL600F<0ZJT.N668*2JrDZ*>LBD2@2N@B,84:F>(\<"]gµ^>LZ>\2>J26V@D@086\2@X8B28H@:BZF&\8@*>0L4<FX<24*L<>DH2",Nr­² }fXHJ@RJ>&6@:nÀrt.Z@8`XD@PL$BT@8V@<D8q¯u^J24BJHHB\:TVZNFD@JF@JV*@PB0RelXP@4.6@0*TBZ^@^,42bN0DR@BB2Zµ@0DV6.BJ4BN0lL4^FT>&H8>Hf>.^t@H2NVv<f>2&DD64(8H>N20n4^uHNN4>L68DJ@^LP6DHZ,TN8B\pc¨{^R*B:>D:T4D8,*22@0F>8DL028$.FJ@,<06L2F8>P<0.XH T.48DDRN8RXv£pdF>DBH4.ZJ0F0BX³§ã}>BJ*FT<`2LF>J,8Bn&P(fVD66J2D4T<FR2(H`&N0@:2\FV,BVdz½oJ&<HHN@L8TD86HR0@JR:NF(64R>D¸½oHF2FJ:ZX@4LP88N8F>F&*,><>DDvTNXPJ..H8\NBP.:TdZ6<ZP:P>f{Y*LH6`L>@,P\6>*$8@>@ 8*`J0~Å¤~\6(*B$b4,@TZp(BNJR:6B2.bVPF0<RB2DhhXBV,nV>@0JH2f8<TFB<8·fHP6<F8hBL<F82PRXNªÉ¤b4\>2R4*V*J>6@*6DVL}JX@T0X:D68D,8F:*B P ^@JZN.Z^lqL*ND4B4TP`pJ:8BN.P2Hd8VtdBZejh:J&d.P:D$BNF2XF0&J@8Fr:HFLL46:D\0@H8X<`D@F8.6(64PPD{ mL<&*>@<88>&XTv:22\8*8FJ8:£c^^H$RPJZR"Hj00*40P\\**6$JDFP&Vd2J>F\DFVHN8DRFP6*F6Bb\F`¿¢8:(N<`4<*.TJH<HPD8«â¢F^,>FF4BVP$&,LL8:§N4J(HDHBF^b<0$PX&\J`V@B>R.N´t6B>6`BJ2.(.T84FB<:D<@,:<@[\VhZ6<00Z4*.TT>>\>>*608BN"`$JLwxH4XBNbX>H 6HF0.Z&J0::HR6D<|F:D:.Hh60:<X<JH*VD"4D8(:LP¸tBT*8DNF>DD@H6d@04@82FD6B.8B*J2*:LFJ0J F8J@&B@\.DJ4HT@4b¦F\2<VlV$8<,JX2L8<<XXs®­qR\FZD@P>H02T>D<H<6hnZ4F@8.f>dl:@*"Vd.T8"N44Nr,VJj£jJdRf4H>BF>>D8V,:6H48HXBZFB^T®³hZ>>LH:HDNN:*XZJ4NND>84"F8RZ:L<^Jv66>Z@J(hD4R8.06`@Yk±>4<RH<N660BD8R<d2@@6RZ8@Nlu{¥l>BB4jH*,LJ6N,b^B0@2D<<<H@F2@D>6P"\J&L" R0202FJ4:8f`®§ZxJTLD:P"828:6T>(T0HXupÁkF>b2:V:X"&2V@@D`±¬@::JJ(NH0BPHV:@*ZJ$@4&&2L<>N¸r\H@X<06:@R&<8TX:\N8@\N.6RL:XbºsD8>882HHFP.8^(8bJ@B4*Z,<F¡u:@.@,DHX>vBVH:L:N&44>DHFqJ,0<,FN&LRB>4DR6>4d\DTFH^LyyË{F*R<@RBHFDdH>2,PP68VXTZJ^<$0TH@TJ.@*N,TR.6J(N:TL8FHhsÁ¸w84&D,:@.*606N46<XH@jhx\¸¥e`PJL4B:JDP&@H:nf2NJ2L6:H@*4>:$0D$><6Z2.Df"¤npB0@::DYXF$0F*J@FH4`D$8X4B>RR±oRfJB0bD@8.>XVRH8HXT^*@DH:LT_e4H:DFL.4\. NH:VJH6b48T@|²¬hF4JRBRLZJF<8FF@84R2PBn:.:2g®À|r@4Z$(\^>0,RF*,8wV@VR8{^jHRdR6(206\N:P*NN<<`L6\<6&LR¶¨{DR60BH4:(2.*$:$H">L0FR0T}xÍ±lL"<J2R>,@V>DXf{:HVb:R@<*2.@x42*PX6:\6ZFNH,m jF:DDXF8hT@>B.6.08:@DX.6<,L>8^Pu°R(FFJD<H@^DX64L>>(VTN>0JRi¯c>FVD,PF.@8JF<@Pl820"D6^u¥RL(<<NZ T&s0<NVDD04BJF,@FbDdeb66<D0@(<Z:*,D<^RHd<$WodHTlP\:dL2<>@DD>@:T<4<@Lx¼¦F2FB">88>,>2,*H<8,F<6PL8Hhv»±¯hn6:D&N(J86F2{w<.4B8J*@ZV28NBR>RN>BhB^F@JR³¬V2@<@B>&4>B$*JZ@B(2>8D,&H@>b2@<P£JPB@J>TZL04JF`F<`&4V8>HJNz|DL4>80F@RD(@`>X@(LBRFXV8HDJ0<6>LR.*Jh0@&N:>.D>DF.LVV[VRD^6@P<&X(`:LDP>^FB0,¶ÅÉ~¥YfhnFNlJ>N00XLR6FX>82>j´Z0D&`>(H:&<>.<BPv40>8R08pdl£­ÉdH4j@8"80(8XhfLNLZF8B&P42FNDB2:LP>6l>PBb [V8X@48FB>RR.844>LBB.D6HD<JdTH42h³V@X:B:R"@JJ6DPj.8(8N6:B@~C¥iTFn:XP:H86<F\>&J$40F4BVNrDX<2TR.P26XHFVXT`R2*:d.@T*8:S¹p6:JDR ,F0F(848.4N6.@.yy²º¸|kh`@D88*RNF6^¯ÜÅtLPLH<D(4PF2(*4$P@F:6H<*V<Z<Vz¶¨ÄZLX2B:NH:LneÂo8FXNV0BFF\T\B6N:D>FB.:B2N¶tJL:B@N24P*.DH82880P2.T0tDb0RfL4J QtF2,N6:X2N>8&2BNB0$@0LRhr}Z<P2RB>@J>8H8<XH0T^.fL<w¦<,,&T*02R@8R>:b,0FXHHf4HD\J@`¦½v40<,&0H8PfF\$LDN4D46`ht\^~k«´yn_PN>\P*P °H>HZ644@F@",8<l8"JRDB8,8f4f@FNR¿ÌV8@P,8@FTX×ÞjB_RLF66.fL,l8>rDD*44,NaÃ®x0,>FB6^>8LFD"B8@><"B:n.24(VN>JR{D2R6.8HD8:*.&DNNF*T<H<@VY¢ta<6mD>:BL"(FBD<F,,X^:JH{£½HBLPBBD:,2>B\2DHL:DH("6 D H(`dÀ^F>DXh@`8TF4>P(H>@(6P@0@FRZL*\Zngw¢¶¬³hftadvp¶´zR\RP0\TR6.6 ,:X,B"@F.DBBNF@DfN@\dfÌgJ>HZFH2^¡È»µÁxsUVVB6<BHF\XLLL,@@>jXÁ¦PN42T<2>V*F@0R8<Rf`JHBL&8\b4VDJJ2u°zHB&*:VL2BLJP40&PV00.B:npÒ{dVNH8,DB`@:L(*,D0F:>hvnZfH40$P22P2TJHFd0&0:FD<0TBB0P®¡hZ>Tdf<Ph6V>DBB:*.886TH8jF( J28>LlLx`o±¢­¢hµÂ dL.D>j.J4X0NF..j@B@.6,T2LFXBD62:r¹×t:>.RHk«mchzµ»®o`dLRlL,<JB0FPpNJehuj>4,^H\B2V<$R20><F(@,L@2H F8B^PJ~`£tR0D6@B>4L2^84D(&66p*Nd¤Î¼´¡¦º|eb\NFF2`0<H2>F `{¦Pc6>HX>.F&`JRP:,bL&^0DV(F\N<2H¦°ynxhZlLZVbp\R>@\6PLD"ZN:J(@B:D<N@`HNJtrioªÐé¬«X@B>F.ZB.VJRF6.L,FP` H0*J@lP<Z@Z6oÃ³k^P]q¦£`"FLXf{¥VXL@2d$2d8*\©Ú¢<>L804X2H <:PR<V.DhF*6J<HD8N (:@NN¶J2:*@$@R6BB06:8&4<&W\f°¡}S»ji¡®¡Zu|ep:<8,NF6Nj§t<R`J6:4FT8B088B@0FFLFLBDJ>$:RtpÊÙ«s¨e­f¥}ar}L46@`8>&8>>B6F*NFTj8I^n[n¿®§\H6>,<><P>88:jH>(JBH48<4\6RD*4rF^<Lp¢²©ÀTfÏ½ÕÐrTBV>TlDZXz¥º½¹¡]qdtD*HXVbeª¡rD66r2>,2NZJ@2T.(\l"@&fJ<J&>B4\4@\c§tbD*2B.D88VF(VJb:X<y@¥Ú¤nL<L@TrRµ¹º¯«|jeVR0O±¶s^ZFB,FJHRJ2,DN:B88**B2Df6FDFL©¿Àxi»¼¼¥­½¢ º±¬6>><\ L*(\06F<6ZFLRV:`&BT^³n`*$DJR(BJJ\F04JFPLL<:B:JFPD@*0.Z$.@<¢¬¼µ¾è¢T4`4(FJ24TH<N|jw¹¨vpr|BVn>¢e>@Z""L<.X>L8:TJ24H4<N`B@@0FLRNJ@>Óp2V0FBF"480BB@:22LN~ÿ} Z62@.N60L:<\oyk­¨ v{y°¬w:8F*TV@($jb4&8PJHBL:V,TPL<$Lk~¬`fakpjSzX_ndlRJn}brp{S@4@L<8 d,d:D*J>d8,e>P@J>FJTF¤t2.D.0.J@T@<LTFDLDB8@HLTBFBFR`>,DD:HhÆÂ±Ô£``JD<8:B.Z26>@HN<Nh|wS¥àªén¢¤R48D@<.,0BXDD4V^^*(8>VLB:H:,LB(L4Hk b:4JH:RDbH(0&@D.LÃÃNfBB4H:>JD:Z`Tn,V£qsg¿|­ÉÎx@R:6*:F>:0:N,@$<"HL*64(N*JXm½Æ|b0<.,6D.rVNNhT@2nPB^\XLDJZd(LL4J>@P\,B0NX@d`.B(\80":WP>4VdJP@LL@:26bF4J>V.> 46N8R2ZF:<&<NFLu¼yyL^6BT*D8,@Z@D@8`FJ4bF`Fm¦w°·°­ÆÆ^D<2B6H*>Z28$44>X8R@0ZX4T2>&F".FT8^Hl¹º~bkp`DdkPJjBLLTP}^F24>>8^>f,><F:<*4:L\LVNvmy¬ÃL8:XJTF8RH4Z(P""@0XR&<RVZ@_¢´xJ4F82.:\L*8X<ZN^T@Z6$<F6XDRHX<BDVH4D6Bb2TJ6D$BT@8L:^¬°dHJ<>2*LVJ:6>JB^0>]<<FB@H26nLJ"P> RPS¹ZN>"@(&H^jP.0>>HH*&2,@DDFX^Zbhz±ä«N8HN6B4bF04&.@@F6@4"@VP>HVXJ>@b0.LXx²¹®¦²|]zupm^`z~ËjRVT<T.FT:@4`VP:FjV> P88X^Z]hfmmVX60F40:4JJN<F<<<4.8X"L>nx¸bodPP<PBDTH6N0f46.64PhDLJDV2L@,.4(H<(H2L:N,B.B:f>D@HJ2Npv0PH.Z(h<@:.4:DL@<<420*:dDR:B^8:4X:`zË°®\fVDHFD82<:2>84FLRT8P2B@R<RT^DZvf¥°qd<@BP<L$ZX40B828PD>FD<<",HB<(&8D(XqÂr£¬£«º¾hZF<P2P,8&0HZ6P08&J8:^4,@B*Z2`Ð®RR@V00B*BPJ>>826FB<N8:Bo·¬f<(@0:><4T@40D,FVXBHV<NJ><&B64DD4JV6>4 BNFP88L60NPX^l¡fVF26>4>J`VP\@8DRT@L:lNDD@@820LJBLNFd¾´ P@4@J,B6H*<PF8LLN:p@F^6B$F@:BTPTP\¡L\>F.@FH.NNBBHL::>$<J$H(@4:<><:$Hn|Ò©`fgt@xn¿µ\D0FJ6B2D4:4<0F6:<:Z.DN6P>"2<H\³e@,0LJX@6>F,:`\0BT8\Hdt· dP,R(H62R,$DNDNHRVB.:::R2(P8:B6:V"0FB*2*>D,(Hp$:T6FNB,4JbËLz:228><H,DJH$0"jNX.JR88\2,RBT8@J^<dt ÕzFR,P@V6B,86:PV2X:RZL8HRBVn6.^ZD<4HÎc^B@dJD26DFR8:B8,0@H8<F"DDF,&.`N}¢ \FDV8<B8<LXN@tbi£ÄZF>@<L4<F@R<Z6D>TP.8N62FP44<ZdRnÙzVLF.LD8,Lp^<>Z4ZF^>:Z¬L\RH..(TP0TR4:LP8DB4PFD&@2xD>@BFHNRD4N04JhH^@244<V2$06R.LfÁgLHJ66N\84(>.6B^:@FHZRDB2JZ&V,bB2n£xTZ8@B>@&J@V,.N2HP.:NL48JPBH40:@8L@>@V£¢m0tDB0>RRBP*HJ6ZBNVNhD&.D68>\B¥Û¾mY`D8H,hT>DXJ"FZRFsRTX<0N,4TN<H.(8"B^BNZj6>FbV@4DZH·wHPRlDf@B@F84:T:<DH^·Ö¨dJBB0F& 4LxD.F(@ B0h.<DF8*V>,B>88P>:64BT06>NP<6@N@B:>:P,B(`ºj<<RF82@(TRTHN8FPF6R@P"JB::60>ZRfRq´e:<J.*^448*@L42>6NL>2n.RBL"6Jf48H.RHF>k¼Ó¢fZ8HJd4XTB<>:DH*F2JL,b"B:^PIsµ¥`x\6<NJ>N60F">8HF,4Jp¿@2V48:H88<TN4H04>::<<@vV<^4J4BV]ªm{_nldUX@D]LFX`\»}bJ@J04\6D&D>bB&L(R\B86N8L0B:26>LBB@P0D<@&.RnLPJ@>XH6L>D<V"6VÆxVVNZ:N@HLBT<8B62HP6,\BFZNDy|£ÇÄ³s@TJJ,N:66N.0N6FDJ<0JHHX~V06B8">,:6<:.g´è¸au~F^NP0*.>L82b8fRDD:<FH¦¡ZXLJ>fN<,42H(B2JD>DFL¯bPLN28<>R:h4">8,THb$V6D4<DP8. `D·À³§hv¥h·¯>FNV4<@R.<P@4R2N.Lh(<NB.j4&88D4<6bD J:@R&@0,*LV82R>.4PLNdXLY6z ¼\fJJ<4BH@.8H2.h>2@.*RRZJstpW{{Ì¹ãÐ¾e]>DTJ6>4ZL@:,j(HN*N06NP(V&<^<V@Hj@P@8@qÃÉÂª¤­yTkRX2P:bR(B&R0hlv`¸¿z^^<2(B\<8&<B>P8V4L@Z*tt{\.@X*L*RDB:0:F>4X:`$J:,DFD8: 0@Dz{¿[tolls±¶T¬n¹Î^LTNXp.D4,L(<\<P206*BLV2J 6PJH$JH.42HFN><F0:P<H4<L>JB@ L"VJLP@´rV<6FP6V^<*N4.PHB8j.^tzxº¾³«to¤¾{fN28B2T:PT<>XJ.80j\DB$@ZHV@.fX:.`D`T4Â¸f~}½­|TpjH:V>0afv½¦tX.>X,(B(0F@6 HT4@f>P@dHnÁo`8BHLLBdNh\\fJ64*X@FJ2RFJ^:8<BLrÂ³XzwXV^<dXpu|`¤ÕV>62<@2PN,FL868R\XRF68<*2@,JR"FL,J>0@<@:(:VPB4N8@HHF>@J2HB<bT¦¡Hf6,,(DjL24V8Xj`}~³¡¾f¨N@LN^JVF4ZBB>8RBD"B@D>f:0>B664P*fV(6T0P>DTlvLB>n@r¨ÈÀo®Áojssi´²gZ^PD@4>.,26:>@DJrLV:26>TF±§qV(4*"6@:24@,m88@(0DD<@RN&@&H2Xùl`b,NRDDX6BDHdlR:w´DB"6>> h<D<<D2L@X4<2`N\o>"46<4< 4,6.62NRXDRBBPDRFPT@2PBXbBFh\Lb²¡wJ(F$RBHP@H<gTiµ©¢ kgdbTBJL\hHL4.F<0PHH,P8FH@8`4LN>(RJ<PBBP,.<Z&*]r©§rF`(<R`<Z``rdiw¨{u Í·Â_N4F8BT::*P>BP@F4DRJPd.8.H2b¦`>JJ<D>0NH2BFZJ.B4,LXDDPND2JJ`lÅ|j:J@:Rb4Dj:60b6HH~¤· qD<@*F"@0R20ZR"((JJHV.0,\N,P>FT<D4`NBH,(@L@NF8d<<BVJP8N@,08V,Bjz@2JD0YZp{v­Ã°§ÊbfBb<jH2<8J$R8:w¨hrV$<,8@`B\FH:B<@LH&NH<.24TLN(RLH<,0t|¾S(JF2` (<0\B<VFBR`hpq|¶³Ôl@H,6"02R8>(40N<8BNP4dH80HX0h®{^`0VH@H,NJHT,RDHB<*g4<&X04LZÂ¡JJF2,4DF2B<6XBB.0HZd¯¯s>2>PPT4&:\Hx:TD6LV6F6HHFL>DFVBR:0H.F2.F.*L,F@.":&"T*B6R*NT@2DLHºaJwbsyµ°qg|Zq:2B8>0PF6>B>LBJy¢0:<R(D>T<@^HB<<>`4L8B<F(NJZ`DB2Tb­eB2X  DJ<@R*D0,X4.bFuTDz½|J<FFPF@t>@HN<FJ@0:.H`4 :2*vrW:8<RDFJR@Z2><66<.F8FD>,4$L28c¶T<BFB@2`H\JR*HL>@V4`ªLV`J@,NLz&66X:8&"F>8"2"(2\0H*\F4L:@8.68T<4XT<D\.6<,>4V4B<.<@NDlÔÕ¥²¯¢ÇYa_`L:XHFD0DDR<BPF<422DDw¯§xJ@BJ:<\4(."R$62^R2@82D:BLJNR*6>N§ÊR\46*.H:H44R:@ZFXb@J(8ghB<B6H>.28JH0VDH<H6F66,4H@D<8PT±^b(P:0R>F*<:P@N6F6^B 0R28LnºqB@@4b>J*B0:&0Fh:B0*^ÕÅvF<F:2LN>JD<FV>((hTX:NH"BJVT.L0< V:@(>JJH4@DTJ6BDL.8L,(P.VBZ~í¹¾¨znwrupV,*njF"LJF<b>BT>fRR@68B^L{¸n2&TD4L:H(>*::V> <PB8:X<R*B@F\X">>L³R8<0Xn0R4:6<XFL@Z68>:*ÅN4486T.Z.22D6H BD2@@:FLD0@h<(Z¬dJ*<>B0:L2LF`6:\4TH\LFX0Z:n\º>44P:JP:@:BF,JDTDDB:@R}¹Z:N>H>LD<0`6>BD:000*FhTVBF0BJ>2",DJ:J> \2R @2 L8,PBNDF**4T*JbÃ¢jJH4<J@&F>Pd:V44NDT@"ZN`p` T4TRxzN2*Lb@8NL2NFDD2:n"<BR$2:<:H<<6ZP\_§b@6`6<B(2*<:hX2>F:P6:BLDra0XB<J<>B2h&dH8<LB,FDFL@<n,^.Pu­qolV<P@Hb(H88LHf4B\B<L0FB<t¦­pVjF8<X0H,DHL2&6FR <@D¡¡^dD@>8ZDBL0@<ND8:R<D^B(,L&bJ"R@8*B:>VXN<8X:R<6LF@`b@NF4XVNX¨{`@JT<R6^4NdD6jHXL(H<2N,F,<DV:4@FfZbLNDFP00><<$L8D^6 ^B28@@^FB<DTa´a`8F`b:4HT@.6DN64J.BR*:ZRH&88DJ@.J04>H@@8>4NHL*J\,,F`¹dd680<cL^:X*<PLX20>0Z@8*P:db\B2B(THPN:JFB<NT<Hn@TFJ6o<L8@R:<B(@:`@,0L^4J:`L204@>8TLT8:.*:<R^:H>>>R<.08^X4NP.J@fy·¶o2..D:BJ(:RHL"RH68@@*4N2FH<XN>\"hP8b¶^JF.l*:2DFB@D2J0:>TX8HHP\PJ&D:<¹¶iX,&6@B,:.DvJJP<6..8T08dbusHPTJ8FN"H^bR8>V@\<h"2:$^`>2H\«6BVJ*2:R0D<N^NND&2$Z:LJpÂz]:8@X8B2@2L64RN<8F">X4B:>´x>jJJ:2H:44LRBFBV`8RR:HNRJ6D:rTtaV`s[F^^ls6J\R&ZPBF\HR46F^Vv°hP<HVbD0TJOV2<>6R8j@.PJ:B<<DJ*,bT(J22Zy±r:XHV<HHN>T^N*,L6DB:Hd42j,Fj4Ry¦q|>bD:<D,J`J@(Dh*.(:4J<>D¶pD&P@Bh2VF>X<LX0D<L&6x$^BDP<8>Z{´j`hJVJ6>6>4,BLNF86P>PHVR±¾8D0ZFLJ<\2D<0X>*F(X:bL:,4H°mjFB>J@N0b,THJ@PHXDH2b&$@D0*T¤¨x{¥wrt[hvcT´±¥en8N$>V 4DB,2F^D080B8F@LD:T4.<6H4VH@BcºzFFNJ(F>>(<8BT4JHRD&0D0DzPL>Z<Xk½Ày02N4D^22FPF>0PH<H(@L}@@>XfdH>B::@PR0D>0\BLH::,F,$F,<DHB:DzeFPB,ZR<^L:P2<HX>T>DLR&Pb§¯n@\P><>RZ<<L*:6 042 ^",`F,H·pPFF.H(PH@&F.(<RBHD.:b@D&(>$³«z¨Ê¹¼ £¨³¿¸vµÈ³£L0BTB&H<N*BhX&BT@868H>80N&RDX@x0HN<6>Fed>(R0*:NTFB2H<&B2L8>>LB$DbV>mlrRFZJ@22><(DR8J2.P*\.:LHBF0±qd*(ZF8BPLFN<(0DH:P*:R>H:4:(BB.Z¬cNfbL<(NdFF>4>TTNJT2@R:|¸vT4<LFD&PH&B8:NRDX:.4@rLR@BRT¦|NH*<DH:64.@02<NF2@2*RB&L<,>vjpn\kR{wxnlmq^oItlw}Zir¡cR\HbR>F,@B\02,J6HL<$J\2<"..@>P8N044DFt§f>2(D`D8<.J* &DPF(6LFH0<H*4Nj©v@0>RB4J<FvDN$>>8>XF@PHL$N:{J2Hn>P^N@$B&\^B`2f,VJ8^0RN>8H{@<FHB:P*FD0J:8<BJp<F48|Î¼fH.D,>N2LB,@HDPV0:BBDBJD4.4D@[@D48J8.:86BJ,4(48LXFD$8D88<0BZH*@^Z*kF\64:XRXLNjT22PF(Fhj­4@.\JV,D8>BD$b.6<FB$>D84LF@8@0H:j8:L@j£°PF(l"F*2&8JV<2LHX,,B6DF*.HF~ª£Z8FL68F:.B"D&0<<>,HNh.(@F8:Ntg^&^LDDNB:*,@8\RB:L`*h@H4,TBL,8XzºXN2NRVDBH6\PR68TD4$^@¤Ö@T2@]@$u<T66@:8L@6Nu^F4RNnBP¤m4VN.(.(H>`DDfB6J"@6:R:2F:,L.P6PH&6F>JF0DV6:<(LF,,L(0:TJf¨¶hiB<6D2FR@J4F$BB<fF@:,&@@H,06DFB&L@D.Bq~d]RjPR64<@(m@B*28>T::<6NDFNH}XNV:<,:R 6:P2L<HBR.&>@,@HL0RmT:N(2.H>8$2^(DLjBPJ00:<66 :D8Lp©bP4F8,Z6,BVPJR8x(>8f` ±¯T^:LT@D0>$PBR$B:,B`,@L,4fPN@HL@¨^e\<H82>488.V2PHJN>6:0(ZJJT2DR.,HP<HT<0L4>:`F26BF.,>X6*DH}ÊNJ 8&>J$26D>^&6@6HJ.l>>^,8D0>>N6<0bDq­¡bV8:BDD(8T:FF:8:RRX.bZD2z»¬x\.8T\T<L4<B6:8jdL@>4F4TB(6L:<l¾jHB8(,>8:J.DB<N>R<2NR@( \B>f68>i¦`V"^JD<:<((8@R*NN.>uhRB:.0\J.>X2@B>8>NV0HNB2DZJLF*@`\:T>HN<>: L842H,<<0V<V:4Lz8BjB8,:BFP<JX>T@80D>PPH46DP4HTpÀ§cF&,F4D<J8DB 0X8*V<2B^2@J0B.DD20Bj<^pÁÚÉ~®z`FlJ>B2^N"6HLH>:TN(L4T\v6LDHR8h4<6VJF0^<Jh<0:,(FhF0@pTzq`$"BHF>F6h*Nb&@@L\4LTH2.:"R,<@.DfT\4JV\0d$(BJ@<F2N]m·rLJD@ (.*DJVDZD6RTNH><*Bf@<V*^@^s sL&>RR60PZTJJ8X:BFP<X.$L0DH2>HF6X@@6d8J$F..<tJBhX>NJ@P,LTk°­{VhvbJH8.F40N^(.V6N$**j4h4( XHB>F\iºzr~¦¹Ãkt\d\T<HFT6.2,j>P2F¥±~f6PJ.@XRf<L:P,202H@L$@\<4,4JNY^2B6.P<FBV(R28D`64NF>,<620<ZXdLJ\¤m>6@<`>8<RlN@NVT2X¦ÓrFD6L\<2::rL<J.B><L6,B\@f2L<ZNJ*e±RBF<<D2F8,BZ^6",BLb((dD84J>@2B 0D8:f8,2*@@ fBLJZ62R\4TF`cH@BL<@"B2BBFJRJ:BD@6LTD(><6 6R,DxÉÓ`><H2¤²££aa[,bFT<JR0<2R2Tn\j:,4L6ZLHT6<&F8F0<J8HB6D.J@ bZVBµMRn8`8>&<BP:@:<0fV^D:@$T\0>RJH@.V>88Lp:ZD<<LV@N:Bb®^bBJXB^L0><J$(2<<&"Z<V(>B6>O:>4ZDF}Ã¢XP0D28:&>0PH8,H:@n2(FX"TP&>R>^$VB^J06@H$44`\6":*PXF6DHB\{¹¥hV:D>@F6B4f@Zh6<P2HB<$P<,8F@.j\jx³ªqF68L:8LJW¥×¸µ¥mJXh2R><LH4PtDt¶×µV:24<8L:X2,DB26B:f4DZ86$BFJ,2:(\]pdPB@4&00R<N<0*<>JBHH>4@<BD2Z&H2{]LBF ,>DFX<DBD:JZ³±~@@X&HTFT*ZB,>0@l^4<P:"BLN:ol4BFX4dU@@<<8Dn6TDL<V46>HBBVB8P8F$8D8<F@ZR0XF:N.0*@<D<,< F08@NPZ¦¤~j:L6D0RBhL^H,,0.D48H:>BDF@FbDT^¼nd2>:D4F2D@ZfwÊ´ºu[:JZZ848j~qh$NJ246PPV8P,B6Z222*`8>RNLF2>>6Pm¯c@@V:@6`DHdn<8H>8,JL6F26B8p88.*6f¤cBTLBD8LJ>T68JRJÚX,PJDP6264^PB0R48J J,<J@><,6:V88:2RT½L8D^("bD4^8N6L26LX*HNL08N>:,NFH:>JNRT@H<,VHNTX6F,TJ8400JµoF:48@l4FVh(6>.LN0JNH^<FPt@2BDP¢zLFLFTL2\JHLFxnwÁ¾¡kbVT8XZd§Z*>@T4P:0BRPF<VBV2FFT@4jH4>N,D@LDRZHB`Jd>HXVP40FN`B:j@N<&\0R.6:FH8pf6(>>D@ZNDJncxh©ÇP$HB:4$860,N0P$(8V@T42242Fd<ZPLF>VF,Hn©¢4V>BtJ4DPF>8B.H^XF68PB@F:DN@L@2P,X0FxB2FB<.PP*.L:DH&V0`X:N>^8JR4@B4T0*F$6N6..@Nh<4Z6ÙÑ\PJ:&JNJDR<Z>R:8jd£Ï²¡Xltbf§¡µS"FJ\N\6RR<0,4@4B^2B04TB02P<N@NF.Vw<JRZH`Pj0P2J0BN@@H@0@J4FD:NN4DJ`{ zPujb~¯®¬¨dR8@2>2`XR*.@B <B28:8Pl.2464DBP,`,82RR¬\NND8.JFV@2TN:n$zJ<dV<L*R42.$hP4bX6D<*B8D6@DD$0@86<@oz¥ib26D48BRXNL4T6(`(b0jfH6l^`oÇ²]B*D6<>@X:JRT$$8:4Ff\g~¦zno¶ÔLV<2B.*P@NB$DPF$h6Z>DB2>>h0JRHB8:FRF*N0B$2njFD0FB8N>@0N<0> 8H>66B@gÀÊ®§´©{m¿}kRJH@jLZV,4(B0RZFP60J@@F:BJ&<NR.b6N(rw±tjLZR@D8B:XwXBl_^PHx`]TH4"X0nD>PDPD46<::88(T0@:N2>b8Hf*b²®F@Tl0PX4\B:FD<66BLFNJ:D`$bª­_<2PLF 8Z>L&0bJ6\H:VNnXx£u·«ÉÛ²¹b^*HF:F864FBTVlbB@HD@D4.@20$6^.L,4Zv>XJF<(6RP,4X0.J@.<,H44:$6D,DDbl§À¿]¦¾¦\phlVhHJVZ¯`RH>`DD\ZFD6:BR4ND.P@BXF.Z@(L(68FPh¹yizz|q¯txPD@LR<HN0<<<@@0JL,:X2BH"HHHR:`<<NVxÄÔØf^fb@@F4>H<JT>@>PL&,Zk¤°xj>J>8<F2"@8*4@PX2<XV8DLFFPn¾¢ªÅÙªlfa>ZF@0<@>DPBXD<&HJ2^6DLH44h&HBP<ng¥¨^:8L>&\FNX*N02D.F@4B&:JRV6DZ:@¿´·°u{kDJfHTJ4\JNlU¹¯r>B4R<0H6BL  <4H<PD0$>\hP*8DH486<Jl¦½ ¥Ù³¦]zsXNXJ*(4JL>>V::\4DBBFN(6&D8V"2<F8TPHrÜÖ¾©é¯|2L*>6H>8F4V6D`\\¡¤HFB>6<6NDT8@(HRB8>dFD$&46,.@f¥¾ªmhH68nPFFH<*>L6*<.T2\>.RH^*T4B>@fE°¤RJjN>4VFHP.XF@6VP<Z@B\J@6J>dFgQ¨ÅEftRLPbL>N2B8D8D$D`¸¦h^VBV$<Db$RB4.PFP@2R(<Bh:@FX,\@824v¨¨ÆvnY}zW{fplbX>Tu6R(\VT6\B<DLL48@fXZB$HH2&<$HV8T`HV\@m¢Ä­¶É N`6f4@LFLX4<R6P`Rªb4N"Fd6L22XB,NFXZF2P6DL`,0@4*Vl´cFjÝ¸ªuR`XJRPR8>,LD.F<B0<r6:J64@F<J8d°vTP"bZ:JJTD.@NF\:B\Zq~ficthËÀP&>P2L22B<H8<<DBf@xm·¦P(LX:L46<N@RFF8PDJ<\TH28f*l6BFBkmÁ«4HP84RFDuL2ND$<<V46:HBN<FJFLT82:2l>..`><PTfPB@N,.6N(66ZkubV^t­¯½uf^FVh2,\>H0j©jZN:JJ@0Z8PDN884HD(<D@.$D^(4.pRv{´bJFZÑÁ¤tVR2^06V<DH>L DVLDn:N&2,R>:@ZVLtPd6JfZhzgpX`sÐ¯À¶·ÁÇÀ B&H2@B$4@ 8RR,,DF<L^h¶±aR\F28P6ZDF6F$6<*d.P:D&z *0:J`«¬ØmZ@PV0:<@HJ::8>8P\RT*F>\^P8X2R.F8\BB6DNP:bD,4:8TDL:>F2BvIºhT8>DpHtx uR0DNfL@P£±m<@HXXj@.B4BDD8H0\*\(<4B,FH*H\jZ´G0`0TPb®Ã¤oNq6d@ZF<<>TH.J8T@`PBlH.<jPBBuk^[zz© À¨¾oYzkH]iªÏJL`XRdLN46$F6*.>X@N@hj·gd6L48F8T648.,"0JJ<D\\<B2dKj¡ÄkRLDT*FXH4DJTNNJ&4B@**NR:2@>DD<<4@6<":B:<,LH<HH4V<,D,JJZJ´jJP.8JDJ@4tg·|XD\(N¡ÕN:2^:2.J<>06L:(L,P,X26@(R:&THR<\xØ}F.B<<FZÛ­XTF,v>^JT>88HDH(6>HJf>jw¸öÀ§´Ï¦gmee\t£ Rk|DmR@N&Hj\<PR0,<4FD4R$0FLD2F4B`«¾¹¡^\JJh0NV>X:4@H<DF0b@6:F<@{r­Ä¢^0D:0FJJFLD2,.<FP(PVF4<0xDP2"L@J424RTV2<<|:0>N8J:Pb0.B\T¿I`*:N4N>4@Tn8mv®«kx¢²½y<PFDdldF.N>>028$.FL<J8R<$Z<B$:H¥®H:d2bH:^zJj²^`Phn(28:8`J0@NJ0L,Ry~²°ÜÓÏ°py_yn<NXLPHFRZL*RN\4^6F,"8±bP2TB<&0<8(<T\\@N&4BVFLLÃjF6NBZ40>B.,H>J2(X<T&J4HD^ÇhLX\0N<(H*6.V<[B.N@>P>RD<:<@BJ(B>:4 ,4D2D:D*XJHJ>.D`:<R½¨utTV<6JNHJP>D:TmJg¸¢Ä¢x422&hT8NNJ8DD<@2PFPDBRN8R>*F.H<j³¦dZH&L$*NP:2j{oÆ¤lrH>JJ68>P^D.*RPN[¦¡ª ®½­hH:BN^\LXBJ.&:J:H8@,FTL:>ZHdeLf2JD8XHT@4X6pv"JVfJ<:Pp¯» PL*>.NH,T"::&D":::<NV.4tµgfH0PH2J2"L(6:H:HJ*JJ.8^:.N6HDN&.8BR4XN.0,J*&<BTFL4,0VnqÉ¯dX\>RbJ2PRHP62VD8`BNyÂº}`H4\J>,P0FZ(4.BD$LB $<8@8bPH.>F{ÒT..4@BBb20BH\pu§\:@F6:HV4jZsl¦½¨v¡lD<^*DF<L.P\@L(8>>6T>$@:\0V>`m8^DVJ>0@X8XBBL(>06>8*nLJ\°¸±N0*4R(J@BL,Th:"NHPNRH|{aJ>*FJ>B8R>>B64B:T@B6>T>.,::D<:8D66*:4:L:6&6$.:2L@8<@H@f§uBT>BDLFPXFD$,4dR>^pr¸VN,FT8 @frJ@H48l`L8>>HN4&248J(Xl¡¨Z<X"<::JV02J06>pVrPp^^J¤hÁÁ©¾©¥}yplXR><H@,b2R2P<&<`HB 4DPLL:J:H<B{N2j"00N@D<R02NB.6<6^0VbBb«¼PH@0@fJFjJPDLT\@s¼ÄNV>:2ZJ2RN:V NX:N@$`D@DHX8.TZ@DDD."VDJLL>82.XV8LH<":fN(LXÉ|@&@6B66*<FVX<R0@`.^*BhND§°OP8N<D8LJLT\>\DT>FRNZRXFbP2"BVÇÏWL:2NLFB*L,`:@V6N\<utÚÈ¿uvn|À¶{uFTNRNHzv:.0* PB4<Dj:4L(>(.0JR 4JZHBNf£uVN>NT.R2**DFXJF.@:$B:@PH4:\h«µ~PXP~RahU®®qf¨¨­¦ªDRD8(h:R004*&<DHL"6ZNNF>>6>><8,X>HFJ.RHBTJ2:*XPRN<B8:XX@`o´H62*(B0NPx0DJ<44,.*>V0,<bPDHDBbDbD84@0<LZR$LJ2D@::.Bd4.\VJ:VFBP>.pFJj68N6:FLDz¦£Ð­´è£|njLZLV(JBhpyh*@.B<F"F:L2X(hXDL"LPD0.H:*V,\l}^X4T8@8> FP*J0`2FJdFJP:.:82<jé«x¦a~|lzÄtc¾a>*J:4BNJ<40\&B8R8@4LJ:@R442N@$T8&>Dh6L,NHDD>&0&4@26.LX,2dD.48&@6B2::6(^26<BP@><,Rz¹xXDZ6T4&@>>@B84HH(4RB@4R2T48DÎiJD<>X@*8BJ:4FH86^8 2VBfrÂôÅrb:bBRHP6086RbTV6@FJ<.NR><BLX\602ZZH\J0<^@¼`8PPJ`4BN:J<BPV>N>:,>:BJBJ2HxÐÓ¶¡aeTv|c8LPdÉ£l|V,.D8P.LN<*6B6j&N.D0.,<P^0>Nb$F8NLD$^JN4F&jHD0HBJB^<XT`8<N,@H^.,B*L:*:0FL6<B.ZLBXRÑqLL(B>6>NTF`40@@2:<RHP0(&bVHu©r&D:J@H8DB08NX4D2FJ&:D:r~Èª¨`P8BXL8\THLBVB:bU<H:,6T0$>B,JV,::8,4B4,DV>B@2h~`*,@$DTN2.>XL$8TnNL<6h8>8JVPq¸¬}bhXXT>^\hLDVT622BpsH:N<:TL2B*HT0DN>.8D<4@(PH,R<H88&26>LV8J(xBd80D>8FB0L2vl¦¢pRN`6FN<4@F26>2RZX64>\HLBN0N^¡Æ¦H22@F@:F:(Z:8L..l@Z4F,8*0 XÀ¿HRT,:<<pV<NFD.F6dNJ0DdV(>0qb¥kJ>T<P26Rb4<@8*TÊ®\^.<.>&>6>8*JLZ40XBN:@.&<`H*8V§L0&X<J68@<,4LJ<P2Z:6R::R<:~¡¯HLL@D8FTFB0@J>N$J:`4lf:6V (*VNN>@N8P4NXBNB:2BF6lL2@HT(.DJ6R44J((R<.L6HlB8>¦UF,.*F>>TD8>L6PN0JPB6P:@ZD6B$HRv`&0BBJ@0,F,$>DDN>BX>.FD44Zª¡gpDJ<T@<86d:J:F8P0"*B0<Ly@JVJN0@:B"D.22JL@BT}¥²ztR:B^<*X>0f6,*J,.RD@<:2H6L6<X\¡}BvVFFT0N6:^H6.PB\P:D8`LL<8`ÌlN>:2::B2B:B08$@2H2NL³¤b6N2(X8H&J.8XB><:@*"@T8<:0TF<$PLP.NR4<82J4*8.(R>xÛ¸Hn`X:NB8* DD*6^J"N<Z:>00<L>B@·¦a8DZ"H&hFFP2\R<L<D\.P8FD8^¢Ú¼DV&dtX68D4600T28JH:J@H^XJDF}ND<H$8X0*00n<Hbrm T4N:F,D @BL*FB>J$J8BH8PJLRFN¥¸mx^L<2@>rB,tnDHL:<RF8Lb@>DvV^ BNBL:<N *:0<6BB8H^q®qf4JZNXbH,D86L:PJBDb:D<:HL DB>8Z>*,bLX$h$J84L0(>>4H| nB<>@FBFNND*@P*:Z*6*>f.&^&`N6Nw¿¦^FL40Lt.6L@,T4$(\<$(P6>*T¨~@:L$NP<8HZ4FNX46PDBF2>BL6R`²sXHL@JJ.@TJ6>TF&PvSPR@@YF(<VBJ.:FDBBD6<DVP0J*JTTdTV40:2J&6\80VFF.F:,Nj*.H8a°l4D 0>L<Z@8h"LhjH<68$F` dB\JjBBLLPBD68BP>HJ8:JH@*JP^2DbXBddBP2R><.B,Hd&H>`²¿T<NB$@44$PF Z0.4D"<6\2N4@,,@JB<Hc´Z\,8:X4@:D2@<&:2V^DT`,vt\B2D:>@J.*^N*0>4 P(H2<84*:L<2¤wN`>08H&Z88.4JLRR¨>2d0<6\^vvPL4FRBZH:0@FH$TP4D:ZzfLXT:(@6B^F>2B&J:H8Lh42D8Â:0FH8h<<X<DFd,H^<:N:4PbÉljBB>DH0Z( PB,.&>NbBRFF.Fr|yemVbtk^z^ZH8T8VB^X_P»F<LBT>bR$DDF VDN"F<*2@d"H0.:@@:@D>pVD2P*<4.8X&@L:J4R>,:ZHR×{P,<4>:DhB:>:<F:BDR62:HX2RH4B@s{\BF@(,04LPH:N2(<bo¨`H6X,H8<B<:LJ(48<>T4@D66XD6<6dr n^N66D$PJ4:(<<F>0,:D@4TN^v@Dr::Z8H4,RFHJ6H(P>@B.TZ, T0F*F8*@,0\H*@@TD@J<>:XjÎ· ¤°~~Vs]v¦ÆfT0^48^>BNH:X8:2*<^<<,,&B,D08*JPP0BdºH6NXN8468,NFL>L$PDF>Fq:.P6Pr:J`.>>@>,JP4@j6(4:F6:Hb>nfV2><(<&VTB*.H8@@²JDJPn$D"2T\j@@N64R:ND$`><<@:Dn¢\L@J:080`*g2<*.BJ>>F:4P:Åf>*>H@NV8 LB*J:86PT@82<>]>JL<(H8*PH8DD>6:BT6T<BT<HPx]§©±¥¶¤¤y~Ê«>TDB*@(BL4@<B<:B0TLHLF6TR4F`P6F L<J¼Ëºw^t`\b>RN<<^NF6DN6D{½ÆRN8N4HL>><bF.2H>bH6F8.J62@`FHJLo>RDPnn>6:@@TL@DqLB<.8BhXJ8PDH6NF8@44F*N<&DPVLfH6P\hFDPX.R08N:<@VB:X`_¥¡wzDrH<LB,.<0<4nH:>B00L<H VZu\H2.@\0.<:<>D.,6F, &PDUB2@ >D4JeOd|}pzYn`Vyv_²»|x>D@DT0T`&8*8N>F>ZVL64T,L6D26048TÀ¦ cqoqFZB<LB(Bjª§kPHXJXL>JP,DZF8$VLJDJ8@.B@*>V4J¢HN`>0X0::TV<H@HfL¦u^HR:`H:4P2FFNh2FH,J@8LR@2FD@LJgV>PT642.22<FFFT.6<>44RVlÍiH:(&<XJ::,"":LLhN8pH*2^TDvOVD`D4DB.,>6T0HL^6N.NB>L&TXHD"R`HT^NBRS@<TVbNXDZRxibLH462LJ&D40*:RF8fd<<F,BV<@@2>D@Nu®ì}§{y~_xlXN«¶§TTNN*LHR.64bD2$P&8@<.>4@LDF@6D<<j:><26\$&D\BDD4.X¡ q^F4HX08.R@@nH6J84j6>*HF8@&D,DFpvÀkLBH6BJ4V:R0LDHRP<,DJX¨LbJLB<6`V@*>&:JBdR04\>\@DHTknD.2D86<LNX`@ HBZ@Z086B8.@H,,jfFlV>B::HNHZF.@:@w£eF6Z@\880:$86<>FNLLR<6PXNJNRXLDÂ¾T,RXsgagz¹¤©£y¡³gF0nRd<P<ZXZDN"D:FLF@8H>FFd:PVF`P®¸bHB<N,,Bd*62:0>L©mm>0,FD@$J:b6DR.FN@R\06J*P"H6>,FbxVF2H<`B:NN@&8JX@TTN:X~®¦uB@>PDFLR:*:@>L8P440*<H88<HbØZH84>^RD,:^*.4,.&*.2@08DRTD2,8@4NLNZ<PBZ.F04.N@<@|NX:^@8JF8j2X@FT86:H@"82@dLH,X8oÖTZ^64@@<PR<qt{dL}i±¯»@<8JT::d$X6FDF4B,6H^@(4<8D2*L<26Jr¢PnNd<>hd:6X>P(NfnkÀpZPBN2B<,2D\i^BPH,>6<HT2@<H<2Jj¨m\b8r..6V*P*P>B<4RPDLL^&8**J.2<>V<B6>r`Lj>@HD2@>[¨oVf>\B"R8PbDT6.B>FD0:R6FBR0h*JL.*0Pj82*@@>^:N&:Jmb:T<B@80><P2F:DXTN:@> D*>XRVP¡i8D@LF44L^DDD:v(pRjlÂÔÌp\.J,BB@dB@FDH<.0<<T@>D6*>0>8DJLa y:Z(,>`<42@R:N<Neoc>2,D4LHRH$&.NJ^.*DP4464JR$@LZAº¥z^ZN:ZFP.6:D4HJTp.l:q¶L8H>F&FN>:08V:6<04L8Dd>`@^LP~µrT@.,N6,><,4&8FH0B@*ZHFN2*0B@V:6@2J>JRD,Vb6:6HF>Lqª`e\* <8824R>D@.$L*&:0RVR$,`(@®XL@@R2BJDN"0L:\F\vkj¹LLP*TP D8BN8^TJH V\BF,TF4N06:.LBX oPJ0:J8<,B6F2Jhr ¬]H:@<F,("jR(">N RH6:<J\606TX2d^êÄfFJ@\NH2<8@0VJ:,B@§\N2>H62PB<88<2RH6T6XD,>:\PBDB¬yv,>@hL4]V:6DB^d*>:HD4J.l.*F*P>B8T:@P0rB<BT<NF@NN,6ÄeT8F.00d($.8T(jJJ,<6&RH,2RfwNF8F20:$<*D2DdD84bH8Jp^ZHL>R2XD8NJB6>Z4>jH<P>:Nh4>DD:y¿|b]8V<RFD4X,*N@Tp]¥|8>08TV@B>PHB0::2.:v6B.^DHPb|PÄÈ¾ÝÑ¥~f\@V0*,<&8T@8D^§`dPN:d>$,<*:.B BFP8X62P><P40<D@xN@>,84 >.>.<.468J6VN8H.:>:@6N@6(.FL6R8<V8fo>b@02]u¬·nL.,LH<RJDFDn 8H,~JN6:4FZX¡~ZJL,82R4@2<$TDF>LR4B8F6v´z:2(0D>8H::(Z4X>8HZB.>2L0<d(P^Lp²â¤¡{{p{nVJF.N*`@D&tÂd@4\<B0l\J864J>8.2<>Z$<BLZm¨´|­ßÈy\j(H:B0(NHDH:¼Q6 F&*0DlDB`,@DN.D:*4,B:@H.B0TRx}gwFHhN08.,<@DF8XLJ@JjPPNN80RHVP@$>4:D2HF<,ZH2B02,D^glb0\ZR,ZPP:r8RN^80DnB<PX\ÊnLTF*^8(6J"DJV($<L6(LJTÀ}Z<@N<>8:6426:0F6HDD^J2*4D@<RTjhµ¢·¶³mO©dfDN^PoHFjs4$<JL46,&<@@F6JF">BJ0@B8dk¥¦~ndtXÁÅipRD"@X4N*BB©lX8>@0HX42>f@XPN<hJ@B2@TZPNXDLR0w¹c`:vB>J8NB><.24H<2*PR2<60&P`:$TT^BD2.RL4^8@F>P<VBD(¯mZDX0n848N(62:(.HZfBJ:^ZºJXP4HFD8B<dB.PJ$(NB^:40BFt¡©TJ\4<D0R2HVDJ*,:`LJN6>VFDFHn¯ik«Â´qstjZdf¡L`@PF@8.B.R<<<<80<:Nb6.LazÁµymadLX(`nxq¬P>B88D*6l®pP@>FJ6H,66LBhN.,X2>@R2.6BL.2J4BLjªuXP@<>4LP&4.:02HBTBR8,N&F.2$*6R\4H<X,L:48.6T<D<6FF^Pxc@@&:R@D`4T*22&<6>PH`Z©­ D"<F0R6<:H&L.&@BRH.:4$NN0<\²¤tR2>HfBR(2X8><HV(V(&L8>f>F\vrkLqoTho±Áº£mv­W`2BD`4<<H6^&F4D:8T0XZL¨ÄipT,4PP<@rPu£µp^\(>HDmJHT::>dVNLJ@fJ4XZB@H&nN8.FLRHB@Z,2©:>PV,8<*Z4X@:&":,F8>LF@FFB@Jb&@P(L@J@2H<D4\2P<XF2,\zÐ fdJ<2X{*<R6B^<H8<.HP°µxHF.PLNBPN<P2>:JNfTPJ0.F.dFb|À²DFB&6DH6F.d.N<&FDHN:8BN\² `^NBb4H^xt\yi¢~¾ªs\B$"HTV:@B6B2H.6V:Xd}¹±¶¥h6NTPBTB@`6D2]\£¤ÍLXZ¦Ã`L0,ZV66DH,H.@@8X:80HJ2(NFF&P^<2J0X`¯_dR2DTJD\@6(6L2,^`.2F,F>:LHDFdF8HF82F<jD<DJFLL4*P>fy¢ÊYJlVBDH>@XH<T8L8pmuPRB.N,\<\.,*FNND06V @P8VD^(NLjZJN@0,B.DHn86N\@2>nH<4l¬ÆTJV$F"Z4 J0P8vlojÅè¯pBT>020<4@<Z.<N28VXnH6>X&D<0:F>00.HVNz¢©°¥¨¦n,. .<HJ*D08Hblt,DP@>Ld<>2ZH>HFP2`>h~`"<&D<VDJ2R,HDPBLV<.VPLD2 8V8PJ8L@PFN@D80fbJ6\6:>F,\ë·Ãysf\seV^>BbftÜT:@0<DJ&:H48N>R:D<ZL$P.NFFF<X´Òe*\4HBLJ.84@4TV@4:,LDe­pD2H4L8&PPBH2B6@J>DtglÉ¯¸´ohPHFP,L<>H02[R@r±Á zX04T@DHX0f:6.<6R&JB^q¬È¼íÚ«dB:@V408B8L:@TZB$J.20v*rL2FT4*08d&`Ç>8N.<j44H>866&6>B:J&N(HFl&\P4V*N<:@2:44$L&.2:>6:LJu¼¬Çµ§¯·¡`zcn£¥}82D>,DB&D4T8>8,d:$@.2B@RHP::.6Hf·ÓMJ@(D84V,Z:4BLD0D<F8v³Ûm\<&.*2@BD<R6l`6JB6::RJ^Ð©®H48<6L*4&D4T&`¨DJPXV<4`@H8FPF60H.PB(8<dü±¶°³±xiZL6 Tf(\Z2HR>B`0(f.>*8JDB*4* \&>JiPBR06N\ @F8>0LB$ZDRB0>D\*B2R,,2T6:JBB:(4PdR@42D<DHrki}p Å¯£À¡±¡ vH4FLN>F:@HL8:>86R.PRN(JDHB:N,T@<R©b0p2DHNF668ZF@T24Pr±¬®R^B(XD:NTHV$JN*2>8\J*LFT@ho¹jH4B,0D&>HXpÂÀXP>VN:$:(&H`<RH@FL<0TJ6HH\Fy¦h} ³ºjwFR.>BDBRBZP"PDFF<H^T:L>T<FVT@xé|^hb^LRR`j2>L$X.ffR(2(Z4L@6JLF>R\6BJL86RB.FJN$L<2ut@dr@^RZ^^rfxl³²©©XF@4:.02>$P2DF4*F>6LJHV&4.@D>**2@>²ívdPDBHJBdB@L"0igó¦o`<<8XN:nLV,:Z0N@6N(<BB8.2.@yÊow0BF(R*>Nf¤«YJ*VPH2P6<P4B\f8(<:86R6,VZbÒwVowPÂÏ¸{_pL P\.DDF(>BVDVdFT\@TF62XNHX®¤X|r^mRLFiP2TL``8>X&B<>h,NHPJ<<.@D &26T8.T>.HL\Nm¶¦UVZ8B\BX2VVTsLxx[~|P:,>8LHZ<82^R4.LL&FF<(6Hb6FLF.HF¿å§tpZN>\T4D&DBFlÙpF (@L@RP\BL(j4,<JR8<d>622FZPwÖ|s*DPX\^y¤°§xPHD0D,&^6J"RLDT:4LHf(4RB..DRHr<4^Vddµ¥c_HX>FNT.@8@J46<P>BJbLDLJV\¬¥ «½qlgjx|frqRF62@V4P8V@D`*<PBP8HJ>(R8JVDDL¤§Tb<:*&`n*<@H*XRH4>}b6<L0@>>L@N>XVRF6LD$4*402HD28NBJì¬¥Ån§sXqfTJVjLÄyZ:h4@N$NV(J,668:B8L82B(NF>BF4RBD~§zZNp<`¦Æ©h\J:\8L:BZ26L.T*LX(RF::ZX>4X>L`LµiNN6Z*HRk¶aZNh2>4>d(<LB>@B<VTB0Lw¬iuX\³ey}¾DXRT *DLJ>2@:L8&2JL>>4T4,.ZZH@º¾fN*.R*>^H@J6<*:L:H8R²nB4R<6400(4>0\^"`Z6LPVF@8H|.&v*P`ÌwX~³t±Vq ¤Ïj66J><,D.4T:L6\H6(:FhBBZL4P2@.@H@^¦Ñåc`ZnB~6PPDT B@HLFH6N8>46,N6J@b0Jc$bX|NLF.H4B:>oTiÁ« \R>X\RJ^2FNB8:DVTPªl@R\D4DPJPx\¤o<ykjzla0D^bVJJd$>T4.PV6(F28(p,XBD2>\¸¦LD>>X$:0,HF2`PP(04Z¸N,xB@P<TJZbN.8F@B2*B8`2D48P@d,@T·@X@XXNsi°±Ê¢bP"bF0J^\VX.^^,2:<.8@J*>J46F4.DLTZ\«¦µ²£¢hDHL@8BL@2TJJFHP2J4\J><NJH,:8D`"Tbl«¬fFB4@H:<(2V2FNrÁä¦{jl<(R4NFH&XBRjS­¡¨¤^f.4:PL$RJ<hJg>,<:ZVFb0VL:<<Z:4>2DH<\P6:BJ,@:*R:6D@:m½@`^*LB@<62>*6V82DTFj°jb4F0PL.@$.N@2JH<,Hb&R:TX@P:B®wNN<PX&@8\^Lhru¯lÎnZLD,b,F$H^.<<N"R>84(0H@(>>>>B<JFV2,.8¯À»¤¤wuHR2b<@>L:$DB0\4F@:B@FB<RFJ6dB>HJP´fJT6VZ6@@N.NV@:zrÍ¬Ê¶lL6PBfB$"R@`Ê´£V0X8FHDD6XPPH.LB<0DFZ:tT2N4>HFN4HF\F*D6:B>.HJ<b<B6"L±tT4FJ<FH8T6.J44@F`FÔu|LH@F*F@,@P66H4D62B(R>8HR60Z^_ÌÐfL280pBBVdH8D<PNbd¢¶pFH"4<PBT},D46D8FFJ,B:R8@N22XN(PB,r@6PX¢D:ZB:&>8&<,J.JXX0Z@<,lJ:D4J&62*4J0TDdÁ>D$R262R8.P2L:\:0FX~c¡³¨³¢vVfT2NVTv¡«pdX8T:r@<6,2680P>J FBFV4@2>^h&8X*6(>H6`LB"@<Z@@.NfLX<HXz¼mB66RD&F(Z**D64<>H6in·½bR"R6V<<H>>2.>P8B\0:<>@HR.Tq ºmLDXX"6Th0F8NT*F@TZbNF,2J< <@68]^@@<6PBJ4"P<XP0B*>N6:VLP6XJL80DJL,<BX8DLV@.F@>V2L<R628006N>BT<jªª[PFF88N,:XZ@N0XN8>8PJp©ePTh·­bVHT>PfP@LR@:B@N$<BRDLL<DH4>:Rb06*8J@JJZPHHJbN@B6LP@8<F­@@6"*Jd.:*&F X$BVTZÏê¹uY@F(T4X6*.^R0BVB48<@<FNN{µkV`D228:Ld@DH:N4B2FZwv]hLPD<Dn^D.VFJ<8(,(Z^:<"^D826DPJB$VD0o{¯*f2F:8820.:8>0PL>@NN.0@<8@bLF4@B2L4WNZ6:T<>4ZLRZ0DX 6&$T20FHXb¹Åµw§«¸TPPZ>:20FD@6:B\0J62>^2:J@TB"D6,.R@6J:&r.HP@:pT.RRH@6@:^½4FL<2L6<N,(>2@:jPt¦o»ÈØg:8X:0N,:`TBT,B04JF2DL@{¤bD\RB>8D42.\PD8T<HB@n¼ª^VD@T:<\PDR&$VN62R4F:ND@68>H0<H VJfhÆÈ£DD:BbB\BPFVDF\FDTT@VBNDX`<D8F>BR:J*X¥L"J<H466:R>L...2DLX8<N,*JLkj_¡¥Ìv]80(.8@fRFZD2t,D*Vb2B8bND4:@:46^24@V:DT0TFPHL,06>>NPJ0V±vDB<H2X>8D`D.*J6Nf«åD<{k¹Ù\q>RN<D6NDFR<2(,"J:N`¢Ò½w.HJ>>@>08F,V:@@PB68*PB±Z4L:X8H:J6T:8.LB.B2LhfF<F@P>N>B8iPj²ÀÄ±\JR6>J4D>BLTVJV>(BL"4R@<J:6@,&Ddnjº«mF,<XDRJ22PFZ.^.PNP*RVZ0@(B2dD6tµÈJd<B4D:NT(D.H:6`2<@P6B8>>.>4D @Hf""N@8LDR\<0L6NH64B\@:08^bÉa,L6RXT>DR8VD.H@T~»¹W88,F¤²¶É}|Xj@LfFH>..0286b¡nZ,$<>868:8::88bJ@B*8BBHk³hH@JR.H2LJ4J,NVJV"B>lF<*N60D<h.HNf¡¯Áx~¤>\dN^*RV28F(TLJ4TBF\H@&2DDLZ86@4HJ¢vjH6\,@>>\,VBN2:B@$:<DJDFDHD:<RJb\y©P0N\ZN<:TZ@R<R>>:(*>L0D@B4:V4H\B8<2>@\&(<BR4:<2,DVBN::LjÄ¦RNhF:,@>*XPDJ ^BÍbf<N<^Xf¢Ü¢VH0"V.T@.P.>:nu¢rJDF:<HP2DNXD$BHJN8B2FTBs¡\j82.P6@\>:BNNB0D@0Ln4B&:>$ZLNH`ß²uTxÝ¡»cFRN6DDN4P4H(F<6<NTNDP4P:VBFB.:LJ²¸mFZ@>VHX@VNBPl:,\HDBR6:"40T.HLPJWÂJH>Z<6 .@J:>0<R,`J6LH>ZFP8bLL*:6L>HJP\84>:J>N@D2D:D8D:n¿tRPBVR6R.H:B@LB^\ª¸lHTRB.<@BJj´¦¾ZFB6*B*D2D&ZuÆªt4N><T>8(8:<@N@<H04Xh,BL\¤]HFB4P*>D4X>JLD46,4>NP$L2N\6$VºÍª¤FJPB½hF@86n2TBPV:FD>@28RBLNB`P&<XZNDU}x.HZ6RPJd2BF`.2^.DPL,J6TTH><0<>n±À`<J\^NPd4LHHH^>>0@4>R,VbND@D8600R8<428*6NB0,06N6L,(>D4NBj|ZBJ"$6NLZR&,4:LT»ÕÌgR"B4B*fB4L6Lb§¤¡¤HbH6<f<RjzÃÌT,P4((82B2X:6.@.D028DL:RD*0h«ºZVP^8NdP.F:f:V*8:2DH*tP4L:jft¿³§[\RFBDNßª°LH0VBHLTL0X8h8Z>><::0&@T>@D8VB]¦^NJTl@L<:J&X@.JjBf,@.Z:&2>,::0<80°M>>,6\,6B<H,>4HDF6:@N>4:4J>D8B(J:PJ:46D<H26d0J.(>,"6<>X*,jÇHB>VD@JH4FZ0@Bbµ¦d8^@.HJJD8&8X*q^o³³tVJDLl\qÒ¥`JP2L:$:PNL6Vl6<<PH8D<&2,(JB°XT@BBPV&2>B60P0N684HR60hBDj±·«{8:Z6,4tZwP8H2XHdF4*><N<VVLVDDHH$D0@JpvBD@.8.*@FV:&.0>$BPDFT.8NBNJ@@<JR\~:>F@2JPHPj<.:D@2<>6:H@^ (24L2LBVT"LH.\:fH.D,:>HBZ,T<J{pÝuRR&*FBy68.R@\lk l@LTd626X>6,N 2PV&N|Áf\4\XµºqLF@DBZ*R4J<DrXN:4>L2.8.86L8Hci8$D:RT,4F(2JBT.<.8R8V,TBZXÈ cyXd@XDJ(><U]¥{`<>.0JR26B$<X&"T@>@R@F>N 46z¡ÀTL^ZH><0Z<PRjHP4NZ@BTF60FFF"n2PRRp@@<F.H.*<D@..<6^H.*B@LdPLP:BB:H(J2RPND&J8,`8D VD.PFFW\×RF@0@0R0(BN>RTÆ¨uqb<<.Xf:,"\:B66@VDFBl§Ãta|§\LHHZ,VDPL8H48H0*>:.FBBNHJ@L6<J½¦NDF4@J*h8b4X>L*6*P,:4<@Q{HL@B>,\8.V6d`|§kR.$D2FBBDFJ<8$"BHV$:D&*Z>r¯rL62LB2V.\0Z6^>>:"FbR:HJ<`P0@J,T2&} 6XB:J:**B0:Pb0L$RBB(RNd@6PX6LF @6`L"4RLT6L2wNZddqfxº¦¾ñè VfZR(J@B4H,HJ·¤®c4HZ.>T6Z<J<J@NR>:LHVNfXOÀ¢ªÃöbx&8Z@0*>HX8Z2P>0.NTP>TTH<,\8"HbÓ]D H*JN2L"J4:NJPD(D^l{¿b4LN6RNLR"886JhÇµzkD.<@2NBj822DPF6F<.&$.<J¨rpT6>6T8<<FRB4*.<@JV4L*V>B,B4R`*&&&g mND$.>:D\,<DRD4N28:8J:4DDD"0P8RNHD`<X84\ZDTKUz~Á±{|w¯RDR:8Br>jFqµ²LL6FNNL>2F\HLJ:<TL Df8Bed|µ½ÑDP8p@DR.>FBF<fB&B>R"0>F.RDL2.L:p{¶j`46:@2<V$J"NH>4::ys¼ºxZ@4,82(>6X60D2,b[R08^BB>0BD2(j2PHZXL2DbBV£v2h<>N@^H@J6BBP4TRHF,T0<HJb**6>T:<@ztb@8D40P.L@:V8HT:&PVjPN<F0,X428<TN@P$ZjVlt°Ãgc66uºº trB$`L@t ©ÎªzT^\8880NNH8:>">80T0:\PLB(<>RVy¨Ñ{dhP0,L<:.@D0:P0*<ZL:<2HXD8>,FBLBPDz³ox:0f,$6VR2X4R0<F(^o~©«Öf$J6JD6 .V2B8H8LV\}Ê»w<@*8D4B@02VF*0\^b>S^Ï¿n@8J:>@@&@8<>lJbN4R,>8*H42$>,0.(@tuª>J6P<R8^:>BN"L4L<,>&\.$,DF42D((P`gs}u¬¥¨r`dnpN2L@8lT^Nu¹¶²ft6 P¥¨ÀXP:084P$T0f(B,4::SL0H@N,F28<Ld~ pb:>:TF62\(6H^&BFJ0,0,BH@><@P<LP(8p}·n<@:"DDBB4<D0@d8>dyÒe_R@,..B&"LP2&DB&Hh:B(nw­\::,080B>.DVnfrhÃ­ V\84:<dF`jLBRJJ$0F<,NBZ,&P.8@2:28XNqn\R`(H6<:Tn((.22T(R<4264 <.86"J8H¥¸¨¶k}o|JRd@2h.N.LH0VDDF^VÈI``wµ¨kH`,H2<&P6NDL>(DZ>R:2.$b<,4@H$V@r lNDLL2ZlLF(T<:4DN:2V6L6J2VHV. T>L4cxV<D4FL:>VNN,(@Pb©8<R06F8*:R&N>,bBB6\.P<Rfo¾b<VV`JJzNLZpºÇÓ¼}¨¼wHj,P0.V$P,<4.8,RFDJV8D"RJ@B>8RDZ<Ry´vTd<>B68`:B4.BN0DP66`J,.(\(DXFV¬{oqXN\X>N^"NRD:<PRZ@RF:^,*XT~º­}cÀ³w^B2J<ZNP4JN@V:B\N6<HR,&6&BDH:<B@ª{H@Z4>R<(H&`BFN>8@NH,B:DJT(@,@N\4&HZ^(0N&44F@:<:4l>4*DZ,(P626>NFLJRN8D4.LZª{dJZrq¤²¥Ãy°8Tj¨¨RD8:^B D:4>66N28<6n<H,HNT:d2PRy´D<bTPbPHBfR Dt6<j jB&T@P82@(4,"U^aLL,Rr<H>T >:(B@P<$F*h@J"b0XJbº±º·¾TT0$*4(@f6D8FHBBB@^8>6F<XDR0@>\>8<¨|X:H2,0JDd80NBTBRDN>.*(<0DN>RH4(F>$`a¥|VXHB0P:6>B@Ff\¯³wb^>N6@*N8R<.Z.F>R20&6ZR&6HzÏÈq °Ä¹²©mP<RDN2PZ¦l:*>400*V<,&^N0N0XTh@6V68J:TNVcZZf:0Z,4b*j0FJ@4>0:6@<PBT:RXNBn6R^vD.JBBBH008.Pj(4dH2PJ>.&@VD0FReÝÑÖ±P,H0$8F^4B:@:R T>",2@>FVRHVX@L:T2@^«¦h66TRR0Z2<R`PXRL$:<TLl4F(L6n>ZB`"BN4BP@FfP@T\§¬«r@Z:@L4>P(ZLDH>DFVF42.2bF4,LZBS¸¾¹³¹¬°¢}dLv*J@P&8B`fT¿B.6,<H66:0.T`82Z86>@ZZ`D(bP&F6H©}LJR4@>,DF*,LT:BF:@2.>6880.4d:.@D8X,.B$BHbHf<`JNBJR..2V*>JB68B$PV<2@ Ä¼f.BFL\.JPH\BH<"86>b0:DB@(P@NJ>*<L@ P²^(BDHX@JDPHj@6H84L:<>><N8*Df428XX\¾@B\h>".DRt§ÉÏ¥H.`:T8,<82,<T>L4T0>8BT>.HDFJ,Z^{®½fy¤XfLJN*@6@$Vd6:V<TsÇpV<8$.HNJb>2<p&^J*@8f46H<f>(ZJgHXJL6:L<LhF>RHP:L>64X8002,B2>F@<ZrNX@TTDH@:6b2RJ\:",N44PD>X2<J@(6d,dvÎTH<T6"24FJ@4N"*@&6FBL24*FLJ.>V6DbDT}oH<86PTV<:R><LF`*PJP*D\@:6@><66.&8BJ}¡v,HZ<\HZ{}ÂoxH*@2>PrDV6rHZhBR`P\>@0<8>Z0<*^Zyâl8BFD>>:>F4<"&L^P$JLJs»¾ZL,4X>J6,42NDXN6:,B,LH.0<J2BFPrmh6D$<DJJ>>0b@:D@P:F2*<JB>0Z(X4B:bJ>@T@H$d2R^>8<HBD:N.R0D<RD:F(,:BB0Pt{§rL.<8H6\<6"B8B8LJJN@,22682<>N6R:TF.4X4.6NVh",04F.D\>.8HP8VF2PN<>:<FXPf±ª¬STFXRLº¥\b<2L:B$6><ZJ2<HHBF*6,PHPLD\J@R4@(jB@TN6:F:*X.J@<R6P<\44nµÆ L:(L8^JN.PTL8::08PP60&DJ.<XXxL@F,2::4>FT>F*($DLN0.>H<Dz6HN8<JDDFT880P>.NF6F624LT<828J@N8RNNXX>PX(BeJLD4H82ZB<NTH2NX860LHVT>DD84:XV>FB>>uR:TV0P\6L<>BD62V&nF8V8PL@R@\DfPBXhl´¦mzrÇÆÈ\D*JPVL4lD6DLT.200R>">B<.L:N@,N<PfT\cB$N(H>J(B:bTN*LN:L4Z>u­nk>PZB6>bD2@BF.2FDB<N8$P06V^VxP.@6HPN8V8NV2B.N:HJ4l2TfBB4P>L,L2P2D0l>JJ:@6PJ>:R*L<0B&4>HR&(F.RRBD8@TÅjFV*L6d>DL4H0@H`JNL:"@:HBJ26D>8T:@Bp$:2.$">:4N6H"8D:FNF@$N$PF0N(@4J8hJZ¦Í¥©Ì·fHV<0<8\6JB<8.J@0:2*RBDJZX:6":6(<8FB4|TRHP8J&@< H2R@0TFDL<NDPZ§­6VT@6B:ZZBZN6P<dDH@4@@2TJR\oi§F,@H>:@HD:$FHTBJB<FN&F>6(@600@:^^ND8HB6B:N8B"F<2JP.J8:N0nFZXTZ<4LN.:dsoÈ.DB:(VTHTTbVDT2@NJ,THHBH8N*^8@R,Jn­ªTT8$Pb.4TN2.0 4,RB@0>J4LD(DF8<>4Pjq´¿ n­§ËÉËÉtH86d@B6V.:J28b>P8T:T08.<H(@.<>L,>T~gb0HbHRBH2:Dn4b,6R6004>0<L·e^VJX@RT$68*h28<@.N:,ZeNZDyÂz2Hj@<:.:RJ4,F&2Z0DJR$"BP:42TdV >R84L>B4>DDHDj2:FL0@,N04FLTTFR>:<*HJHN`j¦sB$R6@>RT<ZlJZ,@FTZT4@D64LP@J.6NP0DB¤Ìn<P26L8,@B<XBR.>88(6244DBH>RVRp°§}c¶¡Tb4T0TBNNRPHD86""48>.H<LLFD0,H0\B(J`BZÆ6.6BF"D>FV:FF0<6*X(6$(<L~´¤vi\LZHDHB<D2<.FB@L4\62VJdlºuH*6@:.F@&hR@4ZT<0:4BFVJd6@H<@*>:L(:2:6PVXHVR(J6*TF6.4T,B.6BL<L:HJ4HB6<j®o`N` :84BJ6>P,J>"4R:.>@><f<:>$LD<J|¸X64H6(.6<>08&4TfF8D6JR<D>60X<8Jz©{¨jNTXc©n|T<ZH:D0LDJD>8jRDL.N.HF64T,>X0@>6 Bdt²V$4:><F0XLXTD@<DHB88,DD>JR­Ï§u>20:B(>RB8\HX<<8>>$0TzgªjJF(86P:2F8,F::2(V68:20<.RJ:`D,@$8B:N>NNL0>N8 LJDT"V`8,4B4<HD>ZBDD@D`8J@u©°J>H::ND4$X>BB2@,@8.:"HLHH4BBJHN@^³×rJ>>,0>T2>6HHHHV:JHFPT*FBD4PtV¬«ÇtzRr`zc\d{zX^Rb48$0h@D@DZbJ4&<VT(D:44J>$@>:$N<>F8XN6@ HJ:N\NJ>@RBBDHBHbÆ±vp66@PB:8><,&&D@vp@ig¨Í¾Ã¢V8J\FH8Z2JF@F4@.P@:62FR4Xv<Zl8`:0&6B6$B8P,2<*P4FPB0V6FF4::H>@F"LDFBF":^Í²pN<,42.h\.2F>PB<@:H@V06VR@X<}¢³ª°²J68*j0~\DT6Pk`Um}s\^uuRdtpÊÎ±vNN,,BDx:NFR,JD8L<(Z>@.BLB<6:F(j06,VhNP,F`0^JxV:@V"B@::D6FNFN2N.6(D>::FHp`´¡kV4>&4L>JHV20LXFRDhr}¿È§Ê|X8dL&J2J6:(ND,R:0*,.JXH:XJJdLV>2@:@40&F0TP8@08Z4\0(Z":NH",&@\BH,0@&NN>¡¿uTVN@B4L:"X<J"0L.2<D6HB@zg\¸¡®¦HP~¡Ä©go~~Twq[vt¡¢t¬jvµ³¿¸Ì¬QBlT@Tvl_q@.<D4.RH::<FJ4<TF`*TBL":206<:4&:.82f{§FJ&H0 4F4JB8ZZJBN:B>B>4JFF*Hdº»ZXb@@B4:FPBN@<vjq{ªª¤±vR@F:0&,*B,DPL2TLL:zFJ@B80L@<FL6:F24Bh<J&$*X26J6>JF"8X,$Z0624868$$"BRH\m¯PB(z:84LLPTFZ2ZV8Jwy|Èµy~i@Z\ÊÝ°m} ¥®´¨ki\y\pKj{yÅ´mD8H^sªbHTJ^@:8&>ZB(<4DH$FBJDDP0:HZF8&,ZB>L®ZP<XB8FbL(:<<>B,>,.*FBZPRH806¶ÂdF06PJFLVRjnY¢«¨d Ê®lPBP(PLDHFR,RTF6>48RPR* R(L<N(P0LTP:H64LLB$(0PBFBLDL>:4J>DT2DPDJ&P8TJ8HZkFd<0H86HBD"2:@T>ZDQk«©Ø¢^Lbh,ZN0|pzp]|I}TVXJT^0hPNJ\:^NRR¦¦«n8@^H8}Ikh<LN>:4>(.6H828<P2jF>::FV.>TJ$4,P0bc6L@<@.dV8JFH0>LJ<LDLFB>V<R"Hk¡ËrJ8R:J<jipv¤pºn®¦jhw}z¹bNPD:H:`:L&@R2R.8bP$68@R4 @@:@6P@JTZ(TFp.VBVFN.\J0^:P<60R*T4Z0>>DR@(RXFq}Z@H@,,JHHVF`2z6\sË¯«²qbR6084<$N(`T»zeJ8PD:BFZ6\B220T>P(<DN,<BZLulv©³bXRBTtsTFfFFp66.6J46JJF>T HPLLPDpLZ8>T.@<8}¹dV28<@>ZnLJL&\VD*$^DRLB^>$@H&:F¡`qF^Fj\Fy£xj`bjeSÈ±©iHJ:<F@4jN@8RF>bZ,FdJN@J68BP@:8fjN*PHd4,(22L8LNV@fH88V@2bFHPZDJJ.B@fj±Ëu>FB\`B,<04@j¢­º{TJPjJF8*@*BDJF>LZL4 XDR8"0<6@8.h8TJhH<DF$J$lx¯¨±k8LFcs°ª<"L6R.(XJB8J\NP<>JD6:T8F4@<,DVTVP^t½z4:^RnpH,NDbDLL:XZV@Ffg<8L:@6::B_xë·zwÊÁ£Ö~VJPLD]j­~lx_w]l\_XjJFNDJD_L<0J`V2P@T8L(FR&6*>P<0,,:X<<$@,64l:2T,008D<(pk£hF86X8P:L|qv«²dZRFB28X46@F<f ,*VnUHJ$<LB&:@N8 4RH8B8,@&JTHHJH,P`p·¢v>:6°©mH*J&Hn<N0T022>:D@FXLLVTDH:0JD:$&,XpB\.HN>860DFRP(^,.22HX2FHbXHP,44LR@¦Ûª³¥ã½ëÒ®®xtZf@L28\{z¤½çÌµ§ÊSº¬woyos\FrT¢f]hªn4D(@D8B^6H&F2LLT2VF4BN^BJ(@F*PFBF<@>LP^Y¬vJD(JTWr¿¥hÍrO`PjR6T@F:8LVJ6N"Z@8z»t2j<Lf*XRP:.DHV2JB@LP8<<.*>:BDN~«ÈhHPtz¹~ZZ6FD(,N2.0,RBR*<",BHJ:>B:LHDl<60nBdHD,B02>8ZPF$@*.J>J\<<8T0:Z6J&h&D\ã¶­¦ ÏÂ®yd}BH*.jdyÃÑ±}{~tr`f hÆ¢¯½~Å¡Æ¯«ZPbD,JBBF:2B80>h`F@H28.,F<$$6L48L&<<HTJn[¢nNMNÍ¯¶´°SPJN>D><ZP(f2J0.>B>0@XXhhD2&JBB2>>6 D(6F>LR>lD>:J^&X6>\lJ{£s8[`^24@44<J8J@82,LN@P82@L."BH`FD008X}^D":4F>>(Hh@6N6NH8FD(4F0N@ :444±ÏÀ bReÂÂ¸}i[|nnv¯lfakPHJD>>>Fh|\Zukxxot¥L<>"^BbVJ@@>DL@(BN.,jJ 64d<82F.Z>HF0`:@.*\±Â®ª¼]hf26NDRN00TR\FP"BBRH`(D8zplT@0F(<D2Z:6L@F8*8tj lBBD6$*8BbzPVl¾¸Fqth@TVVJ@DTD@J8cB4d>DD,2P24P0$T6&NDZ²xL@86N2LHR@TfD2:,B2.L@@.B2B00:H8®e28:V\ZXDy·¡£µ·X.X.B8B2@NLZFHnV2ddZ>(>TJ2Fk:R@,BF88L84>0D2(<0FJF*8N4*>\&6\N2,,@6FF4`:Sâ¯y¦qnT>>,6F>8B0<J80R$*N>*D0L"LDp`°p:(2<,:>84X:L&b2TD2^FFV@<*BP4<@L0:RÅ¡ze¤H<*8H8R8BNDBD,FXBh0:B*Z,*JTP*<,4HPx¼qNp2P:4LFFF:JH.$644>P@BJFN842RXbr¦Z(2:P:B>ThPdcd|®mÁ¤£utbL.HTJFfX*D@J*(>:,<L62ZF@TXHHXT>N><V<>P@HLVBLNV>*20.`"6F4LDxXN`F,<DD2T@XzãØÙ­uoDJ2F0HN:"80Jb,(8.>J.HR8H>V6,V<BcyyV2\B$2&FD^:LZ.(:0>J08TB8H^8B>RJN@n¢«¦¾»nR\ThJV^<2(0H>0,04FF4\&D"X82<H@Rcmþ¯´~0Z^<X,(B^R*B<P<B*$H(6T6V4(>PJx¶¨c*4P(,6P,P0~DfHmcoÁ²¸©Îfa@8L6TF:28JB0(>8x>BRR8DP@60>^:4@^`VhN8D^HqVHP$8P.$6B@@,B>JF,,D8,8*F@2(4\b¤µüÕÁsr>BL^6N6D.v>@F88.vBR$&&2<P6Z(R*ZqPF:6VBNH<\<4J>2D026fR6PH0.,J8:TZdD¿ÀêÕªr^qnhNUBTVPZ\0LDTHF >dTnVDN:6ZrÎËÐ¡¬»Mz{TL^L\F2>Ph<N>8DfL.D<>B^wÅqc>^>J4D8:Z@HdL`^ZXw¥Éªv<.>>B@2H:,P((DLN6TV\Z4(8TH.,NB84L^*0<*@<JRdD6`288<,ZnN8DT(LL8LP<B.J:6.46pdÝ®\<VD4PJZ:26D2@>"6TL$J 6J,D^<bl8Hdd**dBL*&:RNJPRJ8V<4H2<PTD:6T0.B(L\Lp©ØÁµ´»Ö}|§¦vl|qonerx^4<~8ZU<HPtË¶£wÊÊ²mJ~fBB<B$@R8. :6R*^b@}¨¦aP`$H6,@4>8.BD$:<6LHDZ¬rl4:F>BBDnh6<^Z,P<F2N0B@:<ZH>JDNX{hV@6XH4<f &b.H4*@@20J:`FF>L,R@&Z@NFc¢£ÓxFB><DX.RB<Dl4.P42HD4LDlL<R<8>NÅnPJB*@PX@00*:BF*L*TJ.<J8:H@>L.X&<`XDq¾ºâÞ~blTnw¦©o£cÅ¿jj·Üw>zpx{ª¡[jJLDHR4"(X86JLRc}¯³a\H2PV>HDJT28H<D4&H^N>0To²uX:H40*b<b(B"6D2*>6RLL<NJ<>6RJ\:N@:Æo©~@PF6>DPJH>4l:FXHDFJ<B80n,H>TfäORwu|T6J.J:BPHNvB:@T\<LT0Z2L882&0^qD@$2*PZ^RbL,*608JRDNb*:&8H*,>JB:40*:DwÖ®JVPL<\:@Tzmyyk{nnp¯Òy³y²µ´¿Ýàîq:TPR<Pv¸XfP8~<`24@FX\¢¹¼xr4<XJB@0DJfd*::HFD>T8JNf¶´N6VV44ZB2HH*{J>&:RR@lLP2BF0N,40<F¤§uedL`JJ6,@X2,J6&$ DTLH$>\(Rn¯¬rYRV:L~¯¢y<X>BHdVH@B.8B$BFLRP6F0B@<4pP\¢^H&HR2D4:JNh6>@:<XP<JL66*XX..>JZD<P@JB±áÇkrThL@L@.FVf`^:<8ZJ>bLkSdkZhwSd¤´½\24,f(RZ8Jnbp´½qvq@\:XFP­dFZ\R$&:DfL*>>o6D228@4.F>tt<L:XP8R0DFB,4DD\<:HNB&02XF :F">X@DR4Dng{®°Ï¥qLXDRTRBN@0HT:D@>$x©jNVV>HZP~ÁjxB`P.T.*<8HLPhd2:>X8<HPnT8R\FxX<&8H`F\n688F.8H,D22B08R<*T&.FLR8F.P ÿºf@<^B:0608<,*V<X:.FJ@JNR@RD:N6Zy{z&4.jLRH>..VPDd^hZ®z¨±»£usrr\¥±nf^J@*PF62H88`8*J*(X@@@86Rq§}NZN<,DH.\FN<JHpHN>F(6:N>JJ.h"HTT6:B>fDLXX|ÃÉ®}|apRVDJ4:ZF0(.8VstÁÑ4T0.2Nb0f×>20DBJJbN:.<::$24826<:28DTVdvP<H^NTL>T46PRH2ZDP8\0@VH4xLXRFHBJWÍ§¶´Q`.<>&6\4H.P06VnF<.RV: 0:V<rB&Z^£¾zJ>@4">VFLH*HD^Fj_l©¹½´¸ÆÀdRHF0<THJ:.<20D(&NFB2>JD:B:^h}w82Z$JF*LJ( P:pd$:BN:@>4NP*F.@LDFZP2F02t0nBzzzÂ¥©oVV2B44h^{¬½f\.P2BFV8>LuÀÐ¢m" :T::$,(B2ZL6FT<@4RV>LN6^jlBJ(L0*@:JD2<<^D>X8:LL6D4<L:@2LD\Î¸Pp6@2006F8(P.JLF*,H<:F448DVN0*Pd@J>*0N8N^F&J0:6F6ZFdFDFFd¤¹ÉÖ`4J.X4.VH>8 L<$.(H:bHHD:FJD ~LH<P"X46R<FZL:b40<B<J264>D"(.F, >*RR*0F2N."`.Lb¡qa¢·«ÂÀchZVjgÅ±lPN@"42>JB4X[¡´f8@>T:2>\4848*D66FL,8JDBBofrTB<J8"@"VNB6(@lpF6<4F*82:46V\^¦¡§SZR¥»£jbH4BPDP8<4,2(F^<06 L.42<^86HJHt|oX8HHVJLR2J0::@PVX*dRV@R^}¦|ZB6<2:L6,0.DTRPJ**.6BLB>.*LJ4<fnDF8,.$6R6DFX.0PJ,.2F>@B$*<B2Z.@2XNB<F,4.8RXHJ2DjhT^Nf~fz ¯«¦¢¿Ç~BF^T60 @\2D8PRt§¨¤^4JfR6D@22* L>N@LR@$HJ0@PyNNBLF.dhR>8J:LDd4D>*LD:F8L@JW°¾pp>Pi¡]T,BF4VB<LH\<.48N&D4:Tf8:rF2FBN8jµbP>..>^RRF 6>`@N6BP@.<TB>LY¡iJN,"@\*@0NdF"206ZR@D>LX>B@`<DtJ8LV.&0*@f@,48::>TJNXHf&L8:T$:><6@2<0LN\V,@nB2VH<@D@R:RenuÀ²­ÚÚ¬BDV4">*<@BD0D<R^sÈ¯~:0:NJD@0&N0D2H`,LPJ@B0>\8DPT:2LL<PPJF4D(@2(RPhD.Pt<Z©®^.L2F`m[DD<FTDNP42TN8b>D28Ff@R.:F>0J*>V_£¿uL&D866>4D:BJp8H0,D:HN@JZe¤`HFNNJd@8.^H<NVR>006DL>(<NLRjÄjHV8.8R,<P8DNHJF48P>D.\F@XH0^6R,\<X8@6<F`rHT&:2PD:,F@BDVFZHHa^»·­eVP4D>:Z6>:BB2^:JNo¼q&6$<:*F6N4N*T4D<F6\@PHLllL4.LLF<N\:LJ@N:ZlVh<::TbFZx©«obZJ`Fdj&*XBPDT:.:BdL6T@HH:NRTD2(@:P0Nx{zBJRLF@HFHD:<lLBFZ:F62:B<fHvL2:P2D:20>PJLR6:@L,6.,22,hdL­Xt@D:Z0&BRN,Jf>>V>\D FBZ8NFJ:L<4L&&:8D>N2XR<8N8B&B`D2R2NBP2F^ZXµT>628PRN2>JDDH8X6F>}ª©xX>L&.F8^D@.4V,DL,X,H"4<.r:0@*(24<:<2HNLV8JBZTN84D>\wÀ¹LN>:8X8Vg¸¯P>b0:(4<Z2P*:PT6$6JL,`>,HNP,H.»D4@hLbBP`L8BF:FJ,R4.4FN\^:Lt¯ZNB*L0RH:4<H:,T2RbD4@JD<B>@RV^i\dZZl<TFB2F6L@TB2B2^B"&(bFDX4$VLL>Rb@*L*>DN8H(4Fd\JXD@0*HL\:LTf2L*2fBB6@P@JRk&NJ68m¤X8J"J46NPH20F..844F&Rv^BN,^<LDBN4`0F>FDrD*>HB4<H^{ V@L`@@8:>}´bPLL0DpVBh6:N@XD6,>>8@2DB(8`BNbd°nH60dD>4T`&,@:T8D0F8>D,\>D<wªq22>:,.<<NDT<V8N400H^L4T4^NNH:Xj^*@D^.:FZB(H$bLHJ*8<LF@@F6<8RN:RP(@8\>04X:JRD,DFD:,L0<j4:>DX¹p~LDd0@>4f@ @4F".J64P\²¶z`6F(6D(>>:R>TN,D:TF ^Øb:VNL22>*2L2L@2`4B24BN:2<nÇ²y`.F@8<820R`Z®_PN.@@DN(L:8n22>0\<@:DDH:V$N8H}t­lN,@40BF<&D&L:h8F".l@0(R(Dd\¯i>R,PT,H2H4D>bL,>PJ24X4@6XJb<r~68rF:Jd4`$N>J42\B>>>6><6L@L0b.`D@. &2:.6XBR4bP,D:B>&^ fJ(J6FV]£*:0<2<">*L8F<B,B0@J<Nr|£¦BjVB>6BF\B@< ":>b8H26V|fbJH^`6::R^ZFD...^60BDRÀ\TXN>,H6J>B>8HeÍ|N6@fF<H^,N0V@g(6:^@6<HBp>lFH`Øo>8,FL@<0@fND(,0H4VP,0\6PFh°qPHNB8$0ZF6R<X>>,<:2\0@RVR:D&B@v`HVH<:@.4V4@(0LF<LJb>XL6.<4@PB4F>\DPB\>:6:4FS@4HN>FV28T\&b@FBq¡HX> @B0FB4^>ZJ@BZJ@B\Q¨«Z2J.D&8N`:0JFPP6DV.\xºw@6PXP>T0HjTBlLB@42Dhª§~©wH8L@>B0TNdLNTZv²HLLHHDF*H.T@F0@\TF@@VRLX:<J0TPT|hX84,>BH6D0$TD8@*0bRZTR6FL{yPJ>@.N@40@DF088HL@PV2RN@HNDv*bhÝ­J6&&X&BDFJ2*8&.H:P:0NTBL*2@<0FR.XBDL,VJ,B>JB:LJ@".24,LBN8.0Dj*^b>^LJ@TN6.(n<B,BTLT0&2:fpÚBR>NF>F.L$N8">TLlVu«©Z<B\HRX8<>&22L@BiÂ·¦qd2.<<$HNjLTTDVN|ép`DJD J*(T<8F$P(<@$<B<FJL4B<D:\¨oq>^H6B04BXP2.6JDH($6<<8P6,D`T^TL6rXPdDD`TL(8&HL@H00@:<"@<FF¸vb,:JfBRF<@66LBHN>.8:D86N:,P.8R:8L48,`R*FD&.<NF00,*R@XL@Jb:,R:vhBH&,LHV2BP26:.NL>LlD8NVY¢°hH"6@4DDPN>DBf±¿¦] ´¬}xND:<R2F8P4X<ªUn66\@V2TN\HBF0J@¾2X\6@D.NR8&B<>`Z,@806N6( 20P_wTHLjZ@>40(<lVH&>`\0R8H4(jÏ^J:$<>@@LJVJRL@@L08T6."*F.(DF$De¥_J@$ dB:T2\P("4P,bJ@4b2>P@ B*B*T2`F*2^(VTr(F&H<HN,686TJ8F@:,B<B½{::L0D>@R&H8Z&@D:^H><06:Js|>T.BB>,,dL~±®¯¹dfP4uj»ª]^NBFF6DL.6`pu¤Ä°`R,>*2:j:&B6R,.P@,¬Z^J4F8>,$<HPJ4H(0.Pb:4L\*HX<>O¡¢R@N$:@8DxJ>XRZP(h4@<<L.NLR^ÆwPJ6F0\.Z\4(4L<V0">6`LD@46BJN:N`¦f><V4Dl.L""JNF262`RL@ZHF@^^:J4DH:J.H.@>R>\RNT`02X:NLRF,<LLDL4\b¥x>PDLHD^0V6Jd>P:0TD4,N6B,{µ¬sL[<<VbPJt´«¤sn^>F2B@<Z®¯kWRFV.2<Hw¢À½hP2Pb@>,D6(F(66Z4@lq}VFN<24B8<F<0P(@P0(RT>NFJL06RPP·§^8LFF:`PDBL::,TN:66.L>46<Pv`R4D6208L0*0,42:NBlH:.@"(V&TVL.qo:^F.<B0H`H@NBH6^62NL"0&2,T@<2<$2D8N*":H@R@0L,D^F*6HJ6,@@JX0JZtÅlTTD>F>2zD@NH84:P8X<02.DRaéµN@DfsV¬¯± tgNX.&NJRLPXBg¥²e:D":l£wVX(,N@@V.>B:XNB:HLB:<k£«h.2VB&L6,4XJ8D\\RP>.VT82B0Xl¶xH(>6H2B$(JZ.R@<:">0> P,&V¤²RBP8JRd0XbHd8@<0fRV@H6@>688@R0m§n 2<L\6NR:RBB,60>L"\JJ>."0>`2BbR>2:0<L2@JBR<&8&.0bB P,V2*^644P^XH>,2`J:8<6B"T*H,8P44H@Td·ÉzoÔ¡§zpN>TNJ(2,682DL>T²¤ndD£©lVN62D`46>\2*D6.FR&@N(0g¡ÁXJP@H6f6RhRRJJ*`:&`4 4L8>>*:q `HBR2>6`$0H>dD6FDB*F4boÃ¥XBNN8@d>@<@dJT8@bLDF.:8D680>0Hx¼fLJ.:L6&2RN<PFJD6DP&BXRLFB.<D<Pf@XV.<>>F"RD4>2|<DTL<2\VN(.V2P4>uppHRf.Ph0>@060JF>:2R*>@JB:FRf²½³´ÏdjTL\BVP>LB*08"FL8:NHD\¼½ÇÎibNHTR.B<L0ZNHDX>84F<8>JBs®¥b$N@JL<R$<FDD.V6J6>0T:>@H6bF`¾ª.6D*HN*$>4PFn*HLH2^HT<:XNN@N<J:.H: <0RJ8J:\<TF4LRBDHVX@X¼}VNVRB^@80F*\>jLV4FB64NT0P6 VN<HLF0<R2<>P0:.LR(H@bB*Hb*<HJ>LkZB:*:0BP6D88@bLT(D6F@F$6NTFXò­¡¥d\HR@"<H(H6X`X06@<("RFF,,fZ¥¬ìà´yg`,T*H02.<4D8P64@2HRFh6\L6xdXPT@@@4<4,X2>6<^r0PB2d:HB0VÈÝµkbJbRL60H@\B8J4:LR\*P0JN~}©HPNL>:@2X2LF4:b<:TB688"(R*:>@`wwN<d:8>.L>8fHB60@B@<PV8D>J<R06$J:HH,R.86D2PRL*@*J6XPB.<B`BR:P8\R¥nXB,><T0D4(XB<8.(22>D&D\8@NHfÊÏÔrnN:<*F4<$:@>jPZVH*4J8>BLPN`îÇT2<<@8L^*N6>4F.H*TB0&bZ:<0BpkÑh<`<84HLJ@D:><6*TZ>v>.F<@HdoÈÉç¯¡¶u~lf:RJLY:DHX_4VFl®>d8>,LRNR<8P@2D(HLP^LN4H(8:2R6@Psd60P,L6:ZHLFD.Z4>6P2>.ZF22:8N$B:::D,>(<.N:JH2D8:ZB66R0B><(X(&}¡tRF@<HP:(HB>84,> \b:@.XJ:*`¡ zj(4L&>d:FB.rp>@J&6XR:<dXP:0\H>T½´B@\8J02F>>6.2@F<(H,0@6FL.JJX«³@n,(6d,HJ`d.:24bJ:^D6 <XvÞ¢n}¶¼Å²´¹¡maX^^\N<T.q¥¼aV40(XBD@&8\J6:`R8>640<NL>T>H0(r^q@Ff>(,2@8RNBND`DHBDxF::64.^$*B2B((6R820B.J@4L@:B4(T:VZJBTF22>`B8(80fFJ6>D::8*JT68TX><Td¡bR<@8\.62@,D4PD>DL&66:JTjBB6f*b<DiiFN>@NX86TD4FP\@ZJ<HF0@<PBL6:Zj`D2 $D&:LD:D2PH@>T@*RV\Q¯¾XZVr¦¦ÅÑ¥Îo}{~¸Ò Y8R>BJJFPH8DJDBTLP4.6<TJ>d862NVtFX*6&84B4D><08.4@8<H.LH282<B>4ZL:: 2Bl>$JRL@@Pr8N`@<PJD:R4FTu¤TL$2F6:4NR0@2`H*P<^ NHP>LV¤zR8\P.J2L6:BD,H<D0H<<8@NB(LH`<*LL@r¢NL<DX<8DX,8.@<FPH.H.*26NR82\¯£jlTfFR@JBFBD\*R:>,0,.>H®¦wfVDH:^BbVlj[z¹iÅ·¦¥®f<(*6>0*<`>8,"L<@,<.J:h$B@(> FZo°P,0$<B<H(J&BX:LJFL>,bj.@8R*.B<vF>P488N<@Z6TDD&$04D4>2>B<:B><nFdJJFDX2>><D6D@>J4<4HV>fpP4@*2<2J>:@828V8JBP"@hBR"46JD4H<@NÄ`<FdVH:6 .*NF@T:@FN:0:8DTZt ¦HR02J4<DV@P8B4PDbB&:\\µnV^":RBd6>Ld42DRrTHiVg£°g£§Ñ\R8ZZH<TNT842ZFP66X*> ,TB>HL>}H`,6,\LR>T<D(,L.$JVl6JD0J2j>X<>N@N<(<<X6J.(HJZFD,FN*@.@<<D HX`^aoP>8tB\ZT86L^>H@BJ4<J>2@y»{V@P<<^:2,8@ZhTN2LJB62:68DFH2NJ:(T(>d­|R$D4R8"*&N4:6RL$8>> LDDb2VwH J6ZN.:X<,4FB(F,6PPtÐ³hY2<>8J\6N0,T<H4>NJ0,P8D84^PTjkrÒf<JD"DN*^4NNN>8(FL^fZ>$XNHB0^jyVHF<PR0(>B.6D<P\L<L>6XL8JD>@.4F2DD(B.P^:`@\@JLR@b6@f(@R0*V8N@J}´Éi^XZwRtb4b:R\dVH*<D4J ¡L4RZ2@BHd6<@ZH>FXT$:(J,R(:P8<(04BB<0J~T.@2RNdP42,D< N:B<N: .<F..do~ÙyNP2JLHP<2(<28<4,B8[zdl<VX2<648L4bLVHH>Z><8RB:r8:B.Fs£oZ,FFJT@FHh0^>.2V@*P.@(HLFJDZDvoF0,024"0><T2JBD,4DRHF:^0J&(hPBR..82DFF08>BB0f2V<D`BD2@>4@Ff}­·±¡®ªÅª`uzeTr>\Nj Dt24R.:<&L\:XB6FV0"xX*RLFX"V@<&8:NJP2L4R6F@:HV(*,\>B8,2:n4D,<X0 4RW^}cbFB> 6NNLJ0J6B4Jk®\D<HB<::BLB8J,4ZJRX2>,X6H@6D6$(Fck6J6>b,:44"HT,>:B86TR66F@&*BRHZbJN4.BVNr<HHN>46<:<&<N6<0668h2R*80D08,:\VR0L8jR4j.\4*:DdFR(2P£½¥wyt¢¦²µuooY]µJD06DDH:(<@<H(,20V4PH6F@X84NP(XFD@Db^YÀz8$>.L@<NB,4L4,R^T\HB264f<8Zl¹©ª¦byZ6P&LRH2LRD^LbFFZXB*P6V2HfVB<HFh<Xh64&LDDRBH&D¥u:NB<JF,FL(4>0BN<4,6L.F$6"p46²qZ>:2F:b0@8H^&8:HBX<6>PNRPPL<6,8XL::22HZ.:HL.62P&4*&2F:Bb_x¼¨q6NHj\hd\§Æ }³æ<@b,tH0LR6><@^2B>B@::TL<JJB&<<LLF0<NDBsf´<P<ZDL"B6V62FNN<66&F<48J@J[²«¡¯Ç½§_btBZT:>Z±pZ":8VB<X6:N`B6D"&PJLbHF@6T6N2>@FDHP44²w{}{n{H@VD8LX\FXb<:\Hh*<,TX8`TRN:FH BHTFF<Vd4@HB>R4ZdNT,6NHPRTB<qDZ(:`:>R&B:<JB<:@@<LVhÅºR>.<TX4L8hVNZ^`FeXhhtrÁnH>RH@BB08@`FZJ8B**XH<H4@Rf>66D$XfL0XR4dTD<L.J8B:@JL`@>4DPDF2<@j@¤§¼¨|eVy}zÐwrtqLw_ÖÅsVd$<RFB6T28F.F64.^.4F8"4ZN,:0@DR8D4<Vs¦¾£¢d\oQm{m{XpPRoh{wQl©­ue\R4{dTNN{b2hzpLpdZ[PtHOurhhL2F2<,2D<2DR.2B>2*LPHN$V:cea¿®,6JL<<@<\D84JHDJ$4uvZDZbzµÓlXR<>Z@R:(0F\D04,:2>NLD8RF:.4H$&6482<>>N²Ãf(N8>BN0L2LJJ>0P&$BBbVooæ«fTX6NXHZ£·£Íd84>D66FD8@B,JH*6P88j@D\jLbVV:>T28F2LL°Uz­¢§¦¡©º{±ºÍU xl£­cyz®ª~c¬¤¡X&B2V:>Z:@6DBF&BHLH:f@&8>È§lF>DNHH6b&0F>"0FJ.N"R06J4*N:¶tfR6>LB>2H6d0FX4TL:<:64t,^2TV6TLV6@,R>LwÚgF<XVHFBR.@8dBF.,4hTp¤ÅµTF<((.*LD$jk[°§É¿©]fhL6^D8lF:20D6J6FD@L\(0@JF6BJT0>F0J`@DFf©XL`ayre^jj´Zo~j|}wYy^«ÄÂ÷«¬r§Èl¶­uÆ©¯m«~p¢²@@V>>.PLT$BT<`<6BL.NBNg°{P@b0`D*N>:XR:FP6@0,6HHF@0^dTF:6BF`RD:\"BL(((J6L$VPNJ<L(LN8<*D8FJ$Bd²¥TT0D:2RF^HNH"N@JHPJªRVD@D4.JBF64BBVXx¦ ÄPBX:6@,(<T4>:PB802B`FVN0J>Z2084><jV:fH4Pu¥NF0bR>X>FLdVT>BpFVJbNPLb[zXrd¢ºZfb|t[Z|dnU>rxReqVduseujPR(H8FVD.<PLJTH624h*@>r|¾± r<RD@Z0XD8:P*J<J^D>L@*L`4@*uÁÊlH"b@RDJ6T@FL86<^FD4<2F6PJ20<.VP,FHL<V6Rd­{NPjT"Ld>@&2<4DDlB>J8HLN<RXDDvT.TX664^^~°¡:84< HF*FV<(DJ:FV8T@B&2J@,@2<R:<D.H@JDFiy\,B$>.df .*@JD$BBJ<B$@VJ0TlNR\¬iJX`>RZ6T0>:T4@h\`R@<Z@4H:ZXNN4R@RNTDR8:0D8RbZFf6Ld8,H{¬`^B>4@ZNLR2F(<H4"F 8D@D:4><2HD·^P2B4B.F6Xt*<D:68@6JN$2P$*.8`bH:BbLJ*6Rk¼LD0J<88nBFEp²¯iZT P>n6djJL&B@0:>VL0V~tHT>D<,<0D48^L>\N42j*8<>&8*H2BX2R22B6NH{¡P4>>,@*NH4(46RPF\T.H>*F<F6FLLf¶wX(J>R,R. 4X<D6>LF4:,r*JR(2DH*BRVnwQ`XctquZoqrqgRrª¨RnF6L:N2*H$>TP>L`<4FV<.^.0<6X:$Hg¦lX:J2PJFD>.6TT8J@d8F<>6H(F<.6@J*4>@b>BR0w¥XDD<>DZFT@WyYs¨¬¡XT8N<@@F.B&*FJ@P>HT$PZRqixPJ@>,.F6NJ.f(>NJ,LlV0P(60BP`P64TB>8d(bL¨¯dH:F6&gF>T&0^LV(*DXHZ68>JH$H XHzbX>ND"8dJF(4XBBNVR:R<<X.BD>8<0,(<¡ª·z°°Ìze¬zÒ¿zh4>4:(J@H&<8"F>,F8R@>P.82:RJ" 2L]¾}}HDR,b64<,6 .6B*2<J6NHLJB6PFB4:<06,p44djkT2(@.F0*n¹½JF@J2FN>66:8TJF@<F<@2B($PR.HHP ,N:L&$R:FL&DNR\.2<JD6JVJ2@h>&D¶DL,@>".b^R>6HN2,>H42H4\DHDH>F`²P,TD<::VPPZ4L<:&2D":B8>*f>@RJ*RD ¬¤¢{dxsv}w¢¶e\&RZXDF46F$,22B&P`62<,FDF6:@Lb(,n« nJ,6FP4@2V D:&*J6:@6V:<"L:F0xZN>VD<(:8LnÄ¾gXr.VHH^t¯y_Hb4N0(:.4:>&8@NJ8J:0BH02<(HDwhl.H$@F<\X*06D>.L:64F:4DDZN&ZL@R60jb}VHPD@<XL.6*N@@N8J`8DFf<&:D@LB@P²{D.8>0J:2V, NL@R@N4,"4B*V0D$<<6DZ~nO\o^P~PFNhJ^L6h>>Xr¬ßNJ:ZN&:>jLL.888BL$2R2*FL6.,J$<P>JJt_RF4*,2R44$*D:L&LJ<*F8D^"&6V6<fD<F:8>VV±Å¤«­NT{^ªrPL:*8J$8>VP @:XTDDDBZH*`B2<0VcP`FV62<<<FZF8P@XB\^NBDTJ:6>8N,2@"Fjd«_F4:H&JRP8<<Z:T2H*6D<LVZHZ>fTL\±x:2FBBB0*:6J.FN<P$,BD6LNHXX4<DN0V2X8\,^BN\h6@8B>BD@J©¯{P*Dj0.6J\@>4VB:B$.2,,N:6.^@0@"H0Nm¡yB`@<6BN:*6P2:<4P6HJJ4HZj@FLFPR<B$>8Jyu£·¤Ä«Ð»`^DD4>D8J6FFRR$4RXX4TN:hDBBH0Lx«vf>0F@\TD@6Tl60TP^<D(0:VFF0Z6V:NLBLT]46 <<2`R@Z.8BL2J6L42*T0h@>F.PV4<4XB>NL&.&F684<&@NLpH44B`<<B2dLP@<>X8T"D6(FFHD8LJW·|b^0HRJD88,8>N>X&F@6B\4P:<XRfFJdV±wZVR @FJ,J4(VD0P2"DBH>Bb4<LTLFB24(L®ÇbBvm¥¿¬¸}`Tt28>86dJ`,F6H<64*T<.42T2<><"B2T>o >F(*@^@:<HZB<4.R^HDH@T28FH2TJ4*HH8\\¬mXH2L<.::,DL6*2&LF:V4:&0H6PBPL]v<BJLPTN8.BN(JPP<LJlVjVPN^.8H.BV0B:P2H@@,>2::`*V6XPF@<áv4:V@:F@@VJR4H>(@*8\48H>BN@6@>4>XÚX^0>*FNTH2JZXH6PDL`<LJ(*(>d.N*XRxs°±LBD::,sªß½J4(<H@0XJ*:@D(8BNNZ<:JL<H8L28:&BLPRr«PjZDDH2>^L>:T.,F"4T@4@J&0RZ0:^@LH4pjX<RHZ^Jb"26*DR0>TTFPJ@@FJ0<2<8VHw¯c44`N0D<*>F@v4.6LDHR,P:^LTL<`*HJ2T".4&4JF@B6,\ <>:NND@Lbµ²wXJ>88.:D>N,6*<P,>><BD4FJ@2HTP,*8a^¾ÎolbPPHH*$BV,>DTZD@<RLb:4024<`i£¯lFL0$VNThs¹ N <><4XF**2^6^@L6B8RP0<@\.\P8FP:*FLNby^F4,.*,>4FPT,R<@NZX@F@60\60j6DRV0Xb¬XBF66>DlPB8@HDF8P$^D6h4@,<F,N:8YjJ:HD6THB:Dh@b2<d848<*B^6D6..h<0JH,>,<X,4D(T8>4D<2>FH8Q³m<4P4F<a0@6PTT.`0X6N&2JRdJF6BD2\q­¬¯xH @,8,4Z>8V46.,:HLF^D@Trz­rs<@R2^*V@<\y¨u\:*T8&VD:*:8<B6NH:BZZ@4&N(:@F.6>.:TNµ~HJ(L6<Z>.j68*@L4H:V86V4:HB::6<62D8²³H\.rl4D88X2BfL:8DJ@:lB\P>BPHFLJzs8VHN:@.J4HB&<^<($Nh68Bj.r8HZDBVB*:@R:F@N82f:^H0N,bJH8F{©·\R<`T@NBF8^&28@ZB<DHD:<\JV*4:8.:Js»»Þ½Í_N(RL0<H>>JR.TT,d8DJ8>LfveØ`TPFZN6,RNVD}®NJ02rR,F\L2>J@J$RT,F<><4>B42X,HVHT\gg`:X8fHDB<J,4,Z4Bj62>F<.>L*`$>RB6u}ªof"P8BJ<<J8F4*HT0B66RD$DL2:N`@LFfFBT6DDT84*<L@4J(NPP@JHTLF@RD(F>NPRDD(PF>:J6H...4N^<>6>JLxyXFB(4JF@("@HXD:>88:PL,&T(L:B2@a«¶¦¤»pbhF40B0(t@,>\(R.HDJ>Z£½hHj&l6<*.$(,.b^»Ub6PB8 $>@PVX0.0B26HJ<:$:RHBHDpP\4Fw¡V@0HT<@f8P:\:BR\"Fl<:DB&(D&8J8>2R|¥:260HJB>>F0H"B<8*`8@B.2:BNFT2HJe¦dHJ>VTNPT@2((8NHL8@H6J*BP.PLJ6@LF>6LLH2BXPLXN6B(DJX8HN*:BN±T@6N:2DP(<\J0,D>F^RN\:TD&>@$F&Dx¸Ârc{s«°Ä{ZH004288,h@8VTjbj«³·rNDF0<PD@FVB^J2<j¡F4(:8<68BH`@:N0(.JD<" 4JFV0"H<Z,J6X$D¨v<4<0"NHR(>6<:>B06H<NDV>0PFR.hBFWlm6BRH@@j>$VN6>D8D2@<Z,66bXTH2B&:\JVLJ6>040@4424NBHJ84*6.F2<Hb2BXBJFFXR.@N< &JB0**B4D4<<JPBLj¥¾n($R$@H6*&JN>JPn64:8>6J.T^BN>©½É^2`¬[ZY:$8JBH084Rl`À¤«rp:@<L:6:6,J08J2^xÁUV@FNJN2L. R2:0NR> :>8B6RT*:*4LLLBRJFp.228<V<FJP6LB8Z.@F4,>FZVJ8">BPX¯|:DB6tVFFr6*0:,>F,R,$HB,N8>TFL^xxVV,@LZ<\FB6<bB6B 0**8V<00JFDXV2@*4*0F>X,HTBDN.,@F2P<>J<F8.d¾bXL8*0Lf>DLJL4 B62:DZ8.N(44Dt¥¦vP6:VPz¦Ï d>,Z0LNJ6e¯nZjL$`8(8D8PT2@:6< hbÌ¨c<RVTL44^N<60D<J>b8X@N..<\4<,88>"<H<~¸^@6V>@2ZD2X ^@8`n@&.BP:08>(FJ@2bj80dL\:NbH<BB48@@@J"@`B`B@2(BDB2X°i<P*@BHRN@Z@>>Xf*L:,:T:$&0B::<26408BPjRP:*4J":"BH>DR@P>(0>V©¯x<D>X,N8. @0>Tb0R@@D@*@>,HRbN¦·x:TFL0DHmYÐ±dn&^4TP§fhRH,VNPFFN$.NFH0BT.Zp©»dZ<fPV(J2PRT,TB*X<DHZ&H.,:,<l.<<F(PL¡wdTRJPHDHldT\:f@:\bXXBPVQHbP~k¾V0d:,D^20"DN0R(,NF6DN4R00,N@:*.0@~^R:BF@08\BZDNHP,N6(6L:*4(ND>F:.Bb:PZHP0,X>D8^PLV>:>(HH2:b6Z~ÄP..X<rB@H@VT@V6F>B086J>ZBXP©¬B@>00.X>Nbb|ÃÎ®hhRªµ­_XNN466H:<N8>JN6*B<4L<8xm\BL:880Dd,HF:J4JDHZ"8LR^@@DL>FD>HDD@R®Íi ykp}lubz}¢^F,X@4D@<DdH:R"@$2FP&^LFX40X4T8>o¡j><<H,BL:02>06*B,B,LLNF:J*6BJ*J4ZF0>:(BPB:VX,::B$<>BNPHB:J,DdÎ¥t8DJ@D6:&T8B2L<.4JlPlP4(.*f¤Ò¤aP*2VT@RX.d`nl¬«· cuÈz\@L>H$<B>V@(*:@B<`ZT:>N4Hk­Q^6:J:V:BLB.,8(@(BZ@*D:\>JP`\0V"b0L\tÐËÏ ª°¡¡ª¨¯Ê¦uª»´¬VBBJJ8bR>PD0&4T`D*NF68LHP22>R8DD6owF4>VJ:XX>J,66*a@,>2<:,:>2PL*n$4N:NB>"2"B6HlTH66<^64^*l@8>4F2F±rfD0FV@@8F>XD*f0HT.<J486D@f¤rjJ8NB.DR*:*BPr³´°Ýy|`>"B:VZ$04>FFVhB4B6R`RVP@D6g¯zf*tF&@B6P@Z88<<<<\6:.<2X,:BB4Z>NF^©  lRsRjdrccnnqbP¯P`trhth¡nND2@6@&<L<D(F>JP<VHDTB>.@60BRB@8f}V@2ZN@:J0(<P<R.:HFHT,HX>@J2B:VPPJ&N.n:<4NHB>N8L>dVR>RFp:Z,Hp£¬ohF84D.*\LR@:.T84>:60P:Lr«fvD28D@HP@V2DJ*PHN}ÑÛ×DLV26D<4Z(0@n,NR2V@PD>0PFP4JJ{Ù¦jPDF:JJP<6JF:dB<N>^.(4&X@@>,L6@>4u«ÉjH\z@d@UDJ`NNZX\LP0JR8<>HVTFFJPX¤X\.Dn8.<B:0:.6D^J:>X@D2H.2>D>4Nz¢J4<T"fP4@NT<HUPD.>J>PV>\**8R>8RL86<8hF@L86>0DP`(\PB>(F2>RHHD>iÎB@RR6PfJ22B6P8:2<PFHVrwÜj\FB,LRDB.FJ"T8HTk8f©«bbHFBRHB@@.>6Z:4.P<*8B8T:JPB>BXz¶L:,<*2$>$fBH@>l:<HNPD0"<8F<@B<R>@½ZT&.V<8:>@T6dX"d>X@`82DH&L8ZPuP8»mFhX>F(0D8P6JTJjF:@ZPN,b8J>6PXNhwjf,@TD<*`BD<R42,FJVZ8`Z(B.2:@hR8 F(F*:LH`FJ@(J&$X,J*Nb:N8rPN><`¶«VNFN@JNP>>>dLF:0L82R8fRi¡j^4fT(JLF>2FN(0@6.6ud{j@PX&>FDXBJ>6>dD6:*D< 8<6ZLJ2N:dP2N">,B\8B>DZ&b2@<\R:.8F6<4,<.>pÇ{NN>0H4pF,VD@@J<D2BFJTRZBDT.JF>0L<PÎ´_:6V:B,4$4JTBB:,P:6R>HJV0@2D:\`­FJ&<0PLN682.0.42FTbLF*BTRRV8:B:j:"2JX>b240<@@\886*:$X\BJ@J:\:NqZVNNHNHbDP6BX66,8hJTh­¢0>.<ZPBPXF$^(DDLTbwZ@L."\>VX::ZB*82LDb0>466tZ:80N:y¯~H4PFZ(66\@6,:B<H<&B&T(N,>@8:^0Y¬§T`BdX$Jh&:F46N&@P6@BFJF8:R8L(@>jNNw¢ähR6BbF88(62tPJ:BNV:DL6P62T4<8<jË|N.@F<8LHHXL(0:P(8B@d6^<F>@08JF:D>T,6DPXP@V<$HNBBrN8VRHRhLD,hXLi{F^FR8B08<*@b0HF&JD@TJ¤¨hT:Z\4L6L*0>>6<.>.L>i©uB:ZFbHVL.H"B<JP@@.N@&*8BXvFP(HN<zp\HJ<JR>X<(P2D"B$t@HF6lB>B6J,HJ` ¯vD4Vl],8HDHL(R@L`f<,D(N*2::(D>$*4THhµf.>N 2<:@46,:<8d,Jl@68HF<,0<UÕ®;NFF:P>V: 8V*.>F&2ZTPLP>f*XFB8(840D0:F&8H*<XPD(B@<j:VV*XT(42D<&HP¿khTd$>26Z"BH0B$2D*4\`ÎbN>802<V>:RTX0>2@4X6wk:.\RL<0<64^Z:&DRPD4D<0B@:$@JZHBXJo¡X@BPRH6R^B@ZZRXV@^P.L\80024b`vwµ­DJ>F:DJJLH,Z":>@rV`LD\(B*>.F@jV:.\>lP`*@^4>TZ8@$(NRJDx>.L@<"<DLHLX«z>`BH@8N<\F>HJ&B6@*,H.<@D:T2<D,FB6HLPH8P>@RL(F>RX@8:BDRV,Z@D8DBPN>R@PL>P"<gRZ.T,Xbr«¦H0H<Bb <@XT2<FH46JJRyy~jba@L^2>X*@H2RT.:82(FHN&@,4B@>6JV[Õ tLFB<<80DJ86D48>PP:.RJ.N8$^&&qf[@F*>F@$>:F>6,LHV@VDN0"<<rF>F4:BVN\:H¿::44<(&@8"T 40VF<B@>0DTp4.DTn·vN<FJ8@T^JV8H6Z^J@DN:R*<*F28,2<(:@@hJ(@tTN8BL^2:(D>JL&Z6P\"6$Ph`8\®ÙbT:<HN",,RJH@R*>Pn£`JjRFHd20>D<HJDfB,6JVs¡BfB.P42LfDDH8JP<6(.Z<(,f22`2*6 d(^fs@22&Hx0V"4FX6:J(8,VTB,B4\h¹µoB$>D<<*J:FR80VJ<JL4XD@N>Jh:L<28TFR8¶JJ>D,N@H8F0:P4,28p$4H^L\N]r¦H$R@H@P(@@RT:8HV:B<:>HLN.(P,.&*8RL4J@h\.60@TL"8V6:LFj<4F<NDD\HZ}JVP@NNFBBT:>L,\ml§¤unF^T,<ZH,FJZ6@*&J.8yz 2HD>0$2B6P:2XP$6,RT>28FB00NT4:>\>`² VBN8T<J6L4D2PND8F48>Ff(F8$HZtD@0@>DDV:(DZ02><(842<L< TLF4F>Rp@B(0DÊ|J80,VR,JdB&J@4LNLZNqUÆÂâµ@X8:*H6(`RB:0R@~HFJ4H\0N0D:N<&0@B6j.DND4"T>J8>TL@TF4F<HTbTL2(2T,>Ff£plF|hb`g®eaxk¸©½_B*(L<DR<b&B@F8>,8JZ`T¡¡jD6:Xd4"J&F.64D.2P4.4LJ,2&<:HRL6L0yÞtf>HL2b: 028L<:DLP*B:<N46*`XâuVTFR6P@6>:@@B<FLB*>*TDZJBB<:,0L8RTRPD.0Oh lijP@$X(`*L88RhRFcb¦ÕvÔªµ`LJRd4J4.$<NbN2.FX0BXHB:\:.D48V:P8:bbR648RJ\LDBp>DP::@L6PXXDFFNb¤«Ã¤}l¿Òy©ÂÂçÿxDF<.DTDF$0Bf2B:4>*B¢PNPLL<D0.:.T*R>H6F4>l2BX8(bF\2BJ\VJÑ´NZ2D*,$\0TD44\V:J:4:NhF>D@fDP6,BB^0B0<,j&\2LD26.b8J:0@`HLBd:<*D8X6Rk¡rdB:B4>FB6F^FbT¨µ³mit¦»^V.2(BF8>L0@D<0:44R"HH,24<zFBF&`8:6DD4,VD*F6F`F@"D>4L*H"<4FVr©uJtx[bzZqtr¡Ê¿[f V@<jJ:2,68TZJBHVO§R8^D(&2HBR:8hTZ0,>L&JDPX<(@"*<0H\Jy¥¿BB.D Nl>XJ68FRRV2ZFL6`xh2V>BHJ(::88DX4L:28(<*6,>F>bT2NH0,8l.BPJFFÞH.D>P:@,bgR[ ³Ëoci_F`Z0DFÅ¹º}B^NNT<d:@>,JJb:T>BP@^LD0Jh*$F:<@TN>*Z:N48H4JDT>\BF6*0*N6<8N0¨p:`BN<BBB2Z>j>LPDsÒL@Xp>>>R86FnB>6hêº¶ÀhVP*FX00<BT00:0,0D.F<HF@84bJ:<>(F´³Ú»SV<L202D,L>RLbNNp\}HwÖ®R(BH4NN>Rs0,:<6.DhJ4`2N>4T8P\X6dF<$88>D\\lµzHX4Tsa¯µ\`:2:BH0T6*Vp©`dN@<84">8@D6H@B>*\LRB68:FBX:2FL.8PJ@::0FFZ4@2"D^>&0BLTb\tBP:D:\d$8J.BB<J*@X\VxÀ¨XIHFBL2:`fPtZ^TxµÁ«» fX@8&@4d&>NH@@4jF,@4D:^RFXDB\_¥c¶©¢¾À¸dP.<P\JX]Zbzht¼Âå¡.@::@6,F6<<B6@&@NB*86@X<2j4FL6BRJH.BNDH,Pk¦tb|Gª ¥¤hNXhFT@L::2J@H(JLÂ®>Z<@04j2`0B2&J@Jp,fP0`ZDRBrXhXVp4HN*FLN6H>^2D0*>>@4DH>^N·»vbT>N6J42@@VD.F<N4&4@<T}µã|ZxDN>2&JPgr³saÆ£bJ40L8Pf82h8<JH<D$4B4H>H<8n|®§To:4Nz©ÕÀVHkojtÂÍ·§°©wvVNJH4VB:F@Hb*2ZF4J2<6PX<\8.XJNF2:<\b$DJpr£«§±±¤wieTDRbbV6fZH:8*f>:X>NJ>eX:@D@@4,F6(:<`<D2lXfNe¦°zVDJ6@4>@8T..,@4R4DLZv0N8$6¥´d2@:B@>0P@L48*DJL0@(T*Fpv|¬L\cZk¿¼Ál2Tdxyb2J<.8\F$>:RR:6R@PDVVJmxÕ£nx`bJL8RgX®Á²¼©qk¢¤¦­ÒÔÇÃbe~pÉÙhd<8T2&R.B<<"XfPL8HD"6(DFF*@hNBLZ:<FJVdÿï¹[kVj0HlN4(H<D<4.XJ@26J$0:B^xÖuDbz:PBPNbJVHRWpÑª¡© 4F@.XFV_TL46,6*X<NL>V@R>X|£6pT:JTD>Z<2FHF<HR2VLN*.<>dËy£§½À¸p\d:L<JDl¯£°zJfHHWFR4H8,::: FX<VRÀÃ ¥dFDDH\LX84^>¤¤¶ÔµËÀµ·Ï¥ãÄÃ¤vcLBDd^½­¦¬R8\V:L8<J<J02H8^J@<.<>20"($,<DD@8NÆ¢­TL`JJXh0:F.8.,J<h@LPL>>N*TP6HPV¸mR@j@PX{ ¨§±·©½¨tjn6Tn<<2b.@6>TRDh\ZFD@<NZT ½elD2DL*D2:4j*@*JX:JBB0Fb4J4DDq´Ó°ÊÂwbr>LD*<DHHNDdn~£¥âj\D2>6N:&D^^>LFDnc·³´Th:`>&B*.RHLDXzÊªº§¢ÊÒ¶·Zd`d:F.jZkÌw@LBL:P8,T6H@HJ"b>$Z<:FT.LND"LDLX@]~Úµ¹È¶R>NF6F<@FFF.JB.@2p,@P:NPD80LH>BB|¨É¥ Û¾ºkpaLD*`V@pxDZgb`]f^ZXVjXhtDktfPÊÍpTFL:B*JJD02LF4*J>HD`d.P<0<DH.I¤¤°s{oLV@\>(R&><<<60RZ|¢mbLF.$6"&4NF0<Wv}ifLFN&0DH:L<N<p(jZ ¸°½ßª¦dyDN,LF>N8.@³}avX.FR&PHFZ4B.4D<4J20(d4J@8:F4L©Å´{Æ§@:@86(PF*:,<D>L>:TLF<J<R^Z.<hX*@T2m­¸±v«¨ko~XH0PHRX*"Z0um£´¡~}|³¢¸¡ÒÏZ@4(6`,4<B$H@,4h:f,^R6b,2H&L@k¦´®TTbF86L@6.H<J6.4@:8:(Ld¨¡ÊP>B6.Z0NLLRt¬|FJ@"N<.L 0@@X,FBJ<2DXp´ºµÓèR8..BFz8.TNVL«¸XT:N<VD^FN8\H<X22@:>>TF@B6`Bk³ÚZpi¦X2<@BPV<`>F4@XJNHT>>dFPT6:R,LN80Ty½ÓË®cqlcPhH&X<DT:D&:*4",<d¾r¤y¿Ä¸½~@R,FL:J:<b,*V>J(@<4<&>LDT86H\0^ªrBVLN@4:bHL8bNFXT<8$NTB@fWXB>*6TD³á¼]V^XbD2N6RR\82Vj6Pb@&Lvr¤¶¬zpfF<&LT<0&ZFLNTF>Js¿ÁzP\*&H4>(X":0J@@>L2J66}Hs¶£XDDo^JJBBF@:B<0\FJVBR@:P:TD*>N@V:<FT8BJ4©jdTLNJDPT@26jTDF2V,PP&y|qyf°nombjo\dBoªÉWD@HN<H0:HhN8>`R822(@HBJ((( X.FF<eL>H&J&,F::PJ:F@88, L&J\b¯­{H(*L~|¨ ÅynzF@,JP<.n(B@@,T,XD42*X,VV¼´\fZH:HD0&P(0<T@FFHJqyyÝZR2(8<DRP0f(6F@<H6>`Nb¨ÁÂsXJFXq­yH*:8(JD<<rFLB<<LBRR<dLH*L4B>46(RfureT(R:8F HD(4X4@Rf 4H0NZ6VH@t\PBPDPT$>,H>FjR8RrÃ`D8ND68LF2<PFZF<.h@&8JD4D>6<:B@6lÂf>VJ`D<<.B"`<b:&j60X00p@s­0j¥Ãz@jPH6>4d<@4@><D\NXN\8R<THNNNF§¾µHX6(F`@@FDND^>`j2T,>BmrªÃ\>>F@.V(HH:R<F>B@62tÐª±}hfTL>(d¨m2TX:>J>,.:J><:4HD4JHN04XF.BHTRZ2edN@,&:N@D>*2:Z,PF^JRHDN,\$@F,>8PLZNBNJ4T6BFXNTR:(0H,F:VB`bLVR>&<6HFTT F.L<VRªVjBHBL(NRD8.<:DjH80RDf@R>@<fÁ£¾Û\8$ D(>4<.j`X,\"P6.P"P>JVBL6Z^~½`FR>f:2:00Z4l4>j^6@6<.2b³ºofHH>L\(D>`\P8$>4l`¸® sDH6HD,THxÄ\DF4@DJDB@@<2L>XN:TNF:X6HvFL:D.R@PLPD,>6<8d6.*4H80V`NHDH^PD6N<JVJH(FJLX4DD>@@Zµ8L .(8"4@,:@J"BD:L>*(8NRLh>FF\nuwXn86 84RL0>2@B8P64HBJ(,$ NRPtÍÁ¹V0P,@HN:NJTB:H\ZDVPL8R>Z FV4\V^VD@H:,4@<4FJL8J(H8NH6HF6º®laJ r60"N2l8BTPÄ¥´bX<HJX$.08@¢u86RL4:D86jV4,(jJ:4F4"J<6TTDR4@P8>8kum8JRN8T:N:,>L26R(F<F<LH60b4H80$.LHH*H2B8(^"XWÏ³DR4L4F66D.4NHFJ&4@4@B6BR@D4T`>6l½cL6(BB>@R,@`>:,B.,P@PHP>J"N0&(bo¿ WT`FX,T6RPP>JPV`2:.B6HVH:@XL>:<2Z²nh,48@@DJ88fTT6.p0^NB:"RBJx¦£b^L82.00XB~lw½Ë¡\`BJ,8602d<NvyXJ@8::&@F4@*4B6>D\:RD:LHP&PZD$>XZN|¨PB@D8:2 P&8FP2J,@^LBRH<NxBV@VZDF:BnH0<,8J:.0[«xRV>Hb6<(:0 F8N0(<N8D6<6"DJ4.<(&u¡j2N:P@BBDHTLLV2Z6F`,>JD@PZ00F,£PHF`X:H(HDb:8H&DJD:8J.HR,d^&HL&<8x{{6.0h*6@4*F086:>PF:@R44@,}È£kTVTBR2X4}º¹²«xi@JLPN&>T.dFL¤|@V: :8a,L2 DF<4DD8<NF0>H*4:6FHLBFp¢tF6@<>&h8:V,F2RF64X>:<2VL6RHJRR0"`B@$@TH6NF.X4Np\V0H@F\J4..VX"V(NB.*R>@BP:J>d\8FF>4TF,<HR">8DH@DB@HN<482,HTr¢tVb*2@H,F2N\FZ468:VH"42B8$<B*,,JJ*8:c4@@<6D\6>24l:84@.B"^2@TlT@B`j¢jJBXLUvÉ·~vHdBDD"F\P\.L.T`quV`84F:2F^D20BH46\T<bFJT<NTnV>LH@DV¢V>42NhL:4V(*D4TZ@N2.JhXB6,8:R0D>`P$2R@,4N6$LBFfjshDBL0L\8$<8HNDFBh<02:*0*^V$L6hf_086FDH <b,(Hh8.88iJ6R(@RFjR$HBV`a88NPB(b:\B>XHH@@HH\8V&*.PV0tFL8<LHRµn<::$TRJ4:TDB4dVL,Rh0X4`Ld<6NJX®wMLbPÛÐ~qHdHH:RX&FJRBJ$@:s¡bd<HNRDBFP$^P:H&>VD<L^6HBD>H.J<8@@Z§uPL0,>*F8V>DF*LHZ2*<X0H@::Vf4.8(*6>jzFD@FX868ZXxÎvVVH686@L0b:<LT.(Z.64<d>.6N@2DLJTDPL`:*J<T2,F\(JF6:JZF4:8N*f@e¥k^N:*N6HF,V"0R(B2B*6BR<T2LNP$`PDTT`r¨eZ&:.>J4^\TPHF42FFJR8^8D44@@N6Lj¼¿tnÁ´TPDL<0@642,ZFJ>J\¢¸z`2BPlP6RH.Z0R0<D V:,NHJH>B<bD`B:X¶h@ZN@VD6@4X" J:HVd:84@\@4<^H*h8@HP>XH$Z.J<^d2d\`u*4X<4,H<.\44D<.BD>6fJ><,L68:<blRX$8H.L<DF*>2V42,BH>LH0D&N<HB<6_y>f,V.8H``D$FR:&D4^0FbD4,`<>RFDB0<J0^Dh^F<:@@`RB@*>XD2RTT2>8DR\,(B@2FNz°ç¥¬¬Ò¨bBJ20j0X>Fl(R8X@R:.TPËX`R4P>^:0P@B,,@,L4RJ((hP<V"(8*@0l~2<(00@^@8.2:Bl*8m@@:@<V<:Z<8R.(P20FB@Z6H2^<@Hpm<884F@8>L<4L<..0>H@BF@4V2JHR8xª>($NRTV"@P8FPH(PH(L0bd8*L@N$L<6}H6V"$J>F0D,B<HTV@:PHVH`T6NHJF84^@lyJ4,82V>Z$H4X0@ZZV`FX.(@DJ2T<&PY³èµjP8,>.<N<F6Z\>".`>J4@dµj<H&>::P,.>L:0b(("8DDJB:4J8X2(Fh4{§|DdF^.&8^ FZVB062B@&:6N4BJBRX$LFPB,42D"`<:@H2BY~¨u\RNJ2`"8N0H:PPJTFT8,>68BNN$FJWL(H@FT6R<TF`"<6w6HFJDP6.BN@D4RF{X@Lx:F62>:T44\DRFTF<J*2V>66:LDB02crªu`FBBRV286B&D2>NBPP&PZ<(@<Z"4^<h`Á|XV@\&44LL4(:DJ:JB(<2^>`u}qbB*D.6.P(Jj00$TD@@@62882&L<*F2L^\:@Ff(<T4:`4LB<>\T66t$B>60,BX24>,B@ N<N.HL>LwV622>P8<0`><>2PB:,H@<0BVfPRFsÉjXB0@84>.8>PH2NfF:R:DJN.62JDdPFbbxfPhP.JL(JJ0:.@<68FZFNR0" <R*F466:\Ê¢vfD6<*ND2(.>&N0B0J>2RZJ.62\.62:DBhm­qVX&L4,,,<R:0HJHLF(P8@&dxf¢L0<B0B@B0@8,Nj<(B<F(d<^N64R\@*4NH¬Bd<\TPB`>462[4>PT>.RJRfFZJ@$L:B:V<8FP46\<R.bB<Bh«jLHJ*2H6L<<>@L0L^862@FPFBLD@Ne¥_dN8L>F@028LTH(>T6>6F@4<:HZB>@>@NoHH4N$8bTJFN0*4bJx,(:<F<>>.:\<(@28Hx©¤VLh.R,6H:4>0F:8HB^HR@F@D>P(>6J8F>t´§}P4L4*F0H0NF@<$PVVNT2P:H8J£¥}h@Z&H`Z&XB0"j:FN4D4@H2F2P<^H:<d{0RHdX&4D0D40\08>,T>>NF<X>J>F:ZV>2$(><48&J6>d¥nH4>PZLZ.0T02D`h<H 2B.v.<,,eV,l®,H..^84D6JH<H48DbXN<,L*8F24HRBH2um4,RX.b<bb\:RD>\4D2B2"^4(<8R&0>8F\c^T6:JXH2$<>84R8D>BF>JT44,f8>HNr:,\L|m^>B@<LDL(J4H2:>6h@<4<RVTâF{6T*j*<HRDP2*F.PPNR$<^DB$<6<NN^Ïl^6.0N:HB2LD>P0\&D8RDDDH86JTRT42*>L<@R8Z.2BP$rX~r<&4BX@:<4B<d(42(2Z6P,J64&V8j¶N<<XH&.NHDLN$D8\8>D@6VJ..F^B@>HnT6XND8J@&0<8@<D0P2JF>L\V,J4:V&4&,Jef<&JN:680bP.>N`BF*H:@@JT<T8X^>$\T|}l::2"(*J&BBLD@4`:RD(.H,>rqZXN4@>:Z82 6.D82<&62*DBBV(`2TPs£LRFRB:VR.>D::ZPN6022H6P*@888$8LN6FH\H*XNN.@>fJZm®wR:04 BP>6B*B`N(0l<<6PB8<b8R\ZÁbFJD^<d.RLB*J$l`,HLD>bFJ8JR&F@Ns¢\4@2RNTTB2^FD@2: @H6TVLRRVB46:2.8,XR.L<R>@68<FB:H6H.82DL>8<:6LFV6JFfX2.:V4H0B<JL2>0<*Vd&H0L,Hf K@P>PJ:@&F&.8:*<j@,&RHB624L:T6©­F4^6NR<F.t:&DjJ4h:F\<J*Lf8:6(R:FFPFNRL"T^NL<8ZB4|\6,86BJ>@D.JN:J4@:4J06VF"4,8vX<N4HT6BHH>D>@(<R*.PDB2HDBh:B4RxT2.BB^JBD`&6:<^BH(&`\\H"<P>F>J.0NV;tw<PN<<F*&DBb00D0l:@>@80<X8FB&d<80P$Fp8HH2>\NZ4,6:H,Z4PTPH$(N2[Z<JJjdL084:6`FRR04>TF,DAFd>420BzpY$<<2@086FF(.FXJJHP*@LJFb2N\8::P8J<BPB0hVB(FdHLZºeJ4888N:@0<L*"8><J4&82:F8HB4XHfH\2F.*R8*8JL:"BL6PT0<>LV@F:L,bLsX8N2B*"X4LLBP:4,^TH*L@P<80(20@BT2l~DDPB0LD>0JD>FZP>\L(,:FL4bJ(6Z((Z4(Z¦b$N0f@:6*`<NPFPX$J:b2,X6uÆ°~J@@06.6PND>44>Ht22F<>8P:JFPL@*VuV`<4"\D<@XD@@F&FL$0:*H\R"<RV@. P8JD>T2V&4,4B4Lx2LNHB$6>>*8 H*f>.0b(0@4@0tNn±TFN,<8\ZLB$0HRB@@J.8:f"@^JFF&&:XjB"`>:b,JBRF@^HBLX2@F6(hJ0PP84PVF:TbgH:8&6l@8DVDP<.@L<8\0H<L"N8NP\$B:&@gf*4dBZ:6b 4,@J:`@(2`0DLV0h_DLLB>NJ:(N>B0LP*<<TTJ80cHFDPV¤¢uRFH.H.DBJJ@08T*PD.4,\nDR868>:PD,N86L(64FB>6:NFHp~fT< "<\V.R>4PLBPPD( JTF@F.NT¿D:X4DP6,`4TP^,B,T8H248\6.J2R>¦eB@:"R,DPF:,XDF>Lb:X:J82XP(L@<*N@DN©u@8PjZ,4R<NB<d><p 88&0R`(^jL:N,4H8NV6F6&:6NfDRd0FP880T>(2>6>>q©PX@@>6> .X@(DB2<LR>J44H4B*:R8``«£nR@V`0,(B.XJ4B^.4 @P.FF2NR6O.NHTJFDR8 >.P8LPFd,.V|RT&@`8\6@(,D<H"D,HDRN:BL2PPgbHF\FDR(@>@:8PZF@D4*\:LNBZ:$(&JBrxRJ4>R>6DX<0F(@:$J.l(N&L6P`.0@H\R2>u·w@R>JPDN4^D6FPD">*\FJ82,8F:>@UJ>tkLF>L2H@0`^n2V8T,\*2PV@N48ihTBPF<^ NL.Z.^$B8L>:28tBPZR&Nk¤P>4P<6288N>LF80L8B:0":2DB::F<F0:FDND8d,>4&2D4&2$4Hh¥ddH>V>JZNVH`DH<D<LJLP^D8HS´w\8FJRFdXJRN4.<F0F@hb.lLD$JN$,<D>\z:(B6N>0J8.<8:4LDR>PH82>:><0T2>BL@Jp>D"<FTJFDB>Z2L>4`BJ4,4D>PJj24F>}0@Doy^6F:V4(N8>VNlD`N4<N48J.4RN¢>L<0HDN6>FB:44P> 8,80.L<TDX*@NL@L@@2<4*P0H8@PDH.R0LH,8D*Pf8@d::284H6JD.*H0B2F¡hh2NLF40JDP<.2RJ.4X,Jf6N8:]0:R,RD@F:(@2:`>" X\J>DJD:V4H2N6@b|fRRH4B:PR0($2J>VD8 \:D*<RT$DFP,Rr<0NP6P<<JL<:&<8(DL(D0>*R2B<<D:"ZH&v«yR6.XZ8H0LR`^8@R@*B,TH<*<^v¤ZJF>B,..B,*HLN@.0"L<.0DR4PD"H¨\XP<`FF:0>0:>>86*8Z.JT6:bD8><pD>D6T\<HX:P8DJP024P¡_RLR:`<F6&B2jPJ.J20(4&DB4Hthd*F84BD6.4P\^L4^6$(@^@>>L$@>F|&HR©^@ZD$RJHVD0BN*4F0((TR6<D@8ZJ8F^F(l~o@0*L84L\dD4\N88 m>44RT88*8>6J4:(Pph64BH0F8V4FJ.R0:DN^2:>:<HiÃ_N^FDP@&>P*($RbZX(2TN8,DDP:`>R¢W`>B\JB4J^T4N.(LHB6@8LR66FR.nR48JND>P<Tf"4LTV@f@6&zRt6H>`R:@RH@P<6Bd@T6ZLX2bN°z8F4<RB8RNR<DL.P8"P@J4T@<0@,`J,6DvPoZ<BP"B2J@Z@:X.BB4FB^VPJ.XB22>DbJk]N>H&TLj4>HJPNP(^8BDNHX:B`BT0(B6J`sj`LJ>bjT<>J2Bb|D8*8<4BRT2L8WZHbBNT&pL:L6d">2.4NDD,2DN202R`jT<(.6n620,>N@.&$.:6FF>N 4HZJ,\HFFRN$J(:@@>V>:FL:F4:HNT2J2J@2>>XpÅ¨@0J6HB<LN40`>JF$.&2HB<60<<XF&6,HV"XqV4>D6HX<D>@FFBZ@@*P6.NJ>@P4FVo¡oD<<H.V62*F>D@Z:LBX:BnB4:dd4b4`DZV06FNX\PJB.._8BLV8(J8b4F440<(<(P6N0Ff*,.,,<<^Nwµ,>@`B:B,2:FL@\8L8PJnVZR>P88L:P*Bd@<rR4T^B,H:LB>:L*BHR6.,P@&d@4>2@L2J&<B:J6,<PN(X4F2$F.DHh¬fT>JBL<>Td8B>j8*L$PBJ2BDDD8:4x6dHZ©fL4*.0F2N4>$VD4FF\8*:(0(BD4*@vt¯¨g2@,8J<R<" F0<B\D<F:Z x0P@DP8DD:8,.RLLTL@0gD,4Hf20N8jB$,Z>4@HHVPH@>HHBBZP6L8>TR^<ZTkFZT:B`<:@P<H$6J0LNxµ|@BN*:6D:|J<:LTlh.F,DLV.,J&F(BHJ0V2LJ$NJRPR@@4.@JL\,:02::<B DND2dN*\h©Ò°|J\THDF>HH4*F.Z>^P(F:<B6H>46<*0P"8¸@"HB.ND2&PB:BBDVR:H>HNL:2<2$.B¦Å}R.D&N<T8,B@J($8"8B2.BLc_BN&02B,J,@40P08:d*2PFPBR>2D:qVTFD:*>.<f4LD@JFR.N4662BD$8n¬rR0>6NPR^0T(<(D& 4,>ÆZ:*\2N@,D@4ND@T:N4J$4RDHD>T6<:X<FBLDLT@,6VJ>@BJ$4:0N$0B.<4,@B:LBFJ8¾À«¦BT:B$NT,P*":,46@@ JR0FZD*(6<2BL6 c.n6 N>T0PNfJ:PR,22>044XN.XF.6`¬©HN8&D4TNL0*P,.BJNN>J>tze@@JH&NV88ZR8ddJFTF6L0.<(NRDkTpHHLR:$(D<T,"<>*0"$6V8F:H4@ZuHVBdD2*D$hZ*BJ4.:R<LT¾sH<R><V*64>:6d8L@n4B,X^JPJ<>R.,BR,FN^LF48:<LBPP<6JwBL(2@,VJR8RD$(LDÀÅ­¦¡¡PZJ24j..V8*$8>66F(64`(02<<,:BHdHg\ZP:<,^22^"FBN:<8B<H80FH2$22]¢vPj,J6066B0<BtJ2@JP<0*TÌP^L<600L<FD :2Z.400<R`2>JRJ<6NVe6T:XHT624$BF6L@B<L4Hb<@NTBL¼b042>^F@D8<@4("82@Fe¦xL,t8LFV4V@V2J2TP22H<F>4:6DDV<8L>&*:.`$:8N*6@":F8,"D0<60,*>4<:*.L£ª¢P:@D28<<@@6>FHRBD0ZF(P8,4BHPX&6XfLF&DJ^0@N6P0^4,.8L,LN:8RFhHVdlP4f@F(V<D.@B>>BB0D@0F<hB$N\<.2.(00*.FR&0<x<Fd8\FP>2\mJf$JD4.HT$8,@@L4<RFJ*R&@@8N8k||BD`b4D6`*LP>4Z@VV^DBfF@@6VT00L2,Z6H@DP@P(6BJ,<jNB@N:4,:F0Lj0N&DH<N2><bB>D.BX2X86`RJ6XfµPTHv®ªdT<@6`J$*B4::.<"6,LND:L (6BTlxVD>VDFDTD>8$88&FF@DH@D(6P@<P(pm´@B.X&JJ4b.>@4\F8dNB"(PH_°2(@(8(0BD>B@>J4.XfT>FB^P"PV:ufP2D46T0B,*HHJ.2>Hd&f*8D2@@HPk$\4>L,jN~PF(N$X,28FFÀP:Pr<>HB0JTLJD@826VV<@^j@LL*8JF0NFV>8"6\:LR>,X>4*P0HN 4400&J8¥»¨ZVhu}§Ç}PB@..B6DVB&X4 ".T:<H<TDL:0V>,¡^.<4>>8>FF4^LH,>:X@4Z:8(<>H&>BPF$:04:Xd<N\VT&>bL^>B< Vj¾r\0>&N6XX(02JLBF"688,BF:H<.8Lb|T.J2\^0(Z8:\66RX2:^^LN*,62Xdàh<82V4P82T6DBD>J8.HnTH¿LB<HBP\<L<T<V\Z>*2RFFBD86F\J.8N80ZTF<8>J6TJ>@P:48\8*<P>V$2ZLF_Ïw\J,fgªHZFJ<,DP><\.66*6L@4&VPHbN:Lb(fx@:D^X8J><F:8Bd6HF&6`<ZHL$0<>p·8LBJ.@\8::Z@44DHNFV<(:BNDº`JvFTJbl<R60*`8,JXf<:0@>&Fp¯tXL2:LB<d66T<D.6LB4X8@*>4Z&P¿rhT>F288T@$JN*VJJ:XjbJhX´l@LN<2Z4@<F^@FRb`Z:HV>B4H6 (,8:2(LbN.$DHBDJJ*B>R^Z6LT6JP*@JT>8t­²uF@D,P\`wäÊjkF@$B8<JL22,PBDHJ2@0D<:(<2PNY V,L*X>FLLP@&<VB0<f^P6H:BZjXD\q4 f0BH6R.F@DH*PZ:J84.^L±y2F(RLJF 26:8:*LHPB4Bb:2><:VDcq\JD:b.6,0d<8NbH@>hD:.&6*D4o¤JB:$0JZB>>&:0<\4>LVHNT\ ®VfHPB:VD&HNT\<0F64N<:@@8D>X,&$NJ<0F,>@\`R4^>:^N:^NTJ(F:.F@&0>jsPP4>`&P\t­³±}P<*88TV@P2P>8<B:>V8F>`^*TxªrX<*J(4DT6::4 FbT($Hh*,H0Ju\jº|RJH>H"HB\L<V.LbJJJDH06H:.N°FB<4>2<:>44"P62J>DD8ZLX:4D\ivk>F$fDV8>\D,B066XJ$2X@:^d>|À£jD0:>T@P8JZH06JpF*DBNLfLHFBT.$HPF,L,6DD<0N <VVNZ6H8P8H>PZ2<ZN42@LN&&J4RP,&@<J`L*\g·´`T:* b0Dh\±eb>06j\6R2N4b4,R\`*N6@:,ykÀZ<bFB@B>\6:0R42TP<FN<6HB:`>`£©DXXD.<8:NJ:8,>6:<ZT8HB`$Ll¤gB4P:*v6:0R2*(D6DZ<FFP&VDR*0RtTJBF*22FR:R@(LLB86RF.DD06Hv©[,*4V4:F4JJ>LNLH6,$82FL<¦¿PP(8D2BV&D6PJB@V.F64>,4F8 .N&JP:0486Z.>:>J.@:@`,NJT6D@TNBTRL·`NFT0@ 8>Ku¬~nPTBLX(B40,@P(V:LX >RF{ZlB2@^\Z"8@6(*^8fV@66>F@T:D}ÄºB>Z>2L4>RP:N@d&DH@P^&.J6vZªLBL*F@ZNDB.&P2PLf(@N>NDLHD0dc@8XbR*@JHB6R8<DXZ>`*PN.8<e`R@,b@@R4FD fFR4,8 &L:Vm¬TN8lF.:@J4RB`60L:Bb*FLFJVJ8@8><J6J.0RLL>LL0FL2:88H$HH.FL4P´Úl&TZ<TFL:6*B4s¿¢ef^H0N4TR4T"2NH0BN$>D0<]zn4RTDN6">8>4P,J0N<*:>B:@r6"@RoJ>B8HPn(>,2:JF4*46fH@2N$N>¡`PB8VH6J0>8<Hd@.N<Z@DRV&,",Jy°`D2FB">.\HJPBN$XHL$ ^.JP4Py¯RN<RP<j<VJJ,:B>D*HH4*<@6N£&L8>$FDB8TP"t8R<,(V:Lb`82B@66`@J802".\R:4>,"<8,TJ&NN@¡¡gcHVPLlL*>N&<@Zd¤å¡H<<J6@ Z<dBlV,L>4B4<,6H¹wB<:R,HB*2:@:6&V\>:@H:RFXD"JLa¾t688L24\LD*::V,F>J:@BT.24XH³¢rrBH:RJT:<VP>J4*BD88BX:.<^6ZrV<@6.*L80b.,<(>$><04V"F.f§Z:8L@\,J<8>2<N4P682LJ.&TR{¼V8d:$4JNLBH@:P8J@Z>,:<2FFX2HNBP>2Z0.>6><:DN@( J0:<FBF<B*6ikì~<F2b46V,6T:,X@8\¤³ÂZNnD,<JB4JLXB<XNFN`PL6u\oFJPBHND2VD@0L.,4*,@T@24PbH2@cB@FX6LH"f2*N<R2<84B&,:2HX:Vbz_H>T(B:PJZj><^@4FF02>068*^^S£\XxFR262(ThDXF\J$2PDPBDR6@vj:LV@0:dH28J2F&,<::6TRR0:BdT(>RFPL\T6:>D*,HL0NJNBJ2.HXb>@FX<:.NZ4NDPFX$FR:0^Z4028RBr£½fr6<4N<2T>.J@6RTDZÏ°ZFfJFHf8JX2H08L6LPLJ}w^LN,@66LTBD(:B<B@0>*<PXHBFu³B4J6N2F0($6T<TRb4<*BH$L2<P6Z0N@JJfNl22>H4LHDH.HJL.6>:PZF>J,4B4&J4NV8,>>B\J2>DFFBdÀ|Z*JH4@J8:@2,Z@6J<PLJ:P6@(N tJ">@N>42ZLf*6$>.X>F<:.$2:6PL.&6DDZ2PR @<D:>L<2B`BL$V@J¬~RT.PDF4TVPRJZ4LPdx¨¸zRZ`606X:DB&D,$HF8H@w n@H2RR4T^Z42B8@T@64LR0L>BJ0Ne²b:` F:0VXTH<(FN$4N<486<>@H8Pz½\8>.2T^BPH&HH0*0H04D*D*>:<|t6NH6:X N6>*JBFFJPX00:06TnµhJH*8R4@dL4T6>2<:fX>6R.42.Fk¯kVH@FV8>$0XD8D<dR@B*FLBN>@fJZ>L6@.H<6LXFN<N8"J8f@D.4DLm¨©u\6:.@:XH@`LD8V@B^RPJ}±®rpH$R6<H>@jL(RBP@`Qu£FL0F<JDN.L*<BDJ*B\:((PdD&B><pª|w&DB*:NJ@P2@6@N8B>LRFFFBR4.BBs¥q:^*>FL2D46X0,6FP D6JP.:BLVeF*6>4$ JP Dt @HJ>B4f>TXXLtHN0F4*H8J6XLH6fFX>^L64H40j<°vL$J^B 6048<>FV<LT<*JJ2:R@ZbB*"<"X4NjT:04,H"4>L2^B<(DFl¸jPD68$LJDbT.pdPF(B:JHYy¸eN:nLLXPDD4D82446zjF2FF<8<N8$>.\X62>T$T@h:2@Xj«zL4"N,6<DT4<4P62B>6,F,JT J>8@Pg£Tn2>$2JX4DVh::L2L>* 8,8>><u¤l<TBHH66HF$LH:.BB"4hN&HHF§wL2LJRDVRH@LP:Z:R:ZF0&0H4J\Hi«©D8>8NF&Z\8*F<(<,6\FNHvF­hwj.84V00F"6"(Nb@>NB\JH<2B^­fPT$<j0N$VJ^":<0("*.:&PjÞ}_<`dFJ ^6>,.FRb\x²lB&hpb^@ FF8ZRJ&FLV>>TVN@(VHB*(*6b,:(BXJ,&4H\0"FT2PX:VT.o¼LN@.0BH:(>>PT(@:<8D4:8F:.XXg4@X"P<6LJL>&\<>2F8(D24RRt­q\20D>88L6<P$4J.@PF.<:NN6VT>NÂHP:<"@6FD,(hDX2H64d<ÌÝ¦¿ÊmlcTZZ<8@FF*4@*:<NHFÅ¿d:,FL<JTJ<4:DR@NVTP<>lÂN:6,2*:2&J.8>XtjH68*BN<DF2@6R.@JJ>d4LF8FPy|X$0X:4<P@>Z\<>@4,D8.*6F<800Vb~¬zL`HL`T:R6(P6P4R^^D**@>2DXf¡R6:t>46H*.@B<DD"@2>44D<HXoÃ°FDJ4NFdF,>DJ4@D<`.H0X,D2,@Bkª(\:2*2Db&8$PNRL`2>Lh@8fisxQ{gwLP4N&>@:L48B2>y¢§_R2L0J8P042j<<L(f>&:H>6:Hx§ºÚPJ680BL8b8 6$L<^¯wPh8PR*@R:,:J46*NBH8:@:BFJBN²}l^:6@66.4:*`X6\L&BHH<:>*@@&06Rf¯l>PR@@:F@0$<DF48"<VHLLLL>2sJNF2BNN4H@NHXD*T&H0BLbR¤¦oD444<,$>8"BHF>"R6>@,:JT8ZV:\Â¢VV,H<*L*>6@0NX8H2FDB@,ZDRHV`a§§ª¦©®x|vdmlHTH\<:_Å£}F@>FHL06"&`@@(T>LF6T.@D**<VFwµjP2 j.:Z$,BBHDw>dR.JX888,R.8<H>@<D004B8jx¾qXRFB<JX4BD:F48h42\>RRP:$>L&@88d³^<\@&:>L@*8\NbFFf48>@<*:h2³©P@TPN0H,.,F0@6D.>$N:2N¨lVR80B>,$J$XHFBX.L::\<J4< ^0H³©N0VJRP8<T*6@D680P20H :2T<>PVLHVhyjÀwg¯y¥s^vTfm~²0V"@08^H*N@<6*,<>X$<@PRD6B,Lj¦¦t \L:Vx^@\JPZDK©mH>BDTNN(42.<80BT^4LHHPc©V@PN@8^6>J64^B8L&<@4.,HVVDJF<BVw¢aHFFLBTL66Z$LR:6FNR0,D8fh²ÑyrcV<>><<4:0b>0T<4BNH¸£m^F<PBJ<>8N<4D@L2JJLPXL> J:4,.k¥q\X@DRF:p>:RL*@L6Z@N8F@VP<:B0B42XX`vq}Î ·¥w]¢§XJ6:V0>XRB&^^4J^2>0*,P>40DP\RfK°©dl(@:$F>R\`ÁÙ¦®¥YpeJTZB:8fH<:r@:2@ZGnHvJVfFfR48(46::PR8686<H2*0,.2NFh»dH\>0@F<4<@>N04>BNN,@HJj¿»ÓÊ¸©psq\nFFDJPFDtR6@B4pLB$NPFLV6P4H@6@8@^L>DB<@D.RV<,ÀªFJN2LJJFdhJ^>J,V6*ZVBj^>2D8:8@J.>0@PF2@VouNs¿ ©òÙvP0<.X\(B<.*B>LP4Xh4B8P@8: HLDF^h·ª£aN*(B0Pl¶»]Nl¹¶Àu<rJ@@XFN>|.TBJw\H<84.H@>TN6D.DfP>:NRH&B*.LV&RJdh<J2FT:8R6^J\LDDV@0FJ~¤½©uy[¨ÅÅp{ujN@:HT$.<JXy¢hHv.T\B4<TH@8@&<BHH0&>@*.dN&@>@i³¥½vajhadR\xz\hZbXZZ\&TF2\J:2`H(\TT<:J<<NN$n\ytr²ÄÜ`R,4j:D8B&4H8FF&N<,L >JRL&8*r4>Z:d°´Pp^\BL¥´¢B<JJfwoÄÞ±x}jRPn`F020>`~¾i<NDJ>\2N(<<P(>:N@8<@>BbBBB64Zn>@wNJJFN,>(&F<FH*:J<8.Riîx`F^6iVo¼º¦¦º¥zpvtBT6Tg>.<2>`.:.`LX:8*J2D:X&\8HTD^Ff¼ÈÜ|«©³mz¤ysv($66DL>DRr@FHBFXB.J,N2>XXNX|}¸¯4XNj.T<V:DD` <<LJ<8NB0V<<@F2L.L8sq¸[l``jÁ¢sffH2(<TLlJmÜw«_bqB\HB@mv<TZBR2P.8X>8L.0<TXNDVJ<F46J6H.&| ¡PNH"<8*<2<R>P`L:<$PXy°¬lRdJNb>FLVd`k]tµ´­«Ðzvx^q|\\8*bD^L@@D>(>24pX6FJX286`P«°Ökq¬«±z:DJ@:HNPV@2.<VD*F8JB,6>N&JFzeZRd2:2HV,8:6jL*PXHhBB:<@@8J8(&8D\³¼ÏPh@84<j<.8,L66ovq²]UP\Hs­eNP*LF@ 2P@JHDLDTT>d>0BP4H\@@LT:P,D§¡j@<R&TrNH.<<BBH^dRV<H RHR"RP:Fjl^T]jy¦±­¹µmVDJJH>L6 :TDl2BJD2HV4H8@:J2PzÐjmnOF<\R4RVWmZdE«RZ<DT:(<:X$4R<F:4RPVDR4@D^´ymJJ0>,4HJBB4LP`B.(,d>@>4(>JD@P8,($^°½Â·Ì¤sgRV^XLX2\:V@XVJPV^mXRh~®¼¾f°raµ`4@><4:R P8H.>^R,nN>8,FJ8L2 0FNZ «©NHFLPD:d>BNR0^V{¾£yuRNdZ,D>(PJV<<LP`TPP,PN{ty®îd2F:^88>@,>LX4FF4J:8<D(8BDT{ÚTJtTJ@:DXh0B6^jDHJDVN\VT*B^l&JR:&40:88R004*0H>PX64LN`8V@H\<VZ`:8(JJ^*:020:0$:468<><$>V*VÜÌªjF>L@X\:DJ"L2*2FZF64(8FH^JG¦ ©°¾³¥£l^X2$FJ>TF,4T84fB*B::8>80@.D*>D<>2XX_½¦hndoLL{HN0dv¯§wD4R44H6L.>Bb4T6T4(T6F28F.2Vx¡~`BR>VDX8\ZB@:N^D*4$B>HJ8dÍ£ªP@6DdVB@4HD@F@<VN0R8R,2h"Bd8fLR:4>84@,"P6H"PTF@BD<:26hªd::J4>0F(686&X4B<Jh:n.T*>T\<J0F<THz¬¹pP2<0&<H`JFVD^B288 JJD>V0LDZF@~`ÅÛÎj<2BD8^n&@H<@>48:*0^RX L<\FD<H<L26nyÃÿ¬ªÙ¿ ¦iQºÃoBBB,T84@H8<`L8HFR*L"22BFB::HFRaª¯~r.JPHD6l:,JFHV.@"ZJPXJD>Ò¥¹ttF8JDJ(JB<b>:@>4J06>2<6:>FR2J(0,J2@@X8\J>*NBHD84RDD>Hr¼¶r@TVDN0fL2:2*68<0>H>:LDHZF(0&F2FVlFp¤n:PL&4>J.&\TDF4:JZF:P< &n@Hf4PV8^¤ª¡lLZJ<,8H8F0R6J:Bb0JFZB4<V:<">XLJNxx£\\_{¢¸¨«ru6NFH*.lNL<H8.<@6L`<,B0NV<LF*,8T}®¡ZRx:&<V,0N>BNDN<R"DXPJV¾ÊxkPP@4.DV<*:HDV(@,@@RL468>62X,LHH2\@&$b:>F4B*Z*N:2>B8V:D\PhDH2>Z:<P0D<>PV@XZ :(BX:ZB>\40J2:(dy`>DJZV$*`FB>8>42<:\64<H>\JHJ@8@L.F6RÝ]f(\DHJP$>h4B@4RX4::J:2J:X>*$RqT³°dbJD>4:\N~jbls¤v^2<.X,V6>0PJN@&8n.N:JdP6^*6X@68FX¸á|nn2$R40P880:..(40>T>OwÉIDLPJ*Db$"0FH8$BT\8N:LD6<>V2(.:^D<8L*^N8bBT`jR,\R.<0@NDFBJqÚVV6"V&:FBB4>XRZ:@066:P6H@@4:l0LB:>f£|J\J4Dr<DB.$4BR2XH&D8,><6:PH<@2<*8:DH }WN8J6<Z6:&2P8h:>0NdFNZDX2<D@PX«Á~4@D8LDL0L<LLZLTTX£o^F&86BDh,(08RRh6.>2PV4>F4H02&F:8f¥¡6:\DtB.Bb\VJ4V>JJBÏµ¨iT4::DDTX<HH8@V*T$*lJl,: B6>FB0<*RZ@:4620p,TBFT:4*6F>h@6X6^ÑdFNFD88>X0hBF$4:DZ8<@LV@:Z.@$<dPpo¨¿wJ<HZL.80hRFh.<X\R.TbRD2:J@&hJ4@HH<:B>|·µ¢VlR&TF@PRVRN(.>F,RT\D@<,BPTº°^VD4RLV><>f>2L>6<&DP«f>8B&"<.bTT6L:8NP8JJP(Jp@X4VX:HD0t¬nNpfe\LJR\F<\dcyÃ·T.D@fZDz:~LBNDPND>V:8"8FH$"82FDHXf<bT:LH 6<(@>6P@D<VFH&4P@N>a¥{n<.NR.FBHNp6P6>4$P68RPHHsJD^Mx¤ÞÇXPB,DXL84ZF4DHV0PRPB:R,H<00:VVLH<DDDtäÎTgZRHV``8Xl2FH@B:X6L>VP¥Ö^RD>(>6\TF2ZXH"<D<*LNeÓ¬f:DH$,2>@V\Z08FDT@B2JF(8X,bX4@4LXÄ¡c²¨¯}mliv½¾mTLT6:$BNLF>V@ZD0`.84"b8`bNF<N6(>\PP0P00>\DJ8DF4XR$RDZ6&0.JX@`@ldµ¦Zj D(LL>.6\6T>6@\L^>NHtbPX|¥¨°È¹¾jJH:BFN>2:J&44<:4<4FDT$R@D<8(H<DL:8.@4TlÑ««Ú¥·³d`ngbRNFF\J>RHHj4Rbªb:Z>^6*L4FJ\64F<J60:@xÓÕ~\H48.@ZH82N@<\>FP@">"(2J4DVNF08n¥´¨£ {´¡º×¨uDNLD<,6F4NbLH4*0VL2&D^@6L6TLTJ66T>JF8":d`N H&F8X,\H4@<,>44>$F2PijP62dP^T,8P$R>*@PRBWw`jÅ bjZ©©L*R,@"@>,44*B>JL::,PV80&\P>Z*8Z8HLR.^fÅÎq¨¨©¥fb`k<\XHP<bd­txZ*8FDXVZJB:RJB>VD4VV<2PZR.:FR>L`L,0LT\H008H:,:2H$:R>D@LLqT\>"b^TTlqrvf¦Æ¬m]PB<&V2RL>:B,H4,`nNPBH,B8XD.L.2*<L.FN6D(8$@2@<JD@<L>.HPX2T262X0`r¦v^0L(H(VFRNDRDvfiÁ|°{]udvT\bvX8F*.R"F2.88FV>.::ZXPF0:L6:D0<H^.,,P4a¬³qhWxh~ux¦rokVx±¼p\62FbP<HB,(P<DFPTF>H4H6@^¢<DJBF,FJ2JD:*NB@V^\H0>P46$XVL`@kÁ_B:@0@w:BdT6NFkLR}fD*HNVRX<,TDB>@RRDBJ6D.28b2ZNH.HB..>XF4$X.6.D0:H@0@04":X<JD8>D ®^6DB@R0PNj|`xy²}{}ntMLH`D2L:Zm¤04V6N<<<>TR:F^*>2H0D(@XP4(T4<@H*8HN^JÆgYP.*@<RF^`l{ld¥®±½­­NZD<DPJ@">H*Z&:Fn4F6B@*8*6V°z`4F\X6B6>T 8J>2>T>,\P0P8R 6BRVLzJN.ZF.4RJD<l>VHHd~ªYH*6Z^2.<8..2@D:,L0:8<F0&4<>T:RTH846L<:DHB($<L,8(NF.HXJ\<&J 8bHXyv~:XZN^Hy¬tvQbXH<ZX<2$DB:FT°H^2D@0PP44F8FV>dH6jJ86lV:.<@B8*.>:F]p±ºiVTB:@LH<L.NbPRRNvf^Éã«wR.TR<8HR>:><<P8<F@LB4`D6J^:0{}¢jXP:.8:@D^0bL.>RR0@@P@DBF86(s\ª:(P,6@4$0.F:B*B\@|¥¤l>04J@.B6V>^N**L&P6&BD>&>^(*TN48..4LD>B&j4FD.>RHLV0HBH4B:N6&0H@rh~etY|©¡ªÉÍ­n@d<@0@.D&<N:0B4>HJH¢ºeF>,.N<(RLDZ6XLP0@>4>F<TLR^4@Z*@ dDPµZV2:<Ph,H.<ZLjB"NZ^XPL¨P`VL>*N8J2JJR2&f4.D8<VLHDX.4Bw§q]FP2Vf<2 8Db$<DJL&4(FR4dB$D.Z{V(0T<>XB@@0@DHB8:$J^gvN882800JFB.HP6X\06:R4:B:N.\V@HH>,&Dh&B48N$Z>HL8@HTpb84D<:V86B>V¬°±yrb_T`pF26F<LD*6P<*8>R2`D<nÎjw@.JDLfT*$80l$*L8^RH.4<DDP:LF0T4\¡Ç xl2FX<^&F*H0N"TB.^2nPF8­xL 2D"B[4H462L*B *J.LT.T(J4B:>T¯µiZ@^6HT8\4NB<>*8TVZ<&LN2H0,N\¤¥L<DgL*46<4&@\*20B:b:x½¤}FD>rF8F>HR(T,064<.<6vT>4><*ZRN4840TX8B":Bpr0L"<2B:>RVFHf,F6TN³Ê¤j«£jl]hZNTP4FN:D:4>VN&J>V\D6HF4>_bP0R2,08F0NN0r>>*T@@06PJbF2B(<NL\¤ºbB<4JF.N8J8<>BB2*BBHXbb{L.::&4:@>8NV.@>:P8<@@:8<,J@8h^p§@J8.:<JJLB$>.:0&.20R(,&4\8>}¥Är80BD:2HJ6@FZB8:HLHB2Jcª}JVLH<6<6>.>4JbF4V0T:2<x0FN<@ 6B.T(NPB@ J>*F:@2*60<>H4RTD>*<ZT®th\PHBDd&Xf\HH8bR X@6HL$:*08l4J@(F¨³BXTF2X:004J4\:lB@H(:BD6J&48:2.XNVa¹UBB$2B:,,Z$0:*LF`6.PF8(FioP@PLj<>LR(PR@H@T6$0.P@>B>6HRfyNVN2R>fZBV@bP<PZPVV2B:((,Z¤³]PHD$>.N@D"j@RDXF(F4^2XP«tT,F8.2*@82H@D>L@.FJP>,@BHR:T:2(F242^L4RFD>RL<P8PP>@,,JJ,X6>D|£«n6B\DX>>N64JHHL:D:JBH.b64DPTJ>@@R<>iÆ¡h<Z,F>6PFHJ>68F:M>6P^L:&VFF<XL.z»p@J4.<L:D@:*LX:DNL B@(XTV¸Ûp"2<F4,8H82:8X,FL<<RR>BTP:B*>>{}X<BPL2,@N4d L>NZF@>BND.@N:¢¶~ZP :@@B(@L0DB*0:RH<<:2HVD0LJ68"R(6(@V2>b480:>FBL2D<2$8HLZ^LB,8J^D8HPB6<\2Z2N*d@L<PZu¨vN:>J `\tP6`>48J.T@T6b4N`"&$FPPD>:4oeVV$Z2Fb4&48"B*42R,d@>\FZ>>24FDi³TX<,T0>8(^,4H24*0*<6&6Nddq.>8D8P0J4Z2XBLD82DF*:NF*B226l`MJN2P60J&F0HFNH>24L@(2\8FLsÑ¤^LT0<8&4.<N8>@L(<N(F<8D.(gÑ±86],4DB:PT<BV2*LL24RL<00F.BZ,XZ`DXDH2>D^<DX:4L>@lPNhD\LBHDàwp4T2"H(<^>H<&T4*.B,DRRHH6h&*6bd4>NN¿4PHNH<PDN0f.0:>P8T*:*B6NPFR6>LL¦nh< 04r@4*,T:VD46B&B848@<T< }ZNB(J(^(0RRl*R"r8:>4`>@8@6$>BnvJLFBB^<XD^,P<dZB0LRl62<Tw®°p\P4`>H<"H6ZR:NTF*\LT>&@2J\¥oh>0N,82H<@:R:8*DL4JHF$@^X,<JhqLf{~wmc{dlqT[|p£¼²Ã\dB6XX2Z>ZD<FJ>hH8:8>4>>N66V88$(04XB6rP.d2R6>6.:V0HJ2(FBX<<(^NFH<0T<R­¶elHL,$40TXBB28(><:D0RH(HHdEº^NX88<@D.<P6L:B:$*JRLX0,&Njt:L6xgl^TL<HBLPZNF:PBTR<2^N@.6R®ÃaJ(8@<B>204N*L6D:T\^P@*PVLf¦~B>.D<B,4N0X2L>$J<>B40R&:J>f°«©q§¥¯t¦´ÂËn\.88@DL2,@BL<8BVD,T<4<:@@@>f>^TJBL`$FD´®tX"0JF,<L42HVLF\j*Nn.F80JbP*4D}¶}Z2XN>R6d$LD:N2,JJ<:V@6"@HD~}£j\FN4*LD<D8F8 F8P>LBL8.>2NJLDDTd¹bRBH<2(B>B>>8$B:<\lT<,N¯L8L$>:2<>NJ2RT<T\,(2R4RH^:@Z®zFPhZFdD480T:$0`6P,@RNB4L<2j^BbrZwt]sZqz©f}tpfTlê¦gN@NF6.JTBH4<668(@VR<*N,RJVb\6\<B:<P4©b>Fd8*`F6,4T<<X8f:*DBLF&<T2Xhz­nN44N>J*XP*2&dLL:DFJB46F^,X|^<.DHT<N(6B$HVD>@nV8>8RL4b>Z`4_´v4LPd4J6.:<TZ0"D6,>^@Z~ÃX2"6<8,.lDk<0<84<22><<HLH"DBV6<LtB2>0 H:B><NL>@<@H@RP<h>8^XJ@,r@B@JNT<NXDN@`D8L:V<fp°²ZRJX6<0^<$82<:hD>:4FLh0*P4HPBJ*B8&P.<«¤sHJDl@8*<PD>J8<R84M>b(NhRF\Je¤ZB>FJHB@^,HHPLVT:>F0D.>FTN0BTne:22ZJB(JN^F4 nD<.@@NfVBV$8P`28zpTNNZ8J8^228FJ*B^BD>@d\ªzedJ2FL::ND6$8>^FPRHN4FFV8,B*"6VÀ­PB486.48H@ N &842TL.@>P>B$T*F:D&>&X46F2N.BRJ2@HBFV46TTxlÂ·cbX:L>hBR::.F>JB,BVP8L<BFDZH>4ZHP:bJyÖ³¤PJ>4L8(8BX20D@bb"<:D8B24:Pf³O**<<8BP42>B ,X6DB4<*26l0>,RBoX68:8N6>J:B*8H@*:<dB*(>H,D<\D8Hx^\&JN&@FH.FP<B<2J,D>\D²`b"880F\jHH@TJBF2TB>F*,:.$66"<`s`,$B>*\>|B0B6@><<F<<DH$.J<>L6l.BB&>28NZX4J\HBHRZ4FJ$,VRÖ@6LF*BfF8XV`BN6V:NV(R4J6BHN6R(JFT@<P£¾É¶¤Üsdn>.LBBbBHN:LJ(&TH8@04^i¬nV(D0^BP0B222:40N>JP8>&6D0VTXT°¬y`THR6H<6JHDNPL@8V26J6RZ(P$4B,`¬¢|.&4:N*6HR>.6((82B.FnÓz\H$DR2R>Z2L<<l4::@(@J>^*X@RXXX{{DJF80$JN46:d*LD@>8<2*0^BDZ$Z>D$:*6>FP(RZ\RNN*@<L>FTlFfF¥½¤tP*:NT6>L4fFBNTB<L4*>HL8TBV8804<JDL}r¸±£¶qiLJXFNBX>BN4:dDXN4rF{ÐZ"0:^D,F264zLl>b0 6$<nLNNZ:n`:º¨>LN:2LLpFFHHDL>FHFV8L.6ZV8~4R,LP¤yTN::<Z04F:`f:N6JD.p  TDBB@DJ4@JTV*F.22r6J6<$<*0V<24Rd¬ztNVDF2BF6JD>:>D66B&60J0J&hD4J(h6 >@&hJBV<N(4<T8.@BLT<f°Å°D:XLH:48*<8<*:*4:.HD B>D:RD<V@Db4ro»¾d@s\Æ¥´¡u`X`^D6&,4(:",Z<6PiÃxHRVD.60@02DL@6XJB,Z<">T,68.\0fH~PRL4D:BR0>.PLZ0DBH8<<JZXJ2.:RTT>`z<,6"D22<T<:F,<8L<f£zXDFF0@,:B64ZF6$.L4PDB*Z^&LDN0BdtªÊVV**,0@{JX@:Nb6T8Z\P<<T6"4PDRd:BH6>T.P(F"rT:BB0^JH<\¦ßÅ¥L`6&2 HH6R"(FLL>:JF@ZJZFD0:<@J$r¤gT2^PDZq Æ¼´neFe4LD46<4DNNDwª}RBFPtB4@J.D8V8:P>RND<n.,><R:LB|®TD>86:DL,N8>8::X@B<6>>JN8B,TN:TV¨Z.T68NT:RJ8$ H<8H®UJ866B@$\>jH.*JFLB>R`@FB4>F0LFbF<l§´nHb<8XD6,L4P8<@8N@2"Xd(0@*<(@BF4<DVR>@PR<`LJXL:VLN:Lv[h³²hh<<>,@fb.FRJNX"6H0H&@ ^@bT:D0>f»k:>.F>,2NNT~¢|hrV&@>HD:8(r£¾wH22RX":FV<.R:l6F`P@<R4: &6L:L.Nh¹~V@Z^B:*F*4HD&JHZ,.B:j>DVRBNv`D>h|^TL2J`.F* ZB>8duËJRLbLxR,:4N(48pFL08B8*R<T>XP64JNB\rªvPH>VHTDVN4HN@@,(.JF2V28P44F<*H>(Z  $6L6Z6F<6.T4: B"464r}¦­Lb0P<8h6(>FnJ0L@60*<.D.":D$LBBe¤²H<F$.F>BHd6NJx¯µª©f<^H$Z>`ntBT@J:R:HH"PJ6(48>,B@H4@J<<N4">HhPTHbNBF4N02DN\D0B0JHLL<>BN2&N0`L¸r`VJFBF24RF2F^XVhj©w64D<:6>$HD:4T$&2R8DBNLr8<(PBNH 6D:Vz¹F*:@Fx:JP8D68P:80L424,b(XTH>V.4P4:8BTT4jL4F><F&N:VPT`Ju¢¿xZT0 :,b bFN@BFVRbL2.B4lJ@8B>²£T:hJ:@BD4ZD@8BRD¢¿²YP0L:b©»y<B\,@,8NNN>JF>V.(>J&Fl<FLZDNN>RBf|¨}.,>D>6>8H8\:.:20NF0RL8j$N2HPNb{©^JffP6DJVTa_c ßRj2*(T2,@<$V8,X\P:D8bd8R$H@8VVD&>L:JPNr>BV,4@HXNJH`JJ4>8H,ZB8*DRBL(<Hd\fJ:Bb" `0FHLHN,PLJLZHr}Î\B4V@:DP^<J.L:Z<J::L :@(D4x½Ôlf:.F*BT2<DHD08&<(JRc ¸£©UTNsÄ´|^:LH$>8\<0**J8::tT>$^^N,n4\8JJ:(@kuVNP:<V`RLJHN,,R28D2HL.JD(8NLJRT`¢vnu|liPe}­¢¥½Z>8H<T0BF@0:@X>@ HJL:D<FX&V8X.JD6L:Z±¼r RDrDJbD<<NhV>TDVTXJH8D@N0V4L8HF@4Z.VP,<40ZT."F.&4H8VRdjÄÅPD@B64DP<(@TP2JBLXFL6FB^h@d½¨´^Z.D8F::@RNP80HXV0L<4>Wsx»¨¬¸t~D4X:H:J$N(8<<>>FDR80hVV^(6.hfN:j»F>"@$JH&L~d0",0,.6@J.4*FFL0B@F>g¹¨Ê«¤~©ËPti¢ÂÈobR,8HR\$TPVbH4.BLHN<,$L0f(H"VPTZ:>F:v``>ZTD@<0@PLfc\^sbB:,2L<PJ>R:X0J*8R<*0(T`BN04XZXP²ß¼{¥T>*,:Bd:>BtN@,BFD6.6D42y¿mPNfH8LN08(d(FHB82X@2RZ@2Jjf|¯ä×ë¢_\B.BDJ0B8fl<:NNhV@V4.:@R",JDF:">H}®g8H(6H8\:F2FD.Fd&ZJ0Bb4.24HRXRNhxÍ¶µ¡u|hkJeNLhtrw«´rPP@2>RLB&@>R8<2J:R66:40H60D^>,(DBN\Ä·VRzc}yhbW©»rXL8V2X646<FpLDJHb.8J.D@BB:>R.B*DDÜÁ}xJ>PVX$6N\J@@`D*VL6&:H[k¸ZDJD<B@^:,68Z\6"2:@J.(ZJ>B"6DVpiÝÜ¡Å6H:044>:2PlV@<J4>FBP8,*8H@P8,.>(Lj|@T<@J8^>X2*TX4X>L$^P>8::RHR,f@dÉºwuH6b>2<V>HH:4ZH{x«^RR6D>`.2BB880J<N4"JP<:LH><.BNPL0BFz°ÿ®uvr>FlN6@Z6TX&FDL>HF@.f8<B<PF:",6<Hhvôûÿ£¨{sF(NL:*@nB2>" <H>Pc¸W<BHJ,^PF:.b<:@"V.D<F>6<Dn2B:PÅÚ¡ÆØ]FDB4`6@FZL(8ZNbJ44DL<,`8h<*.l8@zp]L8J`B>T<Z@:Hj*^X>@T<6D6,(^.XyÐpRT<ZP<0@@@B8LDNLP¢¢Z><::$>` 2J<8<$nbBTZL0B(0,X@.F>NDh®®j\srVqkhoP\\LeDfT22.>X(08<BBP<RZH@8*4P8&>JPl@084>TÈÔx®®{>D`B,B@F,R<Z@"¥¿µXR4:LL@>*>,B6b6<dF8F@8:V:8JDH`i­¨acÀ´zP.B864:B"L"D<6**<4*:Z4LR<@4:DjämjF>4D6DX>(V@:^FdN^boDshgÛÝ£T<HT^F44@.(X44R0lLNVxª´djR(:RLDB0FJ.D*:HBB@4*BLTJL*LRXH£²§y`>(*JpDL^PPRZt:,N6:Bv>X02L:BBF.$VDDBPT(Z,V.>j< P:L6@<ij°¯rRJ|z¤^N6VH2F*@B4dH¯¼ºN26NF^<L6FT@JVB2J^.R86<JB@:fZLÉ~Y:&R §ð{l8V@^>N002D0`XVDDN<H42*>T^i`X«¶µbLJX@Pjnddlqlurik{¢¨¦¯¸µs0rD>Hx<*2<:R8<4LD0b"Vd¾»ÀyHDH HXNVXDV2,\>8808>@FL:8<ZH\»¯lb2L6DTJBB:4P4LFF2F*8JJ^.@`FH.\HhHLV*0H L6.:h0.2NJNL.(8\]¯xFPT,HHZ©¿·ÊvUa`RNNHh4hÁ¼slT>6 >^NB@208hPDX>:6.DR*(8J2<<8X£dTTV\b³¨XRLT.<",FZ>R2ZV*2@N:fHLru~³ÚÅ¦vorbno¿¤tk¯±°ywqmvm¤¶i6F`:PDJD2J>V.4^d6:NLLFJÅ\.0JFN>J*.<H24F*Lh^JBLJ8:8VDÑ¹nP4Z(
^P6T8<ZX><V>L(<XL0N0@>$H:F*,H8:,@(8N6&bF$@&H,46@TX~´~jF:(BZZfJ~p¢¤Ï§T{D}XL ªPN4N0\Fj,Z488&&dH@JHXJJ4.>R:N46.Y¹Ç^J&:<6F@q£ vT*<0>2<VTVFZPD6>DZqk¨rÈÍ¿ÀÀØ ¡°¦ur|Zi^`rr``^8R@JR¢NZ0b6f4VJ 426L\DFFjF@fBgÀvi>20BBB.T*fRT2JD6JJ*FF,LVzÌ°qN@<48.0N*L@T8TLJ<@B<Z4(Pb,ZP6TDF*T6D*.86HpFDHbT8$>`Äqc<X(486*>4RD¤¦²bk£»pRLb$40<@H2:@0J:N>8*(B@:`.<<,Z@V£½vV:F:HTBPL»ºlkJR4*F0L<\>TNT`¡©Èp}£v®¡¥qo{U^@:JNFRBX6J:0RB^FLÒJ>>B.HBB.VD44Z42HPTPV8&fDFª©±>8l68^:PD,6B.`,PZ">4:PXTp¾uXP2@FZ$DLn^b<B`F:b:NFZ6&P@V:6.$*:@HH&8@FlJ6<f:(,"*@2H<@`z¥zPX,NHB<4*XP$R:ZRhº¶ ´¿¬[J@N@h(n8H6:@2>(N4&42J`@0FV&X`BH@¾}Z4&DT> 6>8DXo·Â¬tH^D>^JDV\SHvgr§Î± bt^NV mRFLRLR&8LLDT`qPP@N848B>L2\µZF^<RRB>ThB0^>2LDX6882PRZN^~¬ORR82F@Rd<<H("FdR<(B@<¨.HRH4\B.J4<HbP<LLN,B(HJ64N,<:<JFF@R^BbRX6>&D.`F>.<R6><4Z»vNHH(6>R:46T80D>V^fb¶Ø¥uZb:8J$.B:, \N,R8ZHDH:60&H6HD,."VxÃ»fDV8TB4.J>V@Dt´ Oj:X22{®ªºs_|NBHHRX¸¤jN`<>0V2HHRFRn&>6Vh<H@VP@BV:{³zf\(6:N6D^<4@(DT&X80V FH,8hXiyU@VFTD$J&<h4*TZNFN.Tf©´`H0J8(JhHN^>RH<0H446h8h0L06>0<PL\(ZLDT6H64&L4F>L4<08F<,@L_Àª^>X6.(X8@bJ,Z<L8*jR(FBÊ£{<J64&D(6<JD<H66F,d,4N::HL BJ0lL `DL"L4.F>R"j8BBw~²²­¸rwczåºÖ¬}npBD>HBXP¶J*>Z6XD4@ZN2:4*.P6D:8><2>>^P±X>8P2<RdJ<84B$PB*:P4|JTL:8`¤¥lZN>l:6t@RX>|JZrÕjv2<^8LZZ4Fhf^0<\.0<P,<HZ8(22.H:20R >2>8D>DfX:4FL8>\f"VvHªng::LL8BL6RDb8,:P\6HJ4:0BV¬m>H4>J<>><2H *:<8<NDN,LN`RXfN`TR<P2HLdF8><DB6&0@B`µ¸¯Â«¨x¤~iRH>>8DxLNH<bfyYpR,ZBh@,8HX<D@6.V0HRJ80(PTDq¢>64H&`:HH.N8.@.4X&.<2*6LBpLNbºtte^Xq|`t¼Â¾ pT2.TJ>j6N.6@4H:<N<P6LBJXNdF86&<:j<6TF@DB6688.HF$B@HB\8V«¸PP.V^BNTJD*&@>,F6:B2<H22hzX\V4D86lH@L6,LTN4HFb84Z2&T,$0FP¸£q00X68:4( N>d:BFP@4Jlu±áÌÁ·§w]`b6ND6JPPL62:R¦ZRVD@Z.,D8F82N44NVT.>f,D2Hur4,:B8@6::V0.44<.2L286D*NZV<<h·Ò§ª¾¦¥¤p¬pl±¢BH<R.4@6H*L0:BP$>0X4,D(RV,J $"@D8>XaHV8TP:\fL@\(4:>D08>}¤yr00@&FD::,J8TV:FTLD2DH.DB@d¾n,(T>RD&B X(<\D0JJ6F,@HH6dJ:.0n4`$<4ZH&N*T:6T.,.T(H>[|­ÄMVF<b(,B&0@t6L4TXL~lBPDBD6*6@.XL:Z<(:Z6H<PB&$\iÂ6LPN6<48:H@(X0:@0R6D6dP288$JbÍ¦bgkoxzx]korNPV^qB:R8VZP8:B:H@F0B\2<6D8$P8@F4@8<\(0R^BN,H<\dHFNT4.4Z6:F>]²¡nT.Rb,(Z.HH.4N@@*J8F:.>$PLBat ·R42BP@6>@ J.DV(Z\*4*T6B,44R^Ç¿T.:2PBHJB@JBT>46DBT8LX>fj¤{jB2@R8B<D2RFZgZZ`TX®alPJ(<FV:L@4*0X6ND8JB^D6NLTLdH6@HN^(JH0B08> .RFH^2J4fT<.\]¯lyvfB,2B0D@Pm46FVH\¨f>VV<6L8Zlb*LDF@R42V,6886(08@BJ6<6d<D@<V&J8H:R6PF@8N:BZ¹ bP\@,8.J>^,Z4>JB8,D><\\":DgXe¬¹SB8^..&PZV<X@P0THLT`2<,8B<4Pf»ËtzDN84P60L<Db2JT$(BB$PHX6j¯"HP\HP$2:\H<>R:&6How£f@D\.Rh6*:R@T,T:".8DLF8J@(2saRJ:<$<B08D:FZ4:VH(>F2*4BR@>P¥{y`L:DF,&66D:V<(J>6B\yªN8F,0Xn(><D@J,@D4DPD,4NP4642X$(hVPPV4@><V,H\B.@VBJ>Dj²¢:^B:J,(<RV".:(FL84F8T2J4&BH:Hh¡T.&&Z>>BNT0\T6>\424B6FF:0PBgÍpZH@<4P.BDV46VN.<D<<<F@TJb±_<@8H($*D2:PD:&RD<Dqo¨R82$P>8"N,8 004R4P<0>FRH8PJX¹@<:FBRNBP2P4J:<DNF8g&$P.@JB±°xPTf:F4* JJ>N>J6B2H*FTd^HNF&JP&<0\ `F6L6@LN.Z`Dj.>8Tf@F@:XL::>$BTDB6b*":HBd½ZDZ,D8 d>$20N@BJVBB:XBB<:,@FLHF±DR(BZB`:0RjBJRZHXDj:(JD,@u¢¯eZF2R:2J<,\LB@LFDR@B2FBD(BdÅ»dNF 2HHj@2\0,2"46@bEÄyL`4FF<04^6>24.@DJR"@8F:**Z^~ NN0B*&$2@@D86$B46"@` J6<LTL¥wL2J`8FJH2"F<\H8:LJNJR¸Ó\0LH6D64D&F48*d(@:*F0HD:Dw6<68<*,88<:DFv"ND$F*BJ:NsÀ~D6>8PH6V:JPV<@02$>$$<2X(:8:4H6Zv@VLZ^,F8<4<82$H<B\4F$(NZxÁ¸TT62X.F@4<D0DRV4J6@>@R<J64¦s0BBTL:Pn^jv:<LRXRq°[NR(BH,TF*VP"0D&J(:(6<FNJR.8w·k`@.4XBHFPJB8J6D(&6D@B>\jPw£®k8^PB6@J((<\D>>,D24FJRyÄ@@(<,NL<V2>BHRBX@:T\8T.26\4D8F:Zf,L4\HN:4^@2@PJ@@LlºXHZhJ(.lH:\:L8,4D@828:F>006$H("`¦sP4:<:<6LTZ8h&6NR(:DLN24R¿­XF:DDT8&D0<J:F8>F@T<F:`:B6JXjzXb62V8V8F>FH4V(*FH@±ÆYRNN*R<0F>XBN> BBJJXb<FTc&2RWm4DB.@2F2@<Lr2:"j88P"\X:J(s¥iP(& >80F>@RJ6(J6:::4XXt§b>bD.,&DXL<L8,$L$L8>>J.B\NHH`jPd>L<\VbT84F@NPFV:Xlrl820T:0T`X4<8>N::"@N><N2ZTFH\0fPn³¼}JN@h4:^6*.JX6LJ:D:TD::Dz¹oH8(L<^@h,:LR:&:$4@.@NJ(F*Fb¡~n\:TFD@@P0HT>J:JB2@:R}4Pn<8BF@N.2D<.2T2:,>BD0<(>B|:6@L@F8:Z:FDR4N6D4H0<JHT°º¤ZNR<J\$PB,R.J:$H&FJHF.Fm­FLVnD D`@RZ444(J0@F$FT\4H¡m¨w|kejgn£o}vq¯ÏRBF(L:H*86<DR*>6LJ\DL(@.:<<v2<:@@\ÓTRL<DL@,8D*@^BB84@*<N8`È LL0NPX2:N<.H Dl,2d>$B8,*JHHZdxB^>DXBPBN2:.<D@H6dJj°b<J@V&R2JR*V>:@4JV064TFX8$TmËX<4B@*>:d*T>"@FRD2B:Bv>Rn´«XZ46N8PZLH0>P@:2FVH&HHDFh¢zR@BB..*\\8L,6:8RTlR>8*^8RB ¨§µ§¤¼¬®¢±£Ã´YNDTJRLT"4Z^Vd>JVTF2V@NXF4HHN0LDT^h¶sqeqNHZ:.Z6<<`J,H>D.L}´wfN6NN"B<0,BT.$,B}JVFP,6*TV(JpMcFRD:(H>RFD8HVJ*<B8<^qrfDD.JPb@FB>2&8T6H6>\:0$2>LpgJ$J6BB&R."<NV*<"TD266R4É{P:D T0>@J:,LB84$L0."bVL82h¾n::@F0JtNJ6.R6F<0>B6D8:>6<\]pLgxªlSwukdTÈ»~p"ZX8a>B,Bb:>HT8VN8P:$B2<<L.XXTVÉÌº°glfpxVFRZXDbZV ²b\80J44Z`^4T<R>XN.RHF,VD6*JRp¥]<pF<@B26Z84*fV>&JFawsRDBJZ>H:<N.F@8B6ZD@2NJF<NTw`V0>0FxDHHTN.V<00D<H0.@0lzi\8R(TF<R<F86\Z>8B4V6*RL<Fh°l8FV4F>2N46VT>2PFN>NHX><PL@PBfDZNDF,FbhV*aH&LwXxbDdX24@H(0>6PLj0X><<>BX@:BRP<F2TTm·©Ö^ah°ª¿²p{ms{jVBNñ¼PPJRF64NJ.LH0,8V.RDL@J@>0D:4DLl§²o:::(DT40BTD&4^6D(@l\¢cNL6H>DTT8B4hV<88@BJFt,>.*H<Jn¢`,f4R<TH&8BLRF^D*bd,NRywVTD8L:<6J@622D<:*(0JHH2>VH¢\ZB(B0<<J:><DZ@N<$D*Pl\Pj@"Nb**LD>2VFN(`2<28<46v°®{eJ8F@@\LLP,2DFTDHTT64F*(Ld4HV28Y ²w@NrL~yjn¤y¶ ©xf<2PT4Rb*4V<H(4J.@8X(PH8DJD2<LD¦6D^6>HJJD,@@bJ2&*Z6^ÇpV@"L`.06<Z6*J8B"jJP>^8FF60F2xppV(8J6^N<B2>RDN>6P*4,@t¶J<NFdd<B^@N>FJ*4:6JFD:B4DJm¶¥hJFHb@R::,2JB$".2D<FjBr:28DF>ZN@8L(>P,@.V^6>,X0^¡L4,F4<F82T@F<2.4tL4T>,F80"\Z^sYjlD.8LHN0fLP|jjlo\­³·¶hRJ*HB04*JlF.H.>$:6L<D0 Z$.BJ2wrR,&*2*.`8@V0R>>L@`6°BD>8:J2T(BL,<HJbN&\$HBJDV>J^°`P<P48FB8>.4.&>08`8R@4_Ób}NT2FB (JVBBRL0DR@Zb>&\JJ6BDv¶T>DR$X:H>64@:(`<@JH*4@0V$.(B@F2H(XH28`808N>JRLNTXq£v|J.>8*888$<4JH.<D&^NTfl4:Fj0f:ÕnBBBXHDRHBFB>\nND`ly¿É\46$"B8,$DBL>>&BLL(8>&*8F<H@$^qw§f>:NBJ(.DX66L*,DD::J[£azT>6:6*8<&.B>,@R8<4RD>4H6:FFTß¦s@hXJ,J>8.DF\<8LPT<<R®XN*@@LD>H..*&"8<P0>8@NpL*,,>@yf:B<4J&F2dD8PNL.@J@L>6 F8,4>FX"LT:<6JhF40F8F2RnXªX68:V4"@HH:Pd^(F8X8@DX4^"^ZHo¤@N0JJD<D>J0$8<BD*4T6\l~ NRF:<.8F^4L:6<H`2N&N<>:L>2.>&6v©¯RJP22XJPP&DPRRB:06.V<®µdb<F>LV"6<NJJ8LPL:P4NH0@V>VVk¹á¤NTH.bJBHLDVV>66@L>6N6T4<P>N@Hd42DN@R:2H"*,2,D&@TTÆ°yL6R.D>:@D4<.PX6FV2@NV*PH@B@BF>V>$^6.<V>,P@FF,\<q¶XJVH>6>$h8@<8.DB"HF8HdT&V©`V8<JD(^*<@40$J( <R,F4LyÇT`,8 HJ((TFD@4TL6>@08B@FX46@<:DV£t0.N<$ZZH>t<0FLR6:h,To|L6V,@"B@R2Z2>..8(dFF:F&VJÍÎÑ¸Ðw|hPB:\H6J*B6H<2ZZc¤B$>62:6F*LZDFBL>RTlBJD022:B@@p¦§«bLHFD8.HP\.<0Z0`@6:.@<"hDNR,@:8L<FBNF"L2:>\4DFR@N>³®rl(*68<<J:LNXR:@FF2BD&LV0 qJB"HB"4.@F8Rjb\J64BNJ@TJÅ¢L8JTVVH,2@L2B&RBLH0:bV0&Z@:,82RÈ{fVFF2`P8B"R<B&6JNd\Tv2>2`NB2JJBT4TLN6NLBB4J}s²·r±Ê²rdDZ22,0yT:*N<h¤°"@8:>RRD6>>^4N>2PZNB>R4HjX, .Bk¨\F68@460fd:F:J>JBB>::<&\^J6DBP4X4H2(:0>>T>JB<LJs¶¥@6T8>TH<(DD2::2P,0<J0:Zt²gX0*D&FNF<02R4dB* \&B:F>b:z¥}.2<\BHNV@F40*>P2N(*H*FdJ@@6.J¯Î¦}adq6`<h4BL<PBL24@D®¦xTN"J.<B@`,FJD868TD`D>@Zr±ÉqQ`o´³«jbg4HF080..:ZV¥wD<(XPb`<>>`F>0:H0^0NFT@$6,P0Fj~°tZRBN(F.NNHB:,TP8<.N8T088J@&N>6D\DRP8Bj0@0PRB\TbR${§±bH0X>N^2:BFL@L:>P8B4D:Pl³\@TTH868PJL:$, .*>`H2J<HNRB> bRJDBV^B0<84T2>J446dJBXT2.VXÂÇîÚÅ© rhHR8::0,,TDFZ±^TF8<HF84.@(<4D.FJ@.HT¼nDPBBhL±Èw|j@NNVXL:dbº¿ºR><>VFJ6NBp:b>8B@2:J4d:\B\H@P0Jµ¤D:b 6"0Pj,220222"6:&4B*`\J*"&2HJ:<.@l,4F<60XN0R2XV¤²dYnfB>P<6rZ8,<Xj0$.D<L~°h"P>XX">NBJ.FbBLJ>DL4:8>P>4¤nt>*F<F..8F*DJdJPD@H::8`@R`T°Îµi¤¨htqdPhb4H>0$Tf¹ThDDFX:F^F<B:6BJ*8FXVÄÃ¬Z0TZR(H2\]×¬­|T::>PLw±¤|P@0>DPV^LH&"04DFB$^<J<DT.>L2H*0VNÄuY6JXDRFHJ>@8(*V>06L6V`>RDR8J(4X<RRFTDD(hT4B:<J\.*.Ty­Ì arnpb@^8^jRH0FJ>HÐ«e0"BF8<6<HPHR@bN4F$\,B68,>BX­¹{:.44(<&&.20T26`T2$<JLL<dÈ°Rdfµ¦¥°«£f^D@fn{¢§Zd4P>2<&$$FH&6:JZ^¢{VPPHZJ\LH:H8j|±°³¾¤Xr4@rl¿udN6.@BDL@Rd,V8&N&T>FV .:H:6.Z&:B<Hc¿¤ZHL2V44\<@JPH.2`F0BL$F<"V^PB$>LFF6(>\4ZV620.d^6@.NbyÞµÑ§¢ £´g|bghblVNFb£º­VRF@(jF6\b(>T:D^DFVT.,L24^&4F©¢tL<0^NB8^FRF<:86>LTB6.^©y`f@NRXj©³Ñsnvrb¥§d^T2Pb<NDB"lXHD2L°»Él]BB::Lb4:nPBX>FNPo£½yn{¶F:@&0JLTHX<(DN\FB((,PLZ<RB.8B$RXR RÐZ:TDRJ2V@8HPVBD$<>RT:&&XV(4>>>D>D>F@4*HJD2>>0X8JH\¿Ú£g«±Ã»ÍVlo­¢¶6\8&b:D>j42BBD2>@DN4FHbN<F&JF8N®²TJH::F86@v\:0NJFLL(LPj¯¹aB4DNRn,.DTlbds¢¶Å¦r­Æ\F<l*T2,H80RJ@6hpµ·©\q<THB22>DTB,BhZ8<JP\N¶æ~ÁÊ|^ B,:Dp,Nf:RhJ HJBTP608BB(ZT6JL<46F^@<,:LTNNH*<>26t<N8(.H>HD.DNHJ08B$FZJ8N2X8J@^:0<X~^bPur§ ~¶²¤«½ÉÀLJ@BR:H0>6@6<N6D@4@>HLV2DF`.,8^TxqRJ4*2,6*BV:4\4LdRPPNs²¼}f@\R&B68V6J>:8dZwn§ÔªÐ¹ZH<6>.@NB62:X\³¹¡qrh6RD.<6J:Bd4R&JD.4444vdP Ü«Ö§pspPD:0@N>00`.8B2"H:D<BLF4(*N>06>FF8iÐ<:.@F2j2:PJDL,Ld2N6F8R`FLD*VL*:Bf&(D8PX> F2@b8<u¦¡LJ\,"@TEXhL\xXngcÐ§ð{N4<2p8L<DX>B 2.bFX>*\,BFJ0.4Z2(fJ|£´J<@>F$>:*84.8R<H:dlÀ®|zRTF<6HV.0:B8F<X:^hBT>wª£Ù§~R2:6>FPZD^Na¯¦²|_b*D@>H.6&B&X:.D6X44 PL8H2ib®¹~·|`dFXBL8BL>NPN.6:DBDJB*&4&ZZJD<B.vzq~pBR@FdNb:PN<N>R@:F6H&>\Z:44N.2>248*$@8L\@6@0tBVR¨`<:6FDjNXXd\`DTTTg\¼¡P`:<FB@LV@H6<L2NJ$"NTFLH@2>NLD>*Ld¨b\PN6>2DNPPjPN<b®@`2BLF.:,(&>N>2H(4:L0F:6H^o~·½x_:@dD@0N>\w£Ðn<:@2@DD<H2N2NT<2$820>>6484PqÀ ¨htª°£kT:>6d8N4.h2@FBd4.\J@BP<4*><V¬{ {o>nt\4`\:BDPHFTzBHB:RLjP0T2BL0P@F:8,\@:2H\vpÎFr2VN4NTR<V$4``6>>"j´¡lT0V6<@P(<B@(6<D6ZFd8@4>@:&>R@,68vb«ÞÕ× \L2V8@^P<:6R2s¨tLH"hT>HHT8@ND.<NF,@D4>D$@F>8PT«XF.6JFw~¬¶`b<J68*l,D066:D@&@BH**4F<>T^L8Rn¶¨v@:Pp||¡ºàd{^VZ8.24:"4BFf>PBJP8RDRNJ,H.ÆÖË´i¨ªyh]|rzzjqbdHRFb,\:BL>jZ*P(J*6B^>.<B:DPg¸ÓnND:B\\>>6<P2T2FFVJ¦²>\P42PD&:H46B4NB8RR<,.N80.<VFDRL_¤ÊÃ²¦²wnklimHPPeD}´Ã84bL8D@Z@NBB6LH@<B6V@,.$*0T0B@JPÑJLBgT«À²p(HH<D,(B\&:2BB2H,rLRfJ.BZ0828¨TLHPHhFn|§£¨w^d>T:>*BL@88TP4LTDFB(>@tsæmg¾}w²y¤ ¡«2:>.(H8T.BH28FjN<:H$2H(NZ"VTºwZTR<b4B2FB`>6HP@>:\4`µva,>J8VVF>@:^BJF@4DT@D48\,FF>H0B6­µÛwvk}®`¶Ä¢py³bpN,NT<8DJ40&ZP42>>,F0,D86&<*ZV(lZn«±WTN><PF&B"8P :dDJ@8VN6J@&8fD4D62BPºPj0P(L`<:dXg³¡ÈºdP^Z0b2&D4$6L*VB8VFT¥©¤k.VR\uV]rzhfhXbbo¥Ìvf@TJLX<.^:<.*NLhBV@F2:$DJD\®XP4R*6>V*D4JbR>6L<@eJT.4DJD>B4"P@JB&:&0RXJV^@2L,P¨ÑXdHXHVSa|´ËÃ±gLL>0LF6<>*8.\.&4@*L2<**4>4@:N<>NfB»©»´­\[FB8*:HBL><PJF44R&L..2$F:JbH4:N,Tb±sL8B4HR^\.8d¡~¶Ã¡tjHR0R:6LL@DF@D*R¯ÅhtjP@2>:JFDFDL6<6^468ZLvV68*>LN,@06\BBV&*NJ.@&8.:PLfT>BT.F02@.LFJ6P0L@*JPª³¥XRV28L(>>B>Z2&L:0T0\@6DN@Z8"4<jª6J2&&DNb`\bw_¦ÂsJn,:>B6H.PLRV:8N`&DFDP(2FD8:>$J*@<22FmäÊ¼ VJJb&f4FPD@ F0><$DdRJH0:H$20VRV:H:Tv§\<@><nV*6:F0D2RLµ©¶2^aTNL<HNDV2Tt«· bZJ:6jfJ*H`4l`d2^"(`Pp>64::B8NVT"60H*,F46*BB6P>h4(>d¹XBTLB\BL@8Jb0:D@D<B2Z_²ÀN6<<FJdH4:LF08XBrJHthP>T:RL>\  hRNV8*84DH&VJH8Bw¢Ét@>X.T8<<:J8X4:FB@@LV<RFR.:(\2J<>&8FJdjÒ rNBP>@n6D2>86d:6.X@*FPD4J4^D>><>ZFnÉhTJ6,XBFB<x(@:R<2PZ:§¾Æ|IV<HFH[¨|£¡w8Df>vL&J8J>^:>BFB@>Z:@>&N@><68jDF.@R<J2FH^8ZFLZJf2z^J8.4\4*LP0`RJ>(8HFP.X~ÖÉNVN40F.2B*$DRhXJ<.0LFF>.8V"N|È°yTTF2:,L@,TR6<BR8Fµ^\o0^<BL2D@ZdVD@VPPJHB*6<8H& D4<"<.bvºÅÙyXZFB:6T0.LV,@<*>0:N0X406<H8<64(>8r^B£>@,@@:X4\(^<DF>R0J2>@Ry©Î¸{ZZ,`®Ý°iR8FTHV ..:PFDJh.LBRR,<0FV44FJNHDRRh6<P@,FLFL.0JD6LJn¸m:<\NN0(f0N6H LL>0DN@Jm­Õ»¦f:l40B<FZ$0*>@0,FB68RF>RPbÊmP04(JND0P8HV<s*"d\TZ¬^BF&RR.4P:ZH@@6T<:*0>2NT@J.L8Z*<h>Py^°ÇÕ¶qJ<6@,.J*04.6JH8@Z>RN64P\J8LH8FTFB8f~²V$02F>4bPB.LFJ<f*08 DL>^t ²Ácxq·{¥X8@@:*NN:D8R,<$DVN>F:N04L"H>>68L"<8B.d*0J@>TJ8(6&D$,LD£B<4VF0h@.0<JLRPB2JZ<LO¸Ð»æ·_~8F\2F8BNX4@66<t>P62TB^¢~HLVDB(J"xP,N602Fh>F<XV§RNT6Z8PlF>F8DLP00FNDH<6Z0(D8HHx2NZ,vsÂáá{PNl><B>DP\28B*,&FJXFD02R>2FFB:>>(LV¹]\pLN:JZ4FHB4NND<F>660*@.JTqqu° ¢Û¸½yNF>lH.T4^:\>D0H68X<*X0PFXR*@44NF2TNZ6D6:66R2F.NNL$L6Zu|\FB2B0@:>(F8JHVLf04X<dÀ³¢©¸²NF6*:\>X.64DXN^.D>PHxH2*>2V6P>J^N(HB.JFHF@p²k`8FP<NH<<<FBFR.@<R*DH:20@T::>^B¬¡ÃrWt|FB6FR@(J>F2@,8XT8<@,j>F6^.V@@TF<¨¢.4P"B2`.^H:>F,,8N4N>DV84.FH8lT¨dr$482`D8>v*X@2>*$<2XF&PFlX8B`DD0<bZH<XHR:ZdRL0,86PPN@b§¡{F,2T2nD4Z>ZL,,Z6N.,[y»¦£z@g`LfLdVFF(&820J60Db\nbNP\Tf8F:80LR$.L<&L6VXXVzÙ\0D4*Hd&<2J<00L4R06>L@84D2H0FZRpd´¤£¿Êv4<B*V>"0>>L<\J(:`PTH624B8X*4>6NFf«w>D$PHLB `><PHBLR8}XDJF@@2NV:jDPX¯Ð~ZHN6&(4>L,@<*PLJ46<H8PV:(FLP*@ (*>R@:$N<:H@(F:TDZ@.><BRL«¡XTNB.N>\ TjT8&"B<Hlh¢±ªeP>0TVv°¢Jj.\Rp"R,8>P(Hv[¢±NH>J@@0<D2.8H<>2V&JFF(8`H«LH8V<j2NJ0JFDJN>&J,BD:0,4Nd.TdHÄ¶À¾Æ}@P4T8:FRT@>6DR BHBVN(b.DLFP6Fd<<J*BD8>DJ68 @R<X20,B040BZJXH<LXb¨y<TF>8PF&40466HX4&v
6FF<N>>HD6JF.4>0@:PV0BPH,2(HNNLX>\Pi¯·i88,F(XL.FR862HNL<\L{µºrNV8@.HB\l£¼ª¤`TV0@LB@0,Dnx¥rxJF84$@JD0 <BB@(BBJ.LFB.;ª³t`(B406FHB4Dh4L>FRRJ^FD64D*\:ec^zHJVzÆªP2>828f8D:H<H,p*H@*>X8BF*X<@,(`t¢½bWfVV4P><N@62FX<RDpL<:6ZZJN>PLL@4¤ b@L T*>\6@:>4VH4BB4$8FH@6N@Z&(N0F:2<<D$6FNLN<(<H66:<.>P^¡{Y$vHFT*HdF:JFLPDbf`º¿yX8@6BTBNLÁfHNXBF0R.Hrd®uZR:$66.L..2F<(4(Ho`D8(RBD\rj4HR2,`RBVN F>.(L@*FDJ8RR2PZu£Ì´FRJHBfÔ²dPHD2P`(>^JTBBPN2RB2RBFBF\DL`ZËd2L84<6.2LVTT@R\R6L:&T2(FL4.^6*rD|¹T@4\>6H<8<BJD6:<J<H6@6:6H4uF8H2`X8,02Nl`DB48d>8T>X<4BH£¡M:RNJB>H**",.,<BP`wÈ\N:D&6`>PL@VFmÕºXP<<JH^n®¸ÕRPX:><2H\N^V<P@0D2D8:0DT84LYu³ËJXJb..2Z4B:>.>R8@<R$0dbfQª®p^PBDJ.fNÀ®wL<<T >d<XJJh&,X.LR,F42V8:>>J~±FHR2BJ.6H>Z(*<D0@L<@$4$06`R0&:,TU{uZ:$LVDT8&>>6426666F4*>8H<Dj>46P>TF48DR&8JP<ZN<<D4\^BFsrHB>6&8.X.**}8&JTN}mÄ|:dR2,6D$&V8JLB`|Æ¥qbF2@Jã§h.X2L6ffLNB@(4BXRD2B<>@`<(&@V_¨_Jp4&HL8H<\P*\xBP:@:RZ4:v¥ ³}<HLJ(4\:ZRu´¢X>L$0TBbD@>H F6T62F<NF@^T>>\¬¹¦HTNLJ:2@6B&L&@B.@PN6,4:.:2@ F<,0L`H\6HH*XVV>.J<L P.@R^@<J4HR*2Ph( F26:J4,V:>&DFJF6f<HB§¢ÆµeB\FF(>>::64:4BX2r¤¨@L>PDT8^><d:><6HXX¥°«~qk¸b^RPJ:<6hF8:8.^B:J4N<8f:.&">R>NXN&H*D@<6BL4B(>D4ZBDr$P^³µx~l,6D4(04R$4Za¤©rdF:*>RX<LHX@N6F2(LHH4V,6^>µ s.:T>X8BD4X>>.R4@JJPL: Hb4P*H(0Z.XT¤V8$F>DPV`:<:FH.4^H:0^LB&B@44B<H::LZ6J>J:n*6B:V^y|~ ¼ñ¾ZNJP<8d6lVH$8$gÀÉ¾JHNL:VLD8T8@@HHHB>@LB]¥¾Ó²hXN2D&\B"B$86B6>8H2.8B:>V,L@B4J*@d§ZD:4<:j>L*.LJN:RDX6rTLa§¢¢\R:D88:T26"fT R¤tNP40L(\684.f<FB:>T^P6b6NXJX2P6LL:TB`F<HD<dJNB*8F:,6@&>8\V<<n>$L2pN2<2.2DB6D,ZBF:FX,:0PB0NPHHXRJN<2PVFiLin§½ÀË¡ºË­âss`d4V602(D4FFRd²bFRH,8LB:F*@802PP:>F8Z4cy¥ÖÕVZD<`8N@BT,LF:R<*T646N.TP RBNHBRHLl¼iH<H4\.>B0HT8B64FLqúeh8>L:`>FVN0Z242Ze­kRX6<JRJ>HL66*R<B@4JL2Vf£g0F4FNF@H@@2THFN4BR^66b,08RT2h>DB {l."2:&No0862@ZFF6D,D"H0VH<:Tb4JVBv`>xf{®¯­³ªzlnlYÇ¬{w4>8^H0TFPiªQg>4F066>B<J<,F`B<,FB<LDF<Î×¡:0FB,0:<<D0$2BF>XP@>0DH4L<PH@:8@P^X¯k\T<0FB:,FT<$:h.L4Bw­¹BZ<::8j>PNV@,>L2NFLT¯£Tf `P882B.P0(L>BPhq®Îzf,4<82FD8Z^XXND4&@>B><:8l20fJF8, BugX6l@RF0XB4@6*2$4:"H*<:F8P:*2HB<¡¯¡£¸²¥²Ë¼¨§xed2XHp&X6X¨ºimhb^,*$Vfu £ÇF^BH@V0T:4L6R<R@@$@ B<2`,N:R.:X,.J& 0VDJ&>>>`BF$N8\J6@<0.V@*a{¥£fJ..B"2BDB4D<L.<ªÉ>@46h22.4<F0@R^6@p"PjÃJZ>DH4TJRJDHXZ`oÀ¯¤×É¤B6D@44J>PH4X2B<2,DNTF`PDDT00><<JJRR4FT>(LBZPX(>dH>c&$$Z4<`>PB2>F0´ÁÆ¡ ²¬nldL^PXV>F.,Bh@`®¾¸J.X6:RÇ°¨p@V>D2<2<D@*>4T4XFLbd4:TDT*,@@f£n8T>b6:B0<R@>>RBJ,`X0@B6J>4@::P6B\·¯¬yT`PJ6D68R\ZJLm¤³­`XJ<>B:>8R(DR44P@L\LLLfZBD:<0Vd^~gz¬ÈÓj\p®ÇU8<:88D0,86B"LFBXZN2LbF8LX:XjP08PyçqXJJB4> H2DPJ:\8ZJ4^6:d0HX:8<D<¬¬ª¦¢ifLk>:D6B<0Z>jTB*.\Zv¶£J>J[¸XXPBH6>4N48DT2,0>L<@&B.>&2@Nd2B~À^ZDa<j48^^F@dT0<<228@8,^4^6V@P88F"\{lR8V6D(6@4T<BXf¶²|N8<48:R:j0NX@J<<0BNDf6:,Jªh<Nk`g»«§¿Éxfe>6bm4>:J08<@@6(>T>B>>>48J\,2H0P,D.DZ¥kPVD2$N8<NN:0,:FLF,$0&0DV>6dB>JbFvauJpxLD<RDfPB<NJ(D&J6T\R>DX¥»ÍÛy¤w~©LBV:2<0V:N6@DBR.V>2PLZ@DF42D40@DooPH@}*<(&6P,H"NN8@,@*"J(R<6:6BH,Z6@@n«ØwNJb0JR(L@@:avi}FVDH2P&FJ<<...0X(H"@:@2JY^vª¡£uRJ@BrDVpR:t´Ö~n\T<6B`0H86R6lNX40.4(62J@:."6<Z«B*BP^B<@>B460X02LHB8RRDN^N<FF26PvkLXX^XN><F04X\*$B<88:d,$P6PV:s²§¼x²Ç°sZ2*(&*"<TL6H2:H<:FD@JD<V4V&>:JH`44L6:j4Z,NR<^,4RJ<>>,*0DDd<"(J,$Z*n¸¤cVPjLVB&PF£V::DJD^F2L>>V&2L$20B>:DBVTfXvªË»¡Æs>8H(F\pT$bD0<X²Ëp\46:(^@,2Vb@:T:P.N>2Z6P:NBbJ\h\<>B448(2<: BR0@8.JFJ2>6@>D>>2J>k]yRVbVN4B<B:8BDNRR*L8<2L\.6R4rf¬£¶×]R&<&:46HHBD2@J86J\0(PB<P6LZXVNF0Da¶r:XPPP8XR0"@842R64FRV:D8:88:DN:T(pLsÁ¿³§LscPpVÕ_RD.H4ND:,4(0TJ*P>Z<6R:4<\4@2BjSTL>88J&,4`6F6 H<NeyÇqBi@@,JJTZJ<>J<:84<d,02N(T:PNN¦^Hq2LD<NVDFJTbR.(D.RZ\NJ8.@\@8V*8`lab@VDFD0f8Fnh8FdN66F20D4>P4:\ZN\NyÒÅel>*Z@<>B,>8ZBV6:2@DLH8$BRD*B>F\$@td:R:@RH4$2<\LD0<2F*HZ*$H*P&NNJL0NFxOßËºxPâñ¬Tp,<<HJ,6BF,HN T6`8.>NHbF><D644jLwN^FF<J:LNB<6LR266D:HTn¬H668N8H6:LF4X\JN<BF(TRNDlJ>2Zs¦pR:V0F@F<D2FB:J.@6J8DV684N<>TJ6488\Z\&2R,>.H22b><>P(TF4R>DD@2j<&@^8jHoÉvP^X2\B>DN2&<@,268,JDF "JRL&8@L@T:.(»UTB\6:>D8V:2*.J*V8BD4,66f:bLN>VJd¦¥£µ|¨ÍÂö¢vJ@D*8@L4B(0FFJBb0.D>FL2>D:L>H<42m¢N`8,:<ZF2VR"Bd8 D4P24<§ÄtUNP28P$$VN>PHj,RLN0X,DP\J\n¬dhN&<F"*B>B@FN:^R6F24HBH0LHh82L8$@N>J>88JTF@Lj8V*6>R<<L P@2F@6HLN2LPTh£¾ftHN.B>08BF86JB*"LPL,x8JD4F>vBF2X04bPHFB>$T<<T@X,T6>FH0.*HH$*D><8`>&TR¿v~fho¨­»ºaL...JH6d04`8N88<>nX6B*VBB".:`TNN^:06P,N>6&NX0L@b0<F(84FjÇàNJ><JFJ>>>0:"@>F2<N4@0PNn`q¦¶df`>Pd @BBLL:tJRNJ<*0D RND2dL.F.@BH:F&H>L:@:0@4P\D>R.XNR0`(VP,,JhPT"\¥s>R0.8\6<Z6">(F:0N8,JNDBV<JXFLTB.N>FdHBD:.0BFBD8@@HH&&<84DDV,2<2PB>poÂÑg\Hf^v\£\ZZD8<4HX.H0VB:6:::,(H&6@`&@T6DJXXd:"68FRNLH<0@JFF **>.ZNRfT}ÓÃ^W@D",V2,0$FbR:,R,HLt`uqr¢ÄD::@<JL04z8@RJL.:` 0F,.<(BDR>6PN*BT6J<2,22^D0:>FB88"0>kR(*>(<PNJ:@R:b³uvLFZ6P6RZ^J:6N$@@nJFX*FFBJ0V>@*b>@y¦@4D`J8VFBH`>&bB82FRF< 28<6$:$2ÈxS0<0N0FWgt<F6BBH<PZ<8D>@Z<"DH\N2ZL&FH0.@.Xpª{@L04L<<X4:F B`F"R\*JL<P8`J±J6NN<F\:`:2<":]Jlh|°³ÃÀ^fHL&,>TJJ@2L8F8t<VlH6&TF@2BDT<<0RTNV*lB,0@T:D<:@BB&*d:6\:.>F0,*0&NHRmsq6*NHLF:2&^JVJ>6>B8B0VZ8DHD"P.8*ZNPnwb<@RTF8F$0>4,JRJ4,B,6^.8>B4fNy¾x®YLN62&(@B.¢º^B@D2:ZlFN8B>PF$&@<RHPPB:(2N:0$BL`|£pR*JR.>$TN<*04Z>PRLH>H,0>jql6H>B(.^B@<H,JHlB~«y¬°XR\8,DL6,J2@4.j@4HD26@>"T0:D6<Z<4J>*:FT4D8j>H*PBBL42>*<6nD4FZJ@`N.6^PXpfH>*B<6HFL80,8:LP 0J<Z,684DTJ06T:X¤·FJ@>PBR,<8N&@&*2BVHBB\ZB6P@n\w s\>JN062R\8{aLJ>F2:*.VHNHDTJX0B>0FVJ<BJJbRDP<R^¦@8FFRH8:DD*<@F@<TX\dJD4Xpjq¾zN@R6HB6X0F6`VYqn¤­s~¤³Ágh&J@:@<``,2>J0>FDD>@^2(>N>BB(.NB.><N@$.Xx*@JD^H.B<6XF@LR66R28D6RPNY¬oL:h4HJL2*J:8BHHb<VH8\DZJ4^LXN^Çº©{\N<DT>:B4Z<<6L:>XTT<Z<L`B~t¯ aG66000.<:8HY¶g22BN<F4FF@*L2@`228:4<L@XJ"DZV`D]°ba>@>NV6T@R<J44HRH*@`B*:*R^@6lseZNXRJ<8LRBFJty¥ u@sÀ¨²ZxTX$PbVB>F$$T@,J4HDHJFf>H&@4bBPFN2,ZZ<2<28@B*HJLDHJ>2((4d<XRFVF6"L\F¨"2fN"h:P>J,2<@*^R2H<2>JZBW¥ß¾¯²³Æ¦fXR6`>JPRdVRn<Fj{yup\op¬¼¿ÒX>RJ6:4JJ`H`B¢²RF<4VF@4BFR6JX6>0HD<J26.^8>PZRo¨fD:FD`*VBFH<0F2l@X 6<2>DXD`e§y±r\..FBNJp|teHffT\P¦z¥RT:X@*>2DFF(\@N:.nF@R:J*6>TFBF28tZD>B64>^:HJ$HN@FT2VV@@N"8 T"*RJ`F>\4z|`":2BP@R>N,J2DTJXRP:HD&njLZ¥­ª¬ç¼¥`xv_tfx[|fem¥§·²sn¢±Ü®ÐHNT2:F,<D>HZ{PZ`@$F$jb8@"F@2B6BN<4>@,B408JBR4PS¨j.N.l:@@BP<LH2J@2,<2T.B,82XX`Hj¢|R:TFZY~X|~³®½ztZmn4ZH0hbrXZNF:@2$6$hN2>F4Nb:P6JB@*H\ZB0"@6 ,b6B46<T:B6FFR8@FBBL84D,8*,:FD6Bd±TJ:JL6>LN0D20&R0.2<`XNLaw°¡¯oj~H`u­¶¦y¢«tXvrq{´©Nr4J*:8X\:$@ddB*:"808<@0:$`HH>,VJ6@08V:$D8860H·j6V&L0@64T6F<FBH<0`J.<>8:,,JPH»£fRvhntfÌm|vHhFrV>:@XÑ]hX>JJDpXb@.X>:L8TJ^bPZ0T:>|FH6F0F., 4BV42Z&LDPZFV2:fF,ZH>P6,.:04>r@F BJ&FP40D@26:JX8X@JZTomµ¬ÔrTTBRcXB¤¢dyp}\F_VpiRXFjNL.RVXh>}¢·¤m\VFJ@:*4H<bm ØxHRB@:T44&<LN$zP666DLXBF4V:>6LLL4L_TdB@@<84RNJF00:>824HR<h:`F<NHFNa±}Bg¬v¶»¦za{XHL:DHPrT:X\¼X\VB$HVB,L6H8*_PD4azUrdyfX,NL>D@N4DXFJ\BH^R.8DB,F:J@l84<TFJ0fT.DDrfd\:R0&>TDD:@ZX<do©h}oD^>VbP0B>NmhhZ>^4>jLVPLF@ZFB4(T2>*P>0Ph²£qLNBtZL>6nBuH2B>BNF2@B0>8LB4<2:\8F8B$NF0.:BLw¡cP:*H&>2b<>x(<(RLV`i,HLJ8*8&L4N4N_ºº~r£ºhfH@.<4@0P.^HbP{¹£V.b&PV`NT@\JrLXorVo^ves^LB40.LH,(^$TZHiBRNVN064PN:ND@L@fDR,2@@8RkÊob28R^XD.:6RJyq¼¿ÕH`XB4Fp8*@(Liz:HPB\\\:J<^<FHDDRH<,@tX6@8ZgÊV6<X`@0JJPn? sf<4F8P@><j"&DJ2@dR*N:D<JJH@F6(V`º\DNZ<<\2,NFRlLD6F@F>L"&D&@,bBB8FH\x­¤ë¦¦¥«±vLHL8NPB*,6>\6P<Nl£¡²~glukNH\o~q¥|zy³»lZF2 <2*DVV*VP48D:$<>:**<46FXLD@H@k,B0D2P¯m@Z&&$<JXTzn½j~]WZH\FH`2FP&@TZ2vo>BHL4"8N<>XBJDF@@<TNL:26>y`¬wA6R6,LPX,Hvxwi4B0@*6.N..0**0"48L@>(<RL6.Fl:ªPBRPV8TTBD:2(J<68D@0T8P:2P6PR@8T48ÙëÍÛ©~TNN`b4bB8VT:V8^H>X>r¾É´¥ª£©|Á´§«¦¨§¨qJp,*D<>BVH*"`:^4PF@d0J62B$6P<<>B@&4L80:Hw¨t@(:DNnht¼Åa_N4<TF,b>VRD:^2@Z`(dA©_B(LXX8BX*$24B00@BP:"\B6J:8LZo¶°NLH8HJN8>}fk<XH6BD0HL6RhJ,0DJ>80H>@NT8<@TJ{vP8P20FP06$PH 8.BPB2XPH,L8PR4`b<LTVÞ±¯zjF66LFL86B(N6RD$Pj|×¶µ±·µ®¦°¹¨¸¢¸Ä¨ g2 RF8d2`4L0,BTL<:JHN[VXF<FPPF:@D:8DBPT(D`[¶ÇZrQ`¾«°  D\FF>..2X.J.RV\(D.66\@k~nZFNFLT806:@$HBJPbF2@DZ,R\H>8XZ¨À¸`2`6J0VHS¶³N86(V<L$R8BHD<NLZ<>:HN.$:2P6:>|N>*,*F<^.*HR<@8.J>F>D8>(H(PP4 66<N¾·¤¹È´}pVZ6>2DT,4@:,_b@v×¸zwokÎµ¤{^wFL,F:.<F*&4FRVL2 8@F4>FFDL,Xb6FZBDRF<H8@6Xn´~¼­ ¯n|B\ZF\:^N>`:d:^FZ8ZB2D8B@NtldJ.PD,:NJ26<6F6J@*.HN.BZB N<ju£WfJH$R8<ggs>T"JRF@D4.LZ$6$:<2<H\FH6>6JPR@n{{xfJ LN6R2RN^\B4V^dNh&HF@<2V@<brÔj¬­ÅtBzw\Hb*@}F_h«¨¥xHVm~n\ktyey^s\iv®W(d82<4(6,@0JV^6*R24^N@:`D,B>P6.6BH*^VH\4^Ç©Ï¢rovB:J@2D.DP2@P>>DhR<VL >J@PLHbid88N0<D.R:>0HF8N"H,&L^L68HT>Vfky£FBF.h4ZT£{DD>XD&4N42\J46TN6:<>FZ0bB*`BRt~«]kTNh..4>FP6@&F<:F64B6:N@B`2<FJZm©²YJLm_Þ¸°ª£kdkZbLDfa²bd@N>VVNLNJjlTXaZnq±®È¦xlLH@\4B&$H,:N*BFFZ\4:6\H04DL$F2B:R066\H\Ù©»Ñ¬c\><BLR2LDrDXV0N(DD264vH42:>Nd¦r^>BJP6"B48P<> 8<BLFj@6H>:N$PPNfÌPL8<6f|´×j\BF>N>BLNb:T6L^h`>H4F8($:NJtqÆÒcnZ^J>P6(R6BF6F<f0LF@,VPN6Vh]¼oBzTRZ^d<ÁÄ|vwFZfz}³¼ioTj8\R\PW@6h`lbajll{y}l|b46ZD2dFRFNjX,L"&XVR&*F6> Db>X\.HPJ0<Jrq¬­µ©¶\^dBL^F>.L0JLHZB8BfNH0<D@0DHZ0Nd}s|\H24"NLPB:&8Z<F6F<N&8VRL24(LN@B{¥Ði,H6J±s}YjqcJHdTJJXDN<RR4l&:F@B,z«¢°¾Ð§£gspB>d<"2.0JD<.@RD>HJ ^h­Ä`B>8V@Jf,VRXR´¨³Ûº¼vJ\NL2\04BJH>`J@TPhdZ}ij_¨bmN<J4Z64H:>L.4@4DRX*@8L>4,h<:V. $NJBDfxÅÌyv²»¨TNH.,J:LL6.D@\N4BTDfF66JPT:$6>vs6F2P@JF*T6(J2&J&@F@>.JJ620D>TL><f¾JDpg¾å×¥¦¯­k{dor~OgqH2B6dR\n®¤mpÆ®¸®vRB,NDHLVBFH8X<D:FDN½ztDT6`*HH2BXHPP`r~vd­¦®Ã²¼l\<8(BL:<N8DNNH:XbbbSN~w\{iud}|nFy[`}FLj(J:8F&F>J8:BZ>NFdL:>jBZ8\0PNDtÄªbDZ~¾¨~PF@.d8*(602(4DD>DF4>,6JN::@0hhxs@:,D*L68Fh2t@&F 2X:"6.`DH<<LH@@hNª}algÀ{YZwy¢ºm¨p«}m|{g£±d<<S<dpT¡±Ìvm<D6NF8<8H.DBbqx¬`*>0:>86<BBJ.6^TJXJ`Y¼¶l@@:FJ::>N2HPDdHZ2d^JVLRlFrtouy{±¥§ÎptsR<PF<62\F`R*&JN6$NTVFT8NP.DrÇÃ¹lHTRJJÏ³tN2BX>4R28HPH2JJ4:$:D2^<< D2*giqjTJ8DF00"B\N6BB 8.H<2h^48RF<80TLHHR £v|­«`dnHFTDZn¬wjmsd¤¶©Ðß´wwfDVN*48R\fo ±Ý±tX,(RDP8<¥b^@4XFV2\BXl@P2FHhlHR^¤l8V46NPDVX*JZ>0TR&P@8B`NRXVHLi[XfuXy·©¤²{^hVn>8PRD:f.$B J8@8TP>N®ÖÇ`TbXT6XoÆ{PJT2NBB4&B"8:HB:46R*>Jt"@FpyzH^XbPD ,@.>0N&^&HBB@&6V<<NX6F>P>(dL{âÇ±jpPNPP$TH6BV6&64Xd>B2csVvrFyÎ¤FRJ,@>HNF,88\ZbÇ¯¯dRLd^y¥kdX>@<HJJF`,6:4>L*088HHF>6z®|,b@*T"f&ZXD<BJ<XB^@H6:V6\VFB6`\VTXd@uuÃ¨¨¶£fRL@<2,2>N64$FJ@rÍ¡fLP<0JTVRR2TV@J4dB*FX68J8R8 N@"DBFRZ¢d@>V4>B4RX2|:Fd>TBXJBH480N<PDbP*@@6V£¢¾Ü­½wJ04\@&:4d4:&8\LTV@,fHV6N:VsXTÇ`<D8@6 (4.<R2DHVPpVgv§¯¼¾º»}H46P>,TLB48<VD4PL4B^66$."bHu¸d:PF>.:XJ0H *<02PNB:4>DD@F0B`V*TJZ2B@XF>HhZwk¶Æ¶ªc\dXRZ4FJ(@T_ÝM>6*P8:B6.B´¦ÄP<LVF@$2>L4B,@2P24BZ4>H*4JHf©lH8hHBDF<2@R6R",>`44NRB2VBBP6>P0t¿×¿¼jVD:046HDR>P^FZX(,\NFPXF<4>2@(zqJ4HR6FR@&00T<B08BF4HPH_v­Í¸¶¤X0.B: 0L@X0@FDX*>H.T,.R@$(4<~¸¢ZD>VJ.8T2D:b82T.@4,H":0L@Z,6R084JTD0::0Bf<TnbN¿Ï «]g^UL`<FZTµÃ©>0:2HB.Z,D,V¨cDFFZLJ0444DLH2NB<$8F@"NXBXzH`.:D:F:P.D^64*X6b<<N^TLD<B8J\8.¶Út¶E4F>(LHN8<f&D>DL4B4TX.bHF6ZJ,JT<H(BT"J,L NBX0HJN@HT:,<RX£ºÂ¨d<:T2D>0ZBHF2FDPXBDBB.R*H*BR^y²L00 NHf^R4NPH<&$>HB,PN46B:FJ<D<h8Z8DBD2&*8TNLXLNRNta¥°~£xV¿¡X<B@<8:6JVHPV|¢¤eVD^:J6:BVP:L\,"NX:0bX4>FNJJ&LFRPH<PNH(HL@@0J42Z*2>:FRD:X¢¾ix6l`Âf6>80TH\LN@DZ>:84$48FD:B8T6BD`¨uJ2<8X*"2J8.@NF@0"<6 J@PFDrJD¦¨¦dN,44$P<J6Z4HJXJV0TBV4>dD.8DXhp>F(F84F$>8LF<x:2:08$X<0&"N(V8*4<JD.R XRtNBTJJJF*0V:DSk¡Ï¦¢²P66"<64NPBX6LH2LsÍpVL6N<<<"@<H8@@"*T."RR0D*X]F8DLT.b,,:@4*\.6F6:L>6N>@@N(XjVyµUXZ6<F¦p4**0<(.N:8N4@R"L^P,NV`6<D@jb\^:2F6 :@.BJv"N.2JhJZ,>P@>JDRXe662P8@B(0@2h@:VNX4HJ.(:BX:d@*<(8<0L4LX,0,*P@JL4(DJH(<P0<B^*LP:84F:HT@a242(.26N4@V`n_p²ÇÂ°mu&> P*,\.XHD4JVP<v½©uVB6:<*> 2>.(J<<@N2X*,2HZ_z80R@46.8,@ 8R>@:@X,*P>8H:^00rz¾ß{d^B>0Fr{^H4.<JDDN8T<>b@2N8R4H(>00Df:XwÁjb><>:DbVB,P6J48R.:"PL^H2F6&|¦d>>DL.8VX6HH>:@@BTL*V,P:,6Nq¨fN6,N@:\66*L^:4DZ@.BN`N6TD@6@N<LTjHP:Ff,.R&,:F:<H:@,2*"DNRF4n ¾­xhbD,D2JB0826B,J0NB`jg×v_JJN0>N>J0\*.XDB>0jHH&XPeZ>LF0P&>T@>jFFXZDTJ8T6><<>b|ªÍ¹VZDd8@0BjT8FD@D^8FP>*FR*PB8DD(JD:*2RXJF§ uP8fJ<R<2.N>4d" N>D@$8*Z$H6~½hDd2HHFR66T(0:.<>BBF>ZHNP,DRFT¾¢lJ6:*$B>TN:<N@*R:LVP6BN>>`(NR4*:JX2FLFJ0PdFD\D::L::H0&28,:`­WVB02::LFX0F,>F,V*.6HZd¨¨Fj(:FN6VJ848<h8T0P22@DjPxWND2@2J0>D8D&L<PF>*$4P@>8`.T«²mX6(<vR dX ¥iXB*>6H`^JZ R^8< j&&xL@H46B8DÆÃvN2N6FB:H6@ ^Pb^F666N<V44>H@l³X@NHV>8:LB@8B@$>\0Zt"@|0>NBbpDH0(NJNb<Hh:6F0ZN@j*:*H<Z&FTJR.8@::>2.(6&D<<J@4L<@NP:4,LLP@Rm<0NVB4.(P>BJhNNLN^2.4n¤kR8@>08:<2R8&<\>RLD2D\cyf0>>8PJ:bT:2l:DVPR2F"^8LBRz°¯r60@BFN2FBL^ªf>,*:R ","FF6<D,N`>JB0DV(J2x^ZJ((4D2$0">PJ8*06\D<8LD6&"FH]jN>jB,\>6,PV<R&L"\6.JB,FX0HnP´z:4(*DRBH@.4H<<H@H.F8XF&`<DBL<<68DLR68X0b4J$NLFD2TN < @$RBH4V`ffa8:8FFN(>,VD@B2LN0HX0XZ¿F4$0:8R>"NN624.40<DwfJ.R@:(P*6HJFN862HL<H88VbÒ·T,0b.HBh28LDm°gpD,><J4P<f*XL>.0R<8 R(N`6H*HHs¦r@@BL.(@<6N8.(\4^*"J*&88:2LH8itH:J.2b@(6>*<F2P4<D.,@2PLDV@\>­pJH:V&L<Vb.J,@6Hx<>&<H0<&FJ(HLPDFPT$<8H,N<hTJJZ(P8D:>H,(&Hb8V^nd @D(6(B>@4&T@D8J>2 ._¤å¨^D,:^D*NV2>(HJ^>>LBxZÉqn<><88<*P8j@JR2D4F>$26X{±fz(>::H*0R.FPMÐl\>@:0LTB<,:8<PH:BHD0NTDBL8HPZ®y<R8L,0^(TH6F*P.(D.."r*N>Jx:HnJ8D@L60<@8V4.6X6<P0:2.8.D8(B@F`¹H2HLJN>H.h6B0*HB0N<T0(`B<V8@2Rd,6`XJJT*Hf@J84LRLR&LBTdD84$.Dlt\d>::BD*D@<d8>hLB@LR.:0NZjµqx<Df.04@F<"BHBBHB`PwÄ«fxJ@L.XPP8>DPRTJ(8BbNt§¡^TR(>"6DBT6DJ@0R­o`JX@@f:`Z2>8^D*R"2,(b2@F:TLvD@,4B2DF@@&8\HX0J,,@X888N:D^»KlD^BR4$B68&>4<8nZDDJT@B864XR,dksN@BJN248:@6D0N,>N0b:6@@bY<6DF<XN8BbB6X4bN.FgND0:F&:2>^0.D.DX_HDDf::$:B\F(JX:<F>BZ<80|l}É·jof8B*.JB`^J<DhP4©¨°¬·×¢uxV46@L6.H4>>FDL@N~¸­rN2D@.B6\64^88NH@¤«f*.FN4B`Z@:<6JP>T0D$@>T>DT0`q·nNL@B@LP&BN226,8L:>>>DPZ2PP@h~x@2:V2.,<Z:2^HB8(^",l8FDP>>FD,r|U:>$6.`8B:4L@:8>N:@HFRHHBF8(<,RLHFX:00@B8:0F2,2>F,F<FXFF*4>@6m­nR>:ZN6RL*<>6&FD>&D@*NHB.F^Ü¯e|8@H:8\B(@\(oÂµxk´Ê¤^\n>$2VV<B<ZD:dl ¤µ½es:0N.J>(F$F0><<jdD©|4H,*bR(Z><8>><N4LD:,ND&0>BZ rVF8P8JN<D>F@V*L4N*@&JFF\dN¦ªZRD<8<Z2::F>(^84d&@JTJ$6":f<<<L|B@B^4: PD>XDDR@>*2VXD.@*FD4d6T,"$< 0DR@JJ$D>0^<H:B<@D$8P4,0V`g¡:460"0.>4<B8XN(h2DH0Z6LVFfx³\<^8P44NP`©«tvsB@gotZR:hDTB0V@V¥³ÀD04\B>:H84L@8@Z8XJF¨wZNBTBL&82B\B&X80^,0FN8L8<vHX°¦VHV2>8NJVF>N6:RF:P\>XL:64R<i«}R@*F2@B6D@:R.0V>H>JP<<$6BPL|¢X}X>H:D^T4<2>N68\N.&XV>&@48<FF@XB:N2PTTL2FBT(">J@DV44@4>4RHL(c¢cP644,\6N@JL4J<RL<.>J^BT6(.J¡¥²e,(>`Nb^¨·xkhPDFLT<JT²©DB|<J:,Dt®ªpiPF^"B@ZJND>D4H(@P8BBz¬uP6<8B&*4:8XD:,*8<<Z>@(8@hj´X00fj&JB<$T:FBB,(X&8X8B2@H8s¢wD,N,L644.T,H*,PRZ<$^H2BF>22*bl¿zP:XPNP\,0@Hh`<88:JDtH>48(6`L(,R84DDFnHL48V@B:@FL(2RjB*H8, TRíol\n&LD6F2.>HND2@*bD26FF6^8FXÄ|`ZL`¨w¸mu>@:XVLJ:BddN£yJFF$PDo}{T4BD>J`\R:P2D2V:<FNT8PsxX8:0,\86H4>FB:L<@(FT8PL6\Re¥P28V88>,6DT0J8DTH<@Zh:.\>@gjD$DRL:6l6<D<VD>J(~*:2(26h6&J0Z´VD80V.\80LVDH2[@(D22jN<@JL0F^TJ<>X0:$62:D(p @L*LF<\J8Vd&40B<d:F,h$08B<6R(L.NJJBT6Z >FP@4`¿±«|a`4:dP*N@*@(8&tHT­ÅÅ~t[Pj£æpH46T00*,48@86dHP8<6H0,N.¦RJ*<H:<>:R>2RVJ>P.*|<.@:F±¡@hb($F66L<J2X\LF"2@X2D@@2ZDix\V44DJJX84LNVZ,@BPBF$:@R6FND8HRp^8PZN. <&\bJVT<8Pb:(8<,6P:.@JRJ00:8N.Z(>ZR,FFR>T,J:2ZX@8B"8rn0N&BD>F,<,RH2\LZ0@FH>:FP0F06v¹´ºÛ¡¨{lT,:X6V6>0R8P@<XTTh{w°È|yÐ¬¢^80B:8.@N0B*r>L446 H8d4L$¸£bD"JR646:8P<>D,:"B,LRHL\,cdBDDBR"Z4P4Z,XX^>>j:PDH@hLNnfªfR4V>D>T@>:\>.R.HH2J$*.(>.2H>2J}@<B202NLD<&JV2,\0F(b48:,,b&N8T`L(4DPL><4:DBP,T"FNJPFdRLL&TRt]N2F4D<6T*NTBJP@@(@N>@^ .&<}ÄÉÐ¹rJkVBNH<:0X8<NF26<8@X^ JTh©Î¦Ì´Qn0j2NPJ^ 8.:\B&BLN@DVZD&0\|e:80T42Dg>.B "&8ZP86@4LP6Hq<~L04RD&FFFF.Lf<2L6X@@80"N8fÁ¼DBZB<DFFPP8<2PFB,ZHP.LP:,*RHPzU@>BB"6^6<L<XF,.rDBD@B*&@FB.4JB..>4(H`BdL64LZ:.BLRHRVF<JRRt@Jp¹L*4BB<,:D<8FBJdBNF<`:J>JNB:4pZ©B &RZBT$jXH*2FNBFN4J*6H>T:HJ<¡Ü¼kVZ:4X,.*DLV6>f<VRF0@4XHPB4JHY8TR8B8JR`V2$(2@P0DjbP2B2:´Âu`tL^eVN,L@&^*BV8@,B6:HFX¸N2*,hB(0l2"<8 JDRLLF(D"R6P\@@6^~R*B6 b8@<,8:8<B.6@LH(:@J>N\":*8ZB4H6HF.>r,.@ZLN8>R6:2,6N8T6>Qr:@^*:ThF:HXH08HBLJNJL>f(.2h³RR8H4V20,L@>N:F"J*d.4Dl*08>@D@>P²<&4V4>L*BJXRF:."\8NLTV>T<TqÂP62.BT<@>*D.R:`J,@>(H4:{Õü{®t\PPpPTiVnPh$P>:6NNDNThDF.*NFF,BLDPD.,@L6LFJ2XP@6B<,|«_LfHh|>F:0HP:0B8@HR6NNH2:D@R,F<2^\L(R<@F<>0PVfTL08>(R,:4@JNDz^\6B20>L(@<.@&24:8D:J<(BBTNB{ÄlPJ.>0FF*D@6P:8hFB<ZN:08VJ@LR>.LmhJDZ6&PLX@(R4L4X.R.^4V\<<*D>X¦·dJVFT,:DJ"6(P`FbB6D2H>bÓ©Â±]t jvb}pR<FDRRÃnkP:0(0<<6B>RX.f@DF2*NHF00:D0JL,xx­b8*V2ZBdN:H<H<@PL0(R6ZbP:D68*DR>BPH FJZ 2$PV.6*>2@><Bbb< FlH>dFJ@DDDFLP^>8J(H0>6:,>8DTP62(D8HFb:Z442@0L*L60HBBHj<2:dJ8B^FBPN>06H@T@2,D>B\@`N2BZ,L.Jvp4R8NT,<$6DB.8,V<8@P><JyÅ¯wnXqkY¢¯ª²®£³¸o~ad]lX8N.4dH:XD>D@FHFHN8T<6H^V<88D<quTX8VVF@RD6dBBF 8*BP"F6.J>BJ>2LJ*JD`:P<B&4:@@2JF:6B4BRL,0PdRvÁ|B*8JL:@<LR68"LP><>.D\^6.>0s£rbJ\.@JZjRRF:.NZ.8B(^R*@F<R@<LVF:0RnL0,@,vB(LdH0JX0HDR>@H`d@<B.4Hx²N0J6J24FB8.4:F.<2::&`m¢m_HJH^NfZ@B|h¡·¹¶³¦¤¤©¬´v2TH 6*8D@"(.X:.8J4.4Jb">:0TFHLq`*V<LFPH,4BHz6:2:LP`ZBLX>BD>LLDH8T2,X,JPH>LV:<(:($XTHD&L6n`HtBqX6L@TR:8&$RPbDF28F8DBL@V@BºZPDHNPfRB2L:<@RD6$B2<DD^ ^0@YbLTR^\PBb4:(@<0T>@t6P2F8\&HRH@x(<^oÄR>\:FBF4R02FBNH<..\p£oD\&64F>RTFf6x,V¨irªm¤©»À§mV<H*:&Dl<tT@H0PDH.LDR(>^:l:(:^\N4:N@6>(4@:$D0bLR,$HN0(RNX>HVVBB6HH86*PR(BdDh2H4(0:@FP>>Hbw½lZXPPB>2@8d4L0F0.2^82f<n©µrL:Z:FB<8:D&@.B,:8\6>$4RbJZD&&:82>8Z¦k>HR,NPf>6>LHd$N&*8JB,NT082,<\ueBP8@@JT>d44>RH@HXT~µln26*H:<.40(:&< BTd:RZ>PBFl~raÈÃo@FXr:&B:D0NXPP*JJ48$XF.fP<DB``m$:DL4@JTN.:^@(N<8D",$>0J\2L0$&Bf2Xj,jH$Z*&P>\@:<D2V68X&V6T&*T¨§¥o]aqlUsF>BBLod> *V,`¸i<ZD60>dbJ:,6>F*T>@DN$0T>>2V@\ZH0FJ{l JF>R4<8D\T(8DF<>2`PRF(^XRBJÐ¶pXL@2<>BPB8HP<<N]¼»i^66DDNT6VPDVT@&2ZHRb4:L>LkTDhrNY®ºXRP0^ ^0>D8:B6j`0B@L:J@\T<8D*L¶ºP:DJFBFVb0:P>4HP26@L&:Z>.>68M<N6<@@D:$2\:4X :"&6R$:LNTLPV6BX¬¨¼²Ç£u­¦¸a~n^xg6eZpJ~¦½>b0&>(.L>2B(4R H4^DP:Df,<.*@B\R>R.:B8v¨o@>4@B8\F`@>6lN4L@L<F*$.4FVVDn¬äÊ©Nk<j,P<V8.>Db«N\N<*<@V>dH<T@R^@\\HD(:$X.LR..8H(Rd{ÄLQ<T\h@FL@"660\DJ4X0T6H24DNHWºlVR<JPRRDPF88FJTvPFN<FpJ<HBf4tNpT.TT(2(F^42D22F8>T,60Z0,VX"j¦¡{_^tº¯t §©|ÇdRR( Z&82<66F@@@6.NF&2(.Z^6T"P8(B>:D$Btyh<66H(PJ.6(.,6B.DB:>>H$^Bdn£¸µÇ³|´zzs>D<ZDf¼½{X>X@@\: 0P8J2|T^4RDL.Jp"*@8>>.BR::PNhqÒ¦iNZH^`(J6>F\ZVD6LJ4FH\XH>6T{eNhHbJVJP0bJZb@<^ZTFDnzfmBnRZDLV:<0VBZR`H>L:h:J:HDZ<8Tc¤nhX^>^Xdld<lt¦n¥}Rd42H`P:L46F HT>NR8z4^ 0< 8B262LDTd:L:ÐtDPHB:>&(J\F<D ^FXP`$@>*Zk«¡«|jTsÈ®¡¤µ¡iLhVsb<:N,>2@@L&^f.:P:>.ZR46: $LLJL<HN(V4fJ·ª Õx|RoeXmehY_\w_qHPL\Ç¦wzqy}¢¬§tsoUys¢Î|½ÁÒ<*B(<HfZH6DD<^.40JB68><LX{®®xN(H>>*.R0<(@\,\NPr`YRos£¬VP>d0<J>:F80>J8*J6,LB<FDFJDDN,LJ< N2B<:£eP,LRX@L(8R4:jD,PBXV^:T\u®¼£yqlH@BLiy§ £_}­¾hR>4:F:,J<fHD:DT&>8T6::V6RL4>J&@T@DD`dÍ²¹¬wzª¸|zz·ntvw¹¨ª¢º²­zÞµÉz½Ä½Ã­Ç¯À(,.4$6JL8LJ>>4P8BLc>4RbVlbBR(RNJ4DDF:$dLR8R>:Bt&Nue[@@B48BNN6,DD0<JJ866>NTR8>JTJPLDd@6HRTBnxR0>28RF*HJZ<B\.J&DJFf¦ntR@D,B>&^R^hvTº¼lj,H*J4V24:6,D"PFLDVJ6N2J@"RBP@28JD<>.DPH½£zJw`ls~k|ois|x«²×·¡k¨~z{v§ÁÄ¦»,(:*R8<::@>DJH02`:"*@RlP«¹txh@D8H:8R<L<@4>N\,<J`22>`00hU£i28J@RD>8:LV82@64F8HHF*0@ZL4>6^D6N.VR@T°¡V60H@2N6V6$"*@H2hµ`s^b":2<@>V^,P>.dh§dd:F,HFd4H8@l4.DJ@6DL0V,P0BH:*:TFN2"6^z¹VXfBFPLBRjbHXH4T^^NJ8JRTvv}|nrz³wZNlVqL<hPRMhwlbenzYjx_[Y{|}[¯6.J26.B(F X$6"TT>FPZkM¬r|\F(2L&LTJ.d":4>R8B  L4*@DJLF{Æ®D`PPJ42N>bb2L,>>DB("HJ<PD4LDP$<DJ664NFvZ6B>J<P@>R4r86<8Vyy¤®¸\nbHZP^\B">PH2JLR2`^µ~^D2H2H:.>ZPN0:BDDJLZ2>"6R>H44<8N:RD8,<0ND,>:R462BLP(NX>R,0NZ4L:R\LNX@nhJ<b\ND8F\<NH@Vd\j>``Jb^Vjv>VLgjJ0ddXFv6:68DL.\F@J0ZbX|ZV@JNBZH@FL6(LZ8<>@B@:6$N<`.P6`ZºfHPFr8H6$Ub4RbLB\B6FRB@@4<<Pn*8B8Z.H2Vd2^¢T<J4^HL8`JN&D^0y|©®°ºdRV``v>PR:R28:bF&*689®^[,<>,.X04*B$6:HH@F>02J("$^V< :JJ>@@DH6f¢«<.PD8.b42".N<JRTL@:L2>XB@6L[F(LPFR6(>,D\$VjDFnPTL&fB\Rf(R\Tn]cNvJkjw{|X~J¯À}XRFPRT(4`&j@T4B"t$T42\<PP80L6<<°f2044L0P2F^Ph4D@FP>6\ZBBB862<>TbNP4@@h qXb<:R8X4P<FDoù¥qfVPN60(0$$6XJ\B@@N@H*D>6leX(0T<nJ6P>2>.n@886H606>X<^>L4DB6\><bg¥©l@H4:8.0D8<4L@6V2H`:<FFNH*JV,H]84R(,6Z4BZ*.82R4826DDPJf6T48*LT^r£½p¢±½©§ «²ÊPB:8*.BHBLP4.&B0JBL0:Rl0B4JLDHbBX¨¦DX0,4DBX(6@2<$j8Hh><0:><P(>,ZBX:B&$6J^PÅÄjJ6&R<RDdZmoÅ§zwHD*,66,8,&04LL,2ZLHX8NH]f¦UJ:2bJ(L:^H&:(>*8`"::R6:0(DP.HPB.T@$ <H~Zl(0BJ"$Z>@VPhL`<\J4&RDT2\D 2V@~¼T$,^`4(<B,:Fj<.B<H6@J6<:TD2VN2VPTRLmiJmewy\opf\RZÜJ`D"0HJJD48,FD8D<TTN>0Z(<,@H0JT2<D:<2>0D..,fDD2>6.NB$LLJV2Fh2B4H6:N^õß´X.R<<lkÚqbDLDNRZ>0.0D@\L(DHP4*NjFLR¼Àh:jT2B<68<6:4V.FF<D<LD`N:22B<F.h&>¥l^<,\&PLR<*:H.H6@F"4VBBdBX>6Nj|hDPHRT(8X:TJ@>H><>$H>>@R0,6Jb`8LZFT^ZbTDL@8F6J2<~PLXx¯\R>N8F,8:JD.\8:&DB2>B(2`P6B.>V.8D¡\Z@(>RbdV*F6JBFV2H*02(NB246F*0F<D,J6:b¢Ç¯«ÀchPdp¨²´pdB$J^\<$V:RR8J8<d4@BD.H2<\.,r¶¦T.4V:H:THF:@<f8<JRX$JHH:@JdB:060><>8TÀz:.$268$2,4@:BFJX\>6Dt<4>*:J:0FV ywHDL>*:HXRH>DH6> ZBH@2RPD(@P*D @6^4N>F.&$.bP<H*.DN6TXBÇURLP>J26<DB.>PV,N0 4"P>BHJ`>4.F<HVk¸}sLT46:*PL8^:4,n.8>PJ^ZR>$L^T*DL>Z>s¡Å ¢²X£©¡yXf4(>D,P6:6<(4N22X>8>TL@8(,<e­iL848H$>V<2D*,^&LV$&d\pNNVB,&ZH0H.NhXP@P0::DR:$JDRF<>6$BNDDJBT\B0*4¡zh,B>:BB26J6*P<24^l,F6J>V8P@2R4f>LZJ::2RD*T2>>@PD82H8:RF¢T(FDX&8P68J.B6F.,R<R>F6t.B$>N,<FUÑ·¤kbD`N"LP0>0BDP4<<ZN4@VL<86^>:XZpn¸È¹yfPPPÂÜÆnRV2P.:LZ>X<(FJNz26L.@D2,NH$0>XNLL³xR8FZ@BN224B@>4tN@<80B@\P2B&4HJ4P8dpgDJJ,@6N0H<8T.nB\FXP@L*<2J8@ N8.Fºq0L:@.bL.NJ0>Z.\DF\FD>>40B..HXBFL084*8HJL2F2:>D\,8L:cÅ¢cbND.:D*RF2(2@D@@B,@N8@@.68B<F<&aÀÔ¨´dV6fD8.6H^:J,b2^HL>J@6FH:\BH®¸xiTDFNDNsu¦WF:PJ:>T*hF>>@4fPD"B$N<0JNFJTBHPD>BaÅ{H,6N22>08XH\$8h<LTb88JD&6:DD<:@6FbPªÊF$H..2>NF@`:6fZVP4:BD2J,J4.2FZe@@8FTN(46.8<BL,R$bFRLZL6.8fD8:JJFD*D>.DHFP4<4.T$,6BVX4gÑP4<dZX**@<N.,NPF.@6& \.8(66LN@<]W¸ªÉ{\BP0(PJBFB4JR<:F>*BV4T,Fj¡£zeH:PT&80FBoHj:fXTH*BP&*F@4.B6>P0<TV@JLN 6:B `DRPL>H(f6< ,LHJ6V<(DXH<6@8D<R:<<DD:w\N<&:JTN(TV4<,>"8BXB"BLD0F:B0VJ\DPJ:$4F((0"BJFBBD>0>PP\b"@F@TXVTh2,BT466T>:NN>@Jh.&0Z$@L¥JZDF8N$H8`Z80$8*BL2HBB4BH242&@8_¬z¢µµTD:H*><.JD4,L>*HZ8\Jbv¬\Xv<,V:T>8>$iµ<HX@RR&^FR>D0&4<F6<HfheHR6PF@::@0<HJo0XRf,lF>0D6<(2N6>J@4FL0F(DHBDLHXÄbV.(N$4><0:,R\FVd86*R*B*Z.<\.jPN:w>^>:BB@D2^"V46H2B2Fb.>HH< 6N.f0L20.6HrJ4>*"0@F(6$*B0FN\bZq>>T**@88:H"08BJHNX2\0,DR46B2jwÌÂ¢u³»vP~6*b<BL..&D:.8,dlZÂ½wX8TL4R*NTLH:@a¨·dLZ*.0:64,<4T<N0842R@(dF6L8P@<2JR,2>JiP8<82@Z:(0.\2$XH\RF,L:,,XL060Nh¡º@HR&,(Dd(:@BR:<LDBF$4nFP26B&F,0x`R822J2&,6&BV642N>..f8:8<N,.,:H42F8N>FB*bD@8\l42(TDBTH,6(NËN,Rl<*L><\4&><>0P@\N0NBB><X\2TKXTHrhª¸kHJ:HJP@R6J>FFVF¦Ø ib>>2>ZN\TZL^<RbP^b4B>J.:0>4BH@,F84FHH2.FB>RB8JJ`::8w^f&"VVN:L>2>ZL*<:6L<648>JR"bV,Lh6Zuf>V:HRP@F:4T<.08D0JP>BB]&@,*4L4^X¬¦sN8*$BV4XD42PNDLN<XZN&@&<4N.BBPDdd^:PPdB6R@2HPHB0B>28,T2j¹uX0>2J<P<,4>J&*@FP>^T>:&BP>F`bµËh2,LddJ¦Å¤||ejD:V@<B>TZY©·¨V>\66<D0DL>>RD@FxÎl8JPJPZ:\,RF>8JPBDRZB:26J>8>P<R2FRu­&^*8N0@>4>HN.*PBH\D,,H,D2P28@Zzy»w@V^<P0<.XJD8:<:,8@FH:B06NF,FT$RZpg<P:44F60NBB@>HL8RP*R:L8:.2>$8&>"0T8FB(`<(62HP2Z@D&8.@F&.Dr§¶VBFj2<r@JF28<J8L<N>(4\H :0.jÀ¦eN]<0.FXRNSt{¨\fkPDLPbB¸zmHP\BBd&FP*X.6N0J@h¸gXF`FL&@Zb8T8N0"28$0B6T::.:H8L<XB<Nf®V&B<Hn`:VDHD2(6>F6:V:&P4j0v06<bTªa^TL@B@B"0D:,*(4.&&.086@N46NHJ6@eyJ.D ^(.LNZ8..D:DJ<F.BF6<RF>B`8HPH86<HF<*VL*F@:JL64,2B<B0e¶§g>0:.6LDF28@2J0v@BB(84>$\Lx§RB`6*R,6d@Dz£æ¦¦bFd^N}Ã~pXZHJJVF,0\8,2D&:XLTJmoB:BH<:8bDH<<J\L(JJTR<BBb:8@N84T4X "hV¦®y6PxZH8v<ZRNVRRF>`8lPDLN:HFPHvdl«yV0lZ*RLp66>N:J4FF>6*P68L(DX8"*:@<c¦¬NHN>8.8TB02b@2FB82@N&JbBB$:FB&2<.J*P&6DD"BN*4>V@66(8P\>X|zf.RL8DLZL,84>*&F`::2:P2D<4}©s\X(2"&DB*JF<`h~|´mn¤Ä`X<$(J.<4\VF@@`FD$2 20Hz³©bL:VB>vJJ<8J\06.@ZP24XL*PF6H<\DP28V¦aghiZubrgnh~fjgwxqVr\|kr }´r`N0>6>J88P4^J<dT,(X<TZ$VJ6T:>:NNTlVL@0<"J.F@DBBJ2FLBP<62HL8<\d4Z8D>>P2D>DV@4Z\hB<JJLRP46FL><<Lm©²]@>PN:>B@>6V\P@0Ld,86@2(@p|jNN`B4XJL2B0F>Vpw¡}ß¤yk&>>*J8>L2L&8 <46$NTNB:6>Tr>~"D8LJ^:D,*>\JB6<&8:T(D`><:Pp.B6$d³ÑÎ¨¦¹~Ç¡²°¬zÉ°¡¦¤óTb&"dRh<<:4@DTJX$JPHL$p24jP.HVdDP]Y"8"JL(J6.(06TDT,.,0lJD$@&4L>@242N*&RLH@>N<:*XP$@T0J@NB$(&X,LnfDBNF2<Fd:6>VdVBP:6V:J4"P¯Hc0<D> <2V$`8 (*:Vhu´¼«»hP^:6.XRJ<BHH<@*D(jHF,@,X4\­ÂYX8L:*44<NTDF<J*X*(00N,:804F(8D>>2{mh|sw\gw»¢}qxls j\,~V8JL0HLR2B<D,$F,JH44b0B:<8VX,8(>HXDP\V<c:.4@<HL>LJL@ZV(.F>:>& 6(2B:6^DB6*`02X*(BB20&DFbr·¤th6&2PVD6\R^H6:T2B864DTf±©X^8D*H<X082> <2.F^q´¥Æ~mX>H6JNFDN668$^>N(B:TX,LR:"6.³²H<T$jN<^FN6:P@@FH462VN*.FF.\4J8Z\z¸|^bLDjJrXDXV4JF6H>dfl<4@`>(6lJbZ¬_@FDT<THF:L0<.:N2<DF42>888D0JN^D\¡lVBB.XJ2(JN.,H,:200J:D$^&B*<,H^<<&:H2P*@F8@HJ<2.L4>TDDN:2DNB£dBbXL<`hJF0TL\bF@,&VÄ¥rHN4P26 "B8H.bR`RFHDPm ¤`d8@N4*D2:@0R:B>L@RFJT4B8DJN<8NFFlhlDR:0L.&LFLJP$:h8<2>6H60L&8<y>8N@:8RP,FH:`$BJ@@>X2>>,*800JBb>D 64@N>@(b8DVP&"P0<H0(D$0D@BZHF}\Nb0(RFJD6X(,>JBDJ0JJ,NLB8DF.:H4,6:D.LT6484@FP6"P2Df>0XRN8H.46lµ\6.6\6HB6@.(f<@.:*HTT}§¡i*$0<|J&62>2*H@(<8<&D\º¥e\0R@^B\N8J::bL0 XD&64R:^R6`,h¥¥SJR,L<:&FDNHThTD$:@R,8H@@8JV^P@ZrµJJ":LFj^6Jd,LXFd:b@V0,@:JPFBJ>8J~i£¶z6FP<\2RL6<>6D>&B6J$BB*H:HH. (buL,<T:H *Lf@>V"V^6PVB<D88L..T&J(0 4,TBP8>FL`>LN\BpZB0H(8L>H`^a¾^D\NB@>VFHD4:>V :@B`vt_J\06468L*6 >T,0<X0bHb[JFJPF"H6P40>:D.FB$,>:BJ:,D&@H^j¦w>J4TPjJJJ6L@@2@(0<TV<02:F4<JD8Zm¡fNHRld4$JFPF6N<@2$.BD6:F8.(:<P:2rv®d>04D6*D<*RL,:,J:DB:BJ6BrT*4dfN@L:06$.R2*4>>JJ2d&*:h6\>4B*".TBbTHDPD:0FR@:NBb@>B:VB>JT<.20\¦FR@F6:24*NNF@d2L(LBl¿nD8L\2,<@B,(BB6&2B.:0<Rµ¨c4,H4N@TTFD:V4XHnRfLHhHD:FT$:J<8aÁ}NB\4:28BHn02P,R>P4$Z&:T4&.:<,r°vTV2D>^H8^T:PpDV864@>PL<L&6>Z6:N}¡dNP,>:2:2p2F:04BL00V N,(.T:4TLd²~HJbLb.&,0LB:NRF:H@>DDH.J&B,N H|."dB".>D*H2(.,:(D2:6R^$FFDRB@J>¸ssf<hFP24826:88*FDF¬wh68:>4p2<N$8.4.<DBFNN&kjjB<6VR^*08FDD@FF8BNLTRRNdRR"2HB^ÐRN.pBR::"B*L:HDHB>8ZF6:\.6:2BT|Ír@D:N0BDDTHN<&@$8J,:<JP@4.RF(*,\^X>>T¢{PR&0_R:4.4ND:*@6(TbXN,FR:@8s¶J..`0HPRFT,F4>NZN.NJ4T*2TbB<84>NHTN>X66@2@*H24"48,F:J(.D622$P>`PR¬VXDJBJRJHRV*8@6NNNx¦}XLFJ4HFFf.4PZH8JJ<JNJ4Rd¤w<D4<.:>@>,2,,Z64:J:(.4B*<R@>6P0\`@>N<*N.0TP4><B:N^04^LJNLF`@8ªT4<v^L"V4DNNdh2F.:BT<B.FL88LFJF<(&R]ZV26\P<0Zb`:,,,&<B.<08<4NHR`ª@NJB4LR@68kN>FXRJZ\\62H4@L.>DX:,6(D\N^VF6ZP2D4>(D(`N`JL>PHLN<.<TDfw[J@N8DJB:8>D:xJPR·<RXT2NBJL4BRj<28,PJh@TªdX<B6X2*:D0J8VdB:4*Jr:.:XF,N64D64vxgNX(>(0<V0NJD\J*R2LV,J,D4TF2FvddT::J8">f<6ZZ<,D86f8b,D8B@LBb(.LRT>\F±TZH6H8xD2D*H@JHRD6:Z>6>@ZLBPr^F">ddv,J@0HTJR,LBF.hHPJTF(P>8FJDD6X<DXD,&B>,H2 Z2:6,&H>H8H*:F8D:®©NLN2@HH06FTH,<8^fí^JTLD8R<4J@@844:NJ8l8.XgÃfH`8:0FJDXVF(J:.8P<L6JX<ZD(F"D2*"@b«^Fd&>T2@B6H>ZB0Rf0vB@0HFPLVhÀ®vV<FV>0X:.D>DJ8H(LHRR6::0,RDFJ@.">PFF*Ba¡ZVP^fDFTd2FRH<0(:B08LxLP>m¥LL.4V>8LDFHDHHH@.<D(J@>2"H4"06D4R:>@"T<D>2T<B&02J(L:D@.<:"RHT2DN£y2fDDjZ:b<2@Tfnjx¾ÇvJJ:8Dp862@.D4LDP4.f8HPN¤J,\T4&N8D<<0F>>P>\TNP8BJ:Z@TBFB`<8s¢Ò`FT.6NND<64:NLBTP`8\VDTjHJnÆzP.d8J@BP,2D*T0D>\:"T<DJ:H&.<2LDN>B,J^dBvjB02&B4<$BB8,8>@4BR>V^n¿«XN0D(^>PfDX68&`:26Xd>bBd2X>T60>L:TbHND>.NJB8J:6>P*JF$"B@2>2@J8R,Ff}dkqxsZx_|¨¥­¬fX@H>H<2.<D6*FT:6^<@DFb>P^T@@HJ,&H<Z$4LP<6B8B>:.@66P<H>f.<DBV¬iNHD:0J@TH@X:XbV^bW`\XclÍ¿bFNJF:*N*<,J<Z0d@Fb:00><VJTZHNT>2HV< HNgÃ¤TF(>0:HXDRD6V^4t\ky¿¸ÉÊmÍªhnJPH0>$>D88X0V>JFH@:(V@L06JHP0&TD@6VRJJ<lF,2"FT,8"DHBD.\L:@4N><{Á®°p®¤¥ÌÍL<DD2LT>@b48TDP*>8:<H N:^ÉrH<&"FH\RP.L<>V0^\J>8PPJ$<84FZ.N0D<`¬©d`BFXD@ZVtXrlVljs{q¦¾µÙbj8B$JJBx>TLR88,6`:,4*6\JBDf.B4N,<D>:F86Bd°³mZF:VJ<NB\ZVF^r¸£ªdznÎtjFg>08(L>*&JP*DH:&>(DFJ^0>0D24@2@NN8\(R<2FZ>0"62>8(B26PF\Rd>J6¹¦ºpeqjlkxi Åê8("(V0@@<2<28L6>Z^8RD>.btl<~4>TB^:0<T*@@24P<:L(::NL.>B6020<Ä±µ¦¤`dpddq|£aÊ»¥¦­¼éP48DHH$<D.d**<(>Pl4<J8@.84B>NRV:,B*F.8>L«N82P^PLJtdH¯¢£~pd^L<TXq}¢b<N$P\R.PBF4<@6.:*$N$0>J4(DF2BDB4^F$>0 6.<B8B,>J0D:6>JhN860>hªÁJ@F6N^6J\>hH`Z`gÒ¿gj:@RDR6>\>4Z2bT82\n`Td·¾8>DLbFP<<2R>@LX:V$<N8RHPT&D<TTpP³®ÝÇ½Ôª¦v|ª³s||«Õ±ln0RdTH2J<:o<<2F<86b>@:2:LV<.8@$H>VH40B>6^{bX\\puÈm>DBN:ZZJR£~FJ^,*FD4VF,FVh8X:>RDLDN.\z(f`(FBHLFHDDBhN\@*V:8\H`NN2<4DUÝ´´o:4V.Z\:DLF<F>ZHJ`cz£tdr:L:B>F*2H<ThZ.Vxt±©ÄxpXXR"2B4.<6*:V,,>t`H6"N4:JZ~loª²²pÇ½Î°{~vuuX}t§Ø¼¥V><.@J6226^V,&*@D26:V>6P6,F"N@JHN:0$,.Lg^dq­²¥tzkl[NF4<4*VTHL<2lo®±µPLj,H6<(BR LZ2DHq@HlB:Fkb\P<Z:6L42HD8<D6P*,4L@N:0JhcÌ¦LX484FR4 @P&nV &PZ^}¡ÒTT^HZ~NT8FZ >nbwh©­á×®°ÔL&HT6NH@FDd><<F@D@T<DLXLR4L¤t0<p°²¬ã­q~epB|rv§ÙÀ¡¬L|*4JPL44B>LF$T4:0LJ"B6>4T V,JL(.BT_nÔ¥¢|¶­|¬{`D::,<:B,X<HFVP6\TH6j»xVD&2B.46,>BdTVJr}ºª ,880:(H,^k.6d4V@^HF@N40@RlX©d*6H8:@D@Z*4:8VD@LL2F£¹®~hFB6Ld@ZPUdÁ£´áx¨vn§¤¹^LT(,:HPD6RV$$.:<N.FJFkx¡­àXzB$>LNsÃ©bf\^PfBi.afx¨¹~<P82*,D@408F $8PD\P0*@J`F@Dh6DJB8F6y£Åø×¯YfsV`686Z>82F0pj2:T4:DdXN2T`ZÇHPX>:@hPtZSx¨°±·´°ªr}g8@PZDnVT6PP8RN8@JX4@VB@FktÊz64*P0242J.@VDD66J8TNFj®¼t\XNdeusx¢oRhD^\ÁÌqt:V4884>*XP0\4PH<LH,Vu¼{nHFV\64NvRn£©jfPTXDX:ZXm|u®¡¼{rom Äzv<:>P6&>$8VN2Z`VV::R<F0D6&:*T>>..@¶·³ÄÂ¸¤gJ:ZBD.6DH8B6F4dB&\B6<0RH@.VrSw¦¨b[n¢¹§§¢¦~qbk<L6\FaVX}`rkiK\X\viJ}nwm^hp£µd8>"6nDD28P@FX6.(,6BfLj0:ºbuj»x}ym}Z0XH.@4B`op¬mF@n,L<6(D\:b&:,\6aÌ¹xqTVFDh2F6H>Px¿½y^TF\<BL`ZkXÛÈk```J\]µ®LZ8(@DL8LD>F^VX2bJBLX4LD68DXPfyvàÂ±kxªvj0R<@P2B<6HBJ HBB:*6NXZ*.D&>>8Jj¹©ØÞ­ÁªP~xVrrLh8R4B2J|lY¹}¦ ·|Áï¸jB*F(Rd<6N8Jf(F>4<*PB@@TNFrR¿·Ì¨{¢~Y6fV@NDN>h@:>VÄªÁrRN.2TDR<:JbP4Ny¥vNV&6f .>6F8,>X^j¼jL24b^r~¨ÅoknD\RD~hZTVF<@B<6(JH6>8JH@D:F6:,@&VRá¬UjP_R_h2><&BNN,6`JD84>>FR2B6T`h><>L6>R¾¥«vzuLdB8<@\>N<LD4.BB@¯¹©x©ªº¤¯¥z§d}wÌ´·R<FV>624$>>$&VRRJV*4ZP>TP48X2h¥É·  XdPrHN0BR.P&LB2BV2opæ²H*4r<R0d:<Qj¨¤dvb2NJ.T\.<b<2T:6H@l¨r8VF\L^zs^:JZ82L@\HtÒuWR.DRLJ8:N.4..>:HHH2pD8Xj}¯´ymhB0HO·qDfFD&NB.B24X*6JlDB@Jb >T04Nj2VP0Z¤­~gPh>^H>JL$B6^F:\<0J4BN:lhmkzxgtV^o~fXNFKFfº{@0L0V2F,J@R0LDF4@>HB@D:<L@,>LR²Ê£VrF\VRRB>$:>,(&V<>J:w£ÚjNiJZ*V2pnf§¼¡dl0HJ"6(:.8LN(BBF8D_¶PbPdwiXXTZ2F&0X>T\pª¯XB84R8L(BD6JH:.R2:L,hFhyµ¾`HF^PdX­^L6L<4<:f(T@XFLF86&6><(8J>8<PDT8PrRLd2J\D\28>.<@<D<XN462J0jTJPH0L<V<.BF$l<:FN><v£²dV<\6.\HJ\8NB&JZX2,:"B4,TDP(0JN¤±R4JNB8>DX4*&PF&@H:L8>0@6¸¬_nXNJm©sv<F62<>0BP@2>bF",.DtLÝ¦ tÈubeZJhNB>B84@hZ0FY¬°e>FL^*.B@bBBL08>>XDZW|±mF,L*\:b`µ^,V@(6NFT64,6,L:Hb*02JJ,*H^&D*B@0Tf(@.JF6BN:>&F>BFRf4R@2:2,RB80F,>^8$\:>*JRD@@:H>¥~¯zfL>F8Z>.:<(TRP*P<:Db>H\@ND,BR>[¾P[Jd,F>\D^"FH>0B*<,@D2.:@D©¤ZLDg¦Ë¹­tVlBj:VJT6LP:DD:.<NZ@<(BP¥¼¯§§kdbVB:B8Z^B,88JLfH(a«ÃhB>@VNV0Z@@(&.FTFJk´ttZ02@<68Tv¾k(JHT@BN8*<D@JT^&*:2:8P>Rb(0LL>ns jD*BB&8N6,2JF:>Rj@(&Z8H,(6>HV^`6>FTN8B:>40BDTY`ÐJl&FN&4@6@lP2(6.R.>BLf4V<VD:X~o¤N>>>VD2<&4J8D46RR28@46B4D <xm¼¡m|wT8LF6Z8:@,FV8RF4B>RF@^fVX^ËÌ ·±NNbD\,<>8>0F<P&RL6L>RW¼½dN6^>@>HLv*N4fT{µ®`X<PHF@2,J\XJBHZH>:4,.8<<6@::LJXZJ2@J"4:dH2Rr~gDF$:NDT2VfDX><:X48.8V26d8J<28R 4<H>8LX(<V$>H<N¤L\<0$V@2T*:L8`:4Z,@N4V46FLN©jkHD:NJ.4P8.NBPZL&(H:D\T,@H:Nbhj²Âç®¯XRD>>@XXBVVR6LX6H<@LT6*D`B@L0`áÈ°uyj\:B2<B*Z4$4DB$> .N8HZ^åiHT<T,@@HHPFZt°£fjFH@TPF6P:TJ8JeqL86,H(,:H<6TJ6,\LDB@@>>4D:<X2L8D |e>&XXN@F6.PjJ0<2,,F\68DRBPT6,@@8PJ<<>BD>>j8>0,LÒD8ZF8hHRN<DFZHTRN>J,J6&DJH<BFu¸BJ>B:D2>"4P<88,F,4HN6<<.f:FH6Voµß£bLLpT4442frH8N<0HJF:B4D8">0>DDLBJmxºÎzJ.dBJHL.RR<PLP>4DFB4*N>VP¬ T&`P@D:XgiÞ¦«VDL@F:bBB4F,.PDl¡i<,NPH`B00,<>XTZ0.P@8@:Z*68D2Ldl\»b6NVV4L D@:L^D>TF>@:HP<.L46<D4D.J@4@J*BRfbR<0R|tjNBr>N>D6\jb2PD:B@8*LZ(@6<B:@\j c`:BB>0BLD<N4:.<@jJD4 6FJF>HN0FDÂsLJ8D@FB46PBN4P:rfJ*26XB6X@ bF4V4*XVy«PBP(B@\<ZN:>@($40<<*B@N>>T`qÁ­|XT62<HV«¤e_R>P46DVXDP4L<Z64Bw<D@44*>&@HP(D6:<,N>4F@DFLpP>4>J\aDF4B,P&F4B<HBPJV:<HD4BN@4>8D>XX>,6.ZJ<J>XB4PTLZÍDTHJX@L6H,<@*D6D.LPND@PRXJ@0N£bPRL:40L\>J68N6F(0@R>*HJ2P,T>08Hqc@P8TP.NJ,@TR4L,(4X26T&TDF4\X6&&>@>¨¸j:H,bB:6>NF^@HDNNT4RJH4P@@R6\u¤^btR»ÍØif`Z>F<8:2F4>*0\Z£lHp:BD4D<BB<>48HNX((R @:\L@<P(Nb¯r`>b::8@(TD@L@&2BN,6<FFTJR^HJFZ*2V6\B:*4>6pJ*XFed6(B6T44.6F@B@.(@B\nDP@6(8FBj³Êy>H@lVRh:H0<2@^>":4JDPDB*DDN@JmoDTFVDTj4\JJ<P8@@<D(@ZxJX.B4\BF4DL*N¥]ND>@T<>0(26R0^XD2>LJJb{8>6>.6Él¸¹Ò¬°uLb2 P$H0L4.,D(TD2F>¡dF2,B0 4@@82JR@*L8.,D&VT,,H0@6&u£ tLNVH<,4TX<R$R,,<<.<THX<BL&XPDP4.L8@N,D:L6.\<6JBp¦L4DNT.Z>FJXN.LDVHL(B:PP2Z: PP<¤»L@88^N&,.T.(<$n>06V>6*B8B28XFBTzX&6VFrFRDBn4H.>`4@fT4`L:28"BFZP2N:8>bT\:BBV&NN\BFDLf0JRZ:(^8Jh88XBBPni°³Â©zXFFL8bDD&x@FZN2F4:JDHNPJ(4jZx F(n<RH@^>PVTV$4V4P6L>><`L8RD4F8.@Z`lF>F62*>B<JD4FR8&@\2*@J2D&:L<.RJ<FF«uD\f66PB@@XX6(>6L,4VL&B80HXºDT222,HT<H,`&`BB^4F>tp:^HJzDN,2PaV^DX.@2@8LHBFbD4J>@(T64XP*H<JH`<>`b`VDB$TPN@>,4FPP\R>FV8J:2@84.D*Bb{fÀÍÓ|kH:NFXZZb@<NJ@H:J,<*@hV´n(fPBX,JX:F@::<8XPP,R0Fj8Z6@BV>yfz>8T.V<BNPn&TT2DJD8JTR0\(VL82>PR>"&VD$:B8PJ*T`DXJd¶PXP44LZPF2P8D>@4PD2N2P02L$Ly^H*0F@LJ$,LT@>RTfFB*>H6F:ZN8:4{PFB2PJ8:,<BN*JF48R(22P2V,VLD:N60<fudM(X8:HBN`>00@428p>\^J@T,VT<JN$.nÁÂVP*8&>^0$PBB&.8HF*LB2NZTV^­jtF>P6HB<>J6:H>bFP(FF8&X&6X>B@b@{TJ2,**H4BDLB4:BT*6TX@H8<DHBX24,H:>FH4P:@H26J@:FDÁh@2<4BP,J(H>64L&R8R>fJ\020RRyzivLF:HXp<D6F:JJ<(l2PH:RBT6@6HV<Tm|DH6R0d6:\*DB*D404(D62P<6>`^JDHJBF,FP¦wj,&F4"4B\V8,@DhJ(ZJTL(>F6THBND>2h´dH<::P662H6BP:D>FR@,*8XL40`~HJ0P04,.6V@FZ@68(R \H:>>P8@NPF{t<NJ<0FBH\6L>6>JZ0V:FDFJX084..LZ.VB&@JLX,26DN*4V¸^NPPPH@>D,PF>6R@J.@N>Z2H..Bp \JT4L@D@V0NNFD4Ff><62F.$>DfjRL2:wF8.:RJ2L@,P"bP8J6N<F:Lf.:VN>PV&R6JP_z:B8>FBR6l8J2F\2zLFN2.<VB>8>>>R:<j`F<8@H<@BPF*V(Tb:Z(L\H@PPRW¤r\L@*6R2<F4L>*8 "H6TdBL*&0LT8l¬gZJ$<HL&^<P<<BTDX<N@,FB4>6\VBL(V<DH0hHF@Z0@"`>NN_[\8*H0N>J8<F@2><V<>BT8D4&Rp¶gdHR<F4l<0$2L>@FD:X"JB6F^D>PF:L6iP,<,V04<4.B4@H0B4T8L0&@44@TBV<,<BT^¥u@Z4J>PL6^N0NRJ8@J6286J"H2RH8PLJ¦^`Dxf2">*:8NNL0$8B2<@DB8&@ÆX,D466@VR4@<L,H`Z8J<*< 6RpHN,|hr}8`4B&^:<P`B"TX6*8:4D.@(P2FRNPVZN4`V:`@>6"D><VB6Px°j0H2B>LTLF6@<<P,H@bJ*R.T(JD8x>2:4N^086@0JN2DD(ZD4&:L4V6:,L@B6|²tL<>F<40L,<RH40"6DL 8L::J62`LL,B4*fªÂj0V$JP,082JDL.V:(<D*b\NV<X(8@0BmlP<^NBH(>H@J>>.BT<:,h:FFX8hX\:84~("(,@D6D2@<*4BL82o26B8f6j¡`B6&XZ0PPN*.<<2RX,HPNTH\,FN:6D@2^48PFV00`*B6J@.<¥}R6".:" Jb<@N.N2:<64<L<:R<<Jy¶8THl(N*TB0004R<>>BF.6L<N40:HBNTÄ]>.Z6R,DL<8`*@,ND,DB6>.BL>DPL",2<ffp´T8:4R@LX,\,2< ><V,F(F.XJF^HFF8rf¿XL4d28H.PN8L*FB*$X>P(FFjDBH¼|NL,.@8PV08v68V.6L:PJJ]F28L8,JbÌmM*^,D8l&FH&288HHT@("LlFRDLJ:DN>6T2*F8.<4,J4F0V$P0<HÃhHT>:Fd@D>L@N>P84NHF468^.X>µFh,26RHVD(:(ZTZB86J0FH<RLLR`N>>hkºdL$*F.T*ZH<BBh0RZ>&ZR2H,JT
@0.0PR`|dhX><*^4H8N>*,4B::>D06@0 <J@D(D<:PLjaRL@2FF4HD&B`B20@:.V4X2D>4<n~­t*F>N\N6JN0<0H(<>(<*NH<*(DFJHk­b&Z.62J V<PT>T<8ND<R4R\>6>>vNF<4>N<@6B@DR.<dF<04¤¢XDb.PBT@6T,8J40P4FR:.DJ@F\Zy<F.:*B<>>P<6@:>XT6Z($>jH:@ P$H@eqdL6>\6@D<X$DZRb62>LXRFXyH(p(F>DHZ6¬zb@&JL^D\HBH<6.2VB2$8<Z4>l:4P.>@>ueS,6D>*4XNR84(>>H:h>8D68<:.P:X¨FZ4N@:0@:.H0NFNT0R`H6:2:R(8DX}}JDb>X>N>@L>@$H&48:*62.>B6JTLXX@>N>>$N2&T8:J*0f8$Ru®[::.pf0RDLJf,P4>0H*8@$BNy«{j>J(4T,Pt4,F8 8TN6Zd0@66X46D.24F}¹jRF64Z<Dj,4HFF^D0PBt024N:XJ^@@JhT.|z d\>*@6,FP6^@hBFV*Nb$XB<>B&FHBH<DD:ZgÅVl6XFB`<P0Z:J888BJ>20B,N>L0BpÁ~N^@,6f,<T<RJF>T8`(8<0F\nXH <|sRL8PJ82(DR<HNZ 04H8< ZFP.XLHX6J6T*FF\@B:*N>ZL.^>4>L¸q<*DZ6N2,:@0T.BN.26FP@:Rd^°§`:\:6<N:H<b*H<>8NZRTJB&&@6>>&4*H~oVFJPHB22H,N@>DLJ,\0 B\8(VB842DF>@Du^w@$DDXH02(BRD^B&H2LJ8D.XF2JD.:(8g.:ZtNP(.,&NH,6^&<8ZX$,F(8L6FF`\~¥YR,PJL:<BBBVXZFD@ZDNJDBL6B ,6\{j0FB6R6BTDR@2L2@@<:4RB*&06HB4>:B<Jn@ <DF*6N&Z&:2PÁ\PFFRDV@$\N:<LB:>BDJV<Z<0fxN*BL@JBVBT<D XL6TL.bFJN06:*4HBJqsGL^4F2P@P@,B0FN<F0Z @.6D0FF&<<:RVv\T<4L8"*VJHD28:@,j8,F:ND426BR>X@Z°]B^T0P6DH\$@8F:JBPFB68<&6.@`f|¨iVXj80:.T<J2>J> FV@LD2RB.>PBb`sNB<6HF86,@PZ4>T^H<,4DDNBX.VN2<<.H,<Z<$::2\8DDR&8DhzhDR<8J6@80F8DFBT(T@*8RX<ToPt&:HH>0DFHB8H24>N"Zj,FH8Z^R000\}B4,<@D20<:@LJ>H2H@BBD,0F.<6H^8R0:0Uj@LN8d@>TB0,B,$h66`>FZF08<HBV8VJ,:0{¤T`04B2H<0V<B:(0BLJ4H`@LH6T>NMl®02<6BJ06P$>,H>4L4H`@@LP,JHdÐÜ@$8\,X<JHTV:<PH8bTJBV6R@:>Pr@6DFPZ<<H"6^BB><,T>HNN{ZH$>B*60*@:2NV4N.R6<HT::Tj`Z@&&80B28L( F\N@zZFT:(HJ$**DNJVFLGz0&D,:602$:4@*X*TtNJb<$*D <THB>64<o¤BLF LJ48>2:46T&:0>(:Z&NV<@>D(VXD\´{8.,>D<:*:Pf`6N:`B4J>86:JR@Nc¤lFFT8>B:Nd:*HPJNL<.68PFB.XJ\®{J(00D<6.BF4>F<j\>B<28P6^2VD:DH4T<&::LJV>r4FBl::20V@n¥¨tbH068LP8P6>:N:<ZB2HJ22Nh86:(J>8h(4d,4B88@L86p&FBR<<2.TZ`yTJ@2:L:@* (P,R:4.6@hD<H2FHf6:X68"@tvD&RP@F2:^<>HL8>@P0T666$D^V*H,@FP<Rv{p.4L@`J*"J@.@8D2ZLDX^8B,Z6on®^\<^$*@>V>BN@(L DJdHJ24XPVRHNj`D8LjBJPD6BV<2DBF8rL0J&FHH4J(4<RL0:6,8,6j2j"B:P0B,(:^¯JL<N.>2&280^68B<BN@6@<^Nmz|6JbL(T.6J.JD\>@H:6(@V2@4VNBRD<<d~s8F4Rh(FPF:"&`2H<>HPNP:H8`:J>BLND@|qlZ4D:LRb*Df:"Lh:>DH.LVRDPT:0,<(:Bb¿].$>DLR*:.NX"DP>ZL<,D$,0B80j½n<6D@^8:dV>H42R@&R8T<TJ::: rº¡&RNJ0,ZZ<NP:0V@(JJ8LT0D:.2V>F44D6J@8Z0<H>H,H6FLDLDDX¿ª\:@<(6F*L *FJ2R:`,>>T>&D@mª`X4NB\H,6BZ@F2r:HNF.LB8R&6BH:@`$>Be c@,:4BLHP&880&BZ<&4>r<HB0.&(R<B$X&JV£`T@LLH,$:8\:86BLVRJ`64>8.`H"4@D2ZVFb£V*JJ8BDFJF<ZLT6F.^XbNPP8H@\m£XNR8@<6P:R>:8@6`LFJJBBT @>:^uÙr&V2<T:J@6DT$HH2L:6,">F8*DH,<0DlP"b4:8*<0bHD<6>B>B0H8@>JD,>0F8\LBRpÀ@,F>V0>28".@P:@.B4&TBVP<86<NZ."d4T@l\>8b@NRN@,:LDZ<N4>DHDN4$L2V>hdÆgLPN<8P&>DDFD>4NJNRNs×of,T@BBV@P@,J40R<V4B.R2>LlL44ZpO<82FFBd8(B.h(Rp<<@VZV2>:ZT6:FqpLN0XHBdZH>,RN(j6LrfF6.4<D>DX*F,@N`N..ZF4f@J28V<<4xNLF*6<B8HRN:.:F:`@VN4&0R0:$:<LHH@(2@HPTDNBF\>P<,T2**,0@NRH@@X>:bT6<*D (>J8gw£iPR>NF6TB>`N2@:DR\P(^@R8PN>6H>l§m>8LB>.:.02V08:DX00@R}L(4B>,:@0RF6:HZDDJPN<T@4J<XL*ljoRRb,6LLBVP6PH:DJT<*>(JZT<JH0BLh¥lN.,0DHD@2TXR>,"8<j¢}0@2<^0B2@L<J:8:*86V*@BB@&d8\<84bf:>B(FD2*.>N,L">b8JDLBB B*4DBDDfF<aWT06<JV2RR4(>D.P:FdL4@6B>0*4HlB082<.\oD6FP*HR\8B6.>PBHVJ>@D>VF<\:Pl¬®ZNF:>6@>8TJpH8P2(6(VolBhFXHB>lNL4F.@8@H&:V@@^jRf:J@lidD&,B4>0P:ND.><DRVB:0DN :F<><NeD64&4FN*P8"H<>..*Jw¥¶yP$<PP:B:$8F DF8FV0>B@,>@b>R2>4HP$26@.,VR2@<::pP2<@2`,DB*F@>J`\<`4FB@r¨¸f0JVR4:W4@40@>L0.<f,@@<"4@4J>V0R`(<PqN<2VV.>8:PBVNT^`B:$F>&8HL8TPyÁ:hP\ZN>4.NfPT&0$P88b*r«Y>B>NJD6:@FX:&NT@.DP^RFRP082@6lxL*,20,$P4DhHVRVD6R@L<JHJN.Rww¥i@>`60P<4<L*D04T"D>{~uH@TP:N<,F8dLL2 VDB >`6.6LD^T$8.Z<X8N\RD>2^6R2L4@D:T:.6D.<&6J6>B0@N~ÑÔ¨{pL\BPL<P8FB*V@DRR,(B(r."f6.PFNPJB|eNND@NT6P<&J8.H8L:2:ZV:<*F0TJVamP6^L>2^2D$8BHRh>VN(Ti²cV2N.62&RTDRNX8NH$>LD4( .D(4>lXfF.>,H.N<&@HB`0R@>8FN*Rf26ZZ¬}HL>@0>2*H\0P64F,6:T¢¶bN<N>HFJ@@NBRJ6@L0.>><F:H:<DF(F(JP$P66L6H<J.2BT&:PR@0<V8F6@R8F:$TZVÎíÁ·}n`H0HB.":@:R<<P:*L@NFP@P<<:HR4vtxN@H(F66@*,08(P2.h>FV6><., 8TPr{t>D2LP86<X@@(B0N0b:<*o|¯S62J6XFBFNZ88>DHF(VV8.8PP$HDNNbn,L6NLR.@42JB6j$6N$:84DTX2@DVJ:FLX<FDHfR4VLD60>.T©0J\D&<PR@",F82FX FNFJ@L@L<>.$H@RPVP(RF:b&4>f@*BXDP>8.22@:D LXj`DXÃÖÏ¹m_T,8BT@*J&F :.@*R8VDH@NH\>YJ.*bf4V{d8D@>@.84&D0B0Z@>0XJ,.`$V8<FP£¢,P@H2RHT:2H0&BV(DDBF,\¬^>BX<.d<L6,J"DF(@ &BBD2HT&@ 06b^VB0HXDLH.2H8&FVRVH\42F48FD^~nD6<2HBBJ8.FF:"N0D4Lw³ÌpN4RFP:TR(<08.D20:FDB6:>b.:"(8@@,R6@D06:4b LF<RBPB:H,Z80H@H.R0h`¤¼«xR8><0dZJL>JF<V:4T>@LR08TLT8.:DBJ<qo\P::$0,H*68:L6:@Bl8HX6D\TP>FrF2,2PFR<FLB.>*F.H48N4XnVH8,<2@BB>@.,@N>NH@@\>0D >B,F\Tp:D>.,`:>@J<2^4>6DT.<.$@>(6Va°Î}D<NHV@hBF2(*>BR0,*:Hp·{LV>B*^0,262w\r"2\\860J:XbXVbRX:80>2DH@HDFXB4<6JDH>:$P0JPFD(2H2*6x¸Ä \mqyrRDJB\FBB:@><VJN>4\:,@@0,6L<FZ2t<w@2FZd>884JNFL8<F"^<4..Db"8\NL±}^>:.DRZ04B:*N.V@>(@FDJ¿TbXH`4<@L@LB<J>LB&4R2L>>6ZZ<L6k©~P8@*64F$.0PF*0RB>X,JZD:<\F{¥}^8,HN4:6.^<HT(>HRNHV­¨y.LD&T,6HJV8<6L.N0DX$0NB:LfR*RH>:>L>|6: 8*>:44HLB64@<RNT(JFJ<2Vd¶XR`J£ÁTrPF4F6^D8N0H4D2N4,DRRDJ6:0HHHZy«u:&"P\4N4JZ62F688@.:*HFF2(@B(`L@JDVJHF>DPF>8XXF0,6B>ZJºsn$@4,:28\6<:H8:f42DBZ.NbD:HRJjqh:X.JP:<.BJHRBTNV\B2,6L$:H2TZ´>*8&LBL6VJl@8B880,80RfpNf,**@L"8D>2>H,hDP2<D:PP<8LXBJFD84DTN4&D48B>6P0TX866\*R>2.@<R`n­\.F2^·ÊpRZF\:.$@H*:<Fjb\R22VBL<.J0F>L¡`>L:2 8D4VHpNL(8LD4D0PTP:<,J}>,>,4<HhTP\dBP<BxL<08R<<{LN6@>J>26<,V8P@6DD6.0(2@VL6$T{|L`8@N@FFn$@6DV,64PBHr(6<RFuj@F,@6>L.\:RT*44<<R2D(BkÈµfHR>HDJP\0JD^,P>H0B&X2<$T*<Fj"PX(N2>H<>B,NHJJ4F:H.2R\T44Z4j<6aµgV4DNJ¡²y^L$B\>F00>DX8BF6FH@X0:.6$JF^Xf.FL\242:6D@$VZFN8V2HnF440<^h·`@DFD^4V@:JN>B,:B<B>j4RH2\Ì<D<FDh\:LV6&"B N8,8<L.8B&VNR<gePBR<FJ4F*68F>N,H&>>6P.286@H<B>D@$N.0PdD&2$04:\D6^zz«h4DH:66.,0^J0F:FL6.D>ZN6bRP,R6DH0b6"*4P`6*8jN:B6fB4RBB>8b6X4D¦§aH<VPZXP^k³¿½~B@n@J4FRJ&J$@>4V@L2,RH>8N.`¤>PLDPBFNDNNVL.R4BP*6LHHL.\f©TF.6LF0^44::P*:bHB8RH<\:VqXJ8`LN":8:B*ZNBNNJ<J>LFF 0`se<&.B^X6ZNF*6@*`6H4.82R.Px´N:V8$,V<LLZRP>Z:F:T.FTHTH<B.4,8@J2Q>4<HJ8Z:6(""JN8h@:V42b<DD:,..@&DjLFPP".NN<0DRJ½¾pfB:b\8*4Rd³¢^p0LHL8 L.@44R6H&.R$BPLFV{nx<>N$Z<T^.4^:(:<6>,4tjDV"`<B*tz`24h6(<xVJ0.@>,<ZBR>d:8RT¤o^^PZ*H2VB@VF424B0@0>$L8.*\4oºf^`<B888:@NB2BL(F@2">8FJ<L@}«~lB6&4,:Nd.(R2HHX$Z8R,X<HT>Bl><H.FVH*8L"VZH&F4<:H*2fJ,J(LT>hLB`><P8F:,RV0B,@>442J,PeJF.^8RDD(kH¿zzN.826>>>R2<N@8(4X\B^BL:JbhzNL<>6,,RZRbR:<VZPFT`44DB&8DnN@ZJ<N^B,,><>n0PJ(@(:4.>6J SFZ2HPPBB68B"D>LJDL>">XN84`<Bvf.<JRNL66JP(FH8,L>8Z.DT<RpR>DV2BD"F6B<Z@XP4FDh@6>wÀwdDN6P82N(8P606@F\:BdB^6J>.hB:<P>8<DN 2@NPDLRVBH8>D0J R,f<c¨³N*`@.42B$LhFS­½yW>@TP$<XNbL>2RRH4RND.<HB_aP@BHJ.20XF\@HX0`*\D.:XN6JNNP±¢j*BZH><>B&FR:8TL0L<862PP:Nxw:HB<b\:86T8P*8.V4P0N>2BZ>4$T\ cH>B0>NRHL::LV4&L<HD4JTJp@F§^HXJJZ<<FLVb\J.LB@V,VBVLØj6j4L<XJPT(D64HL><H@PRZ2$VHF,*4.@2D:D0<VnR:LRP",\B<VD8FBbF8@FNHNX&$4^^Fd¦¶©n`T*J880PD^204H>20P@2ZpkF@>DJ>>^B4.6:82L:P`Vbb20@Z¨v&*J8&T24X6JNd@<H^V4>88 .2<{­×hL2:f{*<8^>R .X2*N`\<HRR0$(Bb~mR<L>8:<.8@4,PL>*FHVND8:.\¨x:(<:NB4 2VL>&6 4FVN.F::Lf¤[X<*N84(.BPTRV4L4*<H*F@,f8ND@.H:\*NP::PNBf<LRF*60`PD6LPbT`©RnFdJ>N80*DRX6fPfnXP6J28&:B*4 <bjN<@TdvÏTDF<&4.<F0(LDLP>,\L8:R4B6FB<n ^BH\HT*&j&RbV@BJ*:>B*:>4V¤bJ6>LdR>D2@HR6<84BD6@^u^@H8w\dJ<(^@LZ2X>FB2L64:JF<8&6dª6>.J>>j.68N88L<8>P"4"NRhm>VJ846H8b:wBB,@P<0X20BNT@JJ2&TJdz6>(&N4DH8HJ0BDP6d.\N¤mVBBHFLhHD@6F2&*,«¼z`40R8J4@F>:.0&80@N^P2­z6.LZ6N,V:D8`RVBFRJ8`V.0>B8dl·26NJ(:$$(BHJFB P:L<<@Z><^H"N fL<0FJ*8F2Db&B\F,DLDv.*F6@SZp,26HP@<BF8:F46`6,:@2:$42\bLFR:B@F8X<Pfd8,6:P(THhF¦@\BFJDT<D8BLXNP2BH8D0D:RnXTNX.*R<JF.88VB:>h8:P>HP4H,Vd\k0<8f2N4FF84.,FdJNt¡l`D.^BHb0HFD\DLL.DPl¦bV<Z\H2&B H@JHD&&D8ZDT6$<BLfqVb`8@466B4T8N8VBH>NH8>2B0Nj\B@&T:N*">(460P*B,bN@LHBZN|}j>6bB:B8:<4("<(HR@@T$D284¢`&NL6J,><JN06<N:8,Z(@DD^(NW®¨hHF8N8DT<LBZF8Z$"F,(B2²zWZJPDjN6D.2<HN:<DDL4F>"J<cÈß8NLd:4PTF(4BN<2:FH`r_]{H2@64JH@N2R<.J662@:jpZ.20*BFd2*<Hf:.f^FL4.b(B6PsÆ`$4*HHDDV@DT$^DVN*<8N@T4dLT@|ªk<L<L4&<V&FPJ4X D@F4L\<ZN6Hxr,bR6868:HB\J60(44$fXR6:JN>:N:X&02@F.><ZHNVF0PZBB>b>@@,<6Ff(,N"*"8>J8$N<0q°~lnxXV@F26,*Bp88F><0 T[É0<^F:FJ,^:6D2.NN*LFhnumXF:<:,.V0TNPF>DNprj 2H"4RNuP>,L4<:F>0HL.",N.<fD(:,4P 0D4RH<ZJZ8"JD8XDDF2PB>¥¨ndBdL`J.(B:HJ880D.4F>N28D]`>JFXLT:0J<,NBL`*:>>$,Vgx¾HH 8D8@:^8@6:ZfL@066FD$dX8Ry¨h8F6LBZBB&<:><X: FD4&@2dh@ ª¯}© git.B<P:<2`DN F<X¥¦}>P,:,>B,(NLD0DT4:T^@<Rw«Ào[>X>D*@JHNd4J:::<gWX>B8@NL0:BN84T4,bXF6LJ8 :t~THN"F:,RV<N6.JH(@ J(404@*p<T<HªkNFDN<.*RDV6&HBH@08H$48::2`txlB<84N@J20*0D@b.4HP8N4b°z^X8N<<P2BD:8X4@8(,DR8RH4:TLn`lB24FBF@60RXd6DDR*82b@XH:Zewvr£¢ ±¼¤h`k|^bb:@"JHx§©XH:P>Z2*\,,HV$@<L8,T`<Ddj×Ül\,BfR^62PVN@TD8Tq¾}N\@<b@J<.L,NHVh@::,6>`:X6:Trvf48L@6$N4<:,:,VDBRLFN(:>FNLtf X0VPN6L@L>L@2H4L00:Hb6B<V¥º¦hTcZ8B6J6:Z6R.:D4^NHd*.L$B.>,P<\<>*P<@.H<(:Z8""<>PVl8>F<: HL.D.TH6:86FbLF@D>JVL"RHd[tx¹¡¡½pykcT^hiÁPd:ZX*D&8JJF2L<N@TJ@R,B*J4JZ¾Ö8R0>680F2Xj>iDDF´¢tR`JF@.BDLB>.8 <L<@.BL,P,\­D,TBDR>H,>0H>Z6TnB`V&PJD@@:FDLT·R:hB4F0@J4V,BD:$R(>P<0Bb8w|ÍÌ±_»^ZBFH"2RN.DP<6:fJ^VHRpV@\:\H460Hh:*8$JL:P>D8V<J@0<cz><*:NDBH<,,L48FVD,bPHT0,8@44@DL@>afBJcJf¸¼z mv£ºJ:040jN>>>HN(>:@D<B.$$<(2*N´N6F8DD2<:L<DHZ§ÀÎ¥¨kxP(@*:0BXF.H:Zj&@$4NBw}2`X"VN(P:42@H:6:2BH:L,2:.R@@`pN8bn<>B\@Bb@HX64J<62JB6Fl}¡ÁÇ³z¾fhHHdnF<6@@,@**RL2p|NJPBL:0844.D2^8xR@FF.<0BP0H@dzX,BTx$D>B>B6F0,<F6 NFJbF62<H4H>>:Z48dRh~Rvx§¿«ÉØ^BB:Z:>BTFJ(>Z,:X668 N.<B$D<BsV&.4:^\LTXNo¾­È±¤¾¨¨WgqHPP.@J8FB88D44RqB@XH RBFBH\J4JDF^BPBD08@240RBF\¯¥v0F><4VX8<<22lN>>B&D6^^v¸¤u¨¥µTNkbLb40FX*PFïRs2LTb R00.608:\F*<<P,i6:DJ6.p­0XZ8:d(8P6HVb4HL4`VJ$BF2ND:@B,6T206BB86f,V8^p\ps¿XPPX\6pTV@@NZ`2<@<<0F *"BR\@:Vk| ´®yDFV2DH(jbn²yªtvgdx¢¦y¡g^x0:nx< NDjBRHjÀV.:6J,V>.<<4>\2HH<<F:6>JLB@ `.TdfbO:`.>>L80H:$
0RD,<D[z¦Æ¦xF:TVh9ª¢£mn}\RJH@·~VT&@F0:>48J,<R4<<*:Dn:ZF<FB\h® ´bYUv|jjTwidlSXrpWLV<4006J.F4HD6>J4*P(@J:Tt8rÕÀT:(:(<<8@,FRH<0B>cBPHL^<PBXjPLRª¾tV0:,*@\Y³¡ÈxdUHX\<mo}¤Æ£tbRL8&.H:NZZµo6,X:N@,@<J*:4&24R2V&,^RPh42*>J_©w\Z,DHJNP4<DJT:PBNXRpcVX<RX0JDlDf|X­ªY|~ÉrL262.DJVJFJJfV6>B@J.B.D0DH<6|­îá§p¼¡¦«pÂ¢{siy£2LRL.:.6LL0RH6<LDNH:F6FZ\*V(b6J>60B>:B>,\BF^RD>F0VFNVR"2L4X\Çâ¥PBLlnÒ¹¶ºm<*p8<^L\VFjr¨­¶¬fxd^F2NJT¼nmDN,PBL4<F2*<>H4P..HBF64:D*HJlaÇ~u<4PHX<X<8XBVR6D*BrxÒ¡^XJ>8fRR6H*F@<JXcd`gr´¦¤®§~i@>D2BH2dN0,$(TDR"6B&:XDBHBQ¢´Ã\|rm}]¼q¦¥¤2,,HXDHBR>64&8ZF@2:Lrb:DHHF2`¼p2dX@>^B<FRL6T*JH>462@bH(.8d.*0^b¡ÀµcHh¹´VKFTJ6>28>:N.rD\bo ¢¢Èff|fT^­taFLB^LP>68:`X2HT\T6b6666:@64>:RDW¾UTZ6ST,>4J<<<@D,BX¼pz@6bHH4L2@F<"T<DPHfP^oX[{t»ß¼Ì¬LH\TP24HP6>8HFRYBXR6*8>*TZZª¦n`::PNhTPlbFhpedOsBZP^skHL2"J:NB*,>:VFDV6F.BDN^8`JJyEx6:LD.&XND4JF>F0D>VRZH.>$P@8R8:^Bo¹µzÐ¡³µdX8JX8<L64:@N\TB^>04XR»xËÈª³ªg*a"2D486<>$4D>,XRN\PBHJ8:2NTJRl¨¦bpTtVlT>^q`d6PZ±Êvhh^0XHFZ6B8PHD8.2PZNFj<Lr{ÀfVljRV4.0@@<2@<*D>X.2 >>@ohLBB>@,@4<p:bB@LRJL>JB^4PR>>V4bD*(BZ4.L:NPB`>88::B>F4F\³zkT6$D>2:$l:H$Th`0,TB0:N&8*@Nb*R.i~ÚÊ«Xt4T&D4*L^06R6DtL8HFN\L4@ZP¯³¶ë­µjuFb0VB>V&J>2.LJ:@(FN6T6.(0<@8T¼»Ãµ·ÆÂgg|`¶°t::,*N86<DN"L2D:LF88:>:L DbDJHjN]u~NJD4H@4^J2,RZFJZDB4:Jl¥\8FB\BP<:X:6J2RJH.@0FNdJBlH\::0.:<2,0<J>f.,D4@FHXHF26LHr¬oZ,.@L@@@*f<6ZNT\`X$>@@$48$B8L& 6k®ã¬ÍU0LVR.BDJNJV^NX8*"8d<,:H.@FDHVoyw±ÐÒ­Á³Z0Bd:B<0>.NRJ`6H&:B&,D2ZNN86nT²¼©jktq²µ´}£®»²¹ÉkD>8.>8<V8$T*0>>4fL<(>:BNN0H<`8X¯ÙvimeoNTR<$<BJv::*&(F@`p¸^FFXT`JNXD8:@Z.V&0Nx8HN4&PD`BN>NbXh@0:FB<$X.P248\T.V*ZbB]¼rVN@&XT&RDND@RN"d4$(Z8@D><>@<>$6PBb±½Pb.:6H<$LH,>2@<J\DDN24:D2*,D0LBNPcm¨«±­­ªÁZdNDDP8J:X<>*B>L@$F<b@H:TWm¡Ä©¬i`ZpB\Rkgimqhx¡ÕÖT*VBJ"X~:(FRNVHhFDFR,*@HH0&(2:2Z~¡¹¦`uzNdR<LBHL6dP0@bT«ªd:T2BH42<8ZF8>J60LB<.0.BLPP8@LN@.,$.D6&TD@4BN>D0Bh0@n`B>>BN¿§PFX8862<4\8(D>RBb4:,L>.HBR02B*HB``´±«BJLVHP,F\2TPF6><NT(:.>\8DB.H0P02.^e¨¤{oY^@N\.@dH.ZDDJ*N<::(Bbbj¤¯k6>B2D8J6JPx0,H`6m¢q0J.FB^N,H0.jDDBl<D4V:F@D:FHVB2\^R³Î¡£siVB8(>PX@FD La¬§¤eFR40>8Bk.N<XH@(<8>4TV>N:(h,8BV`*N>h2N*JT8@6*,J8VPH8XPT<<BTN|Òk@.N"<B824J@84:0:6ZD6N"F <F@6LRLw¡¾4<<:<N<PT>TH@<.FJPBPZ2><6`68*F6.`DRt}¥®g@f6h4R4>&@PV>B<H22D@¨³yD0b.LB<DH:.&4LHTjP[±|Jd@RT$LL(>:TR:DJ:(B@,PBdB@Z(BTZLcÎÑ¡k²¥Rld@Z*L@FP^¬ª lV4N0.F*@&4XR<*VH<>.:N$N(B^NBTtDHJL@*$8V(0H<>VlTRP>V`<L4(\H.Jn¡¡T0.H@H4 :X@PLR*4446H2LVH@fde~ »£¯ìJb@BJ<`&J>V68>\8(.@T@B<2L$.H2F4L0RRTv¯~² ¨¦¸{|vx:HJ6>NB<N6Rb6>l²rrcNXHd@0TR<LFD2(4FN4XoL2<BNNTVD<J:J04><:"DJD..L2:R.P4\½¼®ÈªÙ©­£ø¢v`R`Ã¬~X46>X@:@`DFV06HD8b`8X220D.V>P0T>R.F&<0B<TDRBL6DJ BN.RB<Z8@B@*g¼fR*J>0HDHRBF,<4 BJD46Du}S¨¥´p¼{XLV&BLP8D:H@FB^2RH6VP6ZLD84(PXH2.@,r©©ThNvu{´¶µypZbVl,0BB6@>LVzµmP6F42Z6:D8&*L60V*J&P<@u¤¡L86(HXNJHRNJLB4P@V.Z\860L2H@:NJLLÔ¨{s¾¢ qn«¼¹ÈÜ£^H&<VDF2B>48<LBX2R&\4<@JRrJ8N<N<4DJ>.DHJ.42D<XV486@$*6Z>ZRP4TV©{Fh2>8tN<:X:>Nlbbk¦su½£~vµT`r¶xqNB6J:,6J`@&H<4lJ@FN0B<TLT84$F2:LRfz^pN§§¶Ê·ÅjxxVBJFdP£¹¯\6<B4bV>0F>L,@DR>.D.d:R]²ik"VZ6HN@T:>@0\L2V:8FXXT8RB>(ZXi´Ö©«t°cfkrry¡·æ±rZ<V.Fh*FF6@2TH8LB@@4H26<J*LJD&T>`RPZTP04B<<N>N"T264F>.L*Z@&>Z­Ü<J@>20@J2BRJJN~d~¤Ê±Æxwkn^F\NFy¤wB"T(H`HD:.DR*`DD<8>8&BP4$DV8<FJ6XtHzy}l«¸¾£Å¿»pµ¨ltv¹Á`H,>@L*2,><4>FD2DF@4VH^>RlHJRVD@d4.BN4D8@(:H@R@6V8FhZ`NL4Ä¦sdX}HTP`\XJP:ZL^th²±\V>T4`DBB,Ht:PBL(><N8.L<8>0:.:T6V>XFDFN@,RB6<P<J,8<0D\8JXD22(\fªLhZP6D@HdT\¢¶Ï¨»v w~u}{^8^d>8L>RZ}XJ8H ,B>F8h8@P<rR4t<:<6PD^ZJ<FHvazÉ{Vhwww«oz°¦½¯®µ¦NZPJBJ*ZN@6f4$jX", DBFDFB}n©B:`LJ4B0*6:<BNL*N2\D:RJ28P<.T`Tb·À«{wTT.>::P(>8F.4$Hkd£¡L:nP*2B`0ND26@@8B0D,88fFTFDL@H$VB<:2`J@J Rb"N22$B0(TJT:4@< F:^Rw·>JJqBy¨Â¼¶bfVH.H><L:,`f&H>F¡N@LR>f@n8F@B"*2H6$&6,BLBR8P86DR`zSn «­¥_VkFXqnrvLîºhH4B<4\.848B8L:6>:H&>06@F@\HoÛuj<$,F0V046l\D: Vp.NDP8T2H8Z<:4nzÃ«tcb`<V6BVL&R<JFV>RPa«a.8Z8D>PJ&RN>PH&H&ZD::BJP..$4&<4PB:.HZ>`@<HJ$84,4*@"40NLB8 BR~¡µ}©©ofxNNX<B>2F2@8F@D@D0"Pk¶©tF(DB&R*:XB>4DD2@DT4HVP@4X6V02JH}¬§µ¦r§ivyjZPpDTF`<XF³ÃjN4*JP8TDRJ6TND2D:4<RP&.*R8>oÁkl..\DT@B2H&HV@XD8@6P:.8RBZR.Z^Ü¥B>>FDh\dXL@&BD<&THceB<R8R64jH<&.6.FZ2.B2D0>b LPB,80jP2HNl.VVBJ6f(\ND8<^R<N..@dPU ¬­­¯Æ¤fodDDpLJFZ >BFHJH"`R<&6T<0l¿p|h&Pn>.@(*bN,@0Bd^R<8:TRNHF6L>F66||¶|vo¡dRRJP6R4@600(NUºzdT::0Bh@V0N6NFX\F>*L(P8D:p:HXÂ8b2V4604Bd^`<F@8^:@:8.PPfTN2F}¸¥q\^X:B>8<N0,2R@8D<B"\h×XJ@JF8|X6RHB^2J2HbL>8. 6&PFFRJTX4j*:Z:D:jNPH:D$BV>H8XPT@68BhR£¶ïÔ¿pi`,L6<V4:@Ld:.F2,>{Dh:0:TF60X§w8J,:h*4BN`FVJ>:<6b2J@284L 02,B]Dûg`}cwjRHRDJ2^6T>>>&Ll}jB:>J(b,4>JDX@B62^DDpR,F@@ R.l ¹XtZ2(:.60,VN6\2@VF.JR$68\.2^Å]J2P.B`2*HJ<DD62HHXBN£WVBJ28H6F6>V:JB>X,RDP"@XHH0:<6BD@FJ*6TD"L4^&4*J(60:8L82FV>`}¯¨îª¨bvN8RNN2$>V4<L2^>0D**J4T,F@6Z@$FBÐoVRD$6DH2@>0DThDF,$B>X60<DH8h:XBTÌº«oQ\uZLD<RBB4:FBD@\8PHoÑPb*JL*ZBV0&DF:DD4V:X,BX8RPDRJ]·µlV"68D@fR\402<VX*j4@Zf48>>N^V¾ÎAPL2JJN6B,HT6jPLL06$6<jwB<480 N&::@P.8FNH@&6:6J.<LbDR<^BJDBDB02&HD:8:0(82jH><\,JpJ¹¾]oFVT,:*LBN(X4:RLD6<dB,.>N<LR>NDHj¤§\h,0:L>>P8@V::6<B&.X@:P\B>HF(NJu©pcp\6HhJJ:4@XB8*Z@,HNba³ª}RFPJ:Z(NH2F>:BJHJd@JnBB>::82dh²|TZ8P@<B>R@4H&Nd@DRDD:2$6X2J»bRN>H<&z,:,ZJBN:<08hX4Pd s^H228,00<hNZD4DTdR6BR4J6NNPH0,66:HH0R(D<V64\,0fB2b2BVL\:{£¤p¼zPTb0(R@NP@R0ZXR< :2N:VLPB0F(@(>*dZ,,4N^H<46J2(F\>4,TD6JXB8F@@^6nZ`\h6<N4&,,D,RV8H<V>L&NNfµ.F:^2TbR,@H>*<F@<B(6<XNjR44Rh¡±`ZB0(B(X"<0RP`DJD8R6D<PRXD2f³RL<*8.lJJ*<@R88RL2:8<N@@l¨zPTX><ZL86PD@@>(FHF$L:LZ..LTR`"bTH\<H^P^J.^BRFT8`PZ*P.HwÉ ¯¦¯^Z6LHJ28:22>JHFb.<>T<<$((*8J,.&*Hg³LF<@HF0Pp>N>>*JN4.p8N"@RL0*.FBHtª^`4ZD@,NJ`D0B4TVVD>,@HHBJYuB(Zh*:ZH<.L*FrPN:N6bLN@(N0>D4pxb:,8@TV46<,^4J`2^<^:D8NX`|ª@JF8.D<RXV002PN0R*0<0,JNP¨»¢PXH$0ZBNN0hLPX(\:8<(:DF,4><Z|nF}\^XyhuesDeP\fl5\HauoËw®~j·NNRTH:FHV(>$(dP<BL2<.6:F.JTB22NJN:DJ4.4fLJu^0:B8,B>NF@ZRJ46HÃ^BTJRR(:LPZ<,DX>R6:><2HPVu£t@NR4L*@LD*"B<8*HpJ~DRP2JP^:,BXVDN6>0>$`BL@ZLn46>.BB6JPtZ.P6600.HHRNF\VPH6ZR.DJBN^¸¯]V0T60>r&8>4<@2^4<<FBt>*4:>¹~¡¯Æx~§²¾ã¶ÃfhD«¬¢X^@666F8LX2:FZ0(.08hFP:R64$X@Z>H£uP0\,JPF.8<6BXTD2,.F2<2l28JB6P¢odPH(VJFFFF<::B:BBT,6XF:8Dm¶T8:<8TJ4.0>N22d*0^*P6HFL@V^>2NTr¶yfVZ4BN6R4Z&DPDRN:n6DLX0n~¯nxDBHr.RDZ<:R<bJ<VJP,D<,4XDDNg}jH<@:">V.><Z*B8L4V.6Th8ND>ofÂ¯¯xg¯±£­«¢±¼§Js8iq¢rsnb\42P>R\<N:0B*@6$:8L\N(@@(TDDN@Bb«ZD\<>:8&2(F\L@DJ*^TX:2`F8S4d[ud<L<LJ>J4$D206:8L20> B8,2PLw£`LR<$<N*,.BF<4:@DD(NB*X(8F8FHLRt¶lHL<bJ6BLT@>`N*`w6B@*.,FÂ¸yZ:.\V$g4HR42HF>BN`.>42<B(,.ROI(JZB.:L.@*b:.@0FNRT2BR48R@dRg^^]Z}tfhPbot~az¥°uiXF\T}VXXJN(*L*D0,BL,VPP<FP:,\HRF0>rJJHVéwLZFb<<8<P*Lb8J*6XL02J84L\6v{WBb<V8F@>XP@V&d8T.*>FPF@RNPjR8NH0F:*XBF<8DH.jNh|6LF6ZTP06(¢¶H@J$NLNHT8@d\*66PV8V`{¡\F(J&V\40@88,JP6R6J:@dZ*$:@8,igà}yRD<J2.8*R(J*4JF&H2V>H>N*F<bm>L6F.DF$JXHBXH2R$*PPQo¶wJJ^bX^(FF"$B<4V<Z6Z@NNf@Hp20NL6:>FmmÉÂ¯sR.4bd.26,84J&\,LD*>LTVL]ëR8T<<P&*>&,L$Fh6B<4p\TP@D<<>Jz¥kDTNFD4J<H8:FXN8J42D@88FD2FB6R.JbHV06NR4P>THLH6<6XP,DT{´L@2:4Z(D.F>(PN<6L:,BXXT2F:8:To|n\H@8P0*LDNN4DTz<0&"NFFF>T682.ZVDXBD,N*BT$F:@:V8fvdLzBkt¡Z^TTV<,0B::6*>Fj$,>RXTR:,>8DJ\T·ªª´ ÁuVV@L4L$<8H2BJJ:T0@BB\g~±TR(J^R:D:X,PV>@6>>XBTFP<L@0.FT^qN6,Z$.LF*ZX>nDD>2P.>fVBXZH8(B`cuD>D>R>>T8@>JHBL:`<hTs¡^RL`P,(L2Z@6JF>6,8J<*JlNB4F6<FVn­JP>(2D6(^2,8L&P:(2@B<:NFHT<H@.L2,F<F>J4R8>0>4DTJqa¾ªg^T0<pjoa:LHH4BJR>4>PN2P>::Bb44HJF0>VTZ©hq]£p¥~XZV2l6(<:N:>B>V6V6R{³>VF846$NL@4Z@0`6B>BV4@LF,L8L>|Zp@:D6F@L@*4,VP>84l*DrF6`HR(D0R²¶Y>,\>D2>Z.4,R4LF:B*6¯TB>.HR@@\,:^N$B.&<4&n20H&B8<@J<Be´NF2TJZPB6(F8bF.LDJ.6((<$D^F,P$42<LJ0&\R@J\(:&FV^bwwjeTbncJV@L``@$0$H.@T@^F:8<64f>>¬P2JDX\fzÓ±²±jPJV.HBD6&T, 0<^¡t>DJ<VVd4R6"&RL:::2(JhTF\66H@H4o ~Rl*,>,LB>@R"Np<(8BN$z>(4b6<6^Zzµl<RF,0<p\DLD8N8N&(8V¨f<6$J<D>DHbB,4>D$:P0X6R<VV,$H*:6bR~lf`VRHJ< PPBB4:PTBNT8b<<<8,NBF08R&<R:v2V,8.6Hpr>2<rs¨¢Kbmh}~T:@<B>*:.D*T:HT,D6N.L&LHHTRyz¶ Z^0..@HFVZ´¸n:DJ2.N^r8DJLmÅxPX8:<:FVP4@*: :XJ:R2F4>&Z@8D08Z6£c@2B@J,L8`(\,6P$@&$H2RFVH0L N>2Pl8&\0@(8t<R<ZRLX>iÁ¸j|R<N:dBRX^ >d\\.@Z&8^B(4`H>42H,8JpL&JD&8,8"T*>PR<80L6*B:F:&6x<.R&JP0FP8(2DX:Z,N^J´kb\NvÀ§d}TV><>L0,2J2F0&D<:0 @* 0>FbÁµp4&(DN:0H:Z`N¡¯ÉJ,XNFJLNH`¿±jF"L>FFD<0H6 >HPRL@DR,"bDFH&<&BXu]>@@06L<^>@<RH80PH8LH2@86Df@VP<{Ê°`J2H@8*\D6FL*4H8@n´ \>b\$J :B6@L@B:HND6DVhL@8D>L:<bJ$Rnu»fRDbF>8R<@<V@8:4>NDJ:D0JL.6N26:F:fR8,Z,4,X4ZNNf4BHhkÂ­~`Flª©kVH2H86@(0F2D >L@ Jd*DNLBd}º¢pZTDD8*@DH0F@^PRPtË}qfbF:*`g¥Z@L@0B<6LR:4BD4D>6*X@V80L\,2LD<Tjd6BHRP@H(<0H>8`>F82TB828XD\0H`Â|hB$"(0<@VJ<VX4@Rd¢l<>F@<@@4J`RT02lF8>NVD2NB0<Jb\<6.&HP£J,DL."r4D>.28@b@8:JJVHjX>@J6FP:,J.B2D04VHF6&@XNJe{|no\wh«v~N<<LHH,@D<pL:L20V@4Jb0Fa«p<4428826>,,LB4HPH_³µ£¢jhRcÕ§hPJRb4.b@:P\*2FD.R>BBJ,FNbLHFL>DX¶}TcJ20<..$V*@`<@40T`<0>2@8L0D@iÚul\H6Xv@Px^ Ç¿P0J*P:(TL$@(RFVLHB2J^X@H<\LH0\*&H@.V{¿¡lHB:4>0RD86DR.>4DN8:@@DJ@:(@,`DV>D@\@0,X@>>,<R2*^`Z£j{{uhlPBF<:HDLN0B8>8L<L<BBFT}½~JH$6HDDb<>8d&<htRRN\xZ£¸£vº½aBJFNb(*06L2L4>*<4N6@F2>^4,D4<8D|§ÇU>8JN@:6DF(`N2.`,TJN>$F*\6>:@d`À«wutq_|«²ÐjDB>N,:H0^D6>PR:<<<H2D&N86DTVDhPN2HNZ`^*D<JR6B,.0R<RRPHN4"<X0V\0J&8ZR\L,(.>.R4@68HPNJDwu¬pT£¸efZZy$*J@
DH0DLn>$.`N.PVFv±ïHJ&\.2>}jDH8>$DBV6>BLBD^et\­«¦¶³pt`D6:f0X2L:<L6D4DL<(:LF".D,J2BTzFrp44>B6d6F4@HLR,:d0@.B>*nNm{¿¦©¡°w®¸Xiipmº¸XD(B4,X.:*406JV@F6<FJ@2.><:0B:V8RN,@u¿va`~2`XD<FDp<TP<e^erEP>HJ&:FFB6ZV><<:&RDFN(PPddLq}wl\ez~m>XJ6H.FFBF4N>fFH4>RÓ¡cRb4:B2nL>&h0D\6(^,>840PF*Bh`\¼·ðêÉvbV<R*>FbJ4<D,ND<<(*6*B H.<H>HD,,LºF:2,FFL>BD:F>,0D2\N4JTJ`8&qvnrìµÇ©kzm{6DB8@Nd|Ë²b2J0P2J:8&8x2J>B6V@@,NPP$4B4H.DB:6:b§~wi{~|qª¢Ô u¯<<oD.R:84LB.PFJ0TJHp:(:26(@$zQktf}t±vRBLXPH4H2nla<H.*J&XD~·ÃP80. 2 0 .PF6.2RBVR:8F8:6@<Z24y°ÿ¼Ç¸¯Z<B:8:HP><$$28,ZJBXTFj.PZL@JBF<FrzH:6TL4>:@4FT@V84TBX<0P6H@LVPriÎ³Àow^RJ2(>4.F^8.Pnk¦sN.,0>4F0<"BD,HTLB@JNT4:2H@:66nFBNHDÉr¥ÁÂ¡g®²¼rsmnun8D. ^BhFL2,2(,6|@Lb@ X0<D<JZ¹|qcÃ®w.b>Pb6H4H>@\H&L:D»¸^Z$@.RjJ`NBLLR.2B8B\NB6>B>L@VDRV§ª¼«Ý¹va^XVh0<H2hD>XLJ&2L:B:jB>FjD(&\Ç¡nP>N,8**2<RTD2BFH4DFD<6bD4r§Ò¨|§rZ>VH@RJh>(F<J\*d¼­Hj0FN@L>PH,TBF(*LT8P<8B4D62l0(8RhæxkqtdqyUZfhrNbffN.R8HD6B2JH((PLPNX,J00HDH8DLT@8BJ¸¥¦èÎ¾pyN6*:D(::(<8 `V}sÂV@HD262H:@b02HJD2b@@\PL4.DFPLPLT¶¼}s§ÃµVH0:DFL2Z@J8$V@(D.@ZN8NZl2B~k¬¾ç§pDP4<VJ>dN^LZ@H^XRTfb}g¢¦uÈ©~tdVTH@DJ4VFBF@8n4ZRB©°fB04642^BF,"FBDDHT(B@T:f4\<BPwp£¬cF,FDU2FPRFRDB`\:LRb.N40H>@N:00>.P(L8@TBN6HP8BDj2:NfkÍ¶µµ¼¯Ç®`NV>$@B6.6DD¡²vB:6d@<J:<B@N$T::T8VLF^XTT4\:`B:n °jll{£±­fe><@T@@4V<H(6N*BBD@(:4rF­Ø§Ç¥ÏÉÆycddbhJNfvmXq^mfQ¬i Ê ·~¶«ár\qJ><fb6>.NV&8X:V(<lbè£lJ@0.B"DT.BB(VD6&X.Np`0,,B>Hrz­²`6F044.B4$hf>@:6:4DB6>F<\.2H::$2Z:@(>(:X,:H4:>$RR\XDz®º¤¢}|»sÆº§¨¹xodFL,j@LN¥dP"6DD>Z@nTB@:F(L6FH<26$>B0(.d6`Vº¦nJT\2o¼Å¬¿Z4JN<R80@::^2PfJ8Tn¡¥ÃºËÓ±«txYmr¤£{Á ²¨å­vhJd\DRPTD:FH,P2,H,.\&¼ÃZnD*F<PHLH <RBF@>R\:NL00N2Tr¸edbT8J64VPN8V@0:(H6DFJ..n0FRX:b0B<&V&4FHN>:<BD@.(,0LN>R²Äµ{_ilNfF|®s³qctVFF\T»@LFD&VVHJNBH2LB0F:DBJ*R,,\6<FtNJ«±m^mrXH`6`§µ|RVNXL>@28:4N`XNu°±Mt£¯¯«mTygw~d@QE8y´íjN:NB6,.@L:H>>8HVPbH4JDr»~FPDfB:LX&<ZP2J8m>0N\J8@2>iÁµ\^^P.:&B N8( :.TPD@X8VDpFFPHD@D266>V48V8<HB@62*<@@B6:J^~È¸dFXn(J62FR>lZk{«¶j@ei¨X4<D84<R^82L4*BRZ\R@4>82 2BbF.2pR|´ _JZh:&fd(\m¬Ã§´e`R\4<J<pXd@©ÂzjFNBTFPR¸ÅzS~iT`HB8B>LDTFVLP@HZ£¯ hj@.4L><6^`B&`2,><"FFJ>>2^i®m4@:>6(HP*\B68&L46*0N>.8y±¢ªJV>H4FFF66` ^.(T.N>XH6b06 PT.J<DRb8$N2<NF 8*>R.L8>>4X:PV¿½{b{FH>P>>@FFZBLaif¢²ÏÑ»h:HJJ&`RJ2@$>B80^P:4(V>B@NPJ48N^>fl¦fD<d02HXXJ^hit¼bRRL@aY{©¨us<488HF,F>JÍq\4JTF<PL.86BDHH8H4bXF*HHZpT*0VZ82T4*:(LjH>N@X(H@BJDTTx³º¸V8D@<pB*H@@`DH<:<::,@\Z¤½VD@LD:HLX(0>.<TJdTB`6.$Z,^BJ"RX>,,>TH.p><20@8..P0P,>J4*T¯¾tT<:NL^("P84BF.PRfiyÂfTV>>42DBP40>:,0PHbN&H62>\R@4HN8,­¦R0FD2BN,62DL$FxyÁâcX}vª¬waTX<bBVN<H4@|¨¯jp>T@,::DNN8>ldH@N2(8:ZPt¡\2"dLB@8:R^8@&06*<P.@28PTFFkÄ|^FTJ(HH>F6BH,JD\.pNZ©¸P@"0D>L2DN><TRB.*@D4PD&FD>PF*T:<"DHFTP.N@J8eBB,:@:j80^"JfÒj:&Z.4PLN,.>N.T{4TLNd>SÏ¥\TDLBBBPXT:DXBRZZPH48JB@D*@,6B(ZFd²l`6HH@>8>T0^N>L<m£±sÐ¿¡¯f`P\aB`HH$42&>DFh¤uH6^V.>^d@2*22H:FDN8<.HPpZ>B@@$DNBLF0H@HFN>.N8@<>D"VXgÅ¼>D`D68DVHPLF]w`|£½¨qNFd\B0:B6B`:F2(J4R8Z<V:N:T:RX$"b@>L4(8>J, 2P4DLT0<F4*:e\X¶ÐxTNPLHJ^T8N68b"V@DB>26D|o¿jNN8H<"6HN>>,RPDRLHJT8F8R,*Z4LNJr¹WN6 ^dZT&8PBH<B*Jl´°ÆÄprPD,>6HZ>F\$HN<PTHbL@DBDJ@b,0X* $4&028B^<B@y}wb0B>8JB<28,FXV46:N:6(*N06J0BZ~«~{ocux£³¬¦¬{P<d>8<>JF\XH>"Z"88hB6>B6FDXvT88@:<:Z2BD@8XR6<8P<<<BF>ZF±¬LFXPnBDLjFDF*>D60L&:PThÁ{f::VN@FN28ZF>H68:NP2@fHL"(`H0VTZ¢{J@X@@@@f6@(FHJ@D2>@.Dµ«ÑYFb`Z:4<N(&PP4fTB> >f¬v>^2F,THBH6FLNNZ:2Fb$4JBJ| ¥F.:DL>L6h,>FBVLF@<:NPX0V::`JBo§ÿÇ¹°Ë§ª«p{¶a`:b<HH42DFF@l*PJ4P,.^8>R@B86FLDPP8&26<8L6*6DJX^ @FV>Lª`VfX@LPD<,bZ62LL(V4BD..2Jx²L>R<F82.2<<$D6<FB@@6H@>H2,P84JZ¹·V8N<@B<.D8`Z4R@.N*6FTV·¢|,6:6J><4h:&F2&J2R4TB8dq|d2F<:6T<P<D>$LZ*.,&F26Vj¨dB@P886DHL4@ NH8f<H0<\: F<8FDJBÆÊTSYWktQnB6FP¢2H44P><@4L6V<<F><FR04L,*FXJ22>(F.8@@DHRD0PDT06XJB>&4Pr§\JB<FJJ"B2:6RZP^LX<F^RF:>,rvÑ¨JF>*:VB\><<::8>NJ.J42D<8<R06`²¦P6J>J>DNBBBD8*46V<<@Jj«V$D:F6D@FB>>jTP66BH6VZ©`&0R,B08>DbjJHZLNVL4DN@<HpÆZp`ZNN2.>4FLJ(HX>*H:(\4*TF*D<Lb·Í©\PX@h@[dF&D>>46<B. ³ªpdTLJ@D:BDPPHFDR>@(<0.FP4J8ZPZ,>LR@H(R T>6.>0,6@BB.@bÅ£\VB,TdHLTjND>P@4D>0:6L>"X:.DvL62V>.,2JT20:*6<06((0Tbd2VBFt°vV*,DRJZJ.,2<@@*NH@*PF@Dz§^T>0RJ>J<ZHL<6B4:6(TJR^ h<X68H>Z^DD.2.V4R<@Z@4N`d8$>2*`>*@@`8X.*LB.:4HV0.>Jl«fLRFJ4LjH.x:0RN.L:&6»ZTJZ>@J*N68(P>22 <:PB^D6820X :::2H<H0,<2@P8 :&WF80Ds°}NB@8N0:Z:^6F><FFFPH@.>RJF&&PPrÅqT`V$XHRL>BJ@&*(BL4:PF4J,28hN|¡¾iHV>66&F8HN`B lh FDJ60H\dµ}r@e4FP@>0FF4$88RB>4.`¨}T@6VB2XF<FJ.6`8T4JF$>B>RPµf<B2P2.&46J4:0FfFBPBFDTBHLu`«g`^Z(:,Z(@DN,:<H620@\zJJ<HbT6VNDPD<<$4@Tf48,6LFP@H.F,.bTT8.>a(>8\L<b8>V>^BdZ6:T\6FDFB*JJ2L2",<>,<h<<6JtÄo`@JH\::.dPJPbHF"&F>.0DJV8,Dw¥a844lD6<0B4*>\>*F^*.&^DF]\2VF2>FP:Z>2l&N(>X6*@Jdzb4.8LR2<F$D4..V*L.28V,02FV¬qRH6XJJ,(>f@ZN^Ph(J*.FNDJVPL`¤@>>\N<(<P*><@HDh>><(:txfR@<JJ8f*\844N0^X<>$ZZ:*fBL:D.>>0Z:L`6&:DRH0B\F.<H`X<T<JDJ&8: :0@4:2.D,D2Z<:@B2T^hºfB<6D4(.0 0T>&`: VJV464<`[{^P.P<.6:F0$@D&B8Db::@4b~vlRD<6>N\R<8LBF02N@BD2psHH6FZ2*>X@JNDH>,6(8@X&X::h±L2D$R02J60*L6>FD,2RFh6D>F^g£ R@RJLhH6R68@4>FZ\.JH"JqkBF$,*R^HDDPR8@08X,NH@N2VV64>B.PD,FJ,:<^@HJN&j Z<*L¯ob6F@>@@B><F\B.H42FD<FV0T$DD*R22>WªiX426f@8:6\@JXN2>:,p>JH^x rZp@N6.0P<J\6RLBVHJ&hJ*:F.nx8LF6D2DZD&(4THD<H<.R\}xXL@:NB$`H>bLD>RNP6BB$v**\Zy·TL&8F,V,BHT`6..*4280NJDFZBBVÅyF@\FJ\2D(H6LN.@:&:BLNLFp|h6@D:hFd@8,RJD>62H0JDHT>6\qr4R`4fJNFTP<JFjbBZV:hzµ¥gRN(8T(0H@TT:H 242,,>*6F$ 4@F*,X}ªgH60:>PVH:T<>6>DF<2(L6Fhhs£l@6D>V2VBzB2V\P"r>4V4@BTBjj<V>J.60<:JR<<`4B6N6Fq§©XRRRL`&nJBl0@@L$@N*D4b@Bb»V<HRBB8P0N2B><BB<JHl4.6*J<¢qP8$*@00 *>>0HN0>0>X.>dTµ|B.>4*:FDJ:L.F0&:JPJ*:0<@66{{xemn©mb]qbz³äW>B^2P0ZRF0HD DDJ2>:PFFD(JP.6>(B\×¤rdV:X2$4<X:FV:@D2BF8R<Tx£{m6D<LPTJl:L4>T:6f:0JH.R^<8Nl±oP<>XJ4:ZDNFZ(L:<0F"NdhÁ``>4Lm*4HD@>jD4>D.<XB86H2Nu`V:N*8P6@V4> 0,\:.8FD,.Fd±yZZR>46$J8(@VVD*B*N \86}6R$@:P(0B>2&&JJ8P`0L6BJ0H§q°§~wx¤Ä¦ÀÑ~LJbTJ2BPDT@<2VXB2:4,FDLHLJ<J4ZF@\PÊ½¢vhpRBZ`@PF@^Tw:<D8\J¸rP.:VV2D0VHb0HLRLBN644:J4DbJ2R2b,F.@8X0R>P@20(P8PD44686B,B4D<2<:4RDPNB\>g¨T<*2@NNbT>h4RV*:R2<P06<JbVÄ¼¦^8>T,XtFZ&LH6HJ>DB$P,$(`Lx`24&HB(NFHL"8L>0PTV8:<@6nqqaf__yqro«sZ8D$"0FJ<<:J4@PDBb0F<PL@>RXD>\:>XxÆï®ÐxË²f}fd`PXFT8FBP6P§ªgUPZ<R\&2XD<Z\d(J,>\8B>R6(<bo¥v@:L4RXn**>BJLZR2FDZNdk¬¯b6@<BBDD64,2@FB::"2FJD*0«}684:j6^Z* DB:N<B0DH8B8L¤R2Vb2N@:$(`o46BXnL<.6:*BVwN`@>H<><PPDJNJFD*L84ZXL@:LRiZf0RVXT>DdLrD2F6vtzÅlN.<JVD@Bd>BL>R(F4.RF>>.TD(<>J@Vµ¶Ë g­¦¦¾¤Å¢bmorrLHJ_·¹yR*@D> 6\JJ:(&[V<>X46jR<:>8BRJ§n4>D<:JL2L0XN@H4L,2>DF8P¯\>BXH>046@0(<:.60j@@(H,VxajJ8FPP08<HF:JH$NDNNH6N8*u±±hP6H$F@B6>0*D6.b>8ZdH@FH*JZ¤*T8:(6H24><4P6$B<FLX&4(B84DN(X<Pd<<4B:d4<VBFN^TV¬HL0 HRL].>8H@<4(L>,@8<FH6242*D2JH`Rwby~¨zÉ¸¯µTZ:J,D:<8<FPZ:J^&6<::hHVHFblÀT\P4HJ6P&(0dFdR>J\X8>w<.DD>$4(P@R:8J<B:L.(.,2&JrÔm6,RF(L`FD6BBP\8L<H<DFm¡ylR`$6NTbB>>>^H.B*>R@2.>P*d:©60JNH42&24BLPR(XPF@@NF(6DB<L,D2:HTR:0b(R:`8<D6<hÉ`P2F,<2D6Hb,H"62NH*RD8FN:^Xb`vºp|^6,TDBr0T8i[v~u¥«¨Òùvj8<&N(:V.H0R<\`0DPB@6:J*02J:B^«ÊRF4bJJVTd4R4,N>":>T4NBTq}dL<6>fL:&JRB2JPDN<,@BF>TxX¹wD8..<>6FdF,R\<J6X\H4,Py²^<\J66.pL(<^@bR<*>*4,4@>l(DB b204B<P>Jf,XDHVP<P84.8P**@>:b@<6 Vb4XV.@F6,V2FJ>Tºy`DFB F("N<$,8 88(4>Z>6f.<`«ªÕtTPF^ @<H<XB>:F6HDLyaXº¶ZHp@F6R\F*2RB>B>NLV>HNLZ&J\HBFfaNV<:ZBFBBL8RDD2,<4V48j§«FF":<RJ0FFH"ZZT$2d6\2<,(,hw´FJ(,:X6(62@4<@ZJ@0^:bPuÃiFB(<DBH>D<<D@.T8DV8N4LN<>*JF±¯pRBP.nDPND<F46<ZR\D>:8.,B&VJPL6 <4VJTF^.F6N<4JRPµ0T:<@N.RX^@XT04DZRN68:.\BH£¦{@,<*ND4$:P.8@H44,Dn\HZpnÂ{P.@LHNF@N0J0JDJTLF>BHHL444,<i¶}LF,::DDX22TB.J$VBNHB*P{©>D8@V4:RN4.HL*J6FTJNJ6>RHL\ºÃ£fbB<<DJ660<r:**0LTDBZxTLFd@N,>D.L0LLT.4@LD4P.>(:VfX­zVV8^(.XRDD,HN\\:0806DNRDT0TBZPRX<@NP0D,PZ,H4F\P<>d°­OB0J82T<D*@^*P>664.^RH.8`¦h*@FbBD4,H::TN2*>(>:$<F`x}¬bP@8.884&,P.@:LP@N,HvnB.P>&:Xi±ºJ$D<R6H.@H:,Vj"@"L,6:4of\62FBTN4D6822*::4L>,PVDwv¿ÚÞusTZ<XHPTN@BTF:<RN0h`,:J\J<,FF(BB4F bL28 N0X\VV4HzpmV6(@:X(4PD`L,R8P46^<VDFLNZ:b6HJXJ>>JH@FB<NNXD><X6PmVB6D>H00<@TP0RRV>>P@H<PBdb¢v<L<L>R@Z\<B$\@p@*,J<>J<ZqµHL\0628FF6HFL4J"@28F@R>*F@>\¡¯K>@HL6V:\HL,HD<nD:>\F2Nrh0<2L<44.2*P@>B.40N.>LZy ¡v À¶ {b<:FPl,P@$PN4@8Vh¤j62HF::H>2<> 8<4>X h.HHPP68HDB§h|P@BDt<N>XRFDL@J*0JL0H4\d$,j<@NN4BF**LHN4N.Z(BHh^¹6LDH<BN8B0Df@0:J2RFJ@JGV¥_D4VJ:X(@B*:2>82@PB@2>6&>L³p`RT 2J,>N8TJ4:@:FT42,:<R28,h t>D:L>v6$B800JDLDv&<L.BVr¨x8(RZB&F<`~P>:.TN0,,6B¤­[fgÂ¯ YBD:4NFH.@8,.>±£mP<BF:P<<RJbZ22<.JHX20\>N84NB4L²n6L\Z22Z8N40@<.2JP&.2NDF68TH"8NR@XXn.P0J(6T&0"6<R\ÉÛs{itaLH@~8J@PdFN8@>&JDTm¡X<^80\BHFH004:<@0.J0$>D6@4o½Y4ND,<V0@b6JN6V"6@.ZJ,HHNBHR`¥Òq\@PRh`F0<(&.lTXP<<>T`f{qlF@<22&D @D4@$&.BdeoÅ¼Ä¦DX26&Vtg¬²nLVH24gJH@Tv|\&t@FH084HH:8BV>,"T><TF6hF>:\>BHD©Ph*2F>\6DFXfFH4JF<J2PB8B6DNB,4><@D4J:VP4:4@*Bn>FV:^kÇ¶zebgo\>~VHJ^BL<@6H¡«Vd`L:ZD,`:2>JDNRR,<H>D:BF^J{¬°\0FHH06T,*PD>NX\N@(4X,><p±¼·gqjVfZ<J8\XH,4:84<D0R¥`X28RN<P6TZVRDVJNfx|ÊÓ£pnLT.4(HHRl²»jjrX<N4F2¢h:PZD:F<*B2DN6F0BB4DZ8j&DHF(<@20N\¯y^80JB:>8n>8<>T&2BbR< JDNB6V42L6bX(<L02B"<6:4V@2>DZí­Ë§³°ºxvlYxjNoP^ zcNR><X4X<>b&0R0 B,,,224T\&8TND¹«t\T(H(4.*.Z@FX:BHFT><HTN\¨Í£¶¦Ãchfu<l6f6VJJJ@022JzpL<F02>*>BH80>n.`Tm£ª|mTX,N2.:F*<NR«¢î²y\RT(DRp¢¯£6F88H.6H.(<@PL<RTN&bFPH824b*R4<f¥_DH24<L\2:66D:T.*dfF$B`06H:t@R:HNP&BD2<62.J0TRL2lJL|¢}¥p}§¨ÎÁ}x¤ðhDRRFRP(&&6@VD6@4DF:.RF6L2F(BH:\½`H>:,8<bN(V4J8>&@>N:RhV§·Ð§{jxvs\YTFu^VL,8pdRNBZ<<PL>DF@<BNp°¢¦{nD>XTj0@<:2\>]Jhi_«Å©J8tt´w_@:HX<6D4<d,8&6:F4P&@:RDVHDNJ,>BP^°dBLF6B8NPDJhLNV>D@8X<@DHZVR,,<DP\>@:RlD.606B$VT@^v®bwrJhVdbsli|fy¾°É­°Z4D:p2V@N0*R,V\H :0T6^B*:8<<@BHZL¸üvR84^FR&N4B.X":88<86<Hu±Ê\\|ehb²¦¶~kLfR>6XjJkp&>B>L0FN<6JRv¿µP6JD:>VL4T8\JRLLDT,k^³ÈqJp¶¬boTN@PD88F6b^Z4>48Z8PDL\DDXj(26 @JT\©ZJ<"6HB6.<6NN4HXRJ2X8,82PL6JD6f@0r:.L8N>N.8L@@>JzgRVB>`JhDH28{nZtgkz¤Æ®TX8 JHP"L$L>JZ,&666JL42.dZ.(0@J2T¼©¨BT2:4dJ2R:J2R4,fXc½vTt~f`RTXtxr¦}¼¬ln^VZaxg\N<"6.P@@>Fu¯p~PT(D:\:@6J4,,hHFHBB0`gt¯ÖÄ´¥Ñ¾v]oR:4HV<`d8f."08$F.>4H6DH\R4X20$XJr<[PhD2V:@4@44BBF<>.\Fz@8D(NDB6NFD(nB,8<DPN$<LJBPw»njjB:>BR6:BFRRHLN<>^J£°8HDF622J@>ND(&,(>.:@DD6V2@>$NJL6by¨¦o:(XP@D:NT*HB4V:<sÁx|e`@j@N68:LBB>h{¤±³¡Ây RL.DRB.BNJÉÊjZ4:<V4R\r6NJB,604`(B24>.F6`q¢Õ·ª©ª\\PD2>JfDD2BlJl(B4:>HRHP8V8P@R:D4gyRJV@8PH<<:4N.HF2<:*@H2.*::TD@XD&dZRBL@.<L8Z<@VuÄ^,8@VBN@@<6,<<.@@PRDd``P44:lBTL@2J::68TLTZRd&2VTN4N&*&F^ zP`"^@060`DDD0&DpáÿuL4>H`VNT>JJ2<:PLorPsoµ·¯®©Åb<X8H`JJx±§h6H42:,2L6LJB<6F@BX>0B$8FJ8HHmh~®£fbFB4@FNNHD*,Z(R*J><j>DH TH>><Z£mv>RNFX2FJ<`@H>B@6H<8NPXR.@Pb@NBJ(PH6<>B:TF8,FNBXBP88:LVD6L8Z<L*8mNP*LN@6:2:4@NFHhF*nd\0T:b@8b<B820@ÑÊo]SfPD"><V<H4THn¼¤oXF8FR2FTB4b.RPJ.0D@RTXTxÄÔÇÃn^PDnr£¡ÑÍmB6L@TJLDJ."LB0^HN2HTJ6@TB>:Z\Tn8NV{n¦ÏmBV:Zf<VBLR>F:8.2T`FDVLBL:@HtÌµ³¨|oxp}­xV[NT2<R8D8@84<XND><t@4B>@d@R&FHÆ¸\0<N08N((h6\2F<@DN<NN¶d<:>24(.`>T2N(8T..@ 0:,0:LT(*V8NrÂÔÄ{XhDDbb<N¿©XNB&D<>*,@B,H*..`0R0b(6(Dm@Zeb£­ÆèØ¿¨«Ö¸`b`d<<4BZ:,PD`<H&ZV>,:2d@0D(l::\e¥n0HfBvr±¢|e8<6.V*Z.\RV&.B:JH>D>`h>b ¡´ª³v{¸¯z§¯|»Y®HJ2F68BJ.2$8DDRB8D"08B>L^¡jP^FF\>$:6*NXRH6:.0VPT¹:\88B".8RN4::D2F`J 406B(,<>0B@Vmjy°Tao¶µ¤op\¡ÝÓWXBFH.4,FL@(44R8>F68T><4HNP6^TRnkÅ¼·«¯ºDt060^4>*:(BF>R6\>DX6PZB:HZT2<4*8D­£z6,4N:HVfwµ°t:`R^6<0J`J**JP.NZ2(\2~`Î±¼s^R:Jr¦`lgsx¶8">V0`F<TP@62*8:6FH8DV&H@P¤«meV<d2HD4R,,PDF@JFL<N\Fbo­`JB&T>@4R2F*HJ0@&4PB2:@0(B2@Nj4|¥aX\:FmjhT½¬¨´ä®W^T>68N8J8RL*LJHJL2@PB>8LD>`*R8TTY|²§Å±ªÌkSZ<LDB ^@T<2bRZ4Xl2. JLLN>H4JXFP(BLÆ\<BF(HF&2DfZ~Z§ºtT8<4:*F42<(>,\T|º¶mPHLZPFRnbFv`RTHJJgl]J6D8J@H ,B66j,262JB88&(^e¬·TB@::.BV$B26,@F,H.6X@8H`cËn4<\>PLZ^f4$>@>L8$.02>*64NB6>iÎ¬VFV<>8*T^\^x{Lk·R4:VdB*.6@HDN,R`0662V"08:jR\R04L`g§[~Æ·Ta`L^^26V.::.2\d>N<&6D4B@>R(@H.(h0^6R4HPL.0 DLB>aw·±R`,@(,"PD d:To¦ª¯|^"b\2N4"lTB*T02rT,\HB@H2\D,>6`"0F@B6*4JDL6BL>6r|¯D\8JH@B*40@HTX0<,.8&RT0>VynFbB<DL.2@&F:.F<VP*D2R<:,4|£ÛtThF&J@<<N<LBJ\,&L[«vnFL:6B8"N06*>::0BZL8042D:4,LP0\hs«vX\h TP,V.<,.D$,&>62F@D<J8D:LD:DBF>**B©FF@@:"JJ0L2DR8<8tT·¨{k~DHH:R(>0d]Ñ¯vq"jJNB0F404JHNLD*$pD\N2>b>8^$LLT:6J<P2,F`@88FL68Nz~ªTH:B\X6@ZbD4V<Zh4:ND:>8XDe§ÁL88L`J$"J.0>2>XP@D0:FXD*0>F¨Ýv6B]B.@J.`P,BZ:BR,\«¥SH6$>622RDH68.Z:,>R0*L68b.NR>0FjdrpmgPrbf`"TPH<D"FH>6JNHd0@F*> 8THND\FHTf¶´pHL:Z(LF2L86\$"2f8DTLV¼£¨¿²foZ@yy~B8TLJZ.DB242@F$:FB@<XP>D\H4FX.>P @@@@<X0B8XNH2,JN£T:6@L\LT<DT@<RN6(&>\>N\ ¬²yBX:&4dDFL,0JJT484DPXZ\h[¢¶{`*J@>P2<F<XN$@R>:2NN¢£B@:4DH>J@42:BLRD>P|N>PD>L4J0RN`k|°~>Zut~B:D&LLDRRB2F>Dd6<^T6<.428F:>6B:D¼¦hfB,2:FJ*F..F*L8:>B:@@tZ² ~mvl®º½rBF:&.F.2:>,:nFPVL4JFP@4X8P`Z*F^64<B>r$L>,$H&6"R2<BzÆ²uL:.D^D4.J@&@<ZNDBFN>JF@0R£ëÁpl^<D>JTJD<J:B>.>L6B@<D`¹¹¤Pk>FN:XD@,Xd88Z48P:$DH¬,(4DV(8VP4>0*F,\NJ2LDN>B64NZ6@t«VVPc·¬F4TH:FXHJVN2N>D8@T2(@P8ZH6ZH,@LT~H,@<TX,hBD,bP@@4@@B,` JLFb¤º¶bæ¶xL64<4N0@ `<HLTJ:4HHLPB4^68@&B*8Zh4D84dB,4><NB*JZ^Xâb0*$R* N0.HHJJB@R0BBj<NÁ¬ºÖdg>*"@nP^BZX"PFVDFVB<}©©cPPF:>2V`*2FHBB>2L4JVN~ZD0B..2>:B2.6v>8648NF6JBrN:V6~avJTpx~x¹h@D0:40*<6d6F>j@,*:@J,*@fZTD.`tR 2BL8B`@8<<hF:46T<<H.,4H^TL`{¼¾`>H<@:6ND*L<R$PHZ*B2D0hF@<^6B>R6D(4T$H>6,>2LNJ,4F*VV\j¡vX^,FrD^@<`L.8*^2DP>>TZJy}¡«p½|V.H6,8F028F,86:N2P(¦ÐTwN8D>,4b8BPXL@4RR06,@.^pÍZHVN>PZ.N&j@JD:D2lBB"NL<J.PXg\j?^TwyÀx^\(2FH4*HJ:0:2n@8N2(4\4Dt<(@&@uqj\N*D8F<hLV>8&*@FL<6P6H(:NXP,pBW¡Áª2XHBR:H2,X88JB>bDPJ82dX@(4JP::LB.:\^<BF2Lh4:8@22TH*X8u¦ZFDBT6820F&H$D:0TB.R^DZlq°¹U@`¸Å±820@TJ J H >H4HZ}yT2HH,8$<<hB:(FPB:.4H\F¦½zHVT:F,R$8$H":BPBB,:nd28DD6*RZy¡¬m[it|~«£i`b@V@6\B8".F2@X6JLzHVF8N8b<8bRx rH*.DHB>@X4X0\84@ZH80PFRN<:Z:hZhXi¬R4:T@(>4nRD.&\2::>>(,J.@8\8LR4i><6><DFBF^FLdLDRBFDXtmX*$><R::DVbT0>8"j0ZH^|ÙUJ6BRT{¼ÁÏ{bJT>@>R6*&<0JNª«TN<>8J:DH\LNV:ZN,X4*6>6XJ@²´XX>(`BB:,2>2(>^BNB.L>f:2<8Bn¥·§¤ppt`BD,>N,D8DF@FV>Z:@0VlPDNVTDXnt6D:`.2$J0:6&P,Z>8FL:4Z,bD.."\&DrT@NJ6FN,H.4H0LB<NHJJ>4<2H:*8(LZLHRVH6eJlPNBDNX@^XjPRpW£¸dB6,H>DP.L HDd>0DFZJ$ufn@D&<Dr{Ù¬©esT@>N,D@DBHÓV8$F6N@.\DLBFP@>4B"@><F\D4XÃ¤jD<HP.R68>\J0686:F0R6>jT<bm¥Ã¡ikLn¤À·q\82&B*HVJ,RB:B0>8H>HL4<X6>6>D[Ýd:RB.J.8@>^>LFB\N:,*<&R`2DFZ42*BD·´DBi8V4&:LR0>D<.,HRL@<,b6DHRB,.^tzT`XJjZdZuS<pNXRX|¤Ýb@6`(<@J6NL@.LR<t6T@{¦¦@4>BB(fH6^dhµÍgx^N4>8$^ZK±ÎP(8BJ0>T*LLLLt6(Z>:NDd&(NZ4VXª(BTL>LR@BB4&^@V0@jN6R>_faz­¥¥¢~v¡­Èµ>FJF<B:2NVH2P:0<0>DBd>.f&F bz>F8,ZP2F^8,H<*T`:]BD&64J>D84:PBhµ¢P@<H@VP6.> : >><@\ R6:02NRdH6&>~[wV{ZZtqijjir`Dqº»x^^6H8:>FVN>:6F@:J8"FX{­`T<4Z>bB:>0P|g²³¢ZN2X>:§|hJ4HF(<TXZ*FV."0B.>D6(D:>(P$D2¥lFDTBb:P2N,:`:88>:LJPJdbs¹­Á£¶xlÀ³RJT2\X0L6<><@>P&@hPLB,D.>b§{>L<6P\`XBRX<B@0L8@*4,R*V`Hf6R$>JyhJ $N6JV@8.V $:VZV6d<@<840BFL6::oj«dts¿L¥gi]y¼¢L4.(6:X6>@LTB6&200PØ¥DJZBTFHRJRV4@LP½«ªZHNVx^2F,6BD^$JD4l4HDBLB.J0JRPVD^DT^µ[THNZ6Z.(,6F622,4:D4Hvå¾®|o^wf`dRay ©^2B6L>0<,P6480H@@(NVZ*<>&>`¡jN4:D|dF.,bf<JH>BT@@*BBD>`N82@(4XPml_:XJP$"2>F^X*>@B4@4T6H>.@@LhB:4qa¬w{u³lÂz®ªî¯mZm6D>Zb0:8*<,B>"2>N}¾^Hb8V*8,48P,VJ*BJT\´T|É©f<dP8.LT>HJBFH42N4d(6FF.0,>D.(L^ÁXJ0X0*BDL0VD^R8F>^|mx°p[jlRfB~~`6*Xu¢ª°]Z.B\B<D8DRF@>NZ4:H4d8PVD_¨w^D6F<R@> V<6VP&d0`@88":.0<D<DP20Ts´2@0"&.XTV::,<>H@LJFH,fH.<R6P8T@w¨zhq­¦¥¹vÃ½ÀãÏÏ{nB>L46P8L8>L2:(,Ft»FD:.`22>2NRX\J6ZV:dblf¦¹Ë¸HH\6FZv<0"LDZB<4LBXBF6"D&0VP:D0lº¡D8R@>8<<B42L@JV8N:swÆN~bN^hT<JZF>f*DT±ç>j8FX@D.JBX*8<&>*ZRjdr¹¡jD0&.XJ>P2HDD@DF:DPD8(6R^B<P0*08F w@8FXHX0N"bf4RHB(R\><:8LXHb&`XFJF§w}wvcx«ËÏ¾ptJB4fXD<H<2F<d³óL>BL\>::FT@J`X,&46:\Hp^q¦ÆxVd<>FPR6hZJF>V6<LH @J <68B4P$88>Ri¡¯P:@B`Hf(6>BD4DH$P`¬f\FLVJXPV@LDP:6:\2yÕdZ6HDjF:4>f4n@llHrZµ¶Ù¶À:D8H @LBN22N*JF>6L@FB.2NHD8*D0H6TNcBf..>HDDb<88*JL:DlFB@n$>B(P:^TFDqjvj|dZ||woug´nw«Á¢´¬L0$DBF<,h<::©iVL@R\FT&F>D6@>,HFF@J<B>4PosÐÀJVNB<28P*L2\JDH0DF@6,B(TH.@6<bP*PPo¥~}8H&`0T\^VBJVPdlkrÊºkNNb6:\FBT8JHH6BH(FdÈ¹ HR:<.0JJ8:^^V|]¡º¼½ÓÌz>XLF86F(D^DBTP>LRLBhHHFJ@:BFJ4@.k¹m<Z.VLfJ 0<ZN@BF<T0"ZNZ4<V:l>@lm*`yzPiure~­ei^g¤±£¤fZ6P8H6.\,@¢¦OT0^BJ20@2(BjF"hJ,.VHF4P":L^`¥_z2BDF6N$8D>*n<J6F<DR:D.*:FhD8*8@2:½p\fF@lN@<ZZJF^¡¯¡zg@FL0$BD86*@HD64.D\RLHm¥RRJ6@HZdkl«¤³­¤jjd§h>n:bJFP0PRJ82<fH><^,2&8L8>4B@FL¦j0>>4HJ*4T8`2,F20Z<0*JZ$,X,J@08l>LdNRb`pNtu{¨o¡}y]o²³×xYD:8Ldfn°¼¢jjP8.2202NP4,:F:(HdJRR<20PLF4Ull8<^,,XRXH4N8BD2R.<242NV4F0BF$82&^¶ÉÀ_`qdmNT60xHFµ»jh<:D,B@J64TZ,JFN@FB@BL*dáÌfX^sjq¯­¨Z\lbJJUtÀbVbVDNXP",V88H6$D*B FZBH6NB>84>JY´£H8P.L4*$FF(0ZT@L"FBVRJ4:JL:@8@bX^lfN_}tmª{§_{ke`P>b*HLÂ·¢oL6bhdsµ¸Æw`XH$VL.<2DBJd|B0:66@D2DTLzFLPiªhFZPLDHXFF,JL<,>2L"@@8<<V6<D0T8lVd8µ±çszVtZ ×\4N<666.@F&D^L*HR8H\P8nB@JVJ¢vµª§¡vsZ}VB^22Bd8(P²sf.6:D6VNJLZ(RPD"R B>"6XJdF\HVX}¢L44X`,VT@.@V>,[@Bd N`.6DFZ<^488<f`|Lx¨p²¯fibiP^PJLND:PsÂ¶rHD~m¸©Ý|L2TNd6X"T<6@:VV6&X,0NbN626<H0PZx·¥odL>T^bR*HH*TN>>>0J6:>@@VF&240>BRiaÉ¶ÀÅ©Ý»ÇÊ¢lLH@.$RFDB*0F"L$PTHDVT0@>JN>fH¼ÅxcyDj4<&n<l>>&H0\½Àg^@8(@~4L,024::.><4@(($J<RNtf£×ÛwF>R02V:$VH>X00R>F:F LD(BV$0D.mY¯ ¦³Ä­z`V::Hv4X\T4F$HNLl¢b§T^L&*@H8:N^B0F&@*:6HVRD@2:$N^<D:Tu¯¬zyT\J :VV 62^4`RH0NR8,NDN4:,NXTh«¾±[a|k£»«®àÕ²s>80j8N8D:NN\H60&42::D@HVFD<V^iÊTjBZ826F&JR>P(82HHBR°XDXfFZXZ>(<:,@J<262@BlH8\w·¢X\<,(NRXd0V0FHF^$F4,F62\J$RpT6`LVn~¦mvxfrhZ24J>4TLN>6B&88ª°Ó§ÔUX:>\r8JP<<J,L:@BN.H:.>@d02LVZnJr­wPYJZ2L2D6.$*.`F4,VTB0$,>J40Fn¶h\X`zkYn·°ÛÅÁs^V0<4,:@TXXVP@@(,*YBH6P&66RNV2B^À~jb>HFJL2BPFL>dR`F(D6. T¾£{uV<4*F:.>6(J@<D<<.8bLhk}~­·Á×Ébh&.P.*F<XNNFl..@<>XXLH(@<[@H4:° ¥~nptNyJF.`FdFdT8Z. (>>FdX·ÏÎ¶¦nfD>:@6JV8TZ84H,6,JJ@>BL6@BZB@VRD@kÌsuiTpVV6BH4bHt4F*FHDD8:>TDHRLpnµÁ¡l80FF^RJRVÈÃqB24>BF>HL*F,DT@\`46:`HN<0dLP8JD@­Xb$N4bBD8b.*T,HJR\0JB|µLX:^6T*8FJ^2.>JB@cNrw¯j°£È§jVHN.H.BLNtJ2&B046LNL6($:&28B ~§}Pq}4l8,BJ>LH^P>V><4JL*0N:JvZÂ²rB@L<(<(LBB66LJ^JL@@XR&8:2&P@RH\Z °{{vrHNL,R@B2DR0JL,Df<LH>BbDpXll¬X:8$f@^,gb8bP`c®V*0N88VPHN$PL<P6F22 ZL22N6R4<:BZµlZB2,N>::6&($&<LVx\88:(Jfv}¹bDPR>:B:6404V8L`Vso¤£­¹­dª©xD2*(.F^<D<.664H:LD6&HF8:HP$d ox¥RumRL^4ZD<D:VNLP XPHH>2<B<N.2BnÊLDl>PJDHF<L<,(6f4X:JDBL222<4fZ|TNs£\f\LB*`6B6X*BVL&>XN>*8FBn|£©6Rd><NB>bD`ZRb¢xq`T@((<2H0TNN<HDN8JPD@H&J2T$FfqZRHD.6L<4T<,L\BP4>^R&R@DNuÍsfB:8TV,D4\NHTnªp`&\fÆ°eFR6PBX:*>F,Z8$LFRV@LF:HHD:B<tHdbb@NVV8>P@R8><.,V4H`F48@(J2>>HDJq«{N:"0D0(@F>^2LF,D086P2ZbDJ:R@>LnjÂÁz¨uqN\..6:6FH>,pVFTJH.bJ06TcºcVTN*@HPR8N4<T*\Z¡uX@F<B26>@:$DN84<*\<@JF6HFLH>0Bt~NFFBR:$B:0F\l,@@J:>>88FV:H2¯ª`N>RXB:>B2fj£²JTRZ@d}§â¨hF^.@,"PHT88H6H(@*20.PN2D<@86a^rDNBDVND04J848@>R6P4R.V>X<F8.<4JPfuN(PH:0VFBJH<<NJ@TD>RZF>:6:2H@8jl¬|«bX6@PV.FFR6(,4@4,.BJB,Ze¡¥~fH4JR4 X.H`6R<6Rd:.<$<*\@\6DX4(T>P&<L*2&6X<D88z*8.0<DX<64DJDN,B6">8VJFHJpÀ¼´_\P^JP:P|Xi²¼½£s|h{^,>0HfºÞub.:N8:8DF<T4@8HV6F>RVB4:V^:D`b]`Np^<H<VPH88PF60DH46F<(@4B66H$@@8He¯jN8TLF"8JL0>N4,864:2N.:R^(,\BZk¤¥u¨«¯mqF8DR@,,8PB6*LBXRD@PJ½ h:H< JRj2ND@F@J@J\{XzbN&*,N4V<FBFJ(FV&JbHD`P8@6J2Lk*Z<(H\<HBDDJR<\<FD BdDPlR<.y¬Þq:J:8B~nn¨{uhhnlB.ZR"DTj£³D6J\Pb4ZXHP2DZ VhP02,0FXhV.@J8ZZ<L<:B4RH&VPZ:B<086T>L08d@<D4BVF`\z¨lNL>0NJDFR,RB8B:$PR:"4:.H6*t>FVË¥©¨{VD\H,460P:6@DPB2dVk¯¹ÒcZ:R,,:B>82HRR"6N\L|o@,f>J6826h&0TD,H"((RTHNBB*:^:fl:P0H42Z<RLP:V2$.*FN@:R PBN6ZScgÁZFT}nY¨¨|rxxBj48>R6JD^6^§ËÖvTL<@X&8LLD,Fh&LLHFX^dZ@u\J,VZZ@DT*62B8@N44D4V>FT>>J2@$BLD\ &:lD>J±nP<V.V<DF<4.LV8 \H6:@R::28XZ}j¹Ò¸¹¼®|oxhP`4wXX2rPJi<fdt¡­§ ¡qJD>ZVZD8J>NN(Pf@h~¿£R@@R82:6:DR@DT826@DJ6"@FNHP4@8zNR0$&V>8*8:P0T40.8<L(>,:6BV<Pd¿¡r~~Ä¢¨|veTRN86(:P8RF<.6d|¢µkh`<JX@TRFdXJZZPrp}kXT@ab@HFV:LD>8TJ"2,NNF:DHV22PBDFRB*FNVp*":4Dj}ud:^<\. R<<T@l<>,DVF<p8DVTdwqÃ·¿£³¨´¤«jVl}x|¥ ÅÅËÿ{z>6Z0:D,N>@<6DD>0\VshYbNFJ$R0ZX.4&B8*L@.XJD.VD@XJ@r»°kFZ$<4N>4L>T>2*D(@BBB:L, *2:>*:Xk ¿¡·²¡UisJ,D:RV.@0>2NH6`\^¹kZJF*6jHZXncXk°nk¡gFTd^DTFT&VL<086,\>:4JDL@"FD,4DDTP>F86Hg«x>>PR<.>D$2:P28XNZT(DNxz®i«§a£ãÃ¾°|l®££jª°j~NJ.PLBb4>Ff(.H.^4L~§£yVN06B.ZVB68F(DF6H<HRPHN>6>TD:p{ÑUf,>DZJ"HXJVLR6N*D,2BJ:HF`\\06Pw¡ÉÕÄhqfFL*6:200<8RXT6X*j4J®»qZ^w~qxfo|fgw|¥£ ¢ >RJ<"864>.2(86D6B0B<:N*B<L62NFPV2<NPF<8PF@P ^<@H@V6@.8^V`m¢¸Î¦¥c|\^_[mlÇÅ»¨|[zsldRdzyzv:wuDdÀ¢pd4"J:*RDT><T4R4X@b¡v~PP:2*,PXDNN*J6 4X46V":D.L82DsdL0PJ66F84D&>4LNH(62"^LPB`6<DFXJVs¹»}\\8j0F4h0"X>B8<Z>>Bj`uvªdVm¯lk¨±jo&.TT68N4H464H8>^Z:2B"(8&TB .FF@P8<N<R4R¥j^@X@>B8BR*RTT<`P ¨v_ujJH\<r\^Nn¹¶¤£kZWV8B@4VB`J4PNTVRD<D`Zª¡ÉfV<jJ.H2XZ84RR::HZxuDB6ND2PlH2:@L4F@8:<4&0<>HH>J±x^V&4HP:f2J$L>L:LH*F0"F2>:BRBJFfN:±°¡~tz@F<R>RL8D6,2`<:L4Rd^:NJ§ºÓÇys¿¤wnk}qZdjL4F$F66NJ:`P@JD>4j>HPHZ0`66R<2BHV04B`6,Bf£½HFH&RN*BX6JjT|Ìpn<&JD<:60VhZ[¸·v}`\2RN"*BL:<(<X6<^<H*D\¾l`B<26JJ. P<jZ ,JhbLV6D>N8.X@@8^L,40Z@JJ0DD(6<N®t|L\6JHXN@:LZ4F">XZTdT4D@THB:>8HFH`\©S:V@2P(2b8.68LBL"Dd2,226Lhx¢ÀÏ¼Smq|RVjPjTLXDPNHB0`LD0X6:Z@J888FL66FDBD:Z>,:L:6HF::.LoHPp<.6<LDlkr±°Á¦spui<NTL(*RF6HPZ^Bz^F4V40<B60d0ZF<<0HlJ0@JHÁ¤fVX2Hl2V8BfN8HHRjÁ~fF626B>>R,(4.>dN@<J(c.20:0dBB|B<F>TBPFDV@TV>><2006J>F&PB0D04dMqiL6bdVR28DF:L>LV0.TFV<B68n`w~½«[nf~f_]}fuX^TZRV^D>TF"Z@:DJ: (dPJH*064B8:(D><DB`00HT@>2H>(PBBhjX8<@@Bpfs°³ÈndJbn8*J2NV@<P4<N0D^h¤g>B>.JT48<.@P8HLDbHLD(@LV¼¤|p^<>64:B@P<*F4^F·mT6D<PZZ.04@@H":&b@FD(4  6>PTJJTF$V(8*F2J2BDTUVFFVRF&>,>Z6.8LrªjvVD BJ4J26TP,<F@RR,:<&4HFJéªZurZjX^FJNJ`4LX8 *HBJ&Z>B >6<"<F,@6NJL bN8(.>.*TBHT2>FDX84(J@>bÁÝNVTw¤}¢~Bx0>THTJ.*HL<:J4"L8<0@^^4@Z>@64XLj@>:><2D8L4B.,NB{²µ]r::6BH.>.*8DxZ³|DR<2&"ZJ*V:0JD<H$DT2:>F6n<2t±@N8"HNVd@N6@L*>2P*4R64 @@Dj84L\NJº²\x^aJZ@>H@B>24DJ*P48@l@gP@yß«opnxN\k@@HD<bpdN82>*4&`F8,J:8L@^D>:F4L^>D8V>28Z8RLF:>"F$<\2BDRFH{^}£jj<@BH.B08.RD.BR$.PQ62200^nc@N4n("H4>J@HRNF&8:::H.@@TT©¯ NZF0.<J6$FD8Xfo JZ@8.HFVF4H:F<@&\>,PBD<X]££Êi`d0BP@RB8L.P@.d><:HN:26pJ06D6@XÂÌ´³t`xZP6^F&8FT6*HF8FF<64LJl·ÙrsxLRBXN8ZR@> DLLN08DB$T\D0JV<.@HD:T8T6NBFD\JZ,JJBR06L8PDPN@L0*X}Êª¸´°Ë¬jVJJNH>,(L>D@@b*TB@\@4VrB*Fw<6>@DDBDP8:F0,@FJ:HBDF846XXxq¯}`BZ:$>J4F28Jr¬Dd8V@LVH>42Z4N>T@P2XTdXHLRc¯êækpT<T.BH TF^F(.:<8N8x>,RFD*2@°ºã¡zª¯btPLLV@:LLD0$0L6zRt¬©³ypTpzfijTLBD@P6V&hL:>^bBNH"T4fT\:F.8:(<JP*DJ0^44*"6F:\TbD2>@H>¥½Å°ÅÛ² vRVP@ Hb<Z2R<ZX*P,&4&,F@88@*8,o{m:@XL\`6JN*h,82(8D2<2J:\2@BB]j¤£rlTNPFRZHV>J>~§`x0Jb\HLHL$RRNP>\.F@T@XtÊ¶¦ªzx{XD4HHH<B6<(DB8F8h4DD:TJiÝ­oËazZfd`^P<>d<<Pt¿®ÍqtoVbZjNgRt`^H.VFPDbBLFN4RHV@H&:JR<HR&H>F$:8^,0@4Hb"B^VZ|¼ÕÃW°\ 66JD400J>::B"R>HFDB2F0:60`XrbN2,<D>P$*D<:H4H<T Jb@D,FBR<Q­®j2B@@\@JFXDÖ¥²®xiYBnJjRDTHmXR>BJ.lJÍ®Th|®¢t_PHP0@HD<.d.hNL@RJXL~¾swlito¸½»|an\6TR^j\`·²Âss«yª`aqdrqXLNjD4<>VZ`\^L2>4H:"N.,864^80JH6"VB6,6:2J2.D@J|ÈsDPB°¢X.FJ0>@>(\V$FT4,>*<F H6&FXB<0:fJFH.<FF2H(6ZD*NLP, BD@ ,(D>FXnÈ¢lj:428\]u¸¾¯¥ ÊÈ­²®zwfB{\ SRUXXNOFb´¤f(DB8`__Å­¡»¬«xp`B6Fr(JBB$R<FT~º¥^\FXVd4nTwi£²ªsiB:}Åsb±{mX£|yqp~XJ^@\X`mxkgf@:LlV<HL:B:>6X@8"@6\,HRN8FD8BP{Ô¨UaPP {J@\f<866RJ2D2VJX<ZXB0<R>$P2*`nrJ>H:>@d@BJDD&NT\4N@(>@DFNRHDBu¿ÈtRJ4<D`J¤×xwo¦Ëv¶É|ejPm¢­¨¡VFR0Z:T6:tNu Çº«§@*JBR*J@hk²Þ><`RDZ@H0@W\I[lÁ¢¶¹£]tkrN}`mUOe{{x·sdrsTwbwªt^j`PV<8,J:"8<,:8J0B28NBHNtµÇvt<:2RHk±mL0J:FnN0@FH0:@BF.@28<H$8g8`§`F6L*>\&&DVJ@<D@>`HRXDD&JR:6*48Ny·hX4V<@Zß©uflJJhP|}bp_zdjm«¿»z¤±°Ñà,XDPHPBR8J86TT<|te£§Íª¤mjy\^BBll©·ILLH6$T6NRZ@L<Be~¦«®¤¿¤¹¯NPVTXjjHfnuWµ¥lSa´ZFkWv \^^BFl0<HFJ.\.JJJ@,8\BqÈLHL*FR6Rj¹´bNmB2"`":P<JPNH406P4JB&PN@4Xl^]f:D:TDR4,"R$.:F,0D68&H$bH&>2\Fv|©§pZXl~®¨©x\J@:J@\P<.b>$n8>:LX]©lq~¥±z8FP02<DH^>F`D:6DFNd©©§¢uumRiÁ´uHTLF:0J$:\BH@T(8lVTe~©§¦×Ø©mXZ:&2F<vZ[\@f~mphw¨¢z|{zm|HZNTqxx»Ïª¼À[T<F4:\:n<Z(@0Df|¢¬iHPT4T>DPN^sÒ`0Z$$:<(668@b\F>H<@0.<6D*H B4<.F>H:@NJ0F0dL2HH8@V0BRrRFNBPdlÉ§gjX¶¹\BV2J@ D\R0VZB.4LZ2>jL@DVRajdNF6.2tL>8<H@B2&68JX^jNnzm¨¤¬È©££ÆrV28\:L8ZDF^ND>BN8J,TXPRn£ÆÆ£\>TPZjX^`bJRfnsYa¦b¡x4V LRpB^`¤£§jv<f*>DRF>Fµ²hX2lL,N.V:,HLÅÅT424B::TF6.>@Z0(8:>@V<<X@h°p:RBhT>(6<>H>D.2@*<PLjJd>*>D6^PB2Æ»¬Á¿¿Æ§dvH0..JTLF08dP>F,D*:Z.:<hB2T¸Z@,Z<Z`::dH6H^BTJ@6@P28JZ ¶ÂÎªw*$J06&:.H04R:n0*F2FV:PL4^B¤¨|]x 6N@b4&N@8mBXF^kdt~mgkN4(D:8(@.JJBx|e½­¹¤RVtPD`~µ¨°pTHkBX8>4H0hH>>TWPJ2<L8>>N8@.6JBH*Nb`8:B*l¢D,.J.:.:B@Z2fXJ2P*<F>X06TB8RJR<ZvÐÒ©§zÒÒNHH>.HBR8(0h@^PHN$HT4L<V$^>Dh´w@:8,"D@R<h(4J>dHN:6T8H6^fLm^e{«±b00\P$(:F>,J4HHLDB<>J*:fH<>dX²lgF:,0(JNB`J@*@HR8NZH|hTVbxxx®¬a DH:N\F`@,VB@fHVVZze¢ÆÆyx©f<<`ZJ2a4DH,86R([²Æ´zR@R6PLB2HV>PL <<<8FD`<LY¿`V:XP:DBfRF:6V^2DTH@^B>D@8FT>0Foµu¥Ä¤©6F,ZHHR>X*F(:>Z($:VBL2Z@PX¯wJV&<:0>:B0L^.*>VFTJ@8B040:^6>@¹RD:*X@8<42FD`BD40DJ8<DH8VLVL¦a^04L.0>>:F fZ>NL`>2mz`x@}ZXijLyVB208L464NRDL>2*DLVJ\z¦¨«Ø¶z]tL4"<*:&D2@"B4::0Bf­¬YD8<4(4*Ll<pH06H>`HH@<JJN::.`(@DV*\J(40f"2XH0\@6BFL0"XL_hgV^f³²\08ZL<bbLN<X,6>@B.V>J:J6*@6v PHVL$:h8R>*&6L*:@0(TDHL6<NN<J*gkSnDF<X<BBNL6DDN6,B@,R:<(4J*Rl4<NB&2,H"D>D,46V>N\H0@RLw\P8bqLDF02B@F,@.BNVD6H228<@8^WYp¨åËiF<*H>2`6R2X6B$FB66L\È©Np2F8"@h46"@8@&JLF>8D*ZRfXPb2T>>P:<6&<0FH&$<N<:@$*^2bºÄÉ©JP&VNL:{·p\<BP:LBDL04J<FRD6>JPJFN@J.<TF^H.4442Jx8J><Z:@>L NlJDV>H6(<Xl»«N@@FF,F(B$P>664*T@42LN@V8:Bn\"2FVBF<LP.D8:8FT:@4LH^NTHb~>iit@L\8"0f4PT:HN<0.>PL:^*fHH>N£´\@<<P6^<^HLD&.J,FDhH@a¶Ã¦_RRJJLP8NqPN84>l>.:4H.hdFP^V0X6@P<Z(Z@P::f4f4@68v><mÌ¡rl>*28DJxeX0<@6><L4,&@ZZ>.@LdD<:>B>@N>xY4>:LV2*L4,D^@D&&>>><VHH02B0(4i¢hNP$FF@@&<B4T>80dT42"D@P>LLF`£|<0L0$B>FF>:4R.FHHbLD8H:jb6>NoBHX$@(FT(D2D,88BN@8FL66Rl<X.VXz<.N,Z<:X8
@BJ`JZ>$06jFT®µ{]R@(@>,JVF&,:XDF>J6FVRr«\N<8`2(4>LFB,JR>&*0:JF@V>[n¥³¬kdVB22\DVJLzqV\FbVH>>:>666N@VH,R&P:8<XDbm³[6.*6:2JRVR<,6L4.XTd8@0::0DL6bL²in<R2>H,,DbD@^DR:^LH8@@2L*Fb`y<\B0N,<8F^><X`Z:PJ6<B^HB<PBBL2Xn,<:8NJBT0J2:DD.&HF&0 <:D0F`°c2B0B"8R:"` 8>LHTL8P,:LJ<rxÂ|@P<^PH0QB>P0R>T"*J0P2px|0D8BF.N64R24<8:J.T0D(4Dbmq¥Ãqsb ,<"(HFX"pZB4N&<VD&*LFH>\@jHF&LBX280XyPLNLN8TBNTH4@.,\&`,:::,8*P>J>4\.(DNB<B$$.:"8B.VFRPN88RXZbbVtr<VV2RDRH@Hn8,Pf$<JH<(LHD*D8>FJ:J4H\f>6B0,<(J4@bN.,8.:*0:^fZ^4(X*6:H6.6@:6P>>F:"JJP(MéwbX,P,&D@*TT&\:TDH::VsO:>JHP*NT::2X@HV0j@&PdZ:v²®¦b*Jb624D^:4RfÑnN<B\Z(L.4<^4V8>T>X8B&V6B<D^qX<2T>>L<:4Hb>6R&PF2F@>b6BB8XJ^l@B4@fHB$VT80TLB@H,HR6T<J4>NPr^F<<:<( ^TBP*jDTN&HH>>..6,J20>DJ(B>FF.0(8J@J 86@:D2R@R48T.HZ:rL6B0>F:.^BFN.60F4:4DF.8~\¨½ {h8$h.B<dnL>`LNV:Ph}ac<LD6DFH6@P*<b48BPBDNd´ªt`HP<N4FL868:.(u©ÌZZP2>>4TRZ(NNFJ2<@44F`L6.hbÁ8DL,L(@DLXF<R^4H2BF0\.B>J.$:Xu£bB:D^*j^8F`HF4B>LJ<& N8<@4L>|~L0662P*.2*60F(VL68H<F2D*R@>@L@PDV\DD4TJ2T,:F:>:L.d(>@(RN: @FckJLH<:88LF:H<6D:4H0B\F6@8:D­åJ4<d<\JT,$8P&\FV^p½¹¤mn^D<VV4B$4J<FD*6(Vbv¥¯fLP"@>F(,XR2NLHNf§xx\24^4@J@|66J>2H@D:LXLB`^2PBª,6N4.*BL.HL:>@68P.(HH6H@LRBDTPL*BH48J:.L8RBN6BFR>P8>&FF>@ÉjL0L@688F,8L <@4F$N>F:.0@<H0XB$88<@P.FddJ@6l&<^62<D4FX 6JF6LeXL&HHL@J6  $.V<RTP>.(`P^u(\RDB6Z8XLPXX^©£¡¤²¸¯rBRH8>J6:2<^.DN.{Á»»nF(D>F(:.&F<2<ZVR>´fJ\F,:@DVBLL0*PP.F@2*4VP<NX~§hF4<@:F<B>.840RF.*V:D<4FJ2V:^twDNBH4$&>N,(D:DN4D4*82<B@:D>>@·­n:6J>RbJ8P@.8 \R$68F6J6(4fVXLD*BLZF,>NZ0FJ4@R@LJ:Fb6D6>6f¨fZ0Dd\<L0B4FBF^:H,DP@6j,BLPvÜpTf88@ZZVbFdY°|¯¹sfDFP40PZ,*,&@Fwp¡­RVN>*V@@4L:84iDFBvR`H H@\^&.,D8:6VH<,P6DND<><lp\>@V>@(L\&<0X>Nf>PP2DDD&*dNFBL`84"(hN**60TD0R,6T6NZ.<R2b<^::b¨³H<.8@4R@H>.BN8.^H<H6J4$2>R24&D8@Z24F..4R@L<^p662FLL*VH>LJLh¥¥sXRbV6$D88\B:f8*4:>BJ.P>`\J>e­n"<PZLPnXkÌ¸°¯ÇodTTxb§±oP@D(L @48bz~»D@8\BR^>"0LN&:LLV4P&v}¡m6H><HR@@><\8,>,6<4*hFBDn\ÖpBP.FrPdZ^X"8044F8PHj XlPHJ@:6p¥R4>TT@h<HPDL L<484N*>F4j6H<D&>b­hbJ:H>BR2<^8^2>bZLHXB8HR"26<DV HB<60NN:R.06L6>*.V.BN>JH(>>*@vxf:@.N*D0bJT`<D8.V.BPDd0,ZDT0LwªÒ¸hJH8o´ur^dd@RJNHF\¨¦{oBR64HPt{¬ÌkHH(8<D>n.BHDP4P<0,L<h\cPHBLTTBRHVD<"D0Z.J0PN@8TJ¯µD06JDN>NdB(<XFF*8HX:20<4>>,@PzjBJNT(@HTLLR>8,TFl<NP2JL2DDXLHºXF"J@P*B6><RF:DJ]>LXLnB:HJP@6NrD4P@84$R:8TL(68l<(@N8J<T0HBbt¤lTP88:.@,FR4P<><LHbF0: PVbDLnÆ±voV³ÃbHJPh2Z>&R,PZp¸ku{}JhZoÁ¤wf8`jPPJFZJJ0L<:P(8BLHV:~XF08LDTFLFJVLZH>PPHn*$(RBfmXf48@"D6>N6J4XPH0HR@D@<JH0><J_D4T6$Z"`Z6T84F>.B>(r@>JP4D8@Hw¼Zn@:N44"4D@:2<n2(4JBHLL6$,&(<VL0Lv8B2NR4FD>DJ>NHH.((T8b8HT4*Vq@TX(0>:F:2D@*>>ThL(08*(&V.JBH\xåÃ Ñ¤dX8F20f8pH>4:&2rs¸Â \X`R «fP0B6:BR84R^RTF>R@,4\82@FT³4*:0Z"J48L\ BB`XD&8"@J^\FrÑ~wBH8>:"@4Z0L,D2L,TFTV(P<8.6FLX~l(RP&Lb6L:F *6:,R(::Z6RD:B$02<hUF<2P><V4T<T66FLJ6BB86.8,$N$(P^><L>80<8X4T0`0B*\:DBV<>TTHL2:z¤:.T6:4.@:<\F@::@H4>28V2VTZ @<^gÃ¯×¹­gNVZ@R4.8."DPB*H<Vd« Ë£¹hY<LDD6PL8*BB:`4TP4DHJ0&(B@i¡}D28HRV:@6:800LP6H@(0`@>X>x¨k@N@\688F@4>V6:B$2T@<bDHD80,`y«RX>,2.Z`D@DTDP@8@@(8ZBn><TRH<]µ_6N>HT<B,0.8<F0<(B""F.B28@lHB:@&0\4TL8.>X6>42vB:X&<N*\T*@>0LeJ&"<@X<:6ZBB.0PT>V$6.T>*>FP< [ª×îP<,Z:D@JB4<6hD6H@<HFBPBLnW~·¨ÙtPNT::F<dH:L<^Dj2ZR@8.`LN2,`M FDF8DRF8`>8D6:<.B6680TThzVY*BDfF2Z<rNH<&,T>HB6:L,8>BXDoÍiDN868@^RnNT:D0VP<<, ,:@.28:`<J¨^H>R86N\>"JP8B@N0BJ4D@V\:&`:@4TNTJH0@VTDZ>,4V6>6D@.`>N>T<b2z|V<lL>>6B@HL<BDLPL<(>FR0d8Xr<k Á®XTXX:B2J(:0HF6LBZV8 DFX:\>LrÁ¯ôgL24X>R<:DL<$&>(P62P@N^X26F>Ì^@B L0f>(.4V6<6<DF&T<B62\ª¤T0L>8@F*"(<v:HND&Z,JB^8HN(6NinFNP.0HLH:8^$D8"T4(60LJB(8FD,<@BDJ:4D2@N.X,4Db<H>@:4@^<F<<FL<FH6<>FN@NBbLF8,By:$LPB:2>B*4FHkPfcL6JBV:"PL><<$N>TD6*(<JB<&@2.JY¯ª´ffBF:8HJZ64<JV>>0B:.B>8P2J8DN2^¼Ê´B:X<<.XLBZF4:B>fL>.VFT@BR>RD2tn|d>B8N>DFH@BJVN@PH0*FNDJFnvm:jZXTBRJ08LB2R842VH.jJ.2PVª§>@D:(P\L<:\<@N2Z$J\2F4,>X2:DT{y{DBBTN6T>@t@(:0V<<DD>P8B62J6`kDxV^<8D6BJ6,<DDFNd2ZDR>(>L::8>T^dX86TF<8DT:BJP8(FN\J*H:NT80:8\®^F^<\Vl8..J>(VVL>B2N>4>X,@D4.\Js`@:X,.*,.D8@N>XN:<PD.6TX>^F>6oRLN<H86BF6R68$H>2>$,d,>VÀ¼¯s¡[m`sXdTJJJf60N<.XT>F(e·¯t4V><L$2:8N0L*.::PL.^`bd*F@FP:zpJX*lRV&>Br@b*RJpdD`:RF>dT6XpPRV.0>`,FXPJD8ZT:4HTB:@62XT:BV\`>d426FdD$Z<Xt:L.:L:>82*N8N(É·©^Bp:X6<R*4H24.>&4VJ@D6@@J@BJ>LTVJ©jV4J.2PHB"F^<tR8F:^40XD4>@TBZXº¡\H<,.8BPVD<.J8@DHP4N>|ÐÍº´Å«tªZp\LNL:ZX>ZH¡ìdJHJ8:<4J0D62@D@8*4>LN28B2>N:D@°PpRf:NJ`N4R<<NZHmLP>dPj`NXdlXrFTX&T&Z,2FRNB`Vf&2`DT2>HB$L.BmZNN<J(N@:ZPX\J42<PDT>0$@B&4tv¯yL<DHF>H,&<>L>VJ>**8D8qB@24R2>*bJV©·RV*^4FB8X,2B2>V@*DDJrP`@@40Rfl|Z^<@D&H,><*<P,.B8T@^¼©x¦¥·ÚÇ¾«¥£yxtX>`f°ÎàNVJZhXP6D$R<66X@(JX(X$ DDB>NF<H{qrNbnMdF^XZ]^nGjp`ny`mrrr}lzr.HPV">V BB882d(JB0P*D@,0(@JX\~R<46`JFd^b":$^*:H&:4>`f^@J²£Z>..P:<"N^B0N48*@`.06(D8:*JJ*B,VZZq³J>@R:HLFLVZF^24VFD\:@T<D@0HLDN{bT0&:&LH(@\4P<@(Pv(}èw\DXaPZvTy`Å­ez§¼Ýó`^RP`0HJ::BH$4BPD@T>RR(><VF2XZvju`w\\~rYkTcWqjJWsq¨uucohrD46X.F`BLX6dh2j$Z>Z\6J0>R8L@}ÂXZ\FVjR><NVDT8\\68>:TH<bVLX´¸g4RB<t^T84>>RHDF2J@@H2$VV:XZf,D4P0TJ|¹h`H>B(LN2"D.28P:X<FD8DBD4JHH4<h£tVN>Jdb4>R8"D86X::K£¦rB2H8VrF^BFRJNH_Hejt_z­¨ºÍ¦ìµÁÖ©RDbX>>*Z6>R4DF:>6T<*@& BFD,XµiPbfjxf{wI©Y|yxdn>2NLD0VX$bHX*<>..J^N.T,.XLf\l»¾¡RXZgL<HL@d`bZJ<D<60nR0806t¤å¥lLj>HLPN@PlN26N`4:VH^$>FPT*<*F\LB"FuwR8XD`0>BP4L$HR$><&Df,4<<:$B,RL\Ph<^NN\VtDF8X>T^¶ÀXZ08,D2B<.::H<lPh*J}^.n\rDr£·¶{¿­¬exnD2@<&B8aFf:Z820J0RX4264H,ZyyÂ¨ir¨º¢­Z¥u¬@@::2b>00DL28HPD::L(.RZ:@:`±ÓÌ¦}haxsvydOBN2nVPRT$Vµ®l.,4^\LL>D:PD*:\(28<DN>>*2D:vB6:2R8Lh¢¡@@D,BB,\@26TD<88B4&RD$8H0<Lb¬ÅÃ®XM\:.4:(4JTN£qn2Vf<>4&N`>:RJ:<R>LF2"86NZDDJY<ëÐ³`|Z\(6@HJB^&NH220FL808T,X0B\r½¹yiª¡s~¦mXt¯6B0ZL@n64:P@Z>:D.40NRRf,LHh¨­£}¬®u©¬kcxn^dRp²<JV(>RDN>4JFTNZT(HBT6,JBf2>`6:L2DRRDÑ­rHlDJ> 0J@>:L@BD@HNL6,N>@P>zÇÊ¿º°É±d\0^<Vb{¾d>>d6@LF,H8V4J@0Z4@D<F,V2HFV^LlHhfµ¶­^XH<HLZPRR2tFXZ8X.ZNH8,>zÀÈßxo{zp{{h~§w{tfpViV^hVrZAB>4DHJ>086^8BLRbNT<l@:DNHFJd«^ejuchª¨© ³°µÄ§¶´@`R.D26XTV"NB>D8`6@B(^JF2BX.:>NR0RHNx­_8<>6:J&H8(<JDZ2(8X66"B<:^Z~·­¦pw}ª©³ñeyfw¡­¸eJP:<VV>F4><DR:@:66L<^D@,&F.HFTHNp¡Â¥º¥yvp_|wpl]PeutqphZXfih²¡¨§kbhVxb~u¡o~j[pY~jfk2Dwh`H<(06(@*<4P<2(\@P4>4NP:B<<8dÀfr\PN:BR\RRXp`gr_f{§­§µæ®^4L2RPH*\4<L@BHRJ8*6F&NX2BX:b.DT4`XN\R rl:HXF6"^RN\HBFBL@J04TBl`l»Å¼¶wRNZ0f0ds§®Í²}âÃßYgHXPZ*@HLF&&\NP:X,28DDL:6L.>:4XHXTHs}ÇÂ¦µ®ª§¨¦£~¨ ±p ~²ygxÍ`jiZYj}RtYXHR`b^rlXJfVXRHDZFT@J6<:X80J,BH60VFN(NJDl­½¾rh:8N*\,BfJFJ(uRLB6blXfsum§®ªZ<HHPRJLL$J4$0*8>R&2B\6>$2fL2.\":B:PBg¸·e^FX2BRXy0JJH@J<L8@XHHjÀºdZ}.N8b8HV>uj¶ ¨Éü}gZFd^J.FDH(6@@>,0j4PNJ*BF>86:*8NHTJlÓÏ©rw|`u|{qBitVzkdag¢¥§ËÞ«xvjczmdf~~fXaxdLjV^F]TnRhndFPT<.@R0,L8>$0H:,V2F>(h`¢·ß¡tT<N^HH(FB<:N0Z4j>LH:4>L^<FJu®ÉtP@V2TDV:F2>H<>JV>XLRRD:JD:BN,*T"<0HHL¥¢P`lLN4H@V6NZ$H&DNHgq¸¬rqd>6R4(4RRP>@\Yº¤ozND8DJ<R^BLB<F.*4H64>`8:H42Zd&4J60\XH×zTdn6LTH`DZ\RT@RVL4N8rqtgË³® gzewtwZjuuvqd>L&@T@&"8<4N\N(<D4>.HBTÉ¹N.:LF>4>2D.T*:LD.0@RR:2BRJ(.F|~³qN4\T>V,>FH>0$jJHB F,FPTDJ<8@T"0:*68nZhªÇ\gD8T0FDF<J>HDV\²§y\P$:4^TJ B4NHJFNpU³½thJ<\(PX<*>VP:$H4ZH<@J2B:*JD@PBD4Zr`[àÍaXnD8BDT.bNPXR$bHDJVNJ4:4.L:@h¿¬³§­~r¤{uZ¹g¥zHrtHdNL<^PJbv(@P>V,,BLj§ÏfB2,.Dn0|PF*FF2PJX@J,>060:>0<0\VDB,LF:&662dJF2:P8P>T.6FHH(:B.(2Rdjl»m¥fwyBtV@`^L6.XZh¡© ±}N8:8.&TBJ0<X<<^BvNv¿FD<8$<Z8B(6F,.4F8NF:*(2P6DH**NH0DHFJZ[­¯ÛZ\J`,BB8Dd6,6XR2@X2ZT>h>@<TH*\µ®dtgpn£oX²®¦>sYy|`Ndnr{`aup¿PDPD8HVF2>0N8@.b,.NRN0:<B8,>,P(^f¾´tT2&DV,:F.8JJDDRHDLZ*8L@(R&0$J<48.B>zÆÅ¨XbNjWPB\Tgv®­fgBdP<F>\BN&X0H&TFBJ8<VzÀÏeJJ$"B26Hh:BBH0,((.4 >B]22H@,D8T6L68p¨ÏWh`Xb`@D88VP<TL*8l@64B<HP4$8@>´s{HPn|]shd{ssb®¢kgv¦s¤À£¤Â«¢¸¢«Ãw¯¤ÁhBLHVX@^HL@rF.:N8J.R"BVR\R,4F<JBFg²zXFP@JDR< @N`Z6(JZ>*8@RDdRHRHH@T@4T`XnQ^^nNav¯­p^:0DJL68:>6(>(:<DD@@FT<Xr¦hTF.RVH:TF8<<LB>H8J6X h:<:,^@4P<NT"&RZzÄìfLRFJ><80DL&B:$8P6NNJ,F:4P^"B@XRF~`DGXh^8D:\>TPcykX@qhihhn\wsquwojµ|aq|{fnÁÖ|@f06L&\H:X@JV<TBT0:@^J0NJP0>2>H8JLÒ¯bid8*XTF4dB2N F.Z<b(T@2D<2R0XN0@Nud`xºÃ¦ljzUqÇ±rdX8t`LJ6F4PP>DNRLBL:H.jF2LÃ¡`RRPTXdJ6NJ N6,B42^VR22b0*B62&<(82\`¯¯m,JX*FH$8B:"DF:R0F<$.B6FB@FR06gíÂkTFBd64PJDXDV@ThZFZ\TLX\`XTn`J<u\XJPND:NF^Hf8lRVXrLBOFzºh`ZHVFjR4R:BLTD><BZRN>BHN<>4:HDRLÐ·¸vrB:T*P>NT8Fd>JX6\<<XZ\f"@&H44R8Pk³|º¿º£yw¢Nz02X62B:LD"80**:R.,`@\@,*@Ü¯f\@ZBH(\:B8""0<<@BRB*DB&X<J@R@0F<X@­HT<<B@>Bf6T8&,,R2B>^H:8R46@HT*\|hP8NT@X2>JH.<R<JD*rXT>:N2<*H`@FBBj&R0>>,@2,*plXL`L4LLr§RZ8N::NDLV.*@4$BZB<,.<FV.f*:<>>Pb~¼¿»§^ZP0J<:L.Z<>.RD>2<2BH6<>B@F(^\j¦°Ã­¨º«º¤`k<4PLNHX8:.@.:0X@<hR(.D>0X<8XµFD0,P@4>,\BPPD4.J6RPL8F4TLP@>JHR>^£rLF0B$,&<B(<8Td@2>$Pj2TLB0>6*DRFa§~]N.,*0X_F@4$2T64.:h8>,J<(,:FF6LT"J:\BB:P:>86k@NJ2R2:4Fx\l>\2@L@FF<DN::6288,<J8<.DNH><``¿¾¶®×­[l4Tn:8JHP>::BD>8@6LH`6NHNhsÆ¸¯°« }{ÃÓÖßTFV8L.N,2\$jfJ@BdR08H6HLn6NLFB:T¦l4*:N,L*F:^2F2JRLD\>(F(NPZ8(<JLDRfF}Ìw84BT0R>jRH>PNT::,:>8FL0@"FNb@h^q«g<BD$6,*NTjPB.TR4@:86.(FB"B<:RNF(>@ 6XP4.0R(V&*`T:$PH,<4f°b"(28T~@BL<0@.FFr$ H2XLR4hZ<6V}°»yy·µª¯lD2N6P6:&4PL:8FJ:6:<>8@8drÝ®®nxx|{·£°ÉÂ¡afF2B0VN(BTLL>P<@<XdR6,XF`X4b&HlPj¦SX>F@D$<NFVrL>H@jB4"N(J6PBFR*`@NP\p²VBB.2.***2L8<P:62H>HJ2<B66L0L2`B^X>>RP64$<6X0<&$>8>.4(,:R&R>6RH>D>@*BJ:4\64:2>02>NDBB6B(nxV@:8D<DFlF@8JT>8\DN<rB2"B.PF*DT«[`^>yT®¤¿¬Xd.JN.J*8L.<6HJB^Y:Tr»4fVl[uµqÂ¼vZF@D$:@B2J@@H >L24\0@4 &:ZHLR2"nTu¡T<2 "80f6(:@B@8R@JB82<6$N6D>RNB,c§£b0Lb.@F*<D:2`,NV6FLJ:@6J>J4BF(4b q:L<2JH>P.Ld<.>,Z:J PP6\R<:@PP$@n@@R@DLJ@TLDRN2P8:X>>L>.ÉjN&R:JJV.(8LDrVL6^(HRJ^&*>L:uk¤XV42PhæÃ¥pSXJ4`V@NXH(4\ ljnVLgBJBZ}H^zg½ÎØe}^F6D4(LB6@R:8\282@f.8\2N:HV pH@>bxL6b:&NV@42Nd:<$4>N>.zP>VN>TR8B6Ly±8BTN4<8B80*@JLR0@6BD&^F2R48VD:>zjxLBR\HNDH<b2N\:N,R,L:JT>BF4HL*<X88v2D<@R:@<8V&F0V<L:VHFDtX<&>X<(N.0^>L6\>RL8PN6^\(@NZ@~²fT6>DNDNg{Ã¨¹vD\ZPBLFv@..`2pi¢¦R^<XDH`B,NBPS«ÏlePX<H PHD:<6<&:JX2&:LF6R(8<\:Lj<bR8L¥88PJF.Df<<D*Bb8D:<BD.`*T:<D2X<\Fx½£LBH,TVFP6\Jh*6lHP0L@8T@4H\DTHJJ`D(4"6<Jb$(>V48B6&(,DFBBBZH:N4>6X0@Fj8P<2HX:DFP<X:.XB.N<RJgzJ\8,H8<$XD>&D6L<*8DF\HZ<B<°ºxf>BN^ ,Xl^TÔ»nHL>NPH,Pfb½ÌlfpNRB:J@ T:R>NBTr¥uOL:4P<$BRT0ZP2@hB*FLH.B:4<J$R\82D6FV­a2Z@4H$6208`ZN2:8H0288`>@.*86L*JRL$Lc><F<6RD8D(<8<FD6X$0:2(BbTBLJ8qRT8TF44D86fB: "@<FBDR.\:62F"2J8@6J>T.f"&B..:2h0TB 02DBNJJVÇ²J60FD&><J0@[6F>,44@:<0><N^R¢o>RL2>JVHjdF~z«³©t@bHLXQtµ «c>\FJLbXVFF2V@,F:Hy¬ÊnR8nDLR@H(<*`H>Lb,R<N2L>><F:PLH@ZBTzS>>2JD*6J0>DfbnR^FP*ZPFT.<FP,H<DlRLJDNZ< PP8\.8@,84600(R<@R@6:T`ª­VB&VV>pJ8>:&@T,^>:FP\N,4>":D^,2NDH@JL4FRZ$@:dD>6,FX0FZ@F8p¾·^F:04(H8@L<.(8BX@Tf>.JHZf6}Ê¸L02@v2>FXT<6JZrÅÞ¨bSJ~^£À{Bd.>,:44(86NPNHV@<`HwªPHDP@:\D*Z<B*4(H&DB:BT*>>P"Z:((H8(&D]¾NR4N4@F2BZ:RRPTB\*:DHDZj:N`6:RpxJ8H BF<<PLR<L(":JNHBB@6@V 842VTJRk2@<24FBL8NJ<.02@6H@TN8LHBP>b>L D048>4&(,0V P2pDD,:"4,H.@Jx·~`FH0NB"ZLT@,>d&.L":ZV`^\©D@V0 PV4<N(682~tµ¨µ¨|¦Èi8.J4NB@0D2NB<&L2Tn*6@Tb¢xX,66DH:".R`@,Z0V@l:HP(@^N800TH@VNLPu¹jJdh@6@NJ>|HqJ6ZTlPP\<^<:4V\^R]g¶^,>4(<DX(6h>L,2D4J:(8R8.8D.8FHL`YÃV>0HNTDX6TH,.<,:JXXFLPN8.2**8P 48@F42(DPZ,224,JN.J64@NJ0@6LL±h4<@H82,,@TL0D@:F4D28N:l£dD>@2l6DP4H*N<0:,BVt­Ê°ª»µw`B8F8FDN@:FfBX2J@ZLF4Bjp»°}F6F<@J>4\Z"8>J4VHT>xT$4rBNPB<L4<T4Hh»­xprzz\o orTlzdvszqÃ½F@H,6:bD@.4J84@F&HL&PX8$B$N0BNPDb{iLD>DP8 :2fF4<@>BXJ":Z:@6N<6~N>4d*DF8<8>6@>d.R2L(8DF`LLZN:^4z¢ÆP2LJR ^,$R2(J8D,BF04rJsÇ~oPF<::R6668LT0$:JZpRjÍÂ¨lXR<&BBLT6,B2R8:6<F>N*RNJTXx¥¸vF@DHTR(T:LFB04N\L,>@nB.&8L@LJBN40>´µÂ¨§|¥·}¡¨tÍÏwLL,BNB`4@BPP2"J6T<:0\6D4&XJ:NPRBf¸b@P<JBP642n2.<PN:JF8<:PJFdB4&Z8*$P$T0T.:4*,6HJ.B4H0@0JN>P0@\®zr<.:0H&R,.<>BJTD>JN\Lh²yX:>|B4FN:8T.&^B4,<N<@@`¯¢ZJXV0L.R8:LH8J`R>6T>XD"B.L<Fc°zTBL(Z ,<<4R"L2@J"4@4H(F<R.D46:8F.|¢zgvonsfPlqtfoZgP^~xd\lz]¦o.4$FTb@F>&HB6<B<FD|*HJ@66&6>:>ZV±>T@:668*H4@$2.J,T>"0L<d>"8nFR,406N.* 44L:<:FJdJ6bV@<:V8T>>D&o~R46FX6.<LN@..:J&.J4N\ª±JD>6@J2.6*,<4P<&:.<D2\`w^D0z:H*L:,>F,@6b8<JN@(@,@64f@jÎB@p.DFJdH>820@v.68VBLh>F@80F.XPRnBTFNF6FhNF8pR`HZ4f6:VRXj`BZ\P`No¸.>:&8R>:NV4bJF:@<<:ZD<2.8L8:PPL¶@xBPF,DR40HTTRJR8J`LL>>,D:0H@.6P\<.Z04PJF,,D<T(8bN80Pb:J>Ht´qb(FbD*::X<NJ2BfPV48XªnF* 8Z.R48RpBF6,84D*BNLD¨uPJH>&4\.JN>:4<HJPJ@4:,6.0>J<ZXh@B`24$P@P(<PDNHL0> 6.J\hJ^0\HHDboºrJ8tJ2<>. B>00<B<Z@JH.@\02:J0@R,f£VLLN**RD*4,\26$XF.T2:F@.P>DZ6@Lxj08b^,D2T\BTD.@$PbV<NNB<(L.N^Vf<ZP ,0:2N:L:FDJhP$<0D\bPHDF`ØU:>26F4,R<H02D>6H><n_PB`V,r6R&@0B"DF6&2@j\B<Ttp2@@\V*F.@PJN0.8R8V0T:0>N2TJV^zÉ¦pL>>h4m:>^*B2RT:>R\>@>VLL2>4L&J¬ÛjB^H^4:$2b@N.<Z<HV<P,V*<jFRL8B@:d\­m86f`ND2(@NTD*FP*L8P,@PT2FDT0<@p¤ aV6^4TX,:>f0H`F6X<>R.64R>0Q(J0P646R<624T&dHX82B6FDH.:TT4.:ZPFBzÁ4BFB4>@H:>FNJNR@0`¯RFJJ>Z@<@:DHF2&8:.T>>0PX^Dx">*F@@D<R>XJ6r.HZJH^6L\D4B<BnL¬HXDRj:<,@*@20^F>R0N@D6"^D2BL}®µTTN>:.Pd>RR66N,6VL<$.LJ2>82:FDdPX@fÁ¤cVbJLR<B8&L(RDR4<\:,.B4<&,@":¢BPRDTJ:".B6(B:8>(<PRDB.d<:JB.4>T:,XP.LH$VH:\8 2V6F0RN6H<PFN0BhRtÓ}nR0HJ><JD\R@HB`>0A©³x^&@>h`FN2DVR.,B@6JF8,8:µbR&$FL8BRB*@D*6HD2H0,424\R4:D6TPÂ©X*802L4>:2,>D<rTTDH.fhNP.<02J^T°£\@*DHj4BX^JP0J<RN* *FZ@NJ6N2.@HB6lqÄNL0D0D,PF^@N(FL.4R6B,^*:D&6BH~ N>>.NB28bRF0X*<BX:0DN\F(2L(BN46Tf,L@8TLJ"Z R6:J:8JP0,0>(TR>,&>DVÂzLFJX<4N8FL>n<<&h«wd2h@PBJD<R$Ph>T*N*FD,H:"XB­d<@rLH<,44DP:HJL8<JNH6H:,B<J DJ<tvNHjBHJZD@0:J6B$H<H8B\J HNFTsR~N\H6HP$@R8*XBHL*<*h@(*B8<<fD0Nl*L(F}Í¢{<FbD8T8<JF6 D><8LJD6R,8d.>es84DL28F48:n&jP0 b$<>4R8L:N0JFHXNHZ4(,N4J.BR L:X<TDnT(H<X\B<*4B2HN\HZZ:@8R">>@<88BÄoHJZ@\`6XJR\H82><@46$H$N8f¦@L8JF<..,F>V<:F<B.<BDPh.BD*6B@J,ªRN>2>FBLV@`(<J\T8R\FLjR^vJS~¾¹\6FjDJ.T<>\@<86&@6J6T82FN@BX,(@:8>RBsm»R@J*J^PN8262D:8F*>(8Z>Rj2\T`mBH8J0FR>6VDtH>6<<Z0L6"<ZT8^LN< BD.D2T4.LB,`BBD62HFB<>>(d>&>D.>o¢¨^^>Z>>h2J6,06dPµ¸xTB>D<@BN6,6BR@2X48*Z(:nT¸wLJ><26<,4,FL,.\>@<LLN:dJ8D.XD8hf±©`Lx>>>JL<`@PNVdZLuvc{{~~©¿²jHF0FRDhJ0B4B:B.N@V&\*<BJ2ZfL.Bf:RT2$qyZ4VD4
0:~B@,8XF0T*JPHD`8NBPLbjH<4:42:P:BL,BX(H.J8j:JZ8\,VN*6,@D66Z(>B4>2<&.jD:d6DD6L44B4H>BV(ln@4L2&:R*,BDTm­¨wBN>J40>F(:H:(2l6ZP6>>B6j{JBNJHBD8@2($J8LBLD>HRRZ4FR\@N:DTJ¥¾0@DRZV[NNNh^ewfxÄ³¡¨}p¤ìmZ<L46LD4T^D6j4N:L4FF:*,0T.D2JBR,DPd<t£B:&NB@hDP8.,8RXD*FJ*XfJT\³x>BL:L8J<ZR.,2P2TLLH.<*6&&D84N6<:F<@HDB2>*XD*4p>F.60,D0DBDH`HB>\F8>]ºÌgLL:4R2@P<>H6j¹hX0f2,8T2FH<2$DTF8.,@NBJ<*^rt^4$<@J>R88L8F:4N8:H::,TPX4H:&BTu§Xn`LggcscÁª¥±|qM¡´nb@BP>H&:HRH* NXRV0,:2`<84t>:2.0LHTFZ|^V4bDXNl0RVBDN@VDF.F2Ry^z~«Ô]Fn0*BB>@D2P4TD0>@$F<F>BDH<P4$(H<VVN2:PD@FJ>F>0L><4>>>Y@BL>2F>:NJ2JhÀ³_ePdth^]Z¥ÆRJ@B::806@LL`F@HJD:F.*ND>@B¬VPF:TV*$HF ,(XD>R0BL0D>$:*F@DBHFP4]Ý¼lzkv|f±¬®¡MydSzm£®f\B\6L.VZ8<0H:rP228VR::NFB0P0ZJB:@lP(^SÅ><Fp,:2:.<0b<J><JFXyz¢nz·É~(LB4>&84.^&:4N(B2^62V6(2$F(<B>F2:0RN6@D,>6BV:RT2<<R4<04V<PX*F\20µ²Ëµh|{¿ÝágR6L6V*B0N,DDF:>^\VJ8B>8(B.\s¤BF,<NDP, R.@F(j4.2>Z6TH&HV<VV^HP*@^¬¬¾±¥¦sm¦¢^Vt[XJ<b`b~j2RVRL,8jV"P\<L80T:>(BXFJ:*F>J N<(D*>0FrLB>FKTBrnNXExen£|o®tv6PP"N<nJZ2H<6.f484`D<<R.N0P6>XNF4L>r**N>0*B6&6HH""<>6(<P4<" :bbÅ~hWZxdk~|ÍæÿL,J4dF:NT$<48NB@T@>b@<4DBRh¨`DR:F* R:\NDD8JL6P>0DD:DBRN.TF<64Zj·ÛÿÙ~§{xhZ~n\l\LNNLD4RBx´jL.$6JRfD<0F,XRFh.D@NN8$*.@J4\N>>2&4DLztÁs.ZBD*P>Pn¢·®`Z`D>28Z\NHf886J,pJ.B8*>&:.@TTF*,2BNRLFT><B\\H><>Z\J<:"&J"4""FLpZZ6TZ~µÉLV4NN\f:P$4lFxÍ¼ÁxZ@L:>*,ZNHBHBTTd"8*\RrBRq~HR0BF.H:6Fb<04HDV*TN88T2@6<b&<*dNi§ÙêÌ}\t|zN\|Q_DhThj*@0NLDRhYe>F@FRP22.LRN<DP*`><&\N*&(2BT2v<0,J:f4H}×ÐVHlruuÂ¢teoc\Xrf^<^.JLºµ£BbN6LB<W:\HPfB$,dPF0Z`z{PR[ly.6&>NfFXVB@NH,:LR,HDBD28TJJFjd®lHDZFN>4:LD0N6<³ºRD8b04>*&D4RF.HP<2L<0^N«¢^X,BTBV2FP26*L0P>DxnD>:<@:><NJJ{}¯×³ÆÒ½ttgdBZJ0Z0<>FF>H>:J8D\Pa´j`D6BNDL4V@j<D<PHN6J$H><@D`>.<fTX,H@v}Ål ÁkÀuoLF>\PFTPLBN8,T[}§xkH,>2@T&DDZ(ZB<^LNPl]g¨ª(X<LF`DR,6RFHR8@h>8RBNNbT@TNw±Â{VF<4FBPR>@4>(hb¥²\V"@J4ZJH2<R`dH>BXFKX~}¨íÁ \L0^:,R0RB4H0ZB^8.82(B\6J`Ñ ¤ivÈ¢¬u\<,Y<&(@N8VL*HB8TP:XJXX¹°c\6,"B":D(NZ:(J28F>T8V\TL@.V04HJd@Xx¬çò°Î½Î [|\hD&\N48<20$\JZ4RZn¹¹q`><J^L:J`r[¾­Ë>VR$V24DXJJp\D8N<FN:^<*.>gV`b¾£fX>DFH,D>Hb&@J(:d<f:_¤ØË{^c@\002b`hFBPHpV^A´º ºØÕçÏ®zT"D.Rb0$LLB@<64TnH:Z@NVq_xÔ½§ubZdf¾¶gZXHP20"HDDF:0T:>04Z<Xru²¼Ã£L8.N$PNB.2\6H D8L008*.J:>>8b46N8N.Xb·Ì{¤Ò±¹~ZTRuDdTBL82P<6\J@<XFJTN¥²PRXLZ~n~lÓ¦Ð¢¹rpswgNjBQlbvdhJqb<|Jexzprp||±¿nF4*F*F.2RZ:RB0:B8@(Nx¢«LNV4HX,$>`jVÏ£º§n§FZ@N6D<4`6JJPB\044P>V>g  ¥{{bFPT~z~ FV>\NNL8J>VBDNB.0DLµz¼Ú­i0`DF.H:&BR8^V>B6Hb@,LRL6JF8\Jo@i~«ºxs\±Í¦dllhD:,FN<<*,D2:>TL>VF@N@BTXdoªÀ©`Èµ®§{ ­¨b¡^l\yn<Xs8J6¥©«zÇ{Á{§¼Ó¾dL@@L^4J*@J2B>B^04BDDHbv¢­{lN>:FTLm¡²¬§v~8LF`°b^4:0(>P>@>*DVR<.B^L¬¥zp_,\8:H:HD«³whR6"DJ(><nb&4V@`z­¼´«¹áFp@H&*6(J8Pb*86TNb",\P>BH*HBYÎÂ{`R:JTrÓ©vTDV<BDFBDPD.2F(L:.TRXXL>.:P`z ÊÝÎ¯fmz60d^X^>60\">N"6~¨´pu¦fvn{¿éÿ^$<F*f2>D<B`4D0F0N<2NF^qoªÑ\VVt\pÑ·¨sYoPJ@>d@f¾g@$D6P4T>FBZ,^Rw¢£~Â}FNT6204JN>B¤±¡yrJ<L42&6(6DLHfafàÔx|`Vpµ}Hdh8RP4:.@\@2D2X,ZlDHR>NNZqs ¤¾lfX6PF>l­{|HB44.@HP@68@<(D8*DZ:<$PR(8P<\G«È³vsdXPLXJDf4*2B*RL:BR8l>\e{^v^hLdzbRpZnRTrBpnlf¹ÓZ`4D^D(\<BP$J608PFD,L8,:>>ªÙË¢£ª¸ \DRX&6D2FF:TT]¯°JDV4JB@DHN`jm¼Ê 848`R02<LJ@\FJ «±FtDFf@42F\BDnw­À¸stNHX ^B4VZ,"Nj6L08J"8Vd @Hjlf­ÜÒw6JVX0B\x¤FRD:DF^J< 680(:D"B<8@20Z.Z<60L<v0F6<>@TP<8:X8::6<0^N.F8FZ"j8<FLDLRB4D@P@V,@DD`.N§_>N$:\JHRPJD4JT242nDF:V4$dRÑÐ¡ÒÇcVLL^VkR2NP8P8j2F~w¦½¨n^RR@DD8lnw©oN@f,XBL,2VJ>:JFdHNx­vjX42(DD@vXÊ¸¬¿x[TT<<@pL®¤t&FJ@FJFD^2@4DTBFfNf{£§Uh6Xd:8&6HTTÐq\.bF*6LBHV>f@VD2@&.J4HN\.`B.RF|¦y_:&VJ8>:>@FB8NJ68PJb8uPJ6408@XJ6<,.8RT06<JB\4fLBZ° h@D(R\V^&V`f4Rb0:6TP<>H>.D8H[·ÂÐzuPB2Z:D"F6F(B@8Z@(H@@^°ÅrXTL0:nv{º¨¦X6*"<RNVL8D84RFPHXJk©¸¡gP0V<N@:s} «v^PDJfLB*Z<}³gR^0h(2b<N2:^N4@JFY_®Ý²yfjw<XT**JB8JG²gDL<*6<*RJBH*`6<8J4N(D.>@8<\&B@Hj¸B:>2.^N4**4HJHH8:BDbB<842::P@Z::>J>HLHL8LX*4PV.TxPrÄXV<LDB6:H<P6F&62.(hf4:.NTb"@J½¢]jJV>DJ8Z2P*4H@RJD^4`.T`<Z`k¦{<Sfn®ZFP::P..F4L<LF"$^NDNFFt¨¬ª<&<JV}Ê¨hjfZH>>HP>P*6bu{bT84<V82J<2:"J_m¼ºÔÀDNF(866@H@:XVY¾Ë_^PBF<P>:j HL:J2bRR0"fRLJ4X<80mXkRX<JXZHHB,6J2XjN\4L<,4:*LB2B84F :V6B6<J@f&N46&:04V¦«d,`@:B6B<DD&B2,F4R@:@>>F<DD2V¼[JT68*.HH8T(J042$P@ >@08F*@VeÛ¶|¦Óus`NPB4BB.:H>^DJ2*"8D:,:R\]°YVbXWr~°¼«u\aP6<N0:\RJZ24>`lw¨pqB(44>"`:FH@­èZ}&:VP>*X6.<H>N\y>4NV>H^28>JBB,D.,J6NJ@@22H4bxcXJ>D0JHRFNV*<DT<VB680PfV4JX>@L620(>V2&VJn62BFP<N}¹PN8<0(<4L0h:R\PT$6@JRX8:@:Hc&B"X6<NP(2T,H\(>.B0@@,@HL8^Z®ÇÂË  uJVPH>f(>@8B@P8:T&.6&.H<:ZRf°rdo{w WlNP84"66LN4^2HFL:H¿¬zT2HN60HHNn~¯è¾gN*RX. JPD<>H4Fbs4V2FdDR@HB:RbXD0"FTV@D2ZF`:.DLiq{PN.H>4bDH0P.0@.Pn,<D8Z$X2<4BhB6LJX6DHF<0D8*Z`DT&Bm«bBJ,8<0JB\<DP2J8&T:4.NBXLF&^«H@,>0P4:r00880DHBDTV24LDDH,`j»³¯lDH<ZTHF8.<\X6RBZ2"LV(:(8D^L@`JT|~´½Âob[JN08f26XBL<6FB4`bXq }xHT84@d±°¢¬^XPZ8 N4.P@D8,J8FD^R@2>6@L>D@HB4VH*^^<R&B.H2L@\o}¯V4BXH@D<*(:>68:8lB8FbL.F`0>:6*N8P@L6HL::H,N$28d8´>T$*4,P>8HFL6T8J0fT.48<:88kx4@@DDPV8@6>Jlb:8(J^4: <N>40@^­VHH,HBR@JL:8BZ(JL\N4R LL>8^RLRjª²Â¿¶S|n4NH6H \f>("F4286J@<@Vtr¶zJNHtÏÄ¤VNH6F$V<>V82F<@D*0D&\ÍwV@6PD0J>@JFT*FV24^DL8<8V`>RTpTwh^T,.>f$<D<X64<BDd@F<B<DBD2TF<BRPBFLR,>&:*4P <PF(8§½:>`0ZNFFB<:26F@^X.<6Z4FhJ*`lpJ4H<:NH288`f866.fP:V<^:4DBHVP<hgh82,(@\0hNF84D0H^8:BJ&D<4<Ld2N,Bp{Í´¢N2B>R>40J4D0<*@J@^HL@*>BmfxPpÁìf<\.<ZB,&@H*8:PB.0VBBHÈ°HHP<8<:V:Br40,N&DLJNDH:80F<R^j46*,*,X>88JHF(L28P:@F8FJB<B.2@VDRR6><HLV:TFB4>@<N@@l°hb06H6$>.&:`@0T<H8>>*FX>4&V­`>,JNF6F>8L>2\Z$"*>8T$j:F8<64DpDP:*N4H@.P,>8H2<6B:J82(@8V>B:6LBVXéNVd04DHDD<>8\P2T:::,.Z>F86`X[°À¯|ldVD>6$b<,".42T,<>@&>\JuvZL.6D>00JT00NRF08<><P:8X4\2(Btf@DFTHLX2HL@8(L.8L06H:8@TJ.\RD*4DL8F6Xr:HX0@VR42bo«¦R*Z(22L42480@D@J*f0(24V0*B°>TT@XPNdN4LL,Th0HR48>.42DV..<66:n·yTVL:<@PHN:P.H@$d:.>ZN68* 4**.<@HzÆ°¥NvHlpVJ$LPV(:64<B2N>08H>.^F6@d½Ê¡li@f>(*.4>N64TVV82>4:>@P*Zyq6>T@*$$B.J`F<<0,<<V(>B4@L,@Jv©l:T<F\X8D8B>bZ(BTBRB<D\&BD&,>.2.fXX:F6FV R8D^@ZH0J*Hv©\Ti0TLP2(F<h(\JDP(R6\6ZJ*VdkÌxF.>>F6:6\F(B$:N`2DJ@lJ(<0N.TX<TVtL(nR&(T>HZ\08NFD<R<@LVJFn`<^*04J \m^²NBpRB4^>D`J4:L**4B Lh,&6H@H@F,2d¡Ú«reb:BB,,D@X4HXDB8RN<.0X>:&PTvjx~T,Z\HHRB6>>L@\<>66d0@HDH,:.4p¾_xFL2DL$dFL.:<T$H<VFNf.FTF$02@<\TV.&L*J.,.82,.J4>2V|º lJd@V2$HL*H.PFJDJJ\TD0bP^N^yXL>LZD(*4:*lDDV6XN @HR@L($L@>J ^bX}iX:>V0F>N$2@T.H4<.N<H2d:&H2.<Z@`0}<BfFR6DZH2P>VL@FDD<@\.LHBJJP<RR^tv>:$>:NLZNNNP6XN0V>d:<\L:0<V§[N<N4H>2:B@d4(H2L4$6T,$&0R4&j©nlVNDN80LJ&PNR6>6(0F&`\B*26L>8LD@.@>JBZL@6PF>FF,0.HpX.BFBL.N:<*2:::.:0B,>&T"\:J(L8(6<B0H@B*N\B&4>H6d88L6R<(ZBqtdRB`LRF>B>0@R,H2F:$V,8,fV(FD26LP($De©D>>@F>*:484XX@0.42T<H0D8B4>@D*L^rjp2BP,@XZB*,4PFH6P<V04D6Bd"ZTf³mLHDL84>2(Db<*R<8,HH<NX:DL@&8w|DJ.@DJ:LR>8@*@4&.L&2ZFLdN@D($p4DH8@(D2:4DNB,N:4200V]hFqNVT0*@XJDHH@,hXF<4L8HDxtuD48J&T8H*8NX::@\,^L>@>2fbJJFD6  .0NT86V:`440.<6<>RNV2F0.V.(<R.(H:b±²n0&<JB<H>F6V8F@`H:FJV6<<<<,6@@fy´n8,<8,H:8@N(LP2P.*...ZV@NPBDnj&,^((J@^\.6H&2&fH@L&D@"(@F@shB$4>:6H.P>:@@,6P44H24hJ8:B>LR<D&<j:HH:>6ND&<:L@(X2Jm¼«jFRF$,.">B8VN.DL6HLR<D*N>lJP.X4L:`VHT08HRB@\Z:B6848T6*2@8hL82J<RFdHB:2<P4FNP8FR4X2<B:T2<<:NN2ZX6F<<JB>FNRJ4V6:8D.ZL6(&P@844FX\lºzp8N6B:J\@^P,26LfBN$@&@.82FD"t^b6>0F8NJ,RBDF0FXNTjDTJ"0<@nF@<4T*@(&0PDBBJJN4(>XTHfP\P,"$LT@>4D>.PV<&<*TV2BVD.^B@X`@@@"T62L*,D\*0"J JCµw:P. J4N\,$B,48:P8*>FFD2J<8HJT:ckB>H^8BPP44(DDR0:f6Z@pTNe8$b@.&>0@rd0(RLX.6<0B0H:bHJL|>PH2FH6DN2>TiinHTf6l(&6D4:.8`8>&B>:LNB@6@R`¨V\J@TJ<VX66,FFF.884JJ<2FHBÂeDTVL*@P8ZBB6FH>RB>FH(2&@F`F<D06<8@^.0@B<BFL"0@HHPLd®nbL.:V62JP&:B$.:.:H>:@8FZJ\dVN0.\8FBLH26FB@.2>46T4D0BFPFB:L|kyDV>&J2N:08>4<,T"<LBTH :HP,JJ@@>X²vLXPBF4Jb8B0L@F48.84F(^"D(,*FbdLÐ\TBT2048N6B@FH$:.<,>60<@H4.:HÅY:R^V8 2,"B:N<*:L06,.XZ\<>DNvHH:,JR:>D<>::,PHHP$J6<<*$s^TH<T2>22@H(4$HlZ:R2ZR:4Rd±PV>`PDP$<N:(JFBH<N>bR<4RDAÏ­UBN24>BXLB,*.T8<F8NN:(P*F<8R.<BJ^|kH8P>JH06H:"<(b(T2.BB*::Z8B2l.PDVHFR¡cV"<,<<8NH&T8@b<L4D>0>N.@8NP>&XwZDD4Z.L^M@0:0@LB2HX.JDT<@`4<Bj«T@<J*F<D8bJL0P"B26,P*(2&J,hwB^::82JZF6DDnB0XB"4P:LPL>>.@fV>BLF ^D0XB.LNL>"FT,6RN0w^HH>T82^>`2DF>rFR*BLJf0YR,FT0<8D8RB4>\2&6@<>,D@0D,H:*0NJrR8JHN@JR46B.JB\0J@FTJ288>\LN:J04@V~lTJ8"V6<B4RJ@$>Jh<\.,D4*V*Z>L:PRXT{C@4F6BLD4HL2J2,24@:,VH<p"&2,T°j 8LJ&@BH~DF:.28NF4:>.DJ@bdDTLJ.L6L>,,0D:DZ`@FD<P>\HFB@8:6(Hh2>8*P2fB $P@VJ8FF¨N(.VH$NDF@V<JD:N0H46<H,F}v>LZF:BVX>D B<dJT>D<T@ZL4 jP:VLh*pjHJD8R>LDDDR86THNV:,,H0>^(N"0<>2X^Ow<J2:B>6,NBHTf*Z.8V.,T&T0R\j8,LJq|](D>0:6T.0.BX2D::HRL<NT2J>J4bTt£~n<B<.8.D2<B8V<J6"&\466FT`>fl·PNF`fN>`(&0NNR0@V,LD>0H@JNLTF.>>8RB^@>J8:JP@0.FBN(0:86`PRT44028*8>R4<:H@2:::8\>wf>Jv<4WP@,J6:^D@8\Lh:002.JV@:2X<DiuLD8L4JDDJ6P<<2@<8V8F82j,6@*H 2Z>4:¼­f**08:RR8TB@0L"F$L0RJ42RL@PP$&boFPRX8@N2R,RDL*:FR6B<"Z8:P@<204f¹§q@2PL6N2FT*0R,<DFD*8TD4"V`rriV(J*HJ4DZXHL8<FL@2>DP8F666F6:.8*4Z0&XL@B46BB2D*<2LP<@^µ¡RN4RF"p\@@.6JhR6BHF^8PH]N.D:(0`R&$Z@THBDF>0B*"V0:<6JP<>Jd°<*RBZ>J,LF`HD@806F>N2F<LT@H4:J@,6^£:H$80L`.:F@>@RZ6PT2\,jDP>:^:@NT`Sx@4.6 <2(@0(F2bJBD:NBH4*JJ,XD4u­nB6VxF@h<.@:60:2Z$ZLND8\4B§\BBHHH<F2RNJ0<>*(B<6R4H,J4R80>RFbDLXfL2TNJ.H":">2>T2:Fw¼JR@D0<H4H.RT&.J`JLX62",RWr>\JPDJ6,F:&4\0$D2VXB<>2BJ$^d2(:.ZX&T28>L^XBJN@BXPF>4:::B>L@FVj\dB`DX²|l0RZDF84(L((LB6BJPBVFjJJ4BJF.DBHXzd<J(XLB08,D4ZJ@B>4FBLH^F*H6XLhX,R@RdDJZ6d$ZR$N>>F0JZRTP[ºRFH2V0*T.**PJ <T <6H<2TRB20BR@6bP<64\ @08(4h26X>BP4P@{zl 4X8*HFXF4&:F&BLD80:<D}vh&DDPP$@6D"4FF,6V&68ND>4JZDJPr.@qqkNVF^B4LXT0N0:2TJ4D2F0".>(T2>8H6TN8B@B6V<J&<R<40XV>HV6NXVFTD:FHHZT`>"8H@2<d>2&T2DF*4JDN4DZN2J000Tft<.JJ<BTd@026PX4BNL(BJ@:Jc^FN>@TFRX.PH.B 4,6&2(V0NB^|J,PLd0HDJ:<P*&::6>.D@@2>8D§¼FR<268P&D>DP<B>VT46n@@fJFh66D0>JDN>,2.(:N06nH6><:8840<.noT0VJL^2$62<4NF^R*B>`48T8F0P`.0HFx`UiJ^J8@$BT>D2<LH0**>\P0FJ28LDJ>^bYÃXdP8BZ.HNV:D8ZJ(( ^BV,RPL*JN> i0>PJJ,<l6JTR2J*4.TF8&RFm¬ jJX864H`.\XJ20F(2B<(D0Rh>PLH>@B\Pd8@8244.L2D(N2.ZD.6Pdu¤³²ZH8*J(P":<P<L<R$FTT>46T¡RL8D,44DDVP*>@X.(42$ZDJ\62NP0@RTLJ*0@R"HX(vV>0TLR2B`HBN"(^F&JD4BBB$ZrN\:@0JPjB>@,< 04@::8BFZ<02JB4DLb}x}\V4>B6>\FH>(B..6,Z<JHRRP8&>L||D((6@.B,0.T2c.PXV<2HJ(2H°sP0.~H>(F.<&46040F4,*8@BB4HB("D8NF0n:,:F:,$.>4D@P6>D*NDZ:>v@:4<.@@JB. ,R:4RJL~FHJPH4RZR<<VP*<&XPFH02DFH6zP<",FN\p6FTX6H:^(\:D<0LJ48XH:D8B>"4V(LJ*62c£T^4F4RD<<N@:R2@^<0<$P4B..^8TLPPDJr|JV@:(>,X<<:BPB.Z::V2DZ<F[2,V$.DÌcRHT@4>0*:,4LZD>BDR:>R..dx¦iK@>.$P6HTPT2ZLN^@@*@@B>$B,D\ZF(BJF>PD:JD&RDB@62J>JbNJR.DN6FB2(&4F@.cBF2H2TF,`$HZ>>b H*H6.L"V4FD>>04D<B8hn¬VJ<D<ZN$b`LRF6HXB>Vf*04:6DPPXmÈ²Pk`qoe8PZfjP8ZN<V{¼XR^J\0F.LV`8:LZ2\&8VNRH4*NNDH>*yX4@X(6,jJ4,<*6L"J8L<d628P&HR @s¯ \j8JB8>L8(BP X`.fZ£.V.4D.,4$:4:>ZlJLD.:T*H4@NB68H2@X@4$VH>PR*:(88>"@4F6\6$,04T8(*0<<F2,<\T>FD>R@(,>BZ@x.L>">>.00JD>J HF2<204PZZ*LL.X8H<0:L:*LH<fD*@>(::FFZl¿rNujn\svs\JlVBpP>w££^BNT0LRN>6 HF,@$@:H8T\N4J4J<P2N_¡P8XPN4:0N6F@D<JJ>Hp8H^:0JV$Z6XcNVB(8bHJD6RP<RH\:R{hT6&@J@,62B>28LR0.N2BNFB8&0:(6><,0dF0>2T`D:86*JJ@2\J,J*H@JLD.J>>F<.J:<<8>,LZ8@L,B@84(6&\<NbHR:<N8<B:.@DNX¥WHH0<.`T:L.J@0.>Z6@h$4L8D8NPasç±tdsZtuhSidPrDNTLTÂÌD`8,^(Jf<PJH2JR4.D4^2,.HL66HNJcZ8J.<8:,H$0B&LND,8f20D\<:^D<NH³tZR24J@DLB6*HJF6VH©vR*P4:P\`8$FD:NHBNdV6.P(@2R&HH<\8H400P,2j8PB6H:6(D2BDXDFJT`T:R42dPD( Lªf6R@8HR*<*<$:B<H@X@T>(B88B@HDd>2<&<L0RR¦FB8H*PL,\*DH.464B4<<HL\X*.6^RfÆsfpb^¢n>:F@JBRDJ@JRBvk@@F4DH46@@4N.D:FF.DJJXB(P:>><Nn¦~FL:4>2,ZX@<@:0:"B2>*XB$F@:ZJXx::2,PPRJHVF\@BJJ@@«LV^.,88*DJB@@dFHB6,DB8. &NVFTBP:8RR`8D:,.(BZ4XB68BnP*N.bHV*D@:$LHJTNV}`LV B>NVV<N>*T`B$BFJB"<&F*.2:@BB&L:D:>O{qH4FL::&,V<rH>BL:>>0L8:.LJL2NV²¦WV`JF\mRBPhByd4:20RZj¼>T6.N*VD*6@<2H8B:&TtP>>82P:BZB`«xB*,:@@P*i0B0\.b"@4Z(>DD4BF:o\TLB*TJ:@@4*&<6F<d:SrX*,8(J@4:<"Zf.2D:*B2RF6R,Z<RP26(@(0@F6HTV>h@@DHH,*62H$VL:8<8\D6<0@f8d±¨i6*0PD>,:R><H:*@:H,2<F:R\XDF<8N.^40`4¯¼V^JX<@@PP2<FX6$L8X,:04$.BT"JT¨XGJ`6XFzPfJ^>ZB`JTDPJ(L <64*8T22T,4.T2.8BF*6TL::ZVy8F*@<&VN(:440@.,2\80L0dB*4H}}PHNLR>8T>HJTPD(8.*,f £HP02PT^J@26R8NLJ:8@>D88.F.J<V`@2P8<:6<DV.<T4,B4TB0RRJb*HDX2Rff<2dwp¤Ð¢x`FF66:<NDVHL^66@F0LP02hJHNHDn8ZJ48:Tl£r<$B@$J.4@ZJ2.<LPL,\>TP(J"2<<eÁ®{Vd4NFbNH4h^PDJFXR@>2±µH@X0DPX4*NF*>*JJ6DF&:<`Dh>L8RHLbaX,F48BH2T08F\.ZPR@PDB40:<>\nb6<D0*bjhB,r,NF0J2r¯Jh@Z,FF$D,"@H@:2>(F B*,BHcXVF(,<JRZPXV<BB\N@HP<8J2@6FH`J,LT6,4.L\HX¥Ùºª¯PF<Z<FJHN:BT0XB,NHDF<\<*D,pJ:480.F³nfB4N4D<0,F>\LRF<b4L^,6Hd(r2:.N©¸oJ|jPduJ`&B><>X80@6J`r«NTLD>:04BVP@LDP(n"B>RT4T^,TJT`Ó]NLRBV0^4:HJP@@@LRLTB0B,<880F®R4*F(JBBLHBr64,NbH2Xx^4F<2B\X(0>&84@F.RR6(D`42bZBFN@@8H(P0JT4>2`JTR"<6P:H8v>@*<LDL*P`PtÐà¬¸z`FXP4D0BT46XF@d8D8LL<$P(V6*B^L8:8N.}s0<R@$X6@@THD<| @dJRPJDP8R:FBX£f6ZPH@RZ6VJN:TT44D.xP>t½VB>2D4P:,@L@22DXBT"@88&HNRX>8Lb»NF>D$04DBXB>0@>.PL D>:8F*6FppH8br.@`.>,\4dFD.*4DJ¶d20VRD&<X4XD02NF@L2BJfZ:HD@(DZ<@D2"0HV.$RJDR:`2bNP,@<b$PFJ@*@JrJh²«vu»it.:P8($48^26@6PJ<8J(<4PHZ\LJ\PBXMiN8@@60HZ2:2F (T*HB8N<2H.6@K¶i@ZD8ND@BN8VXFBX^B&4>F|p4L0F&.$BDP8< &LRDBBV@N@0 >BxqF(6>FDRD"<"*6:$B6LT@<bBV:8Bb¤dHVFHF:.*D66H&:42T,PZhÃLD8L<D0B6BBB0>DDLF8(:B*@2b2.F.F8RT&@6V*>RR4*N*T2,2:">(4N:L(D4h¬ÃÁL^³©bHV.6n2F@<0VJ202J^6>XF0>$d@b,B2,DZT\.D(nB8B>P>*FJB86D>:PN8><dDP~ µ^`\X:B^4(80NDP`P8>RJRT0l¡¡]28\BJF*8RDDVJ42F>RdB"FP>VN(~RL`NP<(FFH>$J2\J\^&DR.0FF@Ju³fJB<($4:*P,D:"08(<.PNdo{FL>PB8\>P<6XZD8>ZB8HNDZN@V<H8<>(BB:>\HZ"RV8D4@<F^PNhVJ<,TPV4>NqÄxR^f~²¤HsHBJB"VTT.F,668$6,D@<D26.F.B.N>4ªmf@DJh*<,,.FX8RL..N6:Hb.PL\<k¶j^\6JP0@8B8R(6<\>Z>HB<DUJ6*<<*JhD6:<6P.@>4.Lb HR2Z&J©_F4^>2F888 DDDNXFPdJPTP,L2<Dm§f\^DX$,z^" N.(BN\8RT<ksXJ6LFPLv>4@8@:4NB>>$:>@LX&LB.:4Z&X0&X2>\6>:6BRN,@NP>D*@P8FPB0t¶ª:*FZn­|\B\L<P2BJ6F<\,FD86BF>lDHF<<8T¡`B<X .F6JRHBPB.\@@@8(:FT:.0dÄF\T0XLRTBHH(>L6<>.<Z:<F_¸n^.\2>B48JF86<DLT2D>B0@,F.BJ:dUPB 4>>8(J6TZ.>N6XT6H@B@4R:sh½WH2PPBFT4<\T,F<2*@V6&^d²·\@42&V><VR.^6\hPX,PJ2F6@RRND*:BB@<$FH2.<X8J"P4J:JRD<BLB:2BFV[³­­llL@j@DÂÅ«XHH&j ,:,PJH@L<HP:F>T>@(:6$R@r¯^D>(\4:J2:LN,`2VF:*2(H266\6ZmT¡fJ^<:@6.>6VJ6<@D:>H2\>^JfµhZ:T(L"8\^0,82<<BV`B>L:XPf^BHnf$0>HT@,F&NP`L6(4>F<&*8<,"j¨ÓaNH^$R*600bT@<T>NfDDBbLiqTN\F68B:0BHP&.F8 PL,R24F*H,2<B6R0<B 64>&H8:>h@0NZV@J6BdP@LTT®ÕH<DPdRL6kÅÈeHf`BDL68B88$.PFT6(>@,:R2f6FhfRdTPDH4\H`L,LNB*H4:B*"BH<>H,@r¢¦YLr8H<4>6@r6d26J@4X4P.02Rkc`:8,J4Vh4.b@DjHR:<.F6P"P0>F,jÄN\P4,<::@<N28*@>(8LD6T,@@¨b2*NB:\(XB&@NFT>6VZ226FqL8.>VB2(8B8L>:f&:4>D`P.ZFJFRB>DP42*6J@:6,N8:Z:>P(J4T<2.T>>X\¨¨Z>0`p0DF6Vn¦¼ }:D$d><<:FN<HLXR4FXV`BV\FNT<@zVX6T:F2.6V28VXHF>@4$>DBBF4vFS«½>"Pr8N0&F,:T0:DDtNFLNRL^B Z>H&H@"> >BbDF&@>LNN0N4,HL<T~z0@486N@88@<VN&\68Z@LN@\*z^4&@<$,@R4PNB8R0HV:`6fH`LR:PP6D<^\:.@8.J8<$*BB<F@LB66J2>@RDJB<<HH\.@:L^H:T@DVJ&0R|§^.J:44ZBjZ`­qBPB&HX8N<2P*2D@@Z<H8T@$b<R_¥Z6 6DZH*\FF2DDRN>2*N*>0>^DT²zhjF0P2FD(L"P b:DJBBP8JP\XjR6ZP\ZDRN0:,r:68:6<HRF2L@B*TtV2B.D$8F6,lL<<^:.4P06F8&F^sD@>\8T@l`lF.<:"FLF,Z:VD>¢wV>J@<FVB,:PBT:`@(4R6\@P:<LD>:^TPV62,.P(0$,D<.8,2>@rT2L:2jV·°h@j<8J*H:8VHgb¤°Éx@XDF*P0Lx,<B&>d>XJDNL&2FFdu}h@JH<<4>8HPX<V4FH@**J@N6,Zt¨ÆPBHJH48V D8LN8@(H,6<H6J2i¤z88J4Ld($.J0>J:"X,LN&.68TR4vs¡LjP@D,>BdV4>D<LN<>\<@D*Z.>Ì_LZdV.0@2DR:dR6HN\FRFRD>J¥]<`PL,&:B:6L>l@<B`BTR*P:2VX<2:X@J<D4RJ:64D,<XB$*>6HB&8LVVH·«vH8\2L@ :4$26LVvÄ¦ÁlXHHH>T>.D^$LZ>>>@F<V,&PwtXNH62b"8<(L*<4 H@t$d:&B6FB^«²PH8TPN2P>VRN>4>J2V&<\8*H^¨ÊN@bTNF@N^D<48D888:H&\FRHJ^TP]ÀHV*4P*.66L:B<:L0lT^@&80dsÂ®p:H4&2,4HBB$,.L(<DF84V*.Xe®¤h2X2><,J>JDB8:$Z2>0Z\JR\H}mZTF8<F*.X>44><8>>DNJBVP6Z6>&.PX{Ì0F@22NB4<j&B@.@{{°¨ßf,JLNvXRRBB4DNR<FHFR$>DYtfDd8,R@,VP6>6$J*,B(@VT:T<R,IcPHR\6Z<h$4bVB.F@8628*H>6FPi¤Z@Z:X8BN,J0VD0bD,82DD2>6HXVxdn04DN$@>R.DB^ND:.>F42BNzu40`:>@<R<VF6@ZD24&PBR&BFdn®¶{PB4N@HF4F40"4:>6F2&$JRBJÖsnX>(VR28B24<,B@@6*VT<TH\Pjp¦ÁsN6ZRL:PBL@4F4T@B^\ºº¶]PH<$0T8L4@*X4JVPJDRb&By«V848.T>D0T,HVN>TJ4$0 x<>VH²6PBDJ>.4@0N"<>6D:6TD4D\ F.RX@`8>HP4:<4NB4*P2TDN.R0DD:f¸­XN@0<.2TFDHRFH8P:J`6B4^Zvte0PHF8^P&,><PHVL8$.:F:NhF{L4Hr,4\d@BX2@Rh`..@:H0*£«­´|W{pfJ>FFL`$><2.@04<NbDHm»ÀcZ(R^<PF.`H.PjF.JD`h¥¼¨bjV\F.H@*,j@>`*\P>>TFX±§gRf@2>DB.:4PF:>F2HH<FZ&F<F@TH.HT:<DB8TLP4h<8,>>bT@>NjJpT^6<*:.XLd<HJDdJ:2D>4DD@¤{BH4\@<&*V8L2FjTJ""H@8HRDo°¦T8D4:>0>8@LT8F>(^H*<F<hD8Ld648$HH8BT$@0,PX>4N82*",^8iwt¯¦ÈÂYfaLTLR:4X:.$B,@l|Ù X.24FJF*JPJDB0064,f]u»hbN4*BBBPBZH$4:4,@(6c¦¨R>Hhh(8LH8T^@2V:B(JF6l,:HJ.\u`F<@ L:>J>48^B>TB8.><@L@6PN­¨^P:T8X6N`B: 4N.64,60<4>(.Z^v£©z8Z&<<02LZ<884V:D4FV:LBf~¤²cR>0X"@<F8V2D8\4L:DLRp<RH<g²f@F>@2T@H@DJNLJN(>\@4B<J*VVHR\jÏ°tjjH>:(:ZJ<rN<@<F046h.(0>FDB@LNZo¥¾©lfZ&682D(,\>4DP2&6@lb PLJ:@@*F.F2.R&`0N,>D0`.R\Z[o46L@H$6J<THBT2.24BB0V:D>(88rH4$JJ8VJ4V@<V,4D20,H60JB.>z ¼h4i,6F4:.H\L<@<H2>R66.8²©^NRJR:L<LRNFH^><2$J2P><lJDhZ~L. :20.N@<XBV<<T6>X*(&6$$D>0B6XbbWtm¢§Ì£rkTPd,fR ¦y<H&JHPBd04VL4"N4HPH\«¼a6\HV:6N^D\FFD2bF@hÅÀ\nF>>JH(DF6D26*(:\08N^D&Nx£cJ@L$T6FLH0R.,@DBBJ@,:Z060TD`y~oRB46T,>^"P@L>,>V2R&nBF6T2\p®³zVd\]XB64\JJV4P:$<B*>DNtvV4PJ:H*$,JFLLDVH444&P@.\F4J§¬}X2>(>F>VL,4BDFR8<T8.R,8,8:2DTJ:d0kBVXpp|{¸szÊ·X@DZHXHNcDT$>RR8*$>20H(JXP¯¡v0D.>6FRzD08BHDOk¨Ëÿ¨4\^20:,`0>R8><6FHD$.NF\sÁi^h\T2XFD:JB<@LZ"BXP*L>FH8F.,`x±ª_FRb@FH0PR8<RLHH4FN\VB8T:bt®£Ö§­±ru~W^\,0B6P6B<*HhN8Xu^kN0T.J2&0d4">>NRDLR0:6^BftkXB:$ZH^F<v.FD6f>Z46&806:,J,<D(D<H2FRHR8@(8orL¬¶»ÅfIN2@.T<FNDX$XVFV.VZ,,&BF¨l<F<T:$2Rh,DV@PyÌÐ¦ vR>NH4NBJNR02Df@.P8`j¸pd:VH28D26VLHHDB@,F(,0B@4FFXzt©`L>Z:JF*d,&\DD,P2 B@<VD*oË¦~|{¯¥¡~t`Z@BkXfH^TZVLç£Xj`\&HRP8<&B:Z@:"BH@6<:D<TPÂX@6<FT28HH4TFTD>F<0P00ZPFNR&B<D:L8FZ6P<HNTHZ><csxo¾¶{X8XXFZF8"42^F*$0DVL\dLNH4L6¼Õ²:X<68B`<:r§c©¶ÅÂÞ«Þ¸»²whpFNBf\6V>`H@J<:F¥»XRFJ2PDL@20 :H.:V0`4H88.D@lHe½wB^FDlF><<RD@(@408B<b`n~­<ZXUbYdl¥­¶´¾¤g_YV`VkfµÀ~bTPPFZFNXB.@B h>jLv&ZLTDZÄÂ{<wv`{dHF\XBLLl8DF8&X8F2Z28:4,*LJ6H*:8H8>V<6BP:Fjh@{¶`H\2B`H4.>NRB0T(8,6:,Z$:H,B¥¼L`<8LL.L] f°··¤sw`¦Ï¥Ò¤¤pVPR<B`BBnzq¨ÑÅª´|fN6D^>DZF"<*.*L4.8L2J<@&4Hy¾¿{BN^^{V>:DJ@L:B^800JV·¨FF6DfH<OVRRvp®½z¯i©¾¼¬¢wPXFXJ6BVB:L>D>*8<4R>fpr¼Ç¤d£m||e_pnxG^^av8PJBP<<J@B4D<JNJ0D$@N:B,H2DD^| ®T<:0ZHBD2VL@<" <PXF2*:BJLbt¿~yRNP>JUj¨¨ÿ¦xNJ~ow k½­Ö}wRJD`Db]l¢Î½ÆÈoftL8X26**XJ&R( \D4PVL,BX2Fh©ÖbhtYZHXNT,FL<N>BDBcÑ©¶HV>>.<B@NJdV0.edk¹¦©½« £r`mTDdD8J:`D6B2T440\Ug¸èÆÔ¢Õ¡ ´ï¨y´ª¬§¯¾{}}@\@,P|64D0@LHLpFJ4:D2JR8*:8:FN»Ñg:448LPZTZ8HBP<@H:>46T"@J@XF:¨³Hfxw©£À°³£_TxbJR2NZJ~aa»{¡gª·­¤¸¯Ve}~nFf@,PpJ:8<BBN$V:H4Hdg¥rzh{ckjaliJ:ZtD ¬dTFD,HF6*F(@BZNFLFF.Jvsi{§²¡x~«_yjN<RjF4@TDD,F4RH¹k`ddLhrmyinhru{B:N&8L`8PD6B@,r`",B>4*T@VHlNDJvzs\PBV*L@ZH2&4,NT">J` .4@".0RRfÄ§ux¥¯ÏºvkSdHBLDP8J@PzbnL«³´±¬Á·bw®Zbl(PHJR0@,>L(B6$N,(BHUsÉ°ª­¦£ryuhsx^2bvYr­º[h:0&HrB82R04>N0@2DDD.<DR@b²®¥X£xskro`>DLL84TF@FH©fN\H<*<"d|H^`J^JH,b>J<bHm<DH0@>$ZB0DB&HV&$B:.<,<(822*N8{@8FV*D2B^R866@@84.DNV6*DFBRXrµÁÏ£×ÏºÎyihU{hbzTX4F>JBD6HJ<(BJZÂµÉª{~Tj`z~o¢xVNlHV:D&>J><<T@R:Jjz« ¿¥¦¬Ç v¢i~¼`²Ó|bbLDV8\.2(42JTBHL>D2HR4LNX`|r~x]ZPjNxf£¬ s}lpa`PNN<68,Xs«sF(><R&TV4LD4H*@:H<`4<(V@R66B,L:ZXBDRR@(04BL,:DR@2<DJ>lo°nF<X^B:464.22<L6HF6\H6.H @B\>Hhe¢¡¾ÀáÌ³°ep^|UNJX2`@D6LJ8B4<:ZT`lJ¯·£¾uTT\\VZyrÈ\fLBHV0J@(0@0ZRTDhRj¾³Ã~ ö¨«Ç§²×Ã×ÃÝ¤m>HT4L$0Pf`dVBDB>J248@<6`4Pbl«`PDV>[q{²\¨£V:HV>NTZ\¢_jZ>HTBF2XFfBT..2B0<@R8$8($,:L6BbbHH<BTPF<,:6(>^6NB4F:NPpµ}HL,nZ66@>,JF&2$R84 Tf@b,0PD,>4BkÃªÅÄ±pdFh\^PXV.X@NJ:N>&.RDPRR^hrsNX@$H\P2`Wk¦¥{{QVN:dD4X*V*\N6RVp¥±¸v~vi}Á®âÉzB6X4TJPF$>>J$j`B8: N8B&<@Z`Z^dm^RBT`{¤k´{nZf`PLvdF@44:>,JB.T02D6DVL<02BBhT<B>D,:ZN:LF*:bV0>BDH.6@:D4FZ^T@B¡²VDJVH<`HJ.>PD>Nx@2H>:JD>JL\X\dXw§³½mkv0VOd0J68DJN(BFB6.,<J40tLpondRPF@.fFFlJ´|bRN,H2^V@B:XB>Z~¡»ÎoxRarcUrRO[¬¼ÕFPJL`>D44,0NN@.LR^^P<b2BRVN^lfvN><\Z\tpsµaR>f±­ub.PDFL@<B0jXL<@8J<>JHvFF$,:2@VJV2PZRL4J<,\(b:RBHT2B:4:VJ@4Y¸NV@F80><0Z,ZD:Pf0FH>LP:>24Xdlr¢¨ª}wx{LhLj,^J<@8:>LBH866..64bhRbby|sJ4DBH,6^`ojv©i gkTVDjDH@RL^^h° °ahdBH\jcjPPjdHNFXJys:@(p4D:2:<bJ6&@:.488JH>DN:nsxx^JdXVd4`4wnºz±`">b<T@N@^8JP@*$<0T"4,D4&6:JLF6JJZ6PF<>4(:,20FZ^RF0T8<\@B62DTe¯H,4,>\8D>R66BB.>H*40.Xh@Ns`b±¥ÊëºfmXofRTDdZ<>FL0$(d*8B:Hd(L6HPrsvV><B62J\Hp8Z_lf®p¯«|[b`Vh60NVif¨È rXljh@Zf`TNnB*^BZ:rR¡©[4HD<>P6.6@R68V>:(L0F(@X:"(XhJxriNhLiPt`uF§t£¯ÄÌ§°³°uhJB>B&R&`42>T@6L@*D.HT(R,DNHD6P:FVF:H,6H.d T $PVL8&JP(648LHrFR~±TF<>J`J,2FN2$H66FV>^^qÆ¢yºÕÖÂlP\f^n<8DVN:dNN\J:(0N>h6:&X`[}bª^fZ.@F808>R{XbD¤«qfLF&<RH`ªÐÇÆµ^FTbFVpRRJV>4\BVNLFVDzF08@>2>6:VBT8P486^X2R<L<HF:XWLPHLNh\if§g±ª«°ªÂø¬ËarJ6D>.V,jT0R6Db&@&(>4&>24L,0N00,FR"^86<B>$4<P $<6@(*4<V6^LT60HPd{Á`>>HL*:(0RLL8jhjm^}°À¡~mxFbtNkÁZdd^PLk<4*>,0`:(BL @8FND(f4jhi{z<bRBPB<LDZbRVTbn³²R^DnBp¯¯¬PXhVN,LRhlNH >^&<<XNrÈN`TXZ0&B68N,F L<DJD:VR6N@2P@]v³tvXXLBZzuy¡³}zË«ÒâÈh.,<8X"8d>62(JHZJ08F28HLBDV0RH(2Jf>6N>DLN>RF^6<FBDH2>02>2J>Ffp¼î}DXh:>Z@LD`µ¤î®l\hZPfD4<VF{²q\RrBXHq"<:(8J@Nb4J2.0XFZ,08^r¹~V08 2>ZD8H8F>4J^b£}²¨¨¦kp`N4`8Rh:dR&V\H^V:(JZLDTXN¸`D68@2J0<VDNl<H\2BVH8ZVLRN`Hiyx¤OjRrcoxviu¢¡rfX.H0BX$D:PV.T4N0L*@LR\P@0*.>:@0.X2H68,`:*ZBV6(4>:Bh6,>NZTZlr¤Û±\ztTDN||~g¶~§p¡xvZTR@VLX@l@Dn>{L>6JL\>DRN2HBV<JFLNZ8:@8:<N$XjaNbB8<:J0PR"D>RTjw¹¨«É§¨ºÈ o|<NRL<>HB,@>D,DN8$4DFF@8Z@q²n:0,J*:6@@H\.HF8T<LR@,HJ2<FVu¬¢¡tr¡r²~shl|\N>:DR>\2>JJ8(6$D$8:N@:0<X><P>:\B<DD60P:Hb442$>J\<D:X4(DFhmY¹¢ÅÑ~­¡¯zhzv>b6P>6@&B^T`J&86~«\|FBX.B<D,BN0Fhl2FXVBD<8VZ"FB`Z|qT>2h&D4HBL6RgPd^~¬²´½µªÌÑ´¦H:LPJVD(0PF@H24@BN:Z>LF.@4P@f<DH6.6R2H:>8f<$8<6@,(:b@::X§¡qz§£kprTzJ<q²RT2V*P.RH0@HZ0:66.BL,F&\PX4FN2P,4>H6(R$N.JDNLl(@N<*4.PXH6Z³¸¡¶Ú£±®«}yZ^V6lB\J"X8>448H8&BH$nZ««X2P24*<dV@8<8NBT,4j4`82<F8P0HitP`zVX0d<P<@>fFP]e¯ps¤¯À~·½£\60RX,:d\20D6:H@TvJH6hJ^(@L0^g NB<(&4RB*<RBBPF> TFh$4H8Z4gtn¥£m¢y}oJepNxs0ZIWD&P,HN2ZF,PHHT<<F>P:DBDFFXB4<\$.HFHBVL6@LJH4<J@>8.F@6(FFv~¬µq\¦§©¨¤WzX8BbR&& F@LHH*B@>:Rb6B,@HZ°uuH@ b0jPnZJ4> TJD:LLJ.6JN8HTHmc½sXXJFD:D\2Zk}²­~{vrzud84P46@8.8$4.,T o*4>D>X<:8:^>{³PX>V\FDF468TBZ2>:4J>lJF8ZRtPtÅÓÏ}zbioWd\RB0RpF6>@Z£`FL*J<Jd6,<>PL<N<8.:FX2@.J.<@@\B<X ND@FT2D,h$8" 8bF4HF2XZ§µÈ°¢h\odhd¢²¡WF8^D2L8 J@J6D8>P^L>L<D<>>x½|XHT@TF@J,R<402V>:4L&P4T8BD@J<cwv¦|NNN{`Rmet£io}tcms2*::4H4P@6<$DL:0>VPV,L4"D:ZJD^«lN.BNZPP,(DJ.:4ZJ<RF<.FJr\P^§ª¬¸És^[bBrVJXbVJF.>*8<@x°r68B.6\D4`R<<,LT<<6>H*>RH6 $$J>$LJXD.b:P4,L:4.*"&",8P,VµtZ^v6^p¦¨R^>(^D4 $H.F<>B:>"bXPP4&86XR~¸¼vPF>D66F>FP\6(H8<>(l,6L>:8XN:a§¨Z`X^hPrw|¢ipr`{mb<N|y»k`D*@P2&ZJP.>::&2\H>FB>FDFVZ22`h{h<P68,Z,:F2hP*\`@JF:H"(HF(Hn¤ÀÌ{x`b@fLJ><2< 8D:(48@Vl¯lTJ@@F*L:TBT2PLD6BVL2FJ8&.R0*L&@22(<.<*>@>**:F><DrLX`wÉ©¨n|>F2Zv«ohTFFBR:(@^:$BDN<80PB.6<6N,@0d]¯qPPFNLp:LV&^`*,[(t0&T,FPH.0^Jll¬vdxQdj}ª©Ñh[leJBZdNp}`8HBH0FL88FU$\F6DL:`B(2D6:b<`~­wTJ.B.8P4>4BP8>40BHL:HV:PjáÖL^Z<f^:<@L6>6*,`b:(><T\:(tZF66622`4LB(B0>HP:2NlLP6FB :LH^LRJT.J*$LH2D8>FP} ©§zNT:>TDZº¯cD02:XbTFN$.0\80L.<BR0VF$28NPÄkBH>N04T<DX.ZNJbX>J:8* RHBB@zX¬zfel¦{w~y<DD@\DHH\^g~zVDZ68>nP4L>Z:`,f2J2BPH:V.J.0<h¢¦a:6<N$&>(:F8DB*D0L.d:"\LdDd~Ñ¢n\,40@JVR6@@rZ(:JF.^fPP>vËV>2j2fTLZ^6NPT4@< <$>\`@:H B04Z4>D.^2<NJX>2&^<Lbei¦¬jgJ:DF8PP\ nk`X$H>4R<HHJL8d(>2R(J4@800B^`]ªR>\>B":@JLB6B4FPDNH0$P*F6P8^Vª}½¸^¤r\t@w\Z2&06BeR.2J.T@@DBHPLZP6>FH4BBeB:D>J>dVF8NNX<D$TX86T4P6.NbFVJ(\kaDDgV2F(6(PP>VR@h<NH8F2@4­pjX@HFR8<R:6:@<D<>j>N@(^.2:L_4DlFJRJb62XVLXHcPh{juªÂ¢eT@2:D0 RT^zkOb:8T2T">@PTHLNRDDn:F@*LP8&HH2Ûd@Bf:64$,:0RVN8:0>H@H80*:NLVT¤¥¤­y~v~`JW[:VTBBN<jF>:8P{¨k@<HBL>D@L6V\4>F4>8>*@>@<FBRF4J¢qTDDHNfF&T2>b*2F@:.0<B>JJ@¿Íh@DF8BbJH>20F\XXH<.N`P Z8@u»BR28<RVH@Z>P<@:PNLHXF0>B:._|dYssLgvªÄuq.dDZ6F8XRX{o:X\HTR4B>B\q<L<60FDJ<`TF2(6>n}À &JLXh<:BT0><.22D>824VVH:NF4Pr{´ ¦¬phgdvJF\F<@@@\2$.DFL2i¹VT<NFDN>@6>8268B\@:r0>RZ@^"@ZN"\@L8Rd@ZV.NBD:4FDTF2HPºx}J06@2@><DD\V862$><<^@>(0>l°®{LVJ:\FBN<@ZP@B:R,6@Bd4b>B4­¤¥©b¦¿¯v~°±¬½§f62<:2`XDLXP<YkTR,@@220(:8LVV*dNF8X$*@6>ZZ~qÄ³kh^@H*\`2>2F.@R88N.LJ8R>D"sk¤ØµÉ©\YN:j8PRl:VT:DT@,N0FT¤>\>JB>(d@<@PD8J$. <<VP$4V,L8F[~PFDv^B|L@L&8TVRJ6\*>(2`°MVLd8D <F@H.:NJP:Pd<RNPBLBNF{ÄaP>dHRVFDR<0XB0>0>PXHDJ<>2l lxjrVurt^x~§Þ¨¸w^J\DR@@NPVHNF{iqqpr4FD,f88DR8JB0,:J2$D>6248H¿ÅTF@<>0B \<`PXF*N6>"J>*0,.@¥Ð§kkrKHb`Hb*H0L60l0F4D.D\q¨¢n<D0B8F8<PP^D6.@L<@<<J6628`NR]³d6_<F0ZJ@`44DLrB&:6R"\n¥2F:BPNJBX@RLBL2$TVF\DFB,@ffbt¬yeFTHV >TZX6:0<T&:<\2>\PFH\RN`(RRTJ2NFRBNX0VT`{¼XhwZXT<P6DF.`jpicTdVh&.:8*0P>X868J:R>>*6Xb~ÓÈ¶¦Â{wTHjNBPZ*2*><$PL*<D*,Nj§¥±|jSVNRPHNHPB\JP:B..FDT*x,Pv¤DDD$F:B04BV4lF2@PTT8@\:@BDT`r}¾rPP^8ndDP.F<>BFD<,L<J\Z»wx*,^>J\,H6>H6F*T<*B>.DD V`:H8TH½ºw\oN,cHPLT|DL@@P2VVX0:,@H&TZ6DdV4V@hJR<J>D<@VQymmnV<(,JH@@VBTpm\rX@BT(DH*J2BjR@86dF8N.>^R]vÂÂm|¡ÄglJZDX$FD NX2h>,84RzÛµ¦TvTDNT>L8PZ*"F>DN8&24<ZV6hFL¢vP2X*HP4DTV0BlBRJ8028^6<:6TVnu®ü°eVT8.L"F:<4J2*4BV:6By¨©HT6B 8<:FHH4j0>PNZ8J"40DB<DPrm­´{xbbfLb@r022mR`@L:>$:F`LDP:J&F\F:\>0*2BRvVLF8<nqlhJB,F(N0<4Lr~º±L>:::.2NT<(@,N22Fbh8F.h­­i\o`Law u>4apZJn48f8XJ>j~h½°|mybF2^R,RH0<2.DN,F2@<6:68BHD[NP^(>.0^BBFFF:LD0J<D6 D>HT@^r{§¹dkB>d2:NJ"X@@20D4:P¸^J60LD8$>DNP`,H&NR(F>(8L:NBFLVR\N`dbf\LRVv\FDz*N0DL:VnF4*62>T6^.V.$:F4@F,LLqi{­tTB(J>R*X8VP§®\VdHD8>>ND6F0L.HHV*0:DJÀ¼T"4^:b«À¿® 2rF2@:6^PF[Ysd³Âqdp@`f:ZTX8LN<TTH8LVVDT\N`<qFÄöpFd<:DLZ ^`J@F*@HFL,8<88<l^km{¹gzrPxb^4XV(4 DN8:NF¬~DNJJDND>6n<@8..jBP*HHF^FZFXF\2jFwzsVHRilLDn*RRZfZD<F^>R6LH>,bR4\:.L.2DJDB\F4\e\¯aNJRPB<N6>LLmz tF6882>D26.:X@>BJP,8JTÓ²±z4F4DN.&:~_~x¯¢¢lNr0H<>fX^j©³©fzv0DX8X<>F4RLJ @VBNL:DFNf4:P¨wp\HLHP`ZVBBH>NB\HDrPLH>NH\x£¸ÈXuhdHN*B62D>40^XÔoh>666N>::f&&0:NBV@2FL@@\2FPHT\8`HbÊ¦hnFv\vTd`nd`LVeVh@Z>B*$4,H<T",@F\4^`P0>HfHV^k`_j00sJ4@N4Bklg`^820^6.@<N0BR.,L02NV@q_@PF:2@b6<FLF2{Ls³©©Ss:X\fÕ¯n^RfDH8`L:6H,:D4,@62D2NN:0Vh¬­r<V@:X@800\ .HX6V\<.<n<Vczug¸¢pvxitrTBHpJ26nJo°«z\P88 .T: <T$L6@`NN6VP(`d\TJ0Z`VD6Z\ÃÃªWT]^doRRPP&^pv`^5Jb@LD0B`^*6BF*^H*>X6VVDNJq¥NsLZ>RN6&8X^Ey®^HdP8.^BR4:0L0DX@L@ekªjTL(DLJHH8@*8T2HLsT®É¹ºzi|¦¢£¦eTt\LD8N88$24D,4Hj8FH:8RL2dahJNlDJ\H<,4*TD>2 DZ@<BBPXvmry¬|·ezht:<LRHJ|²±Td@\<T640JPJRTb$F2ZL(HRL<*4F,T@HNP­²³sbb\mPL`Dlej`XVRXZXdKPHZ2**.j\J*H>@@D22V.6"Fxw{£od>Z>D>D<XJhzj«qTP<J4.V< @,D,X@4N8ÆjLfXRn>2F>`PRL0@<.Hhh|Õ½³¨¶|u¦n_hTL4L>TH8F.4":<B>J0dB6BTdkÏ¬huNJ6R4J2nVL@D6D2HbbRf\un`hj§¢° nw~¯eq»²H2@V0F$PL$66V*b:(L>:NN&^.:6B80R,LTT¿­Vn`_b^zyhybebJb^`gV8<6&4:DHR0. <FZ:lHBJTF¢}TFVT4R$JP4BRBa~hIVN<6BB>BL:LN>^DHHRmÁu(LRZlH4>DXf*<L>8@R8BJrs¼ÐÇqs oPbHF0R0B0,NLBV.P\8JF^>Sjz©´ÑzBb`@B66<>8D0*RB<@TRFXzzddpbx®«Ô³©¿¬§È±¢àvJ^6*42J<PN\JP@HBHHLNZ6H^>TF4D<^`nl±¢Ät~uX^\|nlJNV^beXq]N6T|P<6PHJ.JPBL2<>PR>B6F¢¨trONX:B<V`HHnc²sNXR@P2@Z$>b6>6rFx¦µ¬X>\H6X>6b(B`(@dBVJ>J0VNJ`Þ§¶xtg^nckt~eJH.NTX\Z@>:J^FHH28XBXXV^ZW trr,jn:(.JPT"6P*BN,Ve^»¤whh8^VH`py¢´£Ô¦ÉxZhTp³¼¤@F:0@ZBP>@,0,N<:>(.0B4>4h,8$@8YZÄ³~hNLmipdk¡kwzqª>X>FJHJF"&L0:2$HD(TB<PjP¤v@L>L0F^@Xlr@4V>:.J.DF6<DBDBab"X62<N0*&H:RFBfb0@J6.2Bkcx¤µ¤~f_<U~`±{reLJHV8P^<$6L<&4ThL8Z\N ³fH@R@:<:<R`8B:bZLytZVPVNjVVm²µÌmeTB6`@ZZÍßÐ``4@N,4F@.FV,F 6DLXLB4(Nv@RL0,>J8hÚ¤´£µÏµ¥ØDXbL@ J2RVHRBRLP:DL*LX<P>³RbTLB@@R:>`zy`hX,2":\*BP>@8~°ÕQD@,bZ<6,>2Z@J@L68<84HDZPHfVe£`dLg.HVf¯vo\L8Td. TR0@":FdR>ZBJg`£lxuXfDj.L_8".:PD:PXº{®RwL8D>6sjaFRR@ZjVT[~Í~6:RH4BX4@:*8DB*4\8D"H04ph>lz<XDDh¯¼¨¤·µµp±·«±±u4^6N"T@F,ZlD`:.6R>,0<R`w¤iFP86RH<F*TB6{FB@P4<>:@,<P>\R£µTRH8>D`F>>D^fR&TV(2LLj:JNJNr¶s[RX^nY±d|>RT6VHR8^DB.JnZFNyR£«¥¤£Y¹jg^X>P>B:HfZL`{f§¯TW^`JJZxn¶\ufHVLL:HPV@W­¥yB20P24"@862F2VR886:4LD$0<8H6Th²ºË¡}«§¶~¿SRL:4@@VND4Z::.0T>DRH4LNZ`k~ª­n}^HPX>JB4Zgb¬tZBJ.:@Z66T@h¡´oNB^66h2NHFZPDPFJN>D,:,P4>HFpÀ]~z_Vglhvp><*<H"@4:R0X>>Hoxx£Àlrxy^d`6$:^<d4d]¢¹{xfVXxFlt¨¹³|HLlHV0D:<L\PmÆ®n0>6..N@6>L,<PNR884:ZTfP:hR8p¬{ØÆ°qlv[{NfJ^WDsXZN*J:HL>J>D(<::f>((PJFB.burRX>0b4bzV`pÉY|RFHT.HT<4lgd6>,b0P>"RT.:J@BD\LFR6F4V`«³}|wt©£s}XH<@TD2,<NTR@8Reª«¦Ø¦¸u~oPn{Znpÿ¼¹¹s 4lZ>l{w¶V>TVR(f04>HHlPP\x´wF:D(Z0D>:(8R>$.&024(8B*0PBqÇÈªblrZrLlV`fH^jVwN:>2F^.8FF>NF2>>dJ8fDPRd<:.JBJDLu¼±{hNXonZd~ °¸´Éy`^P\:^:2Z`<6DF8(4D8J0N`>*DB6<H<<D,DB(FN`piÊ[¹lqÐª´WfFR@H\.p8DT~t^¤¼´·ºº³¢±|Ä¤¤|¼if¯¦½ëÉ©ª¡apdxs«§ypNRbF,NPD04bBP<VL«Ó¦vHT6l,T@:R>4$@46N*HH.86H6:@g¹¡{w`ld6VtPlHN:*dTNJ6<,46(JJh@<8HD>0d,j>F(.>NDNFTPlsFir{£b¢¶Æ¸¹Æf^wLLfk®¹t]fN82.HHP,4LFPVB4,H@42.|D6J8R&FX|¥½¬²¬¢ÉÀwqL<\@dNXxf_§´õ¡smlìÃÍÆ¾Î§bSZcu[¤°°zk kU¯`VD`D68LH(TX4H2N<8V`Ê¿¯`6@P68h$v\R.4*.2:L6BBR@(RLµnhD>:J2^:@6<<V4"6888TDj,J((..PDH>,T@:D^FB8J<XV(V@2V¤§¸mfsz©¸Ë½Ñ¦±TL<B*ldP6.VdJ2F8:@FBRJD:JT,\jFso°££pw\m}ÃÎ¢¥eoZPZrq¤¦«¯{iTPFxpppn¥ÙÃ¢¢tqZBTp@HdV\ntt¢³ytTl`f8.@>H4N0>@24Z(X<Ffy±jVR:PFFD.<02NFFDNJ8N@R\¿ÂNFTV6PfLDLn<>Z,\*2`ZBFH8P(\\48(0HDZH&6>44B(00DHdhBhs²m¸zsdZHZw~ÊÝ¡ÔÅÎÁÀ\Zzj8J0<,0`ZFL*DF>*B6B8&H:2PDHT6m§Êk|a}sVxsbÉâci}¿³¦³¬zgt|olXDLbhV6_mGtyk­TsFPF<6l:0BB8^Dvfr­¯¹m°bVZTT@0< @(:DJT2J0D<V@L¦D4NH6H*4J`ZPJv0R8*8H8`o´blZ*F88(B@20TV:8LB,L`:@LDJ@4`F226FL<L\>bB\P4VH\LJ ZL>W{¤pxm^fHTNRBlL­ÛÑ³Î§©{`RVH:PD0B*6,*4HB@dLFj"26&JV@0<J«º¨btwm_k`L_~xhrLª»ÝÓ¥ÇÕ£bof8@RZJD>Tb@V>ZlXd½àvcbT`*F:N8R.68>P0Frsx´¢ÇvZ\d*:\8H6P\L,@D8<:Vv>:D2xÄ}VN:BJ<B4$B>"VX^`HB[jÄ£dRj(ND^fB*H&X4:(<@RF<FHT,<*D&(4"RBNPTH0J@6^,8,`,P* .cTQ¼ÙÄokqg\@:,2DP@P8FXyh´¤¯·juV*P@.PL6L2<>*8LPZ:ZZBHl.2<L$@HZjÖ£}JfXbjH@>pnhlªÆô·«xfNBX>JRLZJ4,<@NP`0X@h£ÀaQV.6LX662 T4B4@86TbjvÈ¬VeLHD@B4<JD*0R\XJLP26:T$V<P\j|·NZ^ZJPJNDJZTJsæ´aN6RJZT::0VT0@<,N:`D8X JNDH:R00\F:><l0.V,``PNNN"44L6h`z²´|`cZfM<8$:.:>2>X2^`ruÀ° «eX*PD8H@@<BP82X`,@V6PRh<0L<:R`»Â©hL^\Jb<TX\XDXnjZ:mv»»NXPN.H6<XT:<h8DR0R2TVhLs«UBLH@DJD^4>::XdJTHal{®¯nlJN\\D4bBFF4tJD8F>,&>,J0@:FJÉowutr^hm±«¤Ó¯p\>:@DBL@64XJP0d@H",N,&FNP:@<8J<*6`<@2P:0PF28hDH<<NHt<*N°¢Í§FlLJVN@>:>FPNR&HP,\Tooj¡³c]nBNT.@H( L6R4,H,`26"<N:@XN`2Bª®|T8XLP{X@<XPXX8>LDLuT&lT@4J:$8:NH0TNLBFRF6.2@¸§PjB4$0*2X@4:J<,28JNDHZn¯H\6L$DBFRNB"24@:BPD2FFL<:LL<Lo¬·ÃÆ§|¥q¦Li~´¯vXR:6 222T>D*HNBP22BT$.V4>H>hL0@ZZtl8B@<,N.`8484J0RlF.H¦®oFl`BN*Z<(H&>HF2@Nf<Zob¨¦nH4:8j(PJD2PV>.68LVH"JN2R&L<vk·à¡^F@<:dTT.VD8fT8V>BPvB@F8@2*@F^^N<D*F@@N<Z@DFLPT.(L26, 6<(>:RD6<H:dD<¦¬iV>F4\PH(>FX,H880:VX:N.442H^Rnh§ë®¦lttk\.J`{Hld2>2@B00L( D@PBJJ2N@(F.D@BdP6TL<P@4*2BTJD6L>RP8`@D2rHP¢]fZVP@H@2>*D:LPPVX>D>biwE§¶lH:@P>&00<JH4<H@4><@N*28"JH^ÊUhB6B64V6`PLHd>$:,XPfÅz@L:08ZV"2$R\(N@V0`BXF, (R°s¬TDDZFF0XR8@0L*B,$@\J:J\R 2HJ<.bPe@88FJJ886X:DB>ZHPJn| xh8h.Lb`<hL8>@,(H<2h¤rPT@".DJB44bDN,H>44@>`\J*ZB6B2>L&fHH>T8o`<LDN@f0*ZVXdy¨j>,6T4D.26JZ<JLXB\@@lnq¤s§b}D@FJ8<D4L<D8R\H&JRF,$6JFFl­[TP2L:ND0D>NX2,B\F2V,<w¶ºV LP:(Z0>T84D^0D8JJ8FN\6>yV^NZJHL.>fF0<:,RTT\VPXr¼»V4@,PPHFXN&6 N<F2B@(2408DF6V:><dvFB<^T:HP0B0P2*JJVF£ÌH@D4>bT48<B*:D>,:*hVHRJp\4RRX{ZJrN:NFB_@N_Npd<T<VFeÉBN:P,>@>D4<H< 8HL@LD@\^w·}ypr@4BHBH:6JF@0.<D6(4*,^0RW¡mD,LJ2d2FVN6 PB8\4P$NHpvQ@*>>B*F<<`>240FR^D2*BVT<2No~_P@<8:lJ>D64@BPB6.<F80S£qZ<,J^@2V<8P.<VP@:Z8&>6T:XJ@@Bo^cJFBD@0>>4@NRHH,0<lT|bLJJV8(D@R464JH`DX4JPHRRH.xbhkwyRi_j>S,fe\V^nPN<Jb¥rH866>>N62D@2FRVl@:"$`h{YoWFZ`@F>N6B8(F2*F&(L:\FTB^<ºd4XNBB:(0BD264XNJ<<.DtXW|lLfL>.\6NV<DT>`@4LD@F6N_Dkv­JF D<@DB$@fB@L@0@2DHH2b}LR>8,FD8R<l&6(NJ(V6f@BbZD8J6|±\@8:H*@4P(00J:XR>:V¹Z>RF >p6UfN*lJ0@:NBb..L>P6ct}kMrt\tiwbhL^p}qWd]°W`FX8RDX@",.FLB2ND@B8HFVRojz®yyLd@&$(N:NP>DD0F>R@<,JTp ÉmNHNf4DD4\nFTJFD>H8(XP©¡k:JJ>TN8JPZB<N(Bjp@FJ<NN>¬LBJ>*>>F<F>2B<8^B.."@0u{V4.V80R:L6.bZ>D@N6DJHZP6bDuq.F<JHL>DNH<,DTFhHLP<X¦xL`D@@B@@&4"*.*2P,:H,V^H©sz|xw`v`novPo¹·Ö¦`B8>LHD\@4<R&8H64HP6FPFB6v~~l¥uwJu@J(8P66<:DD@>XZ4VBFNXprXR86NJ*4@,D\FD02>24:^V,ªchL4XDL0RD .P><2B@6*TF>@R>D¦¸NL<V@2^LFN*26RHPTDNjL4>[vN0*8(JHD<R<:V4N@6^<6>@82N8xÆ®kc4BZ@84>$XND>@F"F"@>JXÈs@6<B^B4VR$>J>R<R&<R:*J.Z:(¨muo~|¢¬z®Xowt|£v²ÝvRBBD,RJ<F8:<4BdN&L2>`,JNNZ`dy`{¡gZ2eT@$>VVFH*Br<B<@8@Fv@J8(:,2B(J>2BHB&$6R@Hp`k>N $>6,(22^@J`HN&Z^(BBFZPgrDR(H2B:0J0R..8<B@J>TDs«prj844@B8NL<:^6H*4B6VL>V":&L^­H,06BJN*.B@4D8*6.D6>juNNNJ2\ B0B.b(:.$4F@D&@hN.~¤»§s¢z¥Ì³yhNB0X(N:<ZZ88VPFX:HN6P\Z@Z\}s~z¥Â bz>68`.fB.0:<HDZ"@*@y¦£~4N4V6\P>`8.6R,FR6`<:NJ_:DLB^X.H:>V"2LD<N6H>(@.D.8ªdJR*hD&DTZ@2RBJ>8>L.NPV|Èd<2,62DD.$P2&2^0PNF>04^^:Rhªªs:(H@F@J@4H408DJ>,(XJ06dÄcXJ"0,<8tPLLT.@TT:BJ:.L@2B£¶ª¹¯­¡Ã¨±«¡´Ö³Ç¥¤tZ:HZ2DFL>R<:2D6@:68H<:JBBBysxzTÉ o`q8bXB:6RX@F6N:H6gf¥x\\HVBf.RL(0@.6*.*J\<<hj:^©>F.X&B82NPP.$@Z.\DBXRH\NP£8:.N6bFFHL2T^L(8RVD&F@PDH<HDVT,VPR>F\.*VD8:F6@xxJ:*42z@LT@6@4.B&LJ0^$66NPx|P,FTVR`D*J24$NX@@.8*<:.2£~£¬k}z§»Ééÿ{`0L88&L24JB4,6<&JBL4B4.j0jqT}Ï¥¦ÕÁtz [JFJVB8PB2,ZDÃv^>(<HDN,:XB2R>:@*>FF*.JB2Py¬^V..:(FF2&,@L@FN>H2H@@,\@FhmLBbV4RBL^TN::LDR4DH&D<¿wJP.P*@,L(rH8Lp:BFJ*LJ8BNLTÂD246FH<D>8@2648D6HL&6(:i´µh:&TD@X.86BNH.B8BHJeX.4L0mefr·z¡ysT}w¥Ã×|^<.<F^NlD:T.6>8Z8<ZB.BTHjTUgcÖÄ§ÈÊ¸szp`hcbJNn|}°N(44&4^:PF`J4$<P>`><@>:DZ>mRp<*D4R:4R8F.444"ZF2$ZR64Tu\N2l>2X@LJ04@B<`X@42^Tlt®ªu`BB2DDJDbDX68JJ8B,H.8@,RyÄdV,<2<@R$>>460R2>RD2@6:8HfÃÁxD60>^@*d@[:TZN.<04HVR<BflFJggthiqgmNcqrw ¡Ù­uj<,^R2VJ:N<L84.B0D.^X2DDjnj²´³y}rqnyg¤º³®wf£»µvDJ6TND4B0>>L<&\XB0<VX4`$<V¥|n"B\.P`XP8:B6F6TD228HF@JRT¨D\LLdTNHNXHJDB46rR`BJjfy®ÕPJZ:*NjDHFh@RJ^H8<.<LF:LnÛ`HB<"0262D<J>2:VD8<R*>*4R>J~½¢^LX\B>T">&HV.6B>J4.B6<"RnRynfPXdBspdjyJawLojen`ÑpaNPT>88V4.*d&>2.B4$H:R0JTPX¡³·¡np^f8f&TXFXnu  ¯²¼¨H`L6"<z80::FJ.4*Jb^<J.HR(HX}k^>0FDX"LFL>2P,6`.B4@b<R*ji«¬kPJXV^"<.^D6.H4RX\>w\PioxwD@B<8Lb:8BHHR.VP"(2RLNZÕdV(Hh,@ \*8\>>X"JH( NTP:JBB@pº|dBLF6<H,D:H:X:0Tb,4D0>8ReZZcNrh\jVNJR^bczgl^P0h~|¨¤NR840>@2,BX<@2*o:<$<<R\Hul¿¯iB4BL@<8N204`>BDX±¾ÝF8:P2(:J0JfBVR.HP22<Nj8*@0LhUNP&BFVN>48DLLH2.HZ<><0.Jbn^(J*@d LDF:@.<NLBtvT\mt6JB84.PDR:"J\.P@6T,Lv¥ÐcL00"@B*F2^kX6FN:XN*><WL:@>.LTnHPnBJ8<L(>6:0,2B82D@\HbL^ndTePXBJTZl4bP]pX\>jZºË.2:N6@0$LF6@8RV>\@RP$"TTkyíêh_^0Fb@@D,((FJ00PDT^L2@Ú§¢g<&:0<F0H08*HD4fb40*N.F4.FvudTTNPBB@8,:(RN"D.DfP:84*6_¶vD:8J(fLN\4X>@RNJN__Zez¹³²jH@XPbB:>$2J<6>4:FJ>L<Ï±JJ(@L8.(JFJ8X:64"<,0D0PF04XLVT}½xB<XV8j"4dB4BFN&FB<8X8H>HbX*BH\P`FfRVHL4Hb6NTX4XXlãex<F*F2:4>4 8N8D*:N8>4V\ln´§ nR`:6.&HPPL@$*@$:B0@2T2:4H¦q&:4<N:("N@"L@8"6B6"0LpB@8Bfe}©v6R4B>*>8:2JP0Z:VP8W486<HVgf§P>:(FLBhRJ@\:NRg@\ale¿½í½¶~v`:>BD>N*@@H6BF4T<Rr°W2<FN0R:@FL.,TF(BV:44>:8<><0LNfp4lJZ8>^H6*>.:B2280JD@B48T@J4:RJXBFLRP`JX82H4|T<Tj¶³TzP{HH>V@J2FLN2XX2\B$<hxzvÉ~dLNL *JBPP>N"R4HdLR:<H"DD@h×w`RF*ZRNTBBH,J,V8HH@,68LN@JgfBD>Z8D,$>(HR2Fb0F<P.LDHN@Nms.6<42B>lN}HlRVPa]v[¬ªÈ±JP^V*<N(4,< :B0@|Â[P>N2BVTjR6J06DJJX<X$B.:L.V@F0^±n@L6DB<.@HLJ@...*F8Z.LJ,<TDT>D4:BJJ>>@8T<DL:TPJ_ aukff\tTVPP.Lh>:DT6Pdb¦©´LF>F"<V:L04BL4>\*6DXHPB8N&~D·dXJ(.D:L ZF682VP,.82RFBFJB6H,RR,VB02B8*:J&Nt>8:JXVFHjV>NJFf4>BT8ZcxnhÝÏ¥jÎµ~^XL*PnRp:NJ&R:hLB$DXT4,@>@ dJ@T> Z0H>B(><N6XLmZB2@r6><<6(<L@:JVL6@NH.L,DRLP(^00F@<JjLHHR\N606`bÝ¨»¢Çz>~k`L}VRPP<BLD:­uiHFR"4BPD^$d<.TF24ZT<FH@46XXdÔqL@J:,.0LDf>>DN:>&.J4B>NVvBkWb >B(FBF2*<@(,2F6:T:T&,2DR|´vfPk0fT>RBTVR{`sa¬Ø ¶}]^]£®»e2RDBD6.PV28Pa2`JR:&>LF6L@:06$DR4X@<<0>:H JlZ_¹¦h:d.>FJZ80<88V@4D62:@6P8NR::R@2V2.Z>2R4JHF,0*N>NZ¹®­}£¢¹±¡¤ZhceÀ¸kR2<:L4fd.2F4>>4BXJ0HD:tJ@:>diYx,*.&0<F.4HFF42H4>>:>8:PXy´¦|iFVD<TB80><*bH>:&.b<*@@J:v¤8RJFD42WP\`cT{³¡©uH`\rH^Hx¯Ájl4\ZN@BR<Nu ~XL.@D0:@^:\VBB@6v>R`Pj2Z.>V:R(DqzNF6,T"TP<68@NZFJ,D88>&F.>RbB\>.R:D(N(2:@4b@H(.Nb¬}rb¦nutu¥»w¤ª§v²ÎÁVt,0>(JX0:0.4R,8<4T<J@<^NNb"6<{~{<:2N$8>2@,4<J2F&,>>(B8DkÂ~«kFBhLH66"*DV<@VJN8D2DD00jwdJJFfP>LRbllJu¬¤XNfXBdHP\lcS¬Ä³dR,2\BJR46D:4L0>>2H:>:PH>0*B`.H@LDNP$4:6Nv·o`N8DJ:2@*<*"*(>R.,Z4>4,BVH.b<*,D@8T60D04<"HD@4HdµmNB:H^\bNnsyoe_Õx»Ð¼J@F8@(n(:*F*V@HL86<&>vP8P4L<&:<8tÀ¯zRR@@:<6(JDF^LR>P(V,JbeÕâòÈw~J@^h>4FZ@D<>6LH\:,:HÂj\8@v^vNkr°M£½¨à~\Z>dPj:J@:4TFv~¥®¸xvPZH\£\fDLV8LV2N620H6.0^.J**L<@>>FJL>FHJX@4V 26JF.(@,.XHTB6",@&:.:NF><V$.Z6H2@4BN,LLXD(Tf§·Y~>d64DV@D\PJVHTeso¦\6&2,*DP$>2LNJ>2:>8*NFF*<N:0R:DR{ÁPNTT:B2L,BL6"R*PHqd]ÄÇ©±×§­µ¨¦x[p<HL$:@*.X2JP8NLz¸jj<PhHVfoi¸krTaDNZD.(>RBFD8@`Bv¾ÿÛy{¶¿iBDRL^TJ8LNV:TBR4TBTVDL.08NF\2V>0D<n½jLd@.`D^<fJhDP<D>@RLDJ&2@F:(FRH2RD<D*>.j8:R`^8dy¯´ZP<&2X,*40HT<D`Vi<n>r[¢@J60FND@*HPN6*F<@0(*L*B.0&,D2P0RRµo6J>^N40N<Nb>@*6V8R§´±«zk~¢³ÂÓÃ¯b³d}f\NFJ^"$JVJv¾µ|}o@HJ]FZx¬Ã¸Ê°¢sLbdT>$V8P>L<`"@.L6\2jhh¬«¤Ü½Û±ffBBFZDTL(>6<RNB8.,PTpB>RX*\TP"`*8b°¼r^DRZfRNNB``*BJ*>bLVBHHJH^N66J>HN:Ny.(<H4*XHWjÂ¤dB:@P:08B@DDB0B@JR8LZ6^¤zV6N@F4V.,.0JN*D$TTVHF6H:TPD:(T8>NÈ¶iL8F.BR`4L`F4>8HL¨²Ò½Vo`imt¨o¨¼°ÅvisbdDJJ0®¾£Å¨~{LVÊµ¹Uz^^>^6H,PB,<<>>PHR0HH0RGu®°ÃÃ²Ø­¢µd^^nD$FVbj<&:NL:HHD`N2L.RHD<6B8@Ll}ªvplvm}i<esIcX0_r^J4JL6LFFFBBL,4*NL>28DZN: cÂV8$@@PF(0J@JV(Bb 6FZNT(uFF`BLvVZB@:RBL:ZB*^N(>NV6:H."^V<TSTH8D2Dh$N>J\\^@Rd}Ùuon2v`HDF`\¦xz·­Ç¯®¡ ¿Àªy´§Öº´tkZRBT6F(ND<L>d*F0(*dP6:JdtZz¾Åu«Æ¹Áºs]b40NLLBBLX8XZ@JXPPN6BRb2:0ZhNaw¼ z`XartykateiiL,H@D4Hj8F>:*D4TJ ^BB(,<hi¦X8LT,H246DR:dBJ246J,:buNJLLDHR>8>R<:@TD0D(FDPT*F0FN>FP>>yÉ·Ä|TudsP<:B8T{`yj~Ð]`]PR0VDTDNH^TXtrp¾¨³´¶Á¡¬mwz©ª±Ê¸Ý£vdfJJ0NdHNJ<D42d.F><d@B8\4brjP^°³¤{¡rµÏ³Ã¢{qdHJXPPd>JfPL`FDDR<L<:6(FFNhkÈ£«~z³¤¶o*>"J<H&FFFDF<8NV<>>>,@n:¥tbJDP2$J *ZBZ4@@>X>LRH.\FÝRB@T6:.H2VBR$>4(Jd8JH{@8&(*DFRbtå×·¨ylq±vcxy¥¸¨¬ªx|q`bJT>RNL@DHVDTcfr²Ç­Fq^fy~­·¯Æ°|TBd:H6$&:<6<$4<X$:D:0^0jZ8:Hqë¥vd\hXiy±´¯¦¤[ztV^Zhr6vF<6TN^8bjbN`dnLV·»ÁÀ¤¨½Å®¶¥¤J6XT*T0<@j6X:0X02HP.&N8æ¢dR>8V6&66"@.4X.*6PF(D\bp¹§f<,@<<.>:6<f.4B>BFRDd4R0LHZ,D^l¡±ob§¯°¿ ·Á ªkX@f|dTBR"4JX08RJBPX2nue¢ ugL:FlDTx µ«NJ>fB$\:2HFR:DV(`0<J2TN0@4LXg¦¤xbd2>@k}¬{±w¥~hybP^>\RL^PxZX2@D\aºÁ²q¢khzeËq£§BFZLZ20J.N*`@.&>&c8Db (`{¿zUF N":H*\00$FL$4lDXD8BH*XfÉ]BP<*NP DJ2L8F,@N\:N <BRLfJ(L88©¸|dZp^fÈÇ®Îè¾~©pxzxJbNFJ06`F2ZHVJ>.>F,XuDzw¯jh8D24B2^[`\{ª¢rBJ,<\JBL4N`R^nZF4HRLBT,4H^w`ym°ªb^TLZ<FV^T}¢­ÀÍ«dl~lllLNVf^DT`^`Cb·³·dp`_jt|vao}©yJNHdJBb4@B<*JTF, H*8@,>ly­\BVP.P\T>F*4N6H:<6.ZHd`,N<P|¿jTXR>B@H6XHT",0LLDZ HLF4FNT8HJ¨°>L(Z"VRbfFÂ¿Ùº¸§tSrTd\YVRN&@F<D8@J:NBT@bHt|z~[\^4FRFDBLRZ£gND@PN440*>J2V>LBNDFVT6 DB`p|dÿ£}oNFV*HH4F@Ht³ÕºTolYdpi6tHnb¤È¿ÂrZY`yftphi~{{hs|<$D6,F6D8F@J<VTHZLT@.BP|¼tjR DN2.$dTVT0>(RN,R>L6JJ<8dzV0Z@J8\F>FL@J@XH4TDRN.60*pBo®V<j.*PFDL>TfxÃ¿§WfoTJ\b.R@4>$@N2V8BPB`NDql½u`:P@6:N$L4bR[yzLV8TF@>FDBL>:0<622:B4<>DHNnlly¤qcWHPN^662F,0jyVo Âª©_qmTXuSqfiá¸_VLp{Hsph^nVi~{wu>J>:..8FL,P,TpD>8X@H8PL \:.FHNBT<B>200DN.T<LD@46>^Li°²nh",HPV6DV8RT>",8.(B:J6c2DJzpÁy\N$J@PPB@T@D`Hk~jt[VDHH>:DH:D<0,B>\\,VhLdz¸nJXBdD.HB>TVHl¬V6H4`V:88$D6^,B8L:H@6:R>v>iH|Â¹N@0`FHZJN:,D.N<dbk¬¿©®·qdst¬ÒæD\NdhXjZj`PftKwpctWBLX6(Z:2JZ.BDr`(VVHNnTav¡JD>H6R<8P8ZLN8@06,RDF<D@4\<0L¨âh*@\Z68D6F28<<B>"8,J86.:b`«oL"FH(P4.>X,6:Bsm_c:2dj(L60lH&6eTF,>>>^³¯^F`,>8X".BJZ§­¢@tXL$<\4<PF6@R:B@XH2<6V4D`NdpÁh||DX\JR,:JH6F*@bNBHFLvh¯©£¾§ÄË{^^RdX\R[ZR`VRerkd~z~drjNJje:PNL^XbPVH8hP^NXXia­JhJLhDZ4R:D.0<<T^,B8H`>64Xvrh¤å |VX<.:2NZ<:J&J\V8*"FH`y| ·~dLD\X@4^44\,PL@:Htw¡jQfVLXF::>J,6T:Z>hNTN\dl§|n^VP\J80B:PBTr¥fRRJTB.NLH8J(Z<4:B`bLBfJ>Ff6¦ RbFBJT\>>(\:bHL>R`f6Xiq¦£ÎÕ¶Ìg¹Å¢YJ@LR`Z`\mJ4^^PrnFgP~_X{\yHjoVPveS`ZLyLZJkfiql¶Ê¤Hf8P<RDHDB,6J4<@&@666(ZN6FH`Ê±ÏWOd<<NN(8D`@<28H,64RhDy©¤­wLLB:D0.RL*LJ&N><N8k¼ejJhvH@`bNND>8PDnVX<>Zac¤j@`F:*H$8\6`XFt[eztjzRR:V<8HT:VFF<@8<ZJLF82do­ßmtZBF2RR"<BH(,2R22H6BN\`P`n©ßàÃ²¯±\L,TH^L*TRJRjNnZRJ^tnJjkh|nvyb³|y}WQh´tLL6NHFF(HJ4*2Z*$fbN<FJDF\Ddh¥Æâ³¬F`RP2@:V0n@>2y8B<LH>xFDP084JD2F<@BH24PRBFNp{¹¨»FTN>>0@D4460>,,b\>P4ZRkkhfNLBH&:6N>P4P¤f~6P0@:V BL^P40N8*.4N&F$bptµjTb2LJH08P6H,4RDHF:P(0HJVf\`Lx Ò¨~dFJDdwVXbXfT`8BN\N`uL\LJHhX^d^ ve]|xv~}tY·ÍzRF.PLF&:<NJZDN6T(.P8^^:DZJi¨Ä¾¼¡P4.,>:84DFJ<>LVd}²ÍwiJZ>BHP<@R@4*&*B0^<>HPx«~RVVL<6`<\2:L$2"bP\:R`kzVP6T\D>&D.bH"BVgq{^2D8TP>8LF6.>0F4L6ZH8R.WR\²X\X@FR&F2F.:FN&2fLT8>2,LR<"\p@uTÙh>.HZZNRX06L^VDX\.6>6fdvv.L6hKsln¤s~¯v{mº´bPH.XX<<,F:DH<@(>2&HF@D2FLz¶Ò[qak¤Î¤^4:T*`>,D:r@X@y¾Ó©z24NJZ@DFdPHX60V*J<N>TF]Z¨ÂmoDRT8@4*BFRX4FR@0*`kv¢wUd>tRR0*:F6@4>jXªxFP$FR.2JPVD>>0(H0N.& uNh^ddZ PJTNV(,TdR:4D<VLDZ>@H6<T\xm¸¢£XN4l4@P>@>B86JNR>@X>V\NPlP_HXTD}l}tkwh|¡[mw] >:V.L<Z :4LP<R06B><62::R¡ª×£rZP\\bhªµ]w*J<^>F"r026z«­oLXD0B>:,884J.4>FD(@:>FR^R\|©l`RH`JFP(*NNB6RB0,^gYbjlP@,04H4@DL@F(|¶¸iV\86@04B,B4J:F@<L@DN(TVe¾¬²RTRF:$JRDF,,<,PH^NXJB@:<b0J,Dd:~¢¹nLR4X<H<@P^8J0L\Z`TPVPJxfJLHNZP^dt]n\`uquzpoW{dhs|Ý k,:FDXLJL<2:Xv06T2XDT>h¿·d0,4V8(BMtªâsrX0F$lL>BhÓ¤RJ@BH,P"D"::8P**.BBF.4D<@>>PN­Øo^Db$B^ 8T828TLVLHRJBscfT<HBPLNLJ,R>HF@d¨¢^bWN 6L08D>28FP8Z,JZ:ZpZ^¶±``lJ\<LRR66p\:D.DH4.HND00H\PFLB\H6&D2HF<JVD$$NXJJN<^<4dv0ZHDF>R`DdJFT`bXXL`lrlJ`vfVmo§©tFZ28:4BP\L:<&FLLLJTDLRe´²xJXDB,T*@T6J·ÄedJVBxb¯¨Z<:$\68"BD,>B\@L..@2FB<2>cRHÌÒXjthFBd4TD&TNB:>LfRp_cpJrHFbnRh\\VZJh\6tptV\<N>F:VPP,DNJZ@D,RNZVZ`bµ¯JrN<6>4FL*>HL:DJJ&.VD"HNd:PXLD>4uwbRHL2@JN6.\T8R88fRB$P>T<>RXBhPJBFJxX\FHcOX24PlPT\JV}Ê±p:j>ZL FP6HD8FD.BF6<H\¶¹¶J^,DZZN:L6$d`©·PTf©>J28V*@lD(4,6<ZZ<D2DLNDLVB<@Rj°¼rT^\H0ZFBB"F6H6JlvRraTij`ThlJJz0Jwp^P¬qs`>LPZ@<NL0FB0NBTD8D<qW¾<FDZR2,B<P\.X>NP8,H408P,@B6T`JZLd6@,L\(6L8L4<H,8BR0x<:<4NB:>4XX8^rDjJD`T"LyZ2PTX@h^RH^X|²vL:882*Hv*FPD22:V6Fl®zR@P>,4F@26<6J^ZÆ¨¥¹ÒÌqPBX<PJ|.@RHPb$.fF:JLPT@RX,$0:FµÌ\H@VHNNTLL48lFL6XRRe©Ê`rkB~Sojn{y¶´°sZ0D@BJV6:402L<,DN6P:Wo¨ÆÂ^VJF6$H0L<<B6H8&BRVV><6FD>V6&LNzV:2HB:^V>$:<H.V$*.J<F6>2*hl,N28b*2@<N@"8FjFT@dT@mt:0$Vb¿¨²fH6>BB2824:FL.jFf®°Û]@V6$:DH\BF(V>fBJ:X}¨²¯¢°¿}cfDf@(L4&^NR"b(<<:T24DB0F0@FZ^qêÁXc:JXB:BbN<,L>LhRNe¯~x|qykh®cjx¹@TrD$HR:$ZZH<4LZ<@`q Æ¼\FbhX&:N<66RJ^H2,"PH6JL6N>LXBZDPr¥oh@j6<T6$,DNP0NZ<D:,4(H<0BFFB@N4<Bj8F6:pZ6>64R(Bt<RJR:HPÁr<(660(BFJ8:T22:Zh¢¹mt\8FHND>RTDB.J4.PLDJwî®Ê¶¡¨v|@\@^B6.NL*<ZR44:6&,FJLD4F,DJL8qs×¼im}vitX.HvXN<`j¤¹©Ã«p|x¦|ÄinrrµÇ¡´}d64B0jJj`XNJ@j`ffª§¬¥ãË¡zpLZ`Z6DXB,BHNT8L<>@04>D:XF@0TRju£­YF*@rB.VV6\N<@<,BB4L240HVH".N."@,RpLJJND2Zf6\2XDd6hXRdFY¯Ó^V:&8B.4,NBBN,dË¦mFT6BV<\$*D(@JPB(,D<^Bau°}jym:L>FFHL@@4@:J*LP0RD<J@4VND6`l°Íºs]jPb6FFLT|Áz§uod{}°r¯¨¿½¬q4H88f6`BL@D~¨²µ«¹Á·`>P,P@@@20P622`V8Z>RJ04NHNXd^zÑyJ@D^b@TPPX>.H\D0Dh2``BB4\6,J"<:,P>6"@\@L6<0BB`,H\LRVPN@j{¨Ï¹BdJ*LJX.F:46:¯¯ÐRL>&HDPJHPL8:>R`X.,JHZj~¤»¾Xxg¨\:HHB:B^2*FH:D&R6<2>>"&VFlm´¦¥p`rbq«°¯¦krmw}{mZn}£©É¹sBbL:Xbqnyi}¦lbL©Ô®TX^>>8H<FBFZ:4@6HVF<B>TDX|¹ÎØ±[T6NN2X(6@<HLFN.@6T.Tj<6l@2<4HN82F@V$>0B8T DfXNBJhmvzorÑá ZzBPDB^:LX(@f±¯F64>2P*L<HP4R<<N>@R4@@pw¥«¤¤tsd\\4J2V<0>6@TD@4@@@ *RDnPP{®É y7Áh±Ç¨°ª«¬Óµ¯£eYjtki`zTFfRdRq{<xo¢ÉÄ k[o«Å¯Ê||qz{HXoDLp~Ê£Öb DZHHL8B<<0rL82J4LDLrH^d ÁÐª{PJ:::HH><4b@BH,DFP.TZ><4F^D8:<>DR6DVd:BL66PB^hP^zfjx¦Þ£jZ,JDV:0@`¤»¨ftJ:N:@RFnLO0*8((4hPJ&PJ`mn ~dy·vNUf0@<86\@<$:NR,8R<B4HDT\¨ÜªNBH>yXzt¬£¹ ±²°å£ÅiZJdameZPVFDL:`Vw\nTRrRhLZV¶­´®ÒÆ¡}kn^HhZD8R,.,hb^¡V<>Hd8>.4HHF,>f6D(Fdz¥jL@F@Hf2F:84R:LBBF\V:PB68>4H8L<\,HBV4HX"P4(pN`NpLfypz® ¸Á¨j<>h`J`y¯HN*HL<@>\D8LPL6:2PHPDFf@sqZV¡²¥qdbFZ^`^B$6(2NJ0PH:J,LZr¯·XXY@46pHlXoi¨¶zÃ²dZRXbNFdVTZ:R8\FZ4@4dRTdT:0¸ÚË|]VdLdJNB80TD6>JD.FeX´ë|zFX66<F:J^L08RFD@V\Pv|¨|k§¥©DZ2HHZB$<FQBPD82ZX<0R24:BFLTXP,&BFB\B:Ff:Y|bglt}¹«ÑeX8dr]¶­¡oT.0JF:H4B&N@4NN"B@HHL4PLVV¨¬[{Ho¡¶{c|Z.ZBDJ$4HLDHR*>0$6B[al¦bb4B@XPx<HRhFHmrs±eDr*<B<@d8>28NL8*86B4(\<D*d48qÇ¨P^a<:<.V>HV>*<B2D^,H@s f>.>D>B>>:B8D\^<yoÃ}§ÈttNx¼v@<BXd88PRJP86FD:"TZ:>FHBPDN:<:..FT<>dT^ly¦z½o¤ucT`khlÂÊykÉz²bNjDBNXZJ86@@N(H:DP&8&4(>.]x£sja6X_zmwXBR08BLB*(HNJ(iJF^£¿»w@>bRRZD\>4F b@h>X_°¡`gJ>>n:R<PFV\:fJR.6DBD,j@0ZLTm¯kdTPD$8L2 N@6L2D &RB:,DLd}r.TT2JJ(H>NFFjX{s¥^nVZbOÆ³k<4\6886R^DVTDD4*jH>V,F`PR00.PPFL<dDXvHws|pmdjpPbXT.>s{º¸Ã P$>H@*.:FN42,JBl^Vj>RNJF,\L<f½lrbDlj~t^v@0L<<2 B,"<@8@PoÁÅurh<H<Nd:0J"Xd>(>J4qpJ<FD.<DF@@8R&@N>T>(:262&0^4\P¥^TJ,F0::"J>$,:LRN62DP><T^leD86\22@JXgXn¥sÃ²nk68F4(@<b|·¦uHH<2NH\0FVBL(LDF\F"B<^\0nBZN:.0^lsdzP­²y`sTql@j\PL0Jsl¹³éÓÆwTZ6BB:6,*Z>P^D6F:6<0J^JF::LPn²vvdPJ@FjJk©rmm\:LZB64TX4X@PJDPR­µg\<VLNP4H.P*<@404<TjBJ2@8JN2H,Zj:6\RJ&VNPD<$24ZFYmH><DBRHJX<*T.d68>0BFPP@4<MÂbTT6TD>^sx`¡|rlgPy<4$DL8|` qc>6$DTJ24DTNHH.\P@LbPH4<:PT:ZJ`bda¢ §mwg\Rf``J*@>:@RZÕ¾@\>^HL@@@DRV:JLH>LPHb4\N>@B~H~|¨lD8(Vifd|}|\2J6(><LZJRF*2R<uyÆTsDJ<(B2.,P4<$&DD4.X©DV2D>@4"04<J6F2ZD>BZVV@FH*xV{>T:BB@F>84Hj:F:NF62<RF20>^µÁi@JF0TQ[w¥¼l8:XD0P8HvB<NDuw¡©J:D:H*JL:\b,HHT4HNJT^lbjJVq>`mnvrsbTXf\gL&FV2\..,L,@LJ4d¦s\J@bF6N@P88*"8BBNXFF4L@`.@FsbV@B@<v^d{yXTD<TJ\D:<,Bbd¦¢VLb6<X>:XH,X.L@Pl@R&LihjT@.*4BX:D<Z8.VL@FB42ZN.DL@f BL<JZ6D:T6PV@L<NR.D 28j&V@Npµ`\Hak|¹»lvqFL0XNP.D<N6@$2N~§[v^rPH4LVUH`PxPZmZX\rzNOf_mukvy\t}DUVfPNZ0<JB*@BF48NR^s£´aTJdb6@*LD&L:4@@B848B:*BBJDTu|©PbDDB^ie¥m¥tk<B<B(`L<&<:Ho¬§{d`JDD@JH,(J<2* LF:Pf@ºoR<f2* d>`.<Z(4@&>64*R<>D2NFbO xHB<::&TTLN0*:LFT2d242\b<JX*Rkµ¼}pXtÄww}DTD6TF>(F.@H8^6HV¢¢´xCVHDT&D]dXdqnYmou}x{meots£xpo|fQ`vhR^,R>DJLF@:022R>HµÍmbdZRB8D>8H4F .F>J8<4(\<0NT^oaoJV0DNHV^PTUs°si8b0n4D4L|HhK@lB>6Z64@:*62\L0l6NTr¤°_W4>D82D:Z*8<(<<6N&>0$HN:N0<f dB8TLRH4N@2*6J.>.<H.L8H4d(:Fd ½¸LHRV\(f68b06BFBHB<D@LçmhalPv_u\x¥ª|¥ Ø~²uu«mgsDDn8@LJJ4^Z6$P0X6RH:\0H2¡stF6J8ZF0J282R2Z>,R<FR<L\d|}au:B>PX0^RDuFo£qyH@*BV: Js¥g4J@HjDJ<>:T:F*PT<>.J6m¬RVB$H@.NB&4&<TV@:>6:L>466DÅ^NNB2,V>X2B4FZn4:<@N2>^<BD.LD<DqÊø±¦±JXnl8h:$.B8,,T8<@>8 @FH<Zl£³¡ Y¾y¯o^£yc<hhXDRNDHH<&J<ZJN>L:RXV8LZ@8¡¤p^>HXT8B:P@J6H^TF:*8VTDX^}p\JBH:BJV@th[ywgPVd\ZRby©±ð­zp:JD.>p2F0@BZ(V .,LL@,`}o¤jxBBB>j>&P:NB@NP:Z8XFZL:6jr~XL26X>N@X$8D>J2<0>:>.B"L(PR@X8bzä±~Nl^b4:R6X0<HRD(:*6>>@6>*DV^«¡¾±®Óx¨¦zxwotdt°t_DH\Z\L@8FB.:.XpFX2<T>DF@>H"J.^k¶qdrjTbPH>$"H,NLHHD*^66>d¥£½~qRNJ\H\8^dvw~|_gqv¥ÃËÞµZ>Lb<X<T.FPJ\@V@H6J@88H_nNV@2:@F8F"LJ6:L@VVL:<r:JH2lVVBB.60<T. <(:FL20N8L6<>8B0^HNJ\ªº{~XnVPb:DLV `T"2RX:@2F.B<D>Pdn¥|ßº·qkz^q{cp^mmiY^vb\XlZkLBbnVF^*f,JL<(>8JD$^dP:P4L$0PB>ZB¹µ¼kv`*@JX<LJ*D:@H.JVBJTk¥ÑÊÄ¹wdh>DLb^@j[p©¤²¸¢­¥´ÄlT(<ZLPD`<<>,D&<J<(>ffhzÃtT6d8L0VN2<TH@:F`0D4B\Z@.@V°{^2:rP:<2H<D@6>L6NH@:P.N<dDN6.D\~´c^ZL^LL0*BZ`0&BJ*<P,lXF:(D4:8LÃ¶vaZzmtdXR*8Z@RN6`hR6Z6P\b\p8`6L,R`244,DF@:BFJ62.*f@.R`0@FBlv½µPsJRT@N<&8@2R:nXTs~£´Ð«y·££t{`JlbF^k]Àz«wn|steT·£§§lVFL:p@,.R$.X4@,<>lL<JPs¾^DLTL6`LJ B$P<BL^,,82T@.8\^B>VJRL`Jq(@:j0&@:D<>HDH6@:H8Pi«½`f,.8HLPL>VH<@Z4DBB2^@`&HBfÔÓjmTB\HRJH:H\F2B4F8.LH:VJ`tN,ZB:08B>*V2DFF0FPVPNNF4RN.Rl<6`TL||Ü§¢~o>XH@h.J@FHhXXis ¶ª£­w¤u]r^@XnvrPpHTBfZDd@ew «\6RF2N><.XP.82<L>:.DBR]¼RT6H0DXDF&&2:JP2D<DF@$68:cwbT8@R82 &FL\dJ@8@$B&6JT\>2<<DP>4\u¥tBJ`TVV`6<2@8HH6(0&@.8.J4\6HFºLd 2*JFB><NP6$VD@F:0^F.BHhFL:RPT6TL@,N*&<,H^48>B@f4<@bBFB4FBTXq³}¨v |Vt@BZb:L^fd²ÖÆ|qnYXhbn®¡qÍ]uyn|¦^dRH(J<06>6HH`hgX22$:F>P>6eBX>b:28<.Bsq^>fFRP"^J,8FFd6 2:*R<80PTm¿rT4V4><4BP8L">VDLFRL>V64B:0N\<.V8Tlva:H:446L8&BX,4`@B:H.B`8.:"6J2Y¿ÍlV62bRc$HFR <BFv8H$:<H(2TJ:`,>P*@&^:B@T <>B,26hD8H>0*6:^B,B\m|­¬±frfb_\dh]k~fN>Vfd`jm¤yÒw¬ls¤µ¨pVtbN@D@4P8>ZXVh¯¡RvP<>0R&**:VRdHPN"*FL4V}{VLLBN(HPBFJ<J*B0>2.>LD6zÕnZ8(,N&RDN4>6NDBH<6:2V<(D@RTN<.8bud4LHHPb">62bD,6*T6:0RR:PRHJY ÂhNBT@NH@>88>>X2BH.00LJHDVZ"4$:2<BNLP8TfBX0V8VJ@882:Z<`R:nF\HPZ@Bi[ rkkyb ·³g\X8N@.jLHFJ\k¤¯slV@*B2HJ2FX4X6:L·Ü£z8>>L84B:"$BF8DNJJDJ@c´s^TV$BBD$0BVF":B4N2:B8HPz³³en8>:<NV0Dd@8<H80JT.RRVD*H8NHH.J6\¤nB60:>X68J.F4NVFPF2^D4JX(82<uub^J0N>4Z4",<D:,.24,.8:LJH2P:@F$<VHZV6>8B<BBP:6RnX:,\L:XL:NP<VZMqi¥¡»ÅyblR2T4<LD*,Tf2bh^~¥£vpmqBJ8>.HL"N,4:8DVXJ¥ n8>R>,84>FDXZ<NVH><Tyz¥c2P68J@0HZD:J`<.8F86:@PU±Ïs`NZ4V>ZZ2F6:0$B2n<ZX`.:(D>XDTL4`hjlNRDFTD< L@$BXD6>PF<L:B8B,VVª¡J0(86H22">pF4@<:4RDFH0H*4DDR>H>HLP$H:84H&B>2:b8,BB&8FX">H>f@Hsh§Õs­½Ì®XDH<>D@<..8DJPNL:FJP_y¢£¦vMZNVVFLV@(DH6H8FBB:Zk£±`RD>PHR6DjDJHX>$ZFdsllfPhZH:L@40FFB"8THNH,<z¶¿Ã·§qsj`0`PH4L6F>PR>>@@L(FP@4HF$b:,D´\^Z2TPPL:H@8<^4DJ48NDD<FNJ|TP§}460H<82@4B4t2@B$*>T8>&,,B@00@H>8PBJVZX(@BT<LJLFBF<8ZFhNN082n<D`|x^ÊÍÀÅ©©¶Ð||VHF<HD:FVJ\(@><X2NHBD@Zn`tÐ»huP`RB\Z20$NP,D8@>P^<JFT¾y^PTNDN"6NDB6HhJ6f48XYZ@DcR\djFLPF@8>,JLHbL©ÄÐ©µ³»x®uN2@F F<6<0,8BNXdBLHL,R<<<RÃamV^8Tb6H4(6^R,,>:JHB>HD846b¬NJ:X<,8ZR48Z<D:<4.:@*$pPR.FBX8h.>*\RR.H,@<T.62:H@>8X&TL:d2FJRpR¤¯ ©ª ¯lJPVR.DVV\F*26RVD(lD:FH>JXH\bq´nfLH@H@T:2@4L4VB\VNVJ,PZs¯Á©eBhB26F<6FPFR:b0ZZlÎ¸¥zuVV^XHZ^B:D`NdR.X(Få_k³¾¢¸¡e\L8FV(BJPF>0<6H2.*<LFN¥Ö¸}emyb.TF48BJ4R.:&<\J66ftÀÄ¦ZB>4HRPHJ<J(<J@ Z6V42<Jl:0ZH^0X @8\(,^6X4B<:F,6(:X@0>>6N8$>:Q6~}·çq¾¹Ô·V^T$@F*8$N(d6ZJ<d@08H6B<L0^cDztR<&F"PP@ZNLB@\L<:N\B>DNh¡h\,N0@@\ZRL>:6TP¥¯¶´g^TpTTPF>VLR^\>*~Ë«>JThZi¦®qqhVF:8<VXDDL,:V<bHdZn½ðÄ«¤o w_DXdHT6HX.&:Z8<6H&lhµ @\@F:6H6D64^V6XB0(H6D8H(&$jgrV8j8FNd2(,.@"F.L*fB@V8*RPJZ>4@P4`b¢ÃÓ±vwyny³®hVT<T62J@N<BhDPD*L<88:<6JVXBp°vD".@2D2>^.@D`<4LRj:>2XPB<f¹fb4N@@:RN4LZHP^jÕú|·Î®³µ¢t|wxo`\J}¨tH.LTBBJ&V`x¤®½kDbT6N>$F8B4bVeÉÒ¨z°¿zopX>8N$F<2<:644BVl©ìxpHVR<Z*J2LH:<.4@>&F@@D@TZD§}]xN>f8LT@8XF6200,N*LX<V<&0XLNB·¬[~cJ>VfyªÇxdJ<B<:@DH6@:B>4<@6XR<>4R&:T|n8>b:2*0>< H2d4FN:T>H@DX(Hdt£^Rf"FR@4JH:LfYÒËÎ}ÊÂÁÃµ©ÏÃ°°|Ï³WZ<>44<B2J0H@lbv[Ì²|RHb:2DPw´|PVNb¨¤¼lbkBD:HX\0BR^¼¬{x`bFVRZRN42$Z((&BHLXDD>F*Z¨©x\P,FHL<<J,Jj&FF4:..6F4fRa´ª~N:Z8^B0Jt¶¤rJ.JJB>8dF@@4F22pDH>26(V2XNZta6FR,R.P04HH*\:X`\b,402nPXt,R®¥Í¬`6<DXl8&8T@°© Rnxq¦£{u¬¡¡ÍÄêphV2\B4L6XJ>$00D0@hpHtÐ½ºË¸j:\drî^NDRDVN\xgx ­§«ujJPZFL6Tz°¡^\tobN4RN>f&@jPDfL@D<dJ8J@@6jpmvÂ«¯v{hXBPRH.dBDBlL<<B:6Í¼lZ6:^62TF\c¤4<46BLF$6.BFJpNNd0F2NDF`\8XdDB>NNPDTP<P>V0XJ.>6,@(<R<<ZZo\R2LBV*@^bq¶£jd``0Jflf`LZ8HzoÞX<2\2>H8J.<DL:Ff:FZX@JV§v}¡ÃfPbV<HXH6PRlt`¿®§w`dgZwË½zp}syefL^uhbZ4RLFZD2:<2*"FT^^`F]`wr¡º¯¯ ¯UXP6kB4dJNBbCqª¾qpZ26NL\8\^4VDR¹Àmc@$RT0DdL2BP>dH2<"*6X0tP~¯v<JTF82,F&22:@(D*"J6<^,&LPH<FRl¦Ø{hbF&T8<`j¯¹lV^>tLF^PPT46HFtr\PBz|m¾¢rZ.BP:F4zNJ4*RBT:P@BJ2>,FL<~¾«¹½§DT8BT8|,@8HN\Zzw £³· ­}²¡{µo^thBVfHjZJ\:V:@bX.J4TNF&><:`6tmq¥zºy¢¡WO>FHlRhh¿¢PD&2:06>D6Z<ZHNp¥k>@L6P@:V64B0L<0.DD8N$42<h}N0RdVB6HN>L6D&T*V0VB 8J2<2>6PbuH4H`ZhV¡¬uvXWNDLDJBiPBTb>PB,HnJ6VxL06*8V\B,:H<$H<8B4$R&JFF(D\\Tfy|³Ð¬nLFJDB>@:FDR.FBDiklyq{{°ªªË¹s£v¡X_jlN\PNRHP^6fHHP*<fXZX}nZFjJB_qy}f Â§¤yg]\PXi­ÇF\(T2ZD8ZN<*Jl:\\|©^VP868L4`>,J><4D4N>R\DTJF}iXRDJ>,<4LD<P*>R*L6H>6R4R&dVLTfyÌymhmzfFÁ¤­§PnTkL*bDRfr"8fNLRNFR@Nlj`i.FXPH>"Dd<,T(..BL*64(8<N$JH`Vj\DtÛhZH6@8PJcH"2T8H4*$$>NNVtªÄ§¤¥tb¹y_v}fpc\]Tx6n\N:|P<NV<XJ26J6@2,\<@ZNbsPvyy¾³¿ ©°¥¹¤h:@DD,.XTXJl6<@B4L@Y¦uH4F4,N.BB,V4JLF\L\B<@kq£l`@j0bP4:<"D6@F.JNL@6:4TNF,P@PdÝÓÁ¡~¤¤rqD><B24P6<66XFJDX<F4XL"<sv"6V0*\0FF4D>J>88>\B6,.HN$B*6D<D6¤LP(24.L`B02B.F,ZH:H>"JdLRNWo«ÂØnt~aY~eb{yrm{³Wj\nZrHLfJBV<@L<VB0f^,.4N,D>DL.8´¼ÓÕ¤Xd F0>4HT@>J^"6N@*@PNR¶¢lHX2::8>J(@j8>FLRNFZh[§©vT6LL:>TJN@>4HN(.B>:<(HV484Nbo¾ß£¤¬Æb4F8 F2VBFX<JFRHDDnbVB2HNBxuL^N6L@.PB@&8^B&@,R,>JRD><D>@D04:°~\R.@0L:N^DL*:@\:L:\0$@8F4>J_w¨ÐdRoZ>Pf}wkk £no§g}bgLn<nT0682Z&:XRB6VDX@,>0BTDi6*\È×TvhHLJ^PZP&8`"J2X0R:HHB¾m\@Hd"H>68<XH<TTLT^bdxq^PJFPRPF\n0>H`4BFRF[N<<D>>Jv ±WTep¯°©¨b@bD4J`@6B(&<hVV:nL>DFF0Bp¿ZjDD><>HBF*44H8h:L<@H,86F,6^D>TB<v bFT<4H4<<60BH2FTT:8XZV&8D<BNtª¾XTP`WLhrsXOiX¡tyzpeorT]k,H:Z:<RD><TLL:(Z2<H4TP4FDq}©¯R::*DRB>PT^Z^B4D>JJ8::Xn¾£qDZ"XR64L*hf08]Njti µ¶k\hF80BN0D6P&H6H(L6&HVD:HZ­Í·TfX@VRJmbi228.:@:FP*4`02:,@2F@_JBTyDX<L60@h@B\<LT6B>V\::VJ(4B^@<4N0JnJV\Z66fD:B86TFJ0*<P B,><<<>blh{oX<PXvT_NVzwijr®z}{|sVB($nV@T<B(,JB:\&X8TBT@PFH]rf@ >D4BLN<,0T8H,LFJRR<0Fzr£¤s*68PP`LpLXXebzn¶¯§~pF4h8.$T20>L:>X4TBFD&Lfm{wg\><L0BF4P]·0Z.&DRB@@RPF,2<H@V,8P.4@$sfD84BX,6DP<2R.:4@H4HF:6.>:D&@>LDhmLJH@FH:JFNP2(NNB@4LHTN:N*@P$Z¦TZ*nLdNZFmnifRJwpq}rr¬{coÅkUJ\Vh@D@RRX*pD8<D*.(6,D:Z&rÆLH8F2@<2>86:8:>4(Z<NXHB2TtÆÆ­iV,L`VbPXVlo¤zvJL:v"@@,H>@>H:Z. <<XZ~mhD$4R8<$4J0°¢hDJ<T6>>(bB $8N*B\@(,&DFLWz}f>f0P8D:TX2$>BP,B>4NNV6>04$@L\plHV:8<(,RF^.FJ>\VNP2,.,Z@<\.P<¢P6V*&BpjHJN0TT<`Tdxbzw:.F6&0&6NDJDTn.hp.X>L.4*JDnR,,P<TX<ZRX<6(*@>N$.40FN"o`qÉPFNZaXbbb}}^§dy^bB@L@6|.L6PP.*:TLP>}»³}]<@b8<XF8>L6fBH¾³L>B\0XD::$*,2@:<TD\:BL88F^Çu>^F\,HF&>8\>>X.FNB(JFH><<T4PDD`f£Rl$44B<\F.BT\^&$<T6NFR`>`@Vu@$0@J2>T\n@L`L.<NmFV]eStim>T6P.R2@><.62,8F*6HH08:6JNpyLV^:.8>X:JD8J>6JFH,`$2@BF*f¨ØphnXbYufgpGcqflwsQgR&FLDD$">P*.:pHNV^{Ê·¶|*2B(6HF0.N*B:\¡apLZ22.,B>@2FD2<Xl:F.JDB0@{ÖjJDL8:HH>D<<JFB6:TPBD:PF@L62&P0HX6
b4,@ 4:88N:d6RDD&,:<HJ6Jf¬o2PNB8(l6J<(D\:<hjRiRiF\pqfPn">.,J6P:.N>N$*JHF,8NNBH4,LZcNH4R@:V*6<B\XPHBB<2"68B8*T\|Á°tok\vxV«}yv¦¼sjJ(^4~(H86XL>0*<q·\J.D">8`4VBR@0Z8R³ZHN.F>:X42"6j.:DR4>N.2F4^{jPXB4FXHJDfNf0|P8HDbZF2TFT<TLJF` ­XB^J@$X04jDLBhPDP<BV,46JR>6@0To{0HBR<`V>J024J$DHZJP\jN[d^pi{vpJZJ4VPJ8ZDLF8F@<LFH:D@@*T*T¬p\P,88NFJNb.NH86>2:T0@L.>`D<uÕ¦szmxrcjki¾¦­ªM~04B*8B$T<(NX]p·¦l|_8".P N:NL8.PT:>Ldg¬FP<fX:04RFHJ,>&VNFNF4D8^P¦¥hFXNNV&DBF2F*PD&jBJ6>:0HBZL4:LVl¢¤h:T*248LF*T>4TDr 8.8F<DB"L$Thn4,HNN*08.dZ<644>B02:NNLP.fhNfy^}:\ZB*R,,*B42$BT2L>4F&R4`B2llnR04,:@*2804P<F22>RZTDL<>H@RpÌÎ^{}Zu`{ w~|y¥¼ÄÇ¬PR]RBP@.T 8PV¯µB^:>0R4JTHZ0<ZZ4.FZzu0d6<8XP.:<B:04NZ@ZBHJ:Lf||x>DN.^8>4P&F6&HL<:*D6*V62B,0(Jf>b4::2"4<*@:BV::F,FH4HJNJ<8D<£cD.(dV>PD&>ZD<DN<8.:D@B2JZ`@hR`^p*BF2.NN$*LJ.TNHD8<VB:F>46TxyzR4T*\0^*^Z0PjZ<L.F>H(V>$DT\<Zy½Ç ¤ªyk~ª±¤l½´ËÄrb8H>*2\86|¹ÆjTZ@J@0DF^0@F>B>R>BBRhixLB8Zd44*&JJJ&*DN>&>PH\>B:Ç\`L:(Fb<84VV62T.DX60.>XH4:<^>>2J¦uZJBJ\2@J(N*ZDJX$BV0P@PRHZJT&H~ZD@8B>.0FP@P,*6>DH@>J>2DJ4XDJN.:DTPJ<J2BH&LVFDD\6^0<XJLNFHFyb>:N(BLX64R(84`6*8&T:<J4*FRHH\¹©±xjiy´´rto«Äé{^nL,XJ.`k¾¹eWD>^6D@&@RZV"F`26@J:*Tb¹¹z^V>D*$b84V0JV@NLB646V.NR\}L:>V((j<6BP8>BF@LHH(\0NFTP4FF`Jf«<>(P,4BLN<fpD8\TJ8N@*BJ48*8T82«e8<HFB,N@$4L82JN6 B,TNJ0V<42`j>LxH\6*"<2FNRVF:<<,<,|FJ0Z&ZRsZ:<dF>&0:P: @26BH>J8.0:LP,JXFp¿z¥pe¿poj[½ÅÉiN:4Bc ¼ldP>J@T6"X$<48@@D8428FFN*^²4F8B,D624,6@.8&J6JBPJFP³\j>2"8:PJLVN@F6(<J@X6\&@F.&*:B¢¬TpFHR*>TL4(*H`2NNZ&>:*4FT&8&Nh¯xV@B<NT>8VL@4Jb0bXZP2JLPZ>T`liP\LV@ HLJFF@@LP^2X:.$NXPPLNRBBVdb26HB8LB:8T< 242<.0&T4FLH@:\fl{¾ªf ¡{vghJjZPa|n«äNuzr¦»N<F@448@T@L:6*266F0`@f>L2XÑr:.TD64*(F@84$<B0V@dHdN>zrD"B:B2F\8TXZLL:\XHNPF\FHFF8fdkHR0<dbXl<@06(NF.:LPDB R:@&<.J4[f<`FTRHfD@T4>2ZvTdJPbuRV^b0DLXN,ZDPH0H<ZJ8FP2>.4(L<L0H*V2<LrTXJ4JR2BNHJ@HFBHPBR<:H*LFJ>04@©jx}zTrZ>xXNFDZZ(H|¡Ö¹­²TfD\H8T6D8>dJPJB6Z\8J@D:Jr¹TD0.2D>XBJD@d<X@HH4JB8XD~|b6::rND@4:BP,R$HX:6,VB4F6JB8>^wÆnfD@*>DTH.H8@D:F6R> *F6vDDH(8PW¢JXa|T@hLZTLV6VFvzdfRRNZwy[RrpFL<,882,@0^&46:X4(J>DTBhHD"kÀb8BHL68HF>FJ8RB*R(zD(DB@8XNDn`¯¦¼¢}|rlsLlZbNHo:DZD>*HTvÇ½Å©DFD2DFFP:NJ,F2>L2LTL*V2V*RH¡@(JPL`F:x8:F86J.>>ZH2JJ]}NJBV\F*8 j:ZJB8`H.VBF2\2(PZDS©¨Ðxef@&FLR::<,<20<"J*FNZF.B<R6\"FXºtfAjyyjLu:fjZiXth{or|pt~F^:(4`:0JFb:::V$8RHZ<L\:20bond.>.BJ`FB2"FD&:@T2*:8P2B.,\P}{¶v²}txzjNpblT4NJ. \.FF 42vÀ°{d$:pZBDJR,^^Vb.Jl86<L>Z>JLV2F¹Á\08
[truncated: 2,995,366 more chars]
