# Supplementary material for: ACME: Automated Cell Morphology Extractor for Comprehensive Reconstruction of Cell Membranes
Source: PLoS Comput Biol. 2012 Dec 6;8(12):e1002780. doi: 10.1371/journal.pcbi.1002780 (PMC3516542; doi:10.1371/journal.pcbi.1002780)
Supplement: Dataset S2 — Ten synthetic image sets generated with progressively higher noise parameters ( , ) and increasing cell number. (ZIP) [file pcbi.1002780.s002.zip › DatasetS2/Synthetic/raw/7.mha]

ObjectType = Image
NDims = 3
BinaryData = True
BinaryDataByteOrderMSB = False
CompressedData = False
TransformMatrix = 1 0 0 0 1 0 0 0 1
Offset = 0 0 0
CenterOfRotation = 0 0 0
AnatomicalOrientation = RAI
ElementSpacing = 0.2 0.2 1
DimSize = 256 256 51
ElementSize = 0.2 0.2 1
ElementType = MET_UCHAR
ElementDataFile = LOCAL
\7_UMHM9K W_Z/>CC Z< 2/}³u<-PA9--PHW>>22MAFUFPUK9_¢}KUA*d4K>ACURUZ9Zfs_´¬FCd92PK7ZK7p7W\KM<\2HUPF-W>%Ca_UzC>PM<C<2>>2K%AiUPR-U7PKFH_f²WM72U<>9AH\C(AP4H-FPURC\H9>do4R-#KWFW\PA29FKM-MA>2<>ZkPUCM9UZi4WMC*R/FM>Z<-d7\R<f/®®szfM<f (*f9HH W/AHUfP\R%#HKAP4_<>KC_F(U<UUU2PH¬©uKd<Z4HR(Z\aZ\dAUW7Ha>FFi¥®HC/FH>A<C\%<PHP2iCzfsUR7HsCR<Ci4C4F4CaFKK9KF%2P>Z´~Z Cu4999<<(Kk_A\d94aA*FHiWpkaM/*>RHHa-MA>9C\7a9/Z2FUHP4Cn*WAKM9%HW>F4(7Rf7#MPFKK/FAWsj4H2HRH/FC%WZU<*2K/M7>W<9A-MPK#AA/*PPaM/#H<F4F<22dU ZP79P<7*9KHPWF4KF7Z<fd»°}>7<ni_(PPAUMKU>AFMZdP*FRÎfK_kFUKPWH>KRHs447Uvz>R>R9ZCWAPFFZnPMH(K%idMH2\AFnpMH</>PUCAK<9a<C%*HHRa<2C<PawZ*<7\(<C>MkMFURA(C*CZPPK>xMkµpPu9<9*CFdHRz/RCfW F*(a**PF-MFu\>#2K>C7WA<KHaF(f_U4PZA7M7fMlaZHWF>AFF\K7H>>RZ4<-9*-4K7A*9WP<P2A*aRW47uRA<sªKkAiAM<a4>%<94F>UAZ/97C<FÔP<P4PK9/K9WZR((duA_~aP-92k7MFaK<#f/W2-7AkdFA4KM<zi¨RH%\7\AR>F7iKK297K9-K/C7Kfa¯aZ\k-PZW_UPWK9U\HR7<K7CFKPnª¡nUA9UP\9k(M>R-HM(CA<(P_F>W7Rª}F_n9K4MMUCKH}\MW<CUZP7>CanUFpÑWMd\(9d4A</MARdCC4MA*Z-CiP-K/KRCCC>*2HM4-_aF\x>UWZKR77<H#C<f2>/7aW/A9eÆ¦W/*>H9<F2FZ\2>2Z7d­pZ\UUWC/RC<>K2fAUM>9K<9<#fKZfMFMKAPAK297/<KWnZ>(-AKZWWK<fCZo<nK9MWZCMPRCW9RM2U7(*WF*P\M} R7>K(R--fC>/WF-P4A 4ZR4ZFHA%W¤UU>RMRW<(FHf7ZFZPaRF</aF\<WF>Pµf2FpC<pRHPM-4*KPUZ2RC}%CaFp>W#* AxF*9U77AMFWf}mR-H>*2CZ(27f#KA/_U9F-W M<\£wR /(KdHfP9-}f7RPCkzZMM9RU<H2AWM2<C9M(RF9ZFC_*7KUk\PM\APMK4RCAP(a9-<dRH>nK/>#Zdp#UR>R<4aPACUP(Cd/7UFCWF2PkusM9K<<2P>PH74<*<UCf2R_i7Z_PM_fiC<7CH>KP%F4\K9FnC/7K9(K\i>2MA®KPUAMMddK47K7Z9\d>ZaA2>WRMUP9CKPA<M2HH>i79PMr­¨\k-f>KK7W\9#CMA9C9<9H29\99P´rC2\4R2W-/M77RMPHCP\_H\\A>>W<<94_2W\_RK7*4UAC9FZPj7MuC<UR9M4-U7a*799RdWF\FRUaRK-fHHA_> ->MPFPWZA7CR4AKAun_F<4_Z7HZxFHK\H7<>\7H4*AC2UWÁxM7>KUU>A<FH*A(zC2A>27%UH-W9ZM¡inH*KHx/dW7A77MMZ/9KFKi>7AC#C-\U>/AAZZ\AU/KCâp_iAHfFF_a<42_KK*H7<2KaH4Ci·MF-22M*\292KA44¯ nZ9(f<-HWP_C_*2(KCp4FM<ddK\M>P<yzi4FR92fZA9UPFsW*%RF(CC7#K_fnZ>KMH>CZA2i9 F**9W9ZPWZZA>FA4W/<7M7#C%HCu2PC4\7\UZCpMHPP¦CAHC7RCZM-z7>FP2>((kC_<ZRH/Zi¾< #_-*U24M-fCK4kCH4UA<>i9-24#7dAdA->>HZHMdF-uR<>W7FM2<C9AMiA-H2A>MRWZ4<Ï«WKpFFC9MFMHKC4MiFCuÆMPW_PUPK9<\MR/4uH\><9HF/9 WA\MZnM\HACfiCA-}MCiZPkF%K/9AdAa~_F KFdCHMZ/ZF>dA(Z4R\9PR>Ps uZWZ%(Z_FZC>-RRCCAC7_aZ/FP}pCM©~}fPPMCdKH\fkZ7U<92d*>CKf*\W>pz¯9Z/KZH>Z7(WZHA<7aCCUM<_A/WRFCUUU*CH<_9C4CA/R}uZF<aMPPUZ k<R_Fk7AA2add/->/¿ÏC/C(<>i<F<<\A**2_KsCAx>72>ZP/P%CPFH4>RH-<R>HC>CAa§a9 Ff_7Cd7W>7-_>/KW2*k2URMsw±UPF2kU9PPP/4dAfHfk7i974<RC\|a4RCH(<4>U\7RCMFPMAH<UC/zx9HUU n4\H/F\FZHC4*W*7HH497H/ \/KRFC}Z\\*MA\-H\HP7K(W>APPHP92-2d9AAM-K2aZa>AaW-*WUu¬CCaC>-4\7P2>M2MW>k2RMMR<fi£zs/WCAR\9M>F #MaªUpPFZ<HARUf\U4MHPUF_7MKUPF4-K/CPi7%KKAHR9AkKF/2>UUK7W/2Z}upP*P_R>7MA7-ZMCK<2*-*_#9MH4sRPK_2<KZ>>ACFAA7nCF-WF%K-RM-Kx±ÂCfiF9<PAC_CHCM22C9FK*FMMW*K_iÃia7*RC%/K\M7H<772/ai-<W<K\H-F_(KH/H24AK d>FCAfsxW\UF7sH(KC%>KF*ZPF<-P#CCUMZ/Z\WH2Pi<Fa/\>U>Ca¤v}HW(P-ZM7\RH#H_>KkaMUA9K2H-W\t¾sa\<>97Ca<R2<7Ca7PFCF<<C7PspmU4/2U<CKU(C_2H-_dWRR92<CzsZPP7#>a9>9\H<Ai%C9MUC7-4UCWiM\<PaKU/RAH\MZA2d>>\2a>C*_>ul_R<</7\7dFHPC-_KARFP-Z7P<Wd-Cf9k4fPMxnFkCpRu©\7<*(4FM424<WHHu(*WR K7(C9<~¾K>-UACR\<-PMFuKFm¢A_URR-\HKM7C*aP<2<iPFHHMWU9><4dK¸|UCMPWk\(4F(MM(*a>>M2/R4U<xzºZA9U9<_9<M#4999RUpMFUUCF9ZHdddU9\AK\\ZHF--APPA*WM<%2<AK>HZtA#* *FKkfMHRp PFHCKFU4CMMWP2i¨--4CFHC<9nRU9WKUa4W7C-*f\>H<CU79Z(><<U\U94Maa¢7P<7(KdM_<\_2KRi_A>(H_kPfFUu­îaFM97\>R>FF>W#Hdfad<2KC<CR2-<>WU-*<aCM /<Cp<>F<_¢P4R7R<_WK#ZRPWKP4d><U#P\KF}£ikfA44<FWCkfiHUF/*_P_M4A/HWAkMWKZ29A/WMkM4R/77_W7R2>>-M\9W9PdnMU/A>9<fWUH(49A>FAaFFHUaFRMnk2KWi/nM<HU<ARa%kMF2AU<M97>7KU#R<MM_#4ZHFPUHd|£n2W4>PPf4Ud9ZUP4APa9MF29H<KRp®®>MMW<CZ%s4k 7P|¡xM>9F9\PK*W <aUA9>7(%>_-k((%P(w2*_R9sH_UR77R#ZC*_i%2CW4p4a/>HMM/fWW-C>KR7_AHR->>7d2<\a_a-9CAp(%FRC_2dMRRf/UU\A-KMCCFi¡ÚuK(FCAkA-HA\/H/M7dCFUR>PUa2upPd\_\9AA<FZZ97>a4i2A**>U#MCK\/n7K9/_UCa4A7(kÈ¸pF/KU2CH7dPCPW/<>AUHH\HZUUA\Cx¶ÇxF>7_C>9-/HW9CUZPZKH4>4\F2*PUU_KCZHMHM4M/P%U\¼zRnCRF-P<P\9F7f4RKU#nA97>-Uk{PdA2uMZUMAd-PA*CRKH_UpKFRd29tUP-MAF<2\H\H9>9HAAM%A9Rd<W2*Cai4CHR/4#(K/P/9>Hs*PKUR/F7kR4CZ%_RACZZAU\MA4\FFAxRR_K2/-FR7\KF<APR%C(i<2KÅk_HRURFf/<f(_Hn*a7nCFKAM>>*ZZ£Ì}PK*K-<CfH44UZa­Ð´ikkHK/(%Z%-ZK>9FP>>P2n72<CAd³Zk\>7\C%M9(MFMWRKM>(\#HARa<M¯¬PdC>>Hd/*9<9_44#4Pf\}f4__Kdp<PAafR*aFWFa74CPM(7>79<RFApa*MfK<Fs_H_RF24>sCHd*n(K27/9f2F<e°RA-HHW_<9K_4>n>A>CH_FFFF(A/\-<UFK9-A9U4W_P<ia¤°kpMMCUdCi2-R/4KP7-4HMCF>C9\AUaÀM-pPaKUKaH\Z³¯Ä¯Ô§¬sZ2p4Cu<KH*9C9PRFFKCaRMFnM>\MC>**A<#MZaFKKaRPKnAAM7M7}Hxz\>Z9PkMaHa\/UFa4#FKC\>F9>#2\Ã}MaCkFHCaAKkKRF2*>HWAZ_zaA7i<*PaËvKMACFWP97Ci>AMA>PZ/>MPH<U>4¥iK2U_A2AKZ42><C<HRk99*4#FUM H4AK>K7-9<s7\H9d/k«zi/(CRZ\HRU*#H<%HA9>KR>>\>><\sc«a-ZK/9a_uzuÐtR§³©£FiiUd\U%/>WdP>9P2A>_*HFF2A¤nxA-A7M9/PCA9*AH/>C*4M/k>FWPpFMH2/C><d4HHM4K#79W<4K(k9ZZ/¡27<CM-HC7PHdpdAM_ H(C9>KKCPCU2f}_M47-U>C_s9-_\-7U-2ZUFFd%\2A_Ðz>AAAKZFW/PRRpaHAPu_H42UA*FRdA\9UP/47K_F/FKPu£FZAK>UM2F2>2299AK-(}2Ps\H97>KaÌ«pWPM2<pas¢§¯KPHz¯[}fCA<7>Z>2CHMAM7M/9HAU2x¹npACW--%PR<W2K7#F*R/WP*HfxWi¢_>*C97F#M<>MAd%97dPKKH%<4R\\«}\*<AF9A>C_>ACC7>4M9Z/A-A_C4/2\iªnR7C\Z9K<7R*fd99*<AK<(>7Z>9duzMa(Hk7P4sMxAM4W/d/UC<R>u9WRUC9dZ29PZ<MWHM_Fk\ÔwK4>CM4\U>>UC>WHC9M\Z<A4R4sAHdt¢MF/Ux³ÌÆìµZsMC>Pi¿½¢RZWMFP/9P74MACC(P>*WA}£¥Æ¨vKMPKZP<\kKA>C7ZM29Za<n9Ra«us2>xCM4</C9HCnAFF/AUF>WZMCAP>_*U27%<HK-Z(aMPRRs<F/H*7ZF9HP´~>P9P_F-\CA>R97Ap}_-A/d94>H4avPA#KU/><F\9KK/(A2AW<*2aR2M*R>>97\KP><Kx_AM7H±xM/F_/%PRA7*F>PPs}K7AkCHP-*%<MH¥­z\kW~­«¹©zZfd*74C_Rn¶upW(7K U/>RH_%>%FH(<s¾Ù¥{Ck-MK9iF-CP7a<K>P*2AFk2>UF7_KCU9di/K2(9P77>>sWPFs<4C<ZF%4KC*M4PP9P7H9W<<F92HF<Hp\>}>C>7>R7PZ4PA7/AkU77CFP4Wa¦dA*R22Z9/>dZF>RWHK<sFZPZ%pCsC#UU}HMZpHd-FdHu£UkKd#UKUF>kA9xHHFHKuf-><WMUP -s£¶®§»ÆÂ{dP<ZFAnP7<AKfn}§WKZ>/FdCR79FA9Hdf±}¦RdAFFZW2_/%FP42>>C7AU_ÁPMFFfRM4WP9AnCU%MF>KKK/<C/AHUn\UZ<U%UZK%K<n9>zaW9R>Z47-9KM4#d}pF<xRHAC7F7<*i>K7i<-9C9C94fWHa·Up/(CW4PH97PC\R<-/f\%fkHA7\M29K_HZ29>CsR¨mt©>k/Afa\4i_AUK->>UH\>4K2iA9fHsApØÃ²Ð¢_aW\-MCFMFf_CWCPdW°¨fa9ZA(9MKiF/Pi´«Rizf}¥Ø{7A4xM<%9PC22/C<2\Adl¹¬nuA*_k/Z>A//>A*M9K7A#4FaH(MKR¡aHCpMC-MP%>U2>4F7a27M*Z9M>d4RHp¤Àz7\KFfF*AR-U9k<KZFAP\A/CPUK|RzfCH\AA\aCPu-F>PKkWn>*2W/U4MMRH>WKAhu«¥½°Á­»¡FK%KR42FP4MP }#CMFM/_nAKCK9Rd¯ä¡uAH4K%2HU#<FW<CM/ZHu®²zpA2R4\_fM¦iRKii\pzÈÃtiMd>C-2PF4CFP7>WM¬É¡yiu\U/C9aK>A<_C*Z4>2#CnC<PikF\-F\U>/fRH>Z}ZAHn>AFF_xf>HCCM~¶££MAP/<H-K2RZ7WMHHMW(ddK_AU¶º»znZsWKRMHMH>F%a2K-\7FMiCW<}xuv«Ëripª¸_/R<C%<2/CCCZ_W-K_HPd-7WKdkàä¸£di9K4>--AAR42H%_/FZ4>9F\¦¯½aAKA99iºÂ©\HPUi-<AMP½§xy<_MHiaW4<RR_df´Á´©­cZWZf4aAKU(*>P-pdHMA4fCKuARpKUZK<>(P-(<<(UM/ARM>HRPpi¹¡m½¥f¤xhAK2*2<-/>2MRZ/AHC_ §¡³¥µ ®§}~n~p}\skd9UCC97>na´º¾£¦À£nHHWP2C_\¿ª¬½R9-A_R*<_29K4*a2->2\Pin¢îèÓsMH}7>CKUPKZ<AP-KFP#RURRA9Aiº|UWWz¤Ð§nfHA\9ZUWWR-Aax¯²»pzsK><MCKCddÌ²Á_nz©·u_z>CAHK*P<FRWnMZAR>dWK¯pZA_27F<FWF79KK<A<nHK-HkR>4_M{Ã½pns¸pf>\<ZZP(M-HFM/MR_q¾Û°ª_a­Í±³²¤¥|Z¥ zH uÁµ²fvpPfxaKZ99UA>f¾^s_UF4*9M7ARC_K>FZ\p®¤£«¢Ê¨uiA77WZU>CUiUWCC4U7 P9*UW-a«ÁÊí¤s§´Ànk9d<4/PA>ks7R>f­¢pnWM\AAFpw³·§kRfAdÁ­\Hs4CKH/\<HF(U>U>2\kkRA<9_WZ<_ HdPW*%P9PPKAKA4n¥ÜÁa_KPxs¢¤Ñ«~s¨zdRpM2F9/UAad~pZuK_\HW®ppUtÂwÇÁ­ÓfknZC(PM7MCd>7W\Mi±º fiC-/<\(\WF%dUp[ÅusWPU­À~\dH>7K\\99P*aHW99K/A<44WWM2K94axÕ¹ ¦Ã}pa<-</4H-FP4CARF>MZ>_²zssUHC©·°fnWdZ>/\C~¤½¬Aid_7R<PfKM27(p%x·}RPUW>W7<M/<aMH>WWWR><WWa7Ö²aC9>PZAxÇ  ¡}H\FH9aa}´k4HFRAdHH%7K/\WfKWqª¯ÅÃ¢À_s\WWMkd#WR M44*<AR4Z-KWsÊkCM9A-RCaWssÄ´²ux9<AkRF7F>WfR>MPM*H_#fnCPUFM<FC>FR9>k¦ËìsWUR7-P>#WCR7\sC-W>>/>U¥{¬®kaµ×HM7>K7HZPi7Kd}¦Ò§¢MKU_H>/ACR Hf\U9KA9\Z7P-W(< FZM9KCWA7h©£C/7FU\<K-x\_¦Èa9sCfnr\4RKHCA\A/9</KM7>\7ZKP4Udz}_Ma2H/aW\<7<7MU4H7WH<<aA-MWn§¢Ø\va2Z<dy¬W\UKM_d%Zdu¦f9C*ZiP%W7RHRP9/FHd-F\HK2>U-4-H³aRFxKUCf>f9P/>4-H>-AM>2FiAFz´ºrÁ¦µ¨9*PURM9Ms_U9KHR¡¬È¿uRKfKdH<<Ap«dKR99KUHP/A97KUKU_iZH2_ pÚ¼£F>PH(>fKU/_KMWÅÄá²£fn¾ra>PMZ97C/*4<Ad\<R<ZHHZHZWdH4>H/9-7KFC222-<K<KAP_HC<7*9R<W¡ÄaPkzÖªfMP>9RW4MCsdËÙsH</KCZKZKaC->*C 2#KFC>/UZ<RAa-¦PM*#KA-/KK//ff>Z79<AARnPF2Z~ÁÇÀ©paR2*_FaUCA>WW\Z>PnUHfÌ¥À¿zxaU\kHaÞ§sxKAR2F4 PFZUHMRaF-9Zno¼ <R4-A97KCk2AP7FFU\>x¸ª ¤¿¨49MK7\7H#HUaRU<7R(C<n_/R-A>Z/HHRAdPkfM-4<4K9MW>K9Mp_HC\P/WpZ££§®¾·±r_f99#fkMWP*UZ(P¦®MWH9CF<FUU7#RWf29#99UCC7K4F#MFfvM7P<-K4KZ/>U7uMW\%M<A94Pf>PHH%fs¿¥4CsMK<U>PUnW zK4<<9\Uip¡º½znaFzÀÍÌÉ°yi\H7KWnCkW%Z#FZPU¬¥®_M<HA\F_ZHW4/ZKAR9RCi9¡j®¸¸¶sMZU\_C49_ZM/F>U<p2><72*AC2R#<\%<W#}-->RP C7/%9<<aPW<KKFZdPKd*sz¥­Ë}nRHiPPM97<<22C\PRAÀiMW</ZK2H2Fd<MdFHaU9>H%_72U<CC­i_%>CFZ\<2ka\P9\H9<K-WHF/7>dqPn2W<KF>W<A>_FM9CC9A29UPHH_£¨¤Ãx|Ä¥Ó´­¾MdZ2CPFUH#2<U\ÌÉ¯w/2AF<F<<9%d_R/FZ7(fFW7APPÉØß}fKHR%K\KF999P2KRR<\FHZ2/F4<W7-/<Fa2W#AUFdH9%K-4R-9/92aRUZ7MC*Rfu M4M<d79k77M4KH>PPxKn§AKn72A<FK_a2><>W/W4K2_%4%U_*M}£}WnWMA2*FC<R_ MPU7%C4MM*f7AMKMKpR7M><F4<ACPMC FU >UZF*7KKWåµ£¿ÃdnfRin°¨¶Ä¶_ZfZMHR7M\u|·zf\ARKkZR9CFHKR<AauH<C/<Cs<WÄMMdHPC<<4PH\ZZA>9dZF7d9/M<aFA_>*WM2RFH_7*/A%f<>z\xHFF7FMCk44M>K7KRFr¸*k>MZ>KP9A>-/M4/Z_CfCZ±Zd7/s29HA<KFF4kiPCCHCC_U(9%>au_/K/%k<RR/FMF4MKsixF>*-CiPFR%°¬U>K<<K#UCRP/#_A(P<H<UWPAAPUF<W¡ÌÇxxPUa_AaMUfk½¦½§³vWU/d}µØ¡i9C#CAW%FHWMifAP><HMM79R\AHa·uPd7<*47Z7PUH>RsZA>iM>RMPP<<AUAZA<F>Z<HFMAUHH>RCa9R<92CHFpK2-72/FUa}CFMRfKFA<M> CAC<<*a7U4¸iM<KRCKWCFF2sAZ f4#UW 9PFU2f¼§R>W\K2_\9FfP/2KRFsC/MK<Apk22/\C7¯_kH4AUZU99KPdap-a%HK4RMFC-%WHl¨·PdKZ9>Z>CMRfzuq­]W­ØdKA>7K2-uP4<AW_-\KZRF7W9-dFKHF¦xM/P9WPa7dH#M<F(>RPR%CW<>\R<U<MZR7(7<W4K-MU9WK49RKC>Z9>pW72>9<PUFU(m«MAUR><\Z>H4HW-2/Z9ZdMP|ZaZCKKP\FURMHF \><M2M%H</UakMC<2CHFP-AZnP(\WU4FUH*UK\RWi´_Wa7\M\aC-WR(kA9A>(W#AFnp/F<<º¾ukHC(UC4F/Ra/K/CUFWpµÌ}_>U<9<MPKMF>F\K/F##MM(iC9<zxÀoKCMKWC>7K%\U<>R9PA94aRFCUW_H>PK2U974UPMRRKW7FCP<4W9HUZkPPCaAA-*>auZ}¡}iFR7AH4U-A_AA_W*MAZCRn7µ´}>/2\M274AH\f-<F4iAaUPK%UCKÐZPH4CA/A/K<CC7<A*PA>ARi29HU_HZ>¤uF77KRM>77PA-FR<PP9Z_M<P AZP«vnCpA>FU7HF>W2WU7H>K*<dµ±­ÐsnMRHPAH>%47_A4Hk2942Z-H2MK<\ 4-U¶CkP7/fMaFHA<H-AW4-2>FA-UMK_Aa 22CA9Z*ZK9-WF9PfF>7H4*aPZC<*2F49HF9Hai7HK<(RKWR>ZP42RHRRFU4K|¶9U/FKA*/F79HK/saACA2PKa>MiªP\\%CMxFW<i/Ca>AFA24>dKM7CPFRM}l²rR>WCU<R4\\MUW>CA9d4*7U7_ZU<u±ÜpM<K92\aaFH/Wa92K<\AMUdz·²®nP%<MZM<2/Zn2<7/pPKdMHKHH7RWHPCfo·RWFH<9ZRZH4UK>A9KA\uF74FU-%9K<a7H(/-<PRRH*</iaA\PFC4>a<RHFHPCKRAPauxsC<2-/A-9 4H(*MfkHM*%<7Ff½ªk%P<fA>7HZUFMHU/C4<iF2FF2­mZ*WFU>/C_H9F_\RUPACC>W<7*KAan7*z­µxF2a4WRU/U(FF2UF\C>ZaHU7RAP¹y\<7<F2CMUAsAUM9(4K_<*z_Z«PU>AFC><W4AsFK>ZH7M9d\A<K-9%7nAsiKRxF7RFA9>9W4HHRFK_KHKA7 >9R-(2pKAPKPF\CF9R/d2Wi-a<H4P<HZWRA<RC74Z§ÈU4>>Pf>M_(97772WRa_79WF42²ÙiCRA<PFxR9W2<79a>4C kR7M-xxAA>4M-2CP9z->P2Z(\WZFU-Cx%HRU<U[H*4-W/HPA7FZR2F*FK\ K<9MK<_<i±³£<RH/<7>W#K79AZdF-C9UP97a¼}kCZW%992F9HAC%92KC>F <A9Z<kW2A<M¬Wx\PWAAi%9CKpP</\<HUk2(C>2/</(CW\FU77s49#Z4 FP7Zaf9R<_*99**<uF#7HCM¨Hd n<4><4772ACa2PCCFF4AU\PZz>C7UPM7F*9U\C9H<k-Z/PR/AfaW9_/KCUFUWPFFHPA>\MK7/> KkRWK-MR¯Z94RC9pu%>4U2>R<\4HKMP>_dPRi\Á_AM99Unia/HHU9#F9_K9a2KM#KÈÀu2k>F(W>/9fk9\C*-PP#2/FPU9R2K/PP¹zMi4*4MKPUZFU4R7C<%HU7-H<_\Za49i2\A7-RCH<HiK<-<K<4(F<MiP9(4FM9A-\A2Hu CUC>4pMFRkK>7W7\CCF<4#PHUA_ØU4H pKZRHHA_%7H>sKFR7/UMf¯e_URCU7K<UPRC_M>M*F94HAa>C(d>AAH¢¬\CUf-99M(%#7(<244/Ai\U7MW<Rn©WWRZi9CA9HkC#HPH>UaFR9(HR¤p>(#aAiKAPF2MPKF<K aP_AKFFK<KWUw¶nUUW%CF9aRK>>F<P>M//F2C\M/9P/RAC-MKF4F2<49iPKaP<HZH*WW*iZH#n s/W72d£xd7A4<k_*CKC CC/CZCW2>2#aAxxÇpMZdA>d(%nWAK*pR977C7KZd~AU2F4/97FCFPH*H<C\7H>99HR>7RK\dµnPiWWR 9<9KCPM*Kf-M2AaCUMPaÞKMd_44>n\Z>UMM7CCFkA7PA974nC>A<MPAHfiHF_RiR7_FHF<PW>%FRR%\Uª¬ZFiA9A<a->#<>FfH_AkM\79uUa99H>4C7RCKHH/ *4sA\FF9>AU\\9F Za7/PAHR>i«vnCCa/\-sKF\/CRCaHd2-uF%<-9A/ëfZ/R/%>Cd(UiMUC2Hd #HFaØz>7p/CAAA>auW-H4k9-7<F2i(</AU}\WÄ¦K\idFA>27A<-#>K7W94C<27-Fm¡Çn\U9AKKF2><WR4<UHCKHFRCR\<\KHï¨WMCM*KWKKCAC(*F/UKCR<WUCF4-W>*j{p/<<42kAFW/ZdKd%9nF>}(27ZH7C\AC>-Z4 7/>/K2AFMRMCPKWAACMUHM\/UC\FMW»ZM\4f_-WRA*i*K\F9CRWaF7dR>Wu£ÓkHdPZ/\/><nFAM/MZA>\4MPf¶§n%f_MM4U9A>x(W9HC4KPxC7>u2FU-RKuÔÄx>sF92ZA4_9CWF>#%fRARu>Ps²Rf4kKA<9dHH4</*a*aK2n97AKWH/CZl´qKiA>7CdKCM\K<--(C(<7P#a<\ZFn¡oRHp>x/MWPM99MMiUCUU>i_%H_ZH\H9PPA7a77_4M7_HPAF>W9/HH2%}Cn/dRAZWHA§aa9-f7M\/<U_C/KH%KC7_Z>9C(_R¤®dM/\AMRKZUHW-/<R>ZFZuW§msKMs_*9/U*2CK>4*RWRpzM(>4UKHHÆË¡®~PCFCCW2*H>AFRU\ sR2Z229Æ¸dCF/Ka4W 9FW<R4R_CC KKK_K7P/K<kf{P/P<>C>FA4*AH9\ZCUARZPC2FW_©KR9F%FPUP<<Cn2Uf4H9AAPdKM%KCPkFa-KWMd AFKPRk*P4/MK<HPAMP\RdA9FM\fy­x<P/UAUCRU<CF9ZRf*CM< (4KAU2WP£2>p7**K*9Hf}H42K74W}l¢ WFMHK9>FP97<dPiK FA4<P%aUpd¶Ä°¢É´n4PMF AW4>U2K7\P/4U2>¦À¾f_ZFR2P(/7U->F%f7>R_7(HC9zZCdCW§»CMU\R%H7<U2AxU>R7CiARM<%Z<A\¸kxK<H<MM4*a<4P><2a*>HdAKd7AR7C9d­}sa2MPU**C7R9AM%H2/K9P-R4*24KRn«¦piKHWCHM\A>-*KRF_\H7R-_UHCWF¦°§RF>pC2%UM(C|H<>Z7ZxÇ ²¡§d_M4FUWCfCC2H4k<WPP29FHfzÆ¿}udrz|M/W*/M/2A7M799Fs<9W¯¢a\W97KKK4ZPCHfA<A%HACHCHzMFRdHAMMµd(aaRCR4KRR<2KCUPUM-4Z\2M*Aia<2k-ZFU_KR-R\M*dHHW77xF(F\k<K/4<gw¸ÜszAA/<%H_dMs%>49CKxFA</MA7U{n_Ri7C#U9RCC4><-9M%2MfW-CUM/C7¨tW2kU/A/FKAA*RRK\«³u¿«vxxHM*7C9UC-A* R4AW£¬d<FnM¡¢­YuM-KP2P4K> A7-4C7FdØnnKU9H/FsF 9Pi994-K9C#492\M<<2RCF¢«dXuU_CFPPCf>/RRZHCMZK9<7AH(p§nA_C**iKR<nHaFRfZAUMK4A2UCRUPMKdqn»¤¾nRH<f2>#PZi7F>>7#<4CUMPitMkA9%7f-AA274pKURC/H-4>>>UF94pz_>}WsWURW\MA\pnxÓkkWnu¤Êbn<ZCKRWFC>(W<Ha<sË¿iKRRd>U}Z2R\_>RK*UCufP2PpzW_7AnaH<WF7>9fK MHM7R>HR<R//K99\fs©¹k¤|dRzpUCnAMHKUF#MH_<Ck¬¦FCZ-ZA2AH>R9M>M77AM4R>>7K<9FHACKMaPf«µ|¼ks|dP\9RKA4PC22/<u\2PdinU>FsMMF9K>a\dsiKP >**fM4F2A>F4Puä¡p>FUa_WHF9FÎ·zd9<\Pdz²¬lxZHU_F%WFPKÉ²¤k}RHU><F4>ZPiæ¶UMZM/C77KAF<9Hsk\#W7d(<>\FMR<U<9CC/W2>(/Pf%(PA\Mn¹§z¥~¥ÌÄx¥Rpadh}WaA7PCW>MCuaKUnRM#P-U<\HFF7iH*>>RH>9R 7>AHCaRKa<ku£½ÅZviRZ>\ZRHPKKUM94Zli_>A>>FUH72_9<H4MF/-dFFAF/<ZkH9â¼«¦¥afW¯nizC2a*R2a#Rdxº¡fRR4ZCZu­w§_ZWW99_ 27<u>z×°skxMA7KR7>\R_HUi¶}xP<<(>WCP/AU2<(<K<>ZFZPHR<AC2P9\WWMxyfRazs\s®­£´}¤z wAp¨ p7RH<>/CMPHU%FU2M2UR(R<Wp/H9kC<}HWWF7#HK_zK³¸ºnz\HA>R4MRW%/RZHZMnKZR4#WKWAWUu*W2<duMP-</AKAR}ÔºÚ¤Æ³¨±¿½¢Ýn-\Hd9CUR<<fMf¦¤°§pp\H¤¥¼¸xZWMW9_/7P2k9RaFaku2>Z449<iCAdf_>7< -RC9A>C<(>a_U7>sfKAH>-C\9-sPi¬i*AUf>/dCMn_n{´¡¡¦¸¥¡®­94CaC(CKa_>H<RKkkCC9M-2W4iA}PFk7H2/AKf9*an_9¹±»»£saR*HW4ACPajtF4-RFK>/CFUAUZRW/M4kPA4M%/\Hs©¹º¨ä¸Å£³æfÄ·³__9CW9WpMCFHHR2WRp_u¬«°kx«ÁfCKRsWZ4_H-_U7<>F9Aw¥ÚiWKA>UKF_PdU¾uW(fAF4P4-U9U%K<Fia<FaCKUM4<4F<2PH}kÅ®U9RCn9FZAZK-fZ*R\fz°|_PywÂµ·ÂuKH7_RRFKz<U4MaR%Hk\WAsWs]iKa}\_CfAA>*97R<H7PzWndiµµ´hF\d\RFZ°}WRH-p/RH<42(HU/7RHaFZddK>C49ZW°¨´Ð¤}oR|¸ºd_\<CFF><(PpKK%daMA4*u_«©½ÉÃ»¥Pu\#24Zx7>9A<UKa79/9-n¸ZFAHPC/>HH¼H#<PdZCWHZM7ffPi9K-(4dF_>/KUaUkCWs«¨PP7<W>*2CC2-FK7F(Fd\aCKM\nFP«kU2kCaFPP>/Ha¬}ssuyq³Ôv¦{z<f97R<>R>4WA*x%FFMrx¾±°iH}ãÍVCd>k4/\HfKRH2HKFUPHW/M\Z*UKk~°ÁÂ¿¶ xPnH®AR>H7RW>MF494CZ_CiK9<<%_´Õ¢}nKRZKsF_C<C<CKa PUaAPd_~ñª\MdZCaRM~¾xCAf7-2(F922*4RMA//_7/HW2MW4<A-kW¯RF9H2FAdZK(WU#M#<CW>7UFMFP\CHCCPvºspMukUz|pÇ±|®¿ªµk_kzM_iR/-KF9R7ZR-A4RKRMpd^sn^uË·ÈðÃ¥}KxF>KC-R749H<i\ZfPKHZMCuyª¨§¿®¿~f¸òjz_KM2PHdPKM_<C42_K/7>pAACsxÇPUH%CAF->C9R<FFCHCUMa7MAH£Í¡~d_¬® Rs74ZUH>k_7Z9Zu< \MC(<9iPAM%CHKdPÇsUkM9224942if%AA4>FR-ZF/_U(/f>7MFC©¨À¾¬±¥ÍfkrZu_ZRPA>->PiM4s<7<UW4HRFz_4_7ACFMZC\Hap¦ÂÖTr­·°Ë¦sHKd<WM/Z>AH-RFAPF/p~À¡·­efxfuÆçÃhCCRfM\KK-2>n9(C>HA*(9-M(dpÜkAHA/-HKHFFRAM/FFfKC>UZ>9diÌ°Ð§ºÜÀaM_AHHa42(HW-R(x9</44 dK-W>(C-²Pa/KfdHZPFA4fKFnHR/K9dC7_UFM4Z >i¹Ì´z}zk_xiWx4RRaPM_CU\HPCH_U4AH7>R\W2RiKC*p_2Z\UK/A}P£ÕµkFRh ¥uPZW%>P9U9WPdaim¦¥«<RRA\p±¬âäÕÅ¥AU-PKK_MH<_9Uk2\#P2<_A*-W2C_ÚÜ-iHWPM>/RKCW2#_ZPHA<A>C4_u´²i|naw}¬ ¯lkWMPMP ->F-(HHA%>_(>C*>77>KUP/RssÃdd2Fa-9CA9-2Ha2HH7K*f<>MC9_<FMHAFCKfªnzH7HZ>>au<ACZPW(AAACAAnK<-CFaA/MA92MWH</W AW(9(M7CH¯ÍiPKCfPR¤¦®nk9CH>_(A>9-PM«½_iFA\<_MKxz¹Å}P2iHnCR#-7_A<RK<FP-7C4KH<AM4f¨yMC<MPA4KC>M(KU<_KH9A4ZFMªß\p>RZHF\Z}n±ad9AK>UdZR_AH99asUAf#AFdC9-xkCPa4PAHaPM>9a_KsfHPHARA>HfU>KdM>A<4fCWF7MaM7/C<F%k9FH*R/*UfMuM>ZR<74Z\%HAR-A<7UF7\49M>MW<<>ZZº·uKUCW99UF¤¡µÅu_PZK4>\fÈ³pPK(9AKU7a*\\¥sUM-KF>9CaA>fCCM\\/9UAMF_a>/RMnk¨Z_WMP-77KA9A4>RPaRCPAaf¦}FHC/\_W2d>ZsÊ¸9P4R_ZUdWFW/aC%W_2CARP7PP_MkWF-PP_H4CM/(WZ4HA A4KK2(M>4C>CkCd4H7¢au-\FMUW><Z4WMsPMRA9UURU4ZMH4%>F2\9(UW<F4>->R<W7n_R<2W\-HÏzRk9C-f2*PAx¨f³Ç£xUAPP_~½­³x>aM-\(%FU-p47iRs¾ÇaM>>(9fd\UA47Aa4MCCCPaAfPR2U\MdK/UWKP<-R_}-Za2Z#74Z7MCa²ÇdPfK<<22R*d<#9¹²fC#kf2P(H#C>F-Wd74H977>K-U±KA77FC>ZMM7a/>CCUAM9C*W9%C\C\#A2W7µRUURP(9FM7A_R4AUZA/R>MHAHR*<*R9R4HWs<4FA/CAWAA2WZCWKfPPRMs®P2->WM2HP>\F9M¾s°t¥ÕdWP>MM\KA#ak4MFMM}±_u4_aiF-C<ZK94M<2W<aR4a KK-2 /\WË·WFA22>C2\7_MF992*A#/4Z¥£§\4ik9WMFURMZnA§°¼/\ZHF2UFC<F/9A7AZF/nWMF9_U®§iF744ZZ<MiZRM-F_7HFHCz<AAdRMdFC4Zs|K7(Ad2k<7W-W>K>F4H\MZF72CRFZf92A>dU9URMHKMH\9Pa9KUFCHp9Fd*WKK<CRHM9\-f7An»¾«¢±{Éd<R--ACp_CZ}((Z#P/dP_®iK7<AfF*_RdRC<Ri9CW4_9CAA<s/9PµZaU(RMPZ<#RH \_M*/\dnÉµ/AWZP4M7pff*KW<\ªºxUMF<9<U_#4>\<CHC9M>ApUa\Zp±U2F->P<A*7UWF9Ma>H4C9ARUAApRPCH/AUHsq_%>PCHK9PPF*F>A>>9x79>UPH>UaWA/9Aa7CM4U-RMHCpCHCMU_aW}¬·zfK*uRRfRnkF(P<CKKMk²°¦ZdW7PR7MH4/dFFKK>Mnn*M\h¢<Z_>R4PF994s<KMK%2RK<WZ(A\RdWM©ÁRA7Z7C<Hf/_R->#AM9H\®kPF>nKU2W*9>KU>H>| ­URR<ZHUs%9AWUFA-C7U_#\A<u¬fFPCMR7AK4<H%RP< UAiFZC-_7MZM>_K>_}¼xs9HiP7HP%AHC499<P<K<FU<HWMk_7CM\HZ>*Wi< 2K/#FFZC99KA_<FMÄ£ÜKd#HA%H>W2Z-C(MKMC_M7xtM<_FFKP2C4%7CP<H\/Z9HKRWFK92RfCC%U<(9AW7AKzCUAPkA\/<Fs·ÃKU9CAFR -->%>MU#Zµ­¡CF*RK9(7-779MU2H4MWÄ«_*W2\H_M/HK2H-MKR>*W(4e¨s<>7HW-PHKK/C2FRP>2-n4FF/P7(K9>UH%FMf¨29*<KHF/AR<R#-/K<UMU*(W/>_<KKMK29FK2WW9F/iZHF<4C\/>_/Kp¿ikPZH2nA(aFAP44_M%>>dRz¥KW/4>MC<F9H(ZRHAF7PCffC}£hPH<WK<7**H#KWk(94Z79(UMFRPnMffs±a7FMZ>F*K9fZ\K9K\{z}sRUH-HF#<pFCMM7%aCW>Fk©¯Z\MMP*ARW29K\U2d-C\W¤pU<RaCdAd_WK/i}2WFU_HMK4K>Hpk>9sCK<7KKnH<<(AHPW>A9Fn>*>%/\\>7-ZK7%2M27U7M4Hs\>FHRCW7<K/W47HR\HKWZ4PPFCK/i%aAAk_*7A<4<ddCWFFfM>2F<F74UkZ>PC a\<aa«aA>/MpRFWPFUC/M4sZA>FxMRAZ_U/Mdx*-CWK79U%K>WaPF\»C7A*9}Hf>A77<p(kA4iP>_ª¨M4P>ZFPRHf9/UUFp®¨kdf#7KPR>MF-42P<\224-_9\%HR2(99(RdCf_iWMA#nWC9\9C9>MAMF>HFHM#PnxUAC<AC>AAdFRPMFP9A>C> 7FWA9MKvKWKZ>7HC\RC-F>C4\CH49Fus\Zi><Z9WiH<AU7M#*MCK<ACPzºs¦(#<KMZAC>/%WK<9FA7_4KMC7<ZCKWxzRR2MW2/<KaR>4HP\|zU/9AFd7R}F9PKMK*CFKfH<Ï¯iZ>x2<RWHRpUfW}pÊ¹Ü×Pfa7a9<UKHH2<92#9Z\RW<W\>MCM%(4%2PP\iÌRPC-%PUHZa<2HKU9AAC4_>4KHM4 KdM22AHHkK-P2(HK_U94PM__UCRp¦£H4\KUFMPWA-7CZ(*Z>zM<RxÆR><<CFHPH/<UPU_PF/CKP\p7M_KA9C-947P_WZ%Z_A2FaHKWW9u<A<HM¾±uAHF 29M2fFP-<ix³ªnFH9/CW#PF\9PZ9UCKFPW7nCWz³Fixpzsgv´ÇªÐåÑFKZsMMAZFd2_<2a>>4<R%4(F>>Ua4>/A\a¢}7AAdR#*W\APH7F7UCP2-9R-Z<PF><<Z7>92k9>UHWRMAdHHU--Z#CKA^ÅÌnU>#RU_2HdKFHC<HA2M <9CZ½a\>A4FF-K*Z/<7RF7*kAR/R-M¯WUZMPdR/dC/H<UA(a<UCsC<\H#iH7CW(>C<Z#>R(Md>K_j Åk\99HKR2CUR79RWMMKZ4<zK92<nk£­¥{¼ºn}t³°jU7Wna>4<*KZ<944RPRFCM7>HC42/dP>fxauÎÀik9<H-MWMi>aUHUC#dRH#92<97_94F**9-F>*%CA<FWM42KRC9Pn<dCt·oC/Z4Fi%aUMMf4_WU<>-<(/_¡}Z<WW9<>MZ/M >HHKPFK_CC/Fu¨´\_AUMFP\WCPC9//2KZ<R>\U4#Kf/4¬pR7HF\>RM\FkZ>p¨ÂnP>KAU-U<KMHZ994%9>2*F<4UWM7PRpÎ°Í£ns\Ru}>PU\kHkË<UZ9R%ZR%\RMZ>CUHkR_PMFHH9u*AdPuq ÇÆZ_<PC79ZsRHdC7A ARMFP%9 aFiKa#}A_ZC*PkZUM>4/P<K<4/KUap<WCK\9\KiRHPH_FUMCiRR4\kaPA_9C7_#RKxMHP79KUUFPCZijZ-UF<2MMWKM \(K2<npZnRZKZ>_KUZ9¹FC2KdCCnZK4A_Ád\Wd<7(>H-2u9#2(-<#CP/FW\%/7ZfnxUFFnfpnCR/*\RPFk¨P/AKF4W%MPA_ZPRsF2><n(zH\W<KUx£Å²fÃ°MWUM-4C\< \_UUFFF(U2UK2<F2H99C\AMCU2MAMKZ>R/dFH/RKk]_i2i>C/R_Ua>_dZ<H-2CH_FPZZRK*FK-\HP7%RWUH*sdFHR-F/MUê_-ZxM\UPAKifFR9A2FUHUP*//HndÃÊgWZFR7C>74KÈ³|U>U_HHdR22>UAU>CC-KfRsPaMFAAHx|suUfFRF<AaA->R>>AWPA±µhAM7AP<PF7WUF/7R<HCZFa4fUHAR}­¤æyfK<¦FiKMWR#dKCCZiW99<UfM4P74MU UHsPHP(RPzM/ZHM<PR9M\CC}g¨Rs<2-UF9>CAUp99iCAHM2/<¥pF4<p\7Z-9P2kMCKZ7MW4K4W42K_R(K7MC9HMFk>k%<7#2*-24M/W9>ZK_³®µaRi\<UZia¡àfHfA2#>>2-a\*d-PH>UHAfF/d>RZu4a~>FA7FFAHRM>C<K\>99RijÌºM>CC9MF7kMK7*HMP7dFM%A_Uzk¤Kia99<KM-ZdRFU*-pHFHAFMpCW79RMFZ947K2 C>dd>*>FCHM<KMRkºK-U2UP%iCkWRd<UWP9PFApm³\>UaP_<>>K>Ffu<2CC>MFPP9RUk¤dH7R*MfHAZUKu#> \/F_CA><}§ÀZiFH2\Md®µsFUR(/M2MPf4>PHR2KH4/C*HzMR<afÄd7Ada9RKUPn_77C7dUFWHip«­MFn>/M/>79HWH7HC/KZAs®²s-4CZM<C®dF/\Pi*2UW2ZR>x*<<_HdAC429<<Kn9dH <HU>A2A_PH*UACWÁ|PPKd\#P><\7P4p\H99H4APFµs4U9FKR2>*Pf9PRM-A4%A#7M//uÈp/KCCAFM*C->9>ZZU2AM\Ca2_u¤Ü¢Pd¡¿°kp§Åpp4R%PRF4U\C<P4*F*<a7KH/A2MAC4n¥}ZUAMM7RPHZU\PCAR<7MUfp§fR>RKFZ7_7>-Ra\<HdCCv¯nKKZ7H7/><CWz­Å§KP4U_AA_H(aH2W 4d(-PxP-A*/2A>U<i7MKA*WMHFUZRd<K_ºWHi#MZR_#(R*M94\KC7UCxnPFH9<C7*9W<HUWfF/9RHCdnuFvuuHRMR9/<Mi929HMAF7PC*FRPs¥}«lZdfRWW¨©²ÆÊpnUiAM4\A\((2HHPd7A27CZ>-KMM9>iºPZPZf>__f>>ZaP>2F4<>KAR©£P\/HR\H9i/Rn_MP±¸´zkF>-<-9<RZMAk¢dA%R#PF7\_d2WK%CAMCR>>2F>/4<79FCKC<2CWK7CH<AÓFP/a*AHF7 CiZ-<HZPR2>#4Ã½VRU4 <9/UUAP494>*_UKPa74-F\a Z A7R2C>P9AR/<Cp27PR>P}¤¦·PHU<\HfPkXÄÚº}CUM-d\/MU<RPHMMCF2FUHRUKCU7P2_~K>W>K2FR(CHd_%aC>-74<KC>fXÈ¬k<AKAAx i>ZZKP>a¤ædnM2/AfHRMFA>aPCk²m_A*M\PWi/MC49K-RAKA7R>/HKR FZWK<M4HHM<4d9AMH7HnÉªFa_d>(UCd(K794P97W9##C9Wa¡_<FWA<KUU2#*4R>kUW7 UKuC<4A/i¬¦UZH\sRR4KAM<Z<P7<_KHÅ»MaR>MCCPACHPMAfÞ¾Z7_/M(4AP<FUC7_(9-2ZRA/2A\#nUaU£WZ-A9>C_iAC/daM(i2RkUHAaA9U»RaCZA_#M_F9¬|\/W9n<f*7_42RKKZ_n§_>F7KW<4AAK-4<dCxZ(*U2*p4A%MC%A\#Z 4R/HA\79f²³k29nfA7R%#7KFKC9K4KH fP7sxÈ_U**7F>M9KKRKAKU2/2-R9p#\H_®p\H9*%9M_9CFK7<RHnZxÜ¨7H/*\<99W->*AFH4dn~kAZPHWHdM-CC<>K9-PM__*<K/KM<A<£ssU<FMRKU(9*9i>U7HC/7>pMa7naZgFAR77-C*AMÃ¨¬ÖsC/--A\CKsCzMA4WF9}¥k#KP_CPWR97\HF7p24UC7>p>*(/FF4HKf4W2KMMCCH§É2_HdZ\dUC42f/kR2MH<2 <C2U_UMaWPZ/9RHU*f_2<HARFPPK7(M(72vxiRUHUFR99>>4PMWRC>\4AxKCKPURMFHHARµk\M%_<><>_KAKF4C>i<<f<4\*H9Pa}AM27FZRsM_C>7P-*UW<**KMFP/C\n£HCC<C9dm¥¨sk<x<P9M><C7U4dUHP\H-A\¬>FHp_/RF9*9P>(-FAA\4i<F<dK\HKK%4*K_KfP>F*|P2a2HAC_PCFF>MMiC/C<#>WHdk_R<C*RF-PRFM/\PFHH4<PR<R-H>pÂªÊz>MFd4<2MAMª¶RK#K7A-AsF<pi/W>AW/4H}ÀWP/\AW9*74WKiWad_7kCRCPd2PxÅi2HUMM>i>/WHFH4%KW-4K*MM4M>u»xZ>4WR¥¼ÅiPiURKAR<FAF-2<Rz(77_>RFC>>¯aPa#K7(/-HU  /n<W*/2%7>_fHCaKF<F9R>Z-\K9RdZfn7Af__<<9fnZ7#CCfC24HaÈ£M944HPMPpA<}9P9(9aCC/\9d_¦¦Ðpæ½rzRF7FF\P¶©FZ%_9>A<KHRKU>-F\PFUKWU}¯¹kKF(W-(F_UPHK>APMKMHMWRKFaºsZCx2>K-**7Z P7_CF7\RP2A_>2KRU±uZuf«®°Z2R9RPCH<U(KZU#K9PK%AC9AM9(K²\UR9H/F>>M7HM<\KnRW/2MkfKf\ukRixddun]s¨xmkWUC>7<CRCa*A_/ZCK-Z72\a¹ªÅ¼­k<HK-\HUMfuAC<2H<CWHWi_¢«KnÑqqCUMª±aP>s>(/U<UR>KWCAdRA4R>7FM\¬ÇxMAM\A/C_PAW2PA>#2KCR*R\iºU*7H>2<_2K->MPU--PP%iF<*Ad4UUFaª­¸÷¹_CWa%7>/FC7HPHK#F/KU\F-AC}7FZ¤ÀcPA((MA_P7KA7M7_fFa<p}uiiz©ÉÆ¡¶tÆ´ªHW4CW9F/P-WF7-HfRRd>}Õ¡¯½MPAU>Ca%K7CU9M<KHF_Rpµ®}Ca*22}Z^º¯³Ê£¢xfdM7CfHK9W_*MWAa9U#R9F<222P>¾ª\dH4P*PAFFRR<-aa_CMFKF9H´sC<nkW<%_<UR\>KRFAa*WCR2CPAF4#x¾ÈÔ²PR/WKWZ2/4iRM-RR4uK(af7CH49F4A2p¤U2\H7PFxka2f9M<pFud¡È©¬_apwÕ°²C2A#F9x4C<4x4PUC\a®¬tªladU¡x Zu-Rd%H#M#42H27k£Ä»´^_ZFU-R7Ri<*wk¢Ö÷¨HR(MK/W#_H2P>/H9KKF/>P<AP-<>/Mpnì>FiWp_PM9HW>A>*7HFH2<Kkn}- <4*>H/iAFCPdCFZM-/C_7#R9u-PHMÔaAC_9/H4KF-(4UHsAH>aA2\_/%/(%>UKxF¹xn±addkpkTuskauz\F_fkaW_PdÂ\a%<FC74PUKKRs}µ ~q_<CM<9_nÃ²¶\9\WMC>>4ZWpiµª¯a¥sMHdA<9<K<7 W_s¯¶¥s>H\<U7PCCA7AH<A944/a7>Hd<fFWd*HU©xKRCKW7WCPs*<uWC*Pu< pWyPPHAH><W949HkAC9KfA427((HR2>9Z-RAd¤laK9RHF2H-2aA>K7KHM2</U4CCA<>P<WFAWU<#vÐÿ«ÈxqÓ®£ru#KCPR\fAHZR99K<4p9a4ApkÅ³i>>W*HPfpAuÎW_ZPFMW/<knfPR<2W7AUxu½ÀçwkMR9U/>f_HM79UA/Ff_ KPCFZCFPWMpRM*%p27>F>4<#AAdaRZ%C4CM4M<KA*M94AHi-#2F9KkkMkwÍ\FA/4iUdC<-9H9U7A-W2K4W4kU7<\4>ndMk¤x/9-U_Z>HMZ_>K2UFPK>9*%KC>M_H4 9F/2n½{¤nP_kaRU7F7W7M4<9<*>%MCKF97A\f¢´¨AC(AWsxË~¯}UnRH97/PxRFFR_Hi§{9s4ZFp¿Ã²~PM_M7R9RKH#a\A9><F\s»nFn#R</WA-HFAUCCC7/%M4F9*<M29K2RfMUUWaU/HRW/%7AU74>7<_pªÏZWUC/\W279_<FW>RPi>>7i#CH#ff2FH\Rk7PxjAsZd4HWHHC2HF*7Ffi<P\*A7RWApdMFZH9C4PR°¤C/W7/apaPFHK>Ua\KF K\>9>-CCA_4Z2p9 >UFRZu´Ë¿xdiPk|Ì¯\9 zM2P>U(FUdH99<zxx}f_¼­nWdF<K#M4\F9(\W-H_RCF¦oWU>R**RFkF744d2naWFKFFWPMaPH>K9CF*C¬¢W\_4WAAZaA(F</7dP\4Kpµw\4MaPCM-RRK>2>AaAHHPC#R%2P4xU(AFaAHn{s<\F_a-a_UMzM<(2sU#KAPMZH <AR*H<<K7WZi£\kAMUZ47HCFW<P\F>#KPWP(H2KWR7U*HH>ZKpZfHMpnfNfÖkÉ¨°dKHM>/K>97K9#<7a#7UMMxt£×zè{xsFd97R%WHHM<<Z2zK2>7#_¦pRRK7H>HCCHR#FZ#P<Z%F2ZaCx_\7KCRM\¥Ç«°v­}OacddCZ2M*A47kº¤uPP\P(CU2C>RCAK9HMx>9HHP9M><W7FRP_UZ^¬µ<p9>9HP*4%M>nCFHP<Z44FK*MMHfKUR9iZ\iºÉnd2AA-9fF99k(2MP>MnM(>4a9R99W>RAU>AW>2/*7i7F#_ÐÍÃ¥ªu_AduFAAKM<\_<MK<UZPW>PAask¿­¬µ¥¡Zi<>A9MaW*2kA-9H\FKfRW>U­\ZWHUF2A9977sUCxR(WAC>f7>C--%kKFHzµ²ªx®¨¡¶}if}aRw¢dd29aZZCRFR7-A(\CKC<A9HFUCa7dKWC_Æ×»¸iCACC2dfF*_R292M9WKWK9R/92KM927-><W¦WffR<2MW4fRZ%9FK_R_MR/F>_4HMWM*FdaRU4C<A97R-<>Z«Ç½·_7H%%P}Mf9KP<RA>UFaHFR4MH\<sda¬«M*4Pi7(AK7/7K>\%4H\\AA\ppn<A9-4sP2R9FF7W a<HP47F7PC\2K4nR}¤\FidKnUZº£¥¡äsR¥k}xHRAH}>>K}%F9WPM_UFA*\CaMC\\UfPFs~ÑÊ¤iKMKA>U-iRFA9UzW\CUA4\}K47aCKF<2WKK¡w®aHz9\MR<>URKU4>MM*UK-*\-KZWpMa>-Ci*\W>FC/9U(Z<Kk×vWd7FF%H7a <UF2P4U2<HnFFAFMH>A9x¯vCC9ZA-RFW%C><MRH>R9/nKAWHC»\RCUMdaHK/(PaR<<aP_AK7R<<P4FdzZzsÑ¹_i7_4CPZFufM>µÁ©Ó«£wM</_UfPRK#M(/_UnWFKMHC4CMFH_PU«kd¶Ïy__HUK>94M74>>F/PH9<H%79fndHAKHC\k¢RAACZCF(F<*FAd42AZFW9-KRMAKF2_iH_U4s-9WdA<F*4MC4>a_\M7H(UU\RH*PFW>Mxu#MMCCZ7//M9F_iz_<K-/M<HW>M_MM4/(CPaA7FZW7FUÉwpPKC_kP9R4FW\2C>CRW/aP4fCKW4-<CWÒW>WaH#FUZn>%UZdWns¡¿üÚ£\¤U277pHC4kA4/CKUCRA<RFZ>RUinn§Á¦Uk½½kF*/-*%n/A>H>99KCHF74UFCW9P2M7PÂZWC/U2KA7\C KRMK9>/<P7CZ<CW<Up_UUHd2%9M>2_RH7\KM<9W\ÆxM29U7<4>72__faFRWW9U*Z-FU(2FHPApxCUM-CKKCWaR%>p<RP9<a<4R*FW9_±¾zRAACRP#MZ4UP<\K4/4/aZ*H>KCUFH_xku\H C2U>MdWP7s/\HHZ4Psäà×½×¸¨UkK_/z97KCWZ<HMP<<AK*-_<k¹¥­¦·uCZAC²¼ÌkP7/2\-_RkAKH99W4Z%KUKPK927FRk{kaCC%7-HMPA-Kd>KW*><Ca2<9KR99KuMCR4M/*>M-a>9W><CUA_nq§U_<F-MHRfH<4>FM<9\4aWCa%<M%PKxfdZC*aAPA7P7C9nM<>4a(>>MC-*_W¥aMZ<2<dd7MF<RW\d(%FCCx-W*W7kZpªadC\R2-2927>4RRx>>%PK\fÖÌ³©·xuWKR<(HKuHaK9>AK-k><ax¼¶¦pfK/>>a^©òsRp4*f7n%CP#FUF7CFPC%9f<_\M¹ªpK>/MCUU/#*P*MF%-a/K< Kd<*<PU#CMKW97U4-A*\92KH\MWF<CZt[WZAH/2P9kd_U/447>9HHF9/>Hu*FHMnpnK<\MW H4dp>CR7s/RA(WH/>9ZU\z¥P2(<-Zd4929RF94MRPaFW>dHP7/KiÐ¡¦zMZKCd4<\9P97fn4R7AFCP7x±{¨ÓÕ³d4Z7_7HH9KPHdRCuuÆ©­k4\><U/2CUK©ÅnP<K4ZKCf\(RRn2RCUfdH9KAUpzÅ>xC9-UCHuC2_i<ZCA7-C<fPCkF(((>7(UF><pf-R92>MC<WCZAK9#KµfWK<(-94MZ\a-MAkZ2d>7sR7H*/zW<nF´ªKAM7W(A9KZ\/WK>MZ*4RUM7RRR>W_ UAAR\dP*FMP>UHRWCAK<9UMn(K9Woª©R7UC7ZC4<A-MU2F\UW-iU9pFP¹£URK}Áñªpk_p\KP</WCuHCa¿µ­¡¨s>7MWP47H<u_f¹Â|s7ZKHHM\27P>2<4C_#7*d%U««fx4AM_/RRC2\Wi>*%7\ZKf>7d7K9C(FP9ZCnR>U2a4A\>A<UPF2RF2dz{zHURA(-CF9-/AZ(/4M>Md#/fZKM44MH«`uMHM7M\#%U>7-an/M2CFMiafKCWp¿wHFR\RR9/4>s<Zddd#M*MZMC\WdÐ\H>>P7>H4A7/\HH7MZ2>a2HZss·¡aHPWi¶¸Ç¨nis9 C2<Ci_U¶¯Ã¼dRM4>KP9MUC4PM4f¬§rMAWu7MK*9C(4/a4aZMAAAi¼ÀPC/9UMs kPCd%77U2W(PAH<K\k9PCUH4aW7F_pH299ZpHKR2A7%kdiPuZ9Z>W9<AK\\\f/PA>fZK(C>AWd2A/Fu»¿i_\4<HxMKR9R7\HZ_PsHH>KM9FC_´_F%CF4M>CfPW-979K_*4F*Ckf7KpÙpPKM9\9>Z49-CHH-77A2/A\RMFzzUK447a£ùÄ<n_RH_M±È·KzPd9R2ACCHd<R<MKai~Ë±\-aAM<<ZWi*UKZZUnRa_¨±¦RA7k27dKWC%\F<C-APMFUPAa2P>}<7-H44PAH7WUMCW97nUHF*f9KC9n4AdFAA//AF(WCduFR>pCMKFP>/7ndPzw7#_Z9MMCFH2C><7>ZH<u2Z<P>(Cf©¨F>MAdURCFU<</CA7RW9CK9RZM´µ>kK>UW<P#(FCP(/PaAM4sA7Cds£\aWU2ak\}°³¤xfik£i\_\R-/A>4*F<RPM-kC7\fx©Z7C7KPPFA<K><u4K*\uíl-C<974HPKFR-RMFU4PM9C>4kM<9(ZnZW4HAfC>KK9<i /ZU\-Ha_>#Wk«i>RRM\-C<-A- -K<f(7*HP\PU7\P>Mxk¼WF7Ra9a7%iPZ\>4-H(dRH-CU-<PaKK 7_aPK(2A2CR(UHaR\2PHM\§FPKdM92#A4-7>_WiCiMRC<dk<Rsªi¥uMd/4<Uz~ªÃÎik¢Û¹¨di9K4Fd<_%CRZ94<AKWH74>ªz·s9F>k/>PPR>7%d_Ukyº¦_PHaA->PZMu94*C<*-4WPFHCHFKR(FiPA9FM>>F*C-AM-*UMM>R-2A9ZU·dnF7ZHP/7AZ2C<sRR>72A-(-_A_UFK{MM>>/KZRfK7K>W>9HHnMZ_AaRMffi#4AH-PPM>A(4R_><>ZH>ZidºM<AKCWFRRMA-R/MMn*URZKMZ-\<Pzz²nsi#i/FAuddÜÆ¬¬§xZ7H74CMP4MC\2R(aFZfM H_\H>º¢n>\\a-#A%AWW<RMd}Þa_M_WKUK9C>(CRWzHf992HaFUA\>9n9FKH>--FCH>/\PpKFAPC/A_MZF<´tCHFKRZ9FHH92KF979>HUR*4<9P4KMzkRC9H<M>9>FU9>(9W2U_MdWdAMFa¯oMKM>MC*_A74K<<a*<F9U\zÓ¢sAM<2A7FA7AM>/2ankF4*RC>A7U-MCkÌs_F2-ZA>FZdÙª9UK-i7HMFAFnsK<RP\<WWW-AFMZ7Æ°ikF\/i<FW>\9Ky©RHz /K-FHU><4KC_W427F>sR(>PPPFAKKRp- PM9R7P2AM<PaFPC>9>H9Fdda7A2*<UP*A->aR4KF_nFUa7>9R2PAC>©</CCM9P9_R>>MWKHC%U% (FC-42PsCAaRWi9P_HHRC<PM4HdRW(Á®k4MMAHW\R4M->K7U4R9k_4CC*R2>H<du¼274A7-FA4WdxnÏ{pAn%C_>RP4F7_i/KW_C-U<7%MA>n9Z4nw UA>7H*9>FWx¡³fAC_k%AC>U292UW7R2447ZAZ(_2/HA4ZKFFR9CK>*ACZdACH<UHPZ4*HHC§a-_-7/ACMMU PFF%-<CWM9AH>C-WHxCZxbPAMfRU*C2M-\MAK>WAAH_7a}F7C\k§zkUs*H-P2AK2CZF9CHKKMPÂH%PAR<R-RadA>CRni-*MPKHPKP>/KdËiK7>/P2WZZ>Ru³PfR\2HACUKAWMH\-<2\UHMiCMAU<RMPMPR÷×ka/FZCUUCP°x«KMA\WP9F/zk/<<HCPfsH>/_>_WZ<R/WWAW9H7#HAP9HUPRRC7<2#ZU7f7F_i·nRdCn#9aHn9R*2a77AK/(C<ZC2MFKC\A<U27MC4>K-z4HA2RFHk<M2\MRA(kd¡¾iiFAPHRU\>MdaHRCAZF-p~9_/7Kd9/7A2A4P4n9F>M44MZKP**>K d³WiC>>FWW(<\qZfAW7H9K4%C7</C9(FFU4UHC%MZ>\A7P->f¤¦_}MR//C9s®UZ2dMK->fZ-aH7K>2f*>FAFPARMWUK\K2AZK/R HF7aA UHW\RAa\MCHHZPFU¿iu(*%RKW>WHZ<\MFWPF9kK7RAM9A%CUMKMC(>M7CRn2KA<\>\kFPP<F4H-7P«ud(ZM>C77#%a49KZM<Knr¦kWR<<2-i9AfdxC4WPaF4>iWdZ44M4FK}¹n\2Mnf*A>Fs¡l_zM-P4Z2C_Z-MAZZA/Z<>C<9K2HA_dKRA>u_Y£Ä¤WH9(MUK¦|kU7<92#A4294aAHAxA7/F4HCA4FFdC/>>4dUsWR%pf4%UP(UMHFCK/*WA \MK°µa\>>72*PCiaHZpRsd<pFPZC4K7F9PPxziC2_<f-C_W%/9<2/>7__K>H\2AAUx_Ka>/_fCARKP\929*7Rr§<C4ZFAAM4kA9WCfFFH-RACdFpa/(Z4/-R%74HU<WZU-d³zkHfnUM4*>WC2>9W2MCF_9>R_\Z_>7*PU9HCZna¥Å¦ax2<Uz¯©kF2RfaR>FK4*7<K/ACFZKAZ92>9K<Kf>kC/><H9\\-Cd9<HF9*aa(WW<-H*M}vÌ»Þ´¦s>9>Ri/UHP9UH_M9KRM/MWaPH>Ckk<CHF/CCFF>MWi>aCC>CdZA</R<9\t f><UA<KKf2MPC<F7PftØfuH9U*RMRPFZdd9C9<#ZuFH>M</CA>M7Haqªd>>WAMAPA<df7K9\C<2<<4KAKF9<fsK*R\UMiH//<KH/7>KK7M¹¥­­¨FM2CP9n/%F-H272k\>*MM7KF4WAR9W*RF>Mx*HCC>id 7A%/49U<7Cn7_ZCU¼±¸Í¯PF</PHRFA>94KRC>A_CAPdAFZ9W£sU4<k7MaRMAHFK>\7H(>A\FRH\PapdR¾R\7WnK9M9dRzPPHZ>*Ç\H7ZKM2A>HK/A7\MiMW7Wu*C#W<94(RA_<<¬}fPRfR>d%xFs³}d*%F 94>MHR-4C<<K>4Z9*%FWAF7>f2-7F>*APPn¦©ü¢¿¼Çª_HFR<W77Rf74fAA7_fM<KfM*PFH\9AC9M2AFUF(U>\URWU7-H-sH% HPM}¦¶®¥xkiÚ¥_ZHH(#RAH>f424<M/(a27d>779fsZP49A_<9_A>Cp7*KAHC/K<9dWia»\*\77dP/H49CHWPM}»z\_RCA4MRCPZ>a<ZaU>%C9_CZA/C/ %HkZ_Mfn~ÔzHKHH9RRUd¥\HWPF7ZAfaF/P9AK/AC>FM7C-9*Wa*27%AA>WxC*¶ÃàíøÀÆÃ¬W\*CFAH29A_MRFK/7>Z*H<\iPWZK*#_U/772PCU7U<42<%A/7%<ZZ>7KÀ¶³apHMpv´zWRCKK/C<>u2*zHCK4<WF/R-\ZW©¾KHUP4-\<9Up>7<H797P<F7a<f¥¯¹RZCfR<_\\Cnan<Kµ|sf\KA_CFCZM>M-d-M4uUk4_H7R<UF\AW7KFf³®\fCH#>HRÑÐAHpfaW9H>(R-CZ79HKRP<9W7-M>22K77_AW%R>P7x¼Ö ¬½º¨°°w H\4R>ZPPP>fCH2C/\2%KMKF*-9KHpZP79a<F#9>a*WRu9R _4F_C£ZiM<9<2f \KMK/-K7>K9M2RFF<s\R9f_aª¥p\C><H<CCWiW>\zpufk}¡ª}}À¡ÈªiRRf7MUM}ZUp¿ãÈ9<*W<K<F>(i*H*7P>W/FW2HMaFCF4<M4d__ Rp¢¶M4MMU/ds­ÉÊiM>M//#< MKFHFK9\U42PMC7HF(f\W\ZACfRAAK7RK¸M_sf°¤sifPdaHKFFA#W9\>CP<C2>7</H<MM72<Ws7Z*_H-RR/-2H9\2k7_âÕiÍ/ZCZdWFK\³ìw9_9i77CM>i*CRA9 W_W}x½±Ü²iR(PpKdz¦¡¬zfa¸±siz²½¿Á~RUW<WPMPu2/P92R72PM>AP97>pMWA\FHUA\_§¼<H9af¢ª¯¤eCCd4FM9\9/MFd*>RA\<4P>4i97\>_FM2>2zp/WWMªªiMffP<f¯¡}_R27/K4-U2KR2/HPKK>/%\H<K\A<44WPCMF*4>/ZAA<4ZKZ­ÇiCZ2KAK2/2sK_P7HaM>4ZHAW>K_n®¥­Ü¼Ã{nW©µ¦Ï­±{U kfuM\a*MH}i§ÓÈ¦¬ª³}|nz§]fAP2W4UHW<K7M/H9-R9_>PK\2CCCWCZC/i}ÚÕq}ÛÈ ¦¯Âå®d*UF(7</9a9K_<KF7M>_>2-97M<ZU7/AMRP/C<H±¬}na<H9iMPo¯ kdRF24FHAM/9M(_KPdAkF><9Z2/99-9CK<7/-WHH<PfK7kÖËÑkpFHK>MHKAFk4<Pd§fifPPCPM<K_Hx¾ªµÇ¡öÀ¦´krCxxnxPR9F*dMH#ZCiCWu4W¯¦sfxd|ps\n\\RnCZ\77R//2/C#4>H<FMAFd_Z<</PFZ7>9KpW·©«´tm¬»Åznk/Kn9MCUAW2>2M/H\fMFF>aFM%MFP-**KK2<z\o¹»AuR>W\WCpaH¡è®u4A>HMAKMCAAF>(H(72PH7H9aHMKM-HM<M2RRFFHAd­¸fK<A29\fC#9WaA<A%sdk³£n\dWso¤¡xduWa¡z _iaApFa<7zR\d<UA7C<U24A>Ai2zHiPMZZF#AMdP9dk4tUi_CC2>49-*U-a7PH72HFZ42RZ\KAa-MFd\®`uu}RRM¼±ziA4nH>#KHA4>ZFFAF_-kH_**<ZRCHM_PA__ZÇÄFWAAMP(WPZZ¦u¢¥F>KK<Z9>iR7W_fK#CRA/H7\U /ZWAFF4ZFPdAdHUf¡±sZPaZ-/-_Ad<A>PF2PKF\}¥Usw¿ui}zsPMARaP¾fnf\>9fUAC*H4-*CMFZn2ZKKU9UUH°xUK H*CFH2A/ZPRHRÉiM4*>W<ZAxF}4Ui7ZH_-R2FZi7nKKCPfRi·­{i7>K9*<2A¤UWCR>CFWF%*U(*>P(F-M7MM(C>W>K4<KZPFt¨¬\_CC7*AfAAFPMaP­¹qPPRZ>PR>MR2FMF9KZZ>>Ra<CZdRKp}2-akW4i¼ÁºÆ49>i9A#UMWPC>>UZ<k9RZA/xt­°­°½±_sn9\sM%MPZ4PWHºuP>A4>>/<P*K447<FC(UK*dMAKp/9zyHP9P2URRCH79M(CKnÂ¶RkHHFF9/PFF<7F-CWM\</FMAFPa#C%i\ªKCMM>\ 7KCRs_´·udUR-U9 <UKMH_A-\A-RKCU>2fM/29n7FWMµ_<7FC-*P7H2FPfHiMÅxnnK>HWfZF2*p_K-4i¬VzW\A-d2Rfºj¯fR<FRK*#_W<<U%FWRHM2%ZZ>sªi>~sWCFAAU4FPC>H-9>yxªpa<>>RH*Fd\/KC>%PF>*P>nC*UWiK_W*fP9((CMP>CC2P2k}-UUPMC<U>\<729(2>Kf9KUK2HHC\\n¾¼R\4H-\CHAAfFd£ºÓki>77>(CC7KH%*ZHR(-<9CHP2F<F9\iP©¨CPKW*4f4ARKA4H4FRKHs»snPkP-7FA-HMUPZ2<n ~ëª°¡sWMdÑ¾¡aaA><C*AxF>9MRZ79RCUC9RMAl­CpMPW>U>7CH_FM-4HP\RFAZUW<K%FA7F->M9M(>M\MM9\aã~kU7U2PKACZ4CW*P<-isM\¯±HkAAW4PKHMAs99U/>>>(%n#M-W2*/H¸MHZ>UK79CA\Z%KM~¡õ}7F<<CCMAfRM<RPAaF*2RMp/AH/>9ZthU2WF(A-M-U(\WPF_Z7<FRWf«¿sZM<7P_A>>49A>//dwk|¬·©¤ÉZsH_a>222ARHs\9CinHF4xPH</Waî\AWP\K</7P7P4>//R42s°Á_UR9/a77ZH9s-K%uH>Af4UCF%Pvz</-H7C9*U/K\\ \4<%RAZ¦xP AW74Fd*247H*7dMC4MKWd*/Uxu©<227*\<-F<KAF999/¢¢PxHAdH7UM9AaZ<M/HM->H>H2 CAKF¸|nxKW\K247AMW2MMnH4CHCZd|ª«nF%C--U*_UF7FdWF>ApisfaWth_µ¡\4R/Ri47F%PA>(HAMKRF2\/innnP/>9>/MR(U(9P77H/HPUÈ·dp22p7*(9M<W>FaM>>A27--U4FM¦WACd>-(A>Z-2MH9s*WR*RR°Fa4HaCP92F/i<Mf4>>a<P7WZsZ£¶iR 7AAC\_RK>AxP<z³an7*R\F*f9M7ZRPK9\>A4<U>F*(sªxKAA7/MWP_d >AFCPKHPM#\9a ·aPF-HA/*KF2HRf\9FZF>zd*_|\ZaW>WCM9\>UC2M44ZM27MKa_f¼{UHC#HUFAPR9MP<Hd9KKP_i¡}RF>Cp-AW44A/F/aZ%</R29MKMd¾¥kZ>CMH</<ZU97ZF27F4W-Kdx¥~xdAHRA9>CK*R<FA7CpF/PAF_¦ÃÆi*W# ACPaR>>F4/<C74W_{¹¡_77<RZ9ZAAFP>ZH>a4AHK4K-H2´p>WKUMC2<<%F4d-dRM<RA<WP_CAP¼¡ºsrxU4CR<7>44AAiF</HPH*CHKUKKÊ»iMPA//f\*RMPPP7PKi7d_PFMZ¨¿ \nAFC/WWCsA>RHF<aRZMU¨±ÁK>niap>/FAZfP(F7f_ZAFA22iç¼sR7PKZCZF<H9z PAC9-K7/K¥æ~qR72H>>-2Af9>*MAa2>%C_dk¨n>\nKCnWMHZd(iC4<RZW§Âk29<RMA<_K(9dCW/HRM(WURM¿_MM<_2R\>*W(>HPR-dCU9>9HMfCMAWk¡ °nRP\Fa9fUdRW\9d4*>k9_><U}f4#CCH_UkP2>2P>PC-FK<A>¬dR2-pK22H}P 2K*k2i>/(<®£z_4_2-f<FW*AH(F\CAMaUMiM~qUR/>/MAU\2CZ</PFf9WW9H\9WM¥g­<PAPA4472MCFUW2RUaH\ÀÖ>M>H7 RP-<2aW*a7W/7-CH\Á}asRH7H4xUMHHP99*9RMM>PPÛ¸ak9kFRRCFkd_PU9(AP->Ra/9P27a/F\fUÐKdU4\>C/}sF4MCPRnd*sCM2df·§MAMCR74U-/%K472M4CHsRdH¦Ú§PU7 FnKHA<7427/CCA4>>4MÅ¬<Hn>FHP/AK/-K\F9/CW<H-7Rs¥i>KH9<HUiKHCF-<WPMC9/AakUZZÄa_A74F9>74a9P<\<4RAKs§hRHA-92PMPZ<W*fW<ZZ><H247Hk}kWx7ZU<<CP>KC7AU<CWa¦´²tHpiWUH/AMpAMM*9(24RRZHZ CA>WHU/A2KkkÑ¥tunf<<_d9_RC2AF7k>K99 _4aèURMHFC /2-97WM4UR4#4\Èéz>pfRFUWHZ>-<_> HiUM>iCAMÀkH9<k9M>7 n<9n WKCFdC%ARM|¸|FPf2/K<HPCPW-2<aFF>9HH7KPnA\r·nRKf>AnMZfAPA-FHZd¢{nKM2sMC>HMkPW9UR4<_>a>F%_\HK} ª*W4FMWWA/U7<9FAM\inÛ WKP9<44RU9<CKMP7PK/<R2/4P9Za%F<<KCUWÇ«\d>>M %M<7\U7/C<F<P_\´¼µPPC><*/RHCFCZK4H>iPZsp··fpU7pfZPM*PFW*R7d7A/-/Fa2t¬u_ZKUMUW>Aa4CdF9UPWWC/4iZ£PH<WFP9a><74(R>U%sdHFKM2Cd<ZËµtdFkU\U7FZ_ZM4npr¡z--%4WK>4KK\RCCK2>A>K>%\H%7%Rsj³Ë<_K<<R>HfMAd4HWfWAËPM>PRM<*< Wpf2/MMKC<ZFdPCMM7>72Ri-HZCÒÏµH_U2MW2#742/dKdC*Cn7Ub³Ék4ACHFP*KPF-FRAAK4Mx}fP<<sK>4R7<MUa(F}_<>-*M>\äs#2A-_HA9*<4R4-MCF>UKZ_¤¥}KK>-HH-4AR(\xA>K><RP>(nM>(/2uÄÑyiKdCizfµflhigÉ£vzC>PA-<>P/9-2CiU>UPHd*<_9<977Uk¨±µn_A(Z*4%KP}HsCZ¨f7(daRWZuH7>/_fWH4WK4K7%C}<K9(R2FFH**A\Ud{*d7C_MK-CKHW<dACR4Wk\KFC%>K4-KKWPH-/MWK°dWK7<R/4-M99CU*>2zaWdRMW_¶¹_-P9>KPFW9i(ZC(47AWP2Ca¡f97Kf2RA9H7 7n U4M<>MM<2/F9U/A/iæ£¢Z«±z®¶¾¯7 >-Fai-M2PHnA9MC49<RZ%(FAPZ<WµÄi U>2<\aZ\f©¢¸µøËui4U7<9_AZHMWA/CU7C(MAAM<id\*2Z}-CZWK\P<<9H_·¿ÖÿzF(KFUP_CMK/M<W-MH2Fäu*9RFR-_<7_RHfPZ4fU®_H4RkCA<4<(F22/(U4%MKW97>\~fAFRH4WHdCAW7FFHCR/>-/ÞF>KxMMf>>HMd9HF<HRZ4fP<H>dCR->_M¨¬Ý½º°knp ºkUkHKZ >pHdUW>9Hd7C/>F7P2<ZC-kUZ9ktzUdxip~Ï¦¥u|¢ksMf9MWM\W92Cd9d>4s94_72UH/4KAKPAAM_aAaRUad ÉãK_Hz4P9FW9 ZFKCM>\4Zx<WH#>R9M9RUW4AHPqd\9<*/>9-*-M*9#97UF7%KR9KP¤¤_Pu2PH(H42KZK>94RxFKPi}U<W<<AFk/_HWURdAAF/ZFC4W9F KK<W>*k|kx>H2FCRF_Ðxf4uda7H>C/AR4M\A>7CPFW>CMHW%7/*W-^­£ ¨i©¥ÅuM#zdª¦MHAHZWPHH2Ri<PCAH47AF**7#%4K<C27/H ><>%}¶«¹×MHC7UHF>Z\M7MK<HAA-4AP¥§¥CF>Z2<72HHHF*<9skÇËM2U2a9>WH<MK2H_KHM#>Fdif4/FZÏ¡9ZdCR\R#9a2u99_ZRCUAZ¸pFiW/a7>%Z4HiCFCK/7FW>>7W >AF(<Run¹¯£\\ZkRu>7KHCMKZm¯zK7FPF Z2H*#<-7*a>U_HUAa%2d_K2U9i{ÙÕ±rWUUZCd47<Fa«¤u_CH%4KKHPR>_WR_M27P-C<>CK7RA74H7AU9RµknH42U7F94fa9UU>ACi4>Cl¼¡xAR<UHPZRWRP<KM}ËÄZ>%>CAF9AR7CUM<PPZUZa\RA2*fÄ°Rd4dPRCC-UU9FFu7ffMpªf§¾ZUMKPp9<P_M7/C<PCaMuCHWRKKU2<nW_¤a__U2%UAR>K4(/WURaiR\>KHHWCRFR\7A/-K-W_PMU(4a>K\Hu¶à¶£FpZH<RH<(FMMd_ Â¾kP7A4RaW>aPH-CA<P4C_p>7aCd>9MiM HMm{¥àÇfUKCZ<_C992F>_-R*ACWa4W_72a¨2KRR>\PMA4fMPq®\F>(>%RH472(/9%Z9U K4*F9CK77aFM-C<>/R<dMCRd<<KU¨ª°qsK\U<H//-9>- C4CR2fH4>MZ>d(>nÇªZ7KUR7PMK<i\W24/_ÊCM*<-ZWFF>>9d/_AFP9F9ACU\M/\R*-aUy 9M#i4F9C9<RZ>PK\ZuÁP\n2_dHpKM#Cp2M2kM<>/>d>(>U->FRi¢{¼É¾{ns<AKUR\HM/>7pA2f/<KHRK-7MHKiM2AF9\k>A(K_È}<CHP/UKUWd\>/CCRf%i/<_C/R/WpÂsZHiCUC2AR>MK9Pi¶¥x£¡½ÄPZ\Pa*k9CR2F>MM_HaRM><>KCMd¤ÆÊ~<7>>F_FC2*9/%FRFMCwÿÊpsM4RP/<-WdRn<*2P>\H>A\7kK FAU7<p¤7F9kM-2-<CRWKHa%dsÐW<aP(fkx<4_MU9<A#AR(>9<WFA4 A9Z°Æ·±WzMFU47KP*>H9RkkFZ9>A4*RCH9U\KAdWk/P94HURUKP¸yd H2CU(MZfdK4FW9*(P4>9ZA<R7W¥¼MK2
(>4WMCF¢¢»pk\UÀ°e}\>92>*K7W7CF2AF9M*4>Pnf«çaFkCUC#i\2MP_MRdu9Aa¿¹n9K2W9A>7UHKHZdAUA(UKPUMZ7CFKHZs´²UA7 _*KFMF2PkHWnHMÀaM27KFd-<4Z<aAiRAW/<49C7H-2FUkÝ¨K<HA7C7n<//<As<PC9A7FW>MUCF-RHWKi¥µ|kMF4AaHfW>_nn±z7H>WAK9U\APMCKHHF4\<_M>/2K/KUÁ\(>*K79Mav®º¥zzk>9RAf}´®W47U>HPPCK-7972<<FZdKMÇ¬HiA>\P-A7_P7C9aK>F-CHÑp>2FCR(9_fU2FRC79H<9H<nxRPK27a°³MRP4d4WK>p*>P7<(HCHUC¢§ØFRC#9KZM-aU27ZkH\ZWHZC7usfxHdZCMkH4R>2zHCfZFP/HAWU7ZCKZK7WHC\Ks¨nZ*ZC72KHFu°´nZ>_MCFR2%_RC4>HZR/#PfAZKA794kynxHaUACaqÁÉzuKxF*/P_7Zi£×n>>K94/R4 dpHW9fRA9HPÛ}\HWW2s24/C7HH\MFPK>fZn\kdP>fHi2aZ\9>9fFuRH%W>-4FHZ4UM¨´x_(->UARP-AH7\%2PAK2A(R½¢P7ZRf<RKA9dPA/C<<ZMH_Z ºUF7<2_PF7<HZRAZ_->\<7%/7FA/7KK>9RA\HAa·n4F2d<<_aUu®§iU9WUa<_PFRkn_4AW<<7\4<C2F2AUZ7µ\P>PyvªÑxz C>F9P47A4_<ªiMffUFF7APHHMa>CRsw­pi<< Z9ZAPZR<<CZH>M4KK<}9_9K*C(U<<#aUU-f>-R2*RF9Wa¼®zsFRHUUCdHCC 27R*HA72C<*dP×´¥HfUAf#<PAf*U4FR4%PFsj¦Û¡ZMFUKa7HR/7>H9UMCMRH<HC<9(HAMkaHaZ%A<H9F£ÆÑdk\9/M_Mi®_ZHH>9H4/Rd\\AM/ARdsAF9<FKi>H*fa¾qp¬Ä¸§zWRMMCz<HFM2ZF<9MKHPk¦Áp_%M<RK9#7M<A/UCH¬RPK2>P->F/%72Aa\2R2C7Knd¶fPP9%4*%P(>F-/PUxHMU*UC_CpU_\F>\kfRUM94R4F2KWKA<<F<AUs¦zUFH/HfZWR<29FFCAHnê¦§RPWdKMAFUCUk><>RsCKH 4P**M_>W#K\49AC4RRnu}ª«¤Kpx\ª¶ªùçdRaR2k/<Z_<CM4A-C<P<FA/<22xFn©Ï¢¨¡«zdpa>RF9C F7HF9<4<sMUC¨¤w7d/M\C\AFU7UMÅ\WKZP/PMM9Z>\4Zn(F#C9Z>#Fu_KHR*A#_2C<R>RfC<>RK9(kn_u­½_U>9aUW(KHaHC9\7/P7 d*F(2AFw´ªFn2<MWaP*RUaC<Cd|¥xdaCdR*K7/(9%*FF>2>7\9KW4W/C9H**HzMZ_HP%PCZp°ÕÈpf ¯«¬ÈãèaF<WCn-kCZ9aW-AH7AWRUfPRRFR« ÜÕéÅnHp79UU7WUu>>PAU4M*CWHaAUx°CzZC9HiAPPPU/WºµnH2_PCU*K2%9/_aWA2--4M\7U7W¤¸zC24Ck7%dR\4z9<dFdHFKHC(K4RZ\FAK/7Fa<a>4-%AC-/KW4ZKR§ÎFZM>%7s9/H>dn¥Î¨£WUC>>HRWMR2_UWW<FHkACK*KuKP4f_2<i*/AaCAC_\fK_¶µâµj¥f\}ix_¾ri*n9s9FxRC99fM\nR7<ffn ¬­×Å ¡ìz2A_F**R<H/ARPFH%CU<>_>-p>}Á¬sdK(2a--49KMqÖFFCC9URAdWH9PC\-dH>W>U\Zkk*fÂWFA2MR<d99WfRK(*FHiUCK%R§w¥-*2>UPUWHM<xWH(>\F<_<CHC4>U2}ä©w<2>AK(M<%RUz­ÏqxWP(Fa4MC9R7\FRC7< WH47->F<AP/<*<KC>(/d9AUP²¥ynxfZ_PC9izk©¶ÃsUdd>Cd9K}#M79UMZAFz|§Ë}µ¬m¨¾s/4MPdF4/R-Add2<zC2F9\7RC2H2Apk¥·ÇUKZ\a94#PZÃ¬iZ//C%K}7/FUC>%K#/2nA*P_\47F_zaK9U>M2aFk/_HP2KZ<H-4WRµn97*U79P9\AH-a_W>M2fC_KaP2>H*aP¯wf#KPM9PKÃ«¬ª~a_fR-<<*><CC</CHPP9M_FRCUMCHH<sHMUFR_*AFKF/sMUnd¹-_<_CiPk>%2MM}±¦¯PUCRP7>(M_PH<n_ W¦·±À£_4upx´ZZfURUFK-/U>%(/AKZ-AFM>CCF2PF>¨´½r_2PiAKs¡nuZ%9<x-Ci2U_2UZ<UR->KP/P>ZRP7<M~v¢tK>22ZPapn%>\>FaW-(U2p_§UF4a9R9WFH7WM%/HPCnHFW9K4_\MA7Hd\ÒdC-RHnaÆÏÚ¾dp9F>>MWKUK>RPRf/i/2W99FPUFH%<KCAM2Ux-47UC99d*9_¨ºµfF\K<CW(>KMKFKWC©PuRki><7ZMx o±Üx_PH(-h§Yd7MaRA_RHP7>H>A(APW/P7PKW/Csf{¡u<AMZ¥k<P922/FCAA<<d<<7U9iM<R9/KRR(7-PÃ<F\(/<Zx99P-P42fCkP\_§µpR<-UHH<4CA<MHFaf\P9pM#n/<ZACZ2C7<f}_Wp<wjWkiUZ7RZK\PH4RH-7W_(<\MP*2URZM9dAMWZZR\(2K>-9WHiª¦W#R<<A/92#<%7*iU}qÛ²ÆU>> _R_¬Ë§ u>Z<F<_MP<«Hs>24HiWHHZW*#FZ%\M_aFF_/A\794A>¿UHW¶É~AAK\WF R<>\HH(C-9M<RHRK9(4d/fRdZHaÂ»uU2* 4MM4UFdFUM>Z\Ux ^94K74%9K_\CiKPW/>A<K>7/\C92F(227F2n®ÙÏxÍ­¨pR>*F9MP44/PRM2C(PRn/WU9KfP*nC-FP/9H7RM>CZW<K<>>W¬µaH%C>WK9FCZz/\KPCMZw»ÁkMHKKu±¸¶¢U_7ACWFUZWZ<µÊnkZM%CCA4><\9%_A_M2\MU>PPA\C- H%PUiª°®nm{âUa%P(PfA<CA*RK>2>HPi7FPWanFKZA_-R%uµzRCC24P_4KP<PRFAP_©xp4*Z9RM>AC>P%K*KaFM4M9A>aKC/>ZxZ>-_9AZ¬Ê¥ÿKiW9HZAA4M7/FC#2UWH9>K\(a9(4M9%UHd<CZ\PF94_/>74KHUW}´±z<<97RuWRF*a7>CU-9>RFZ°³¦¢fWfÏÃíwU-9C_fZ><4U-<xuH7H/a9Wf9R9fA/>*C_/9UsZn >94d<FMAZppæé³Èi9CkP<<a2}a9WHCWCCRF7P><CFM<H-2sAdW¸}\PC\RUAKUMiM>UnUF_ÊW\fR4MR>9WWidPU(MP9(2/MKd7nKZ7M-CU4Z9WPÐ¾¤k<>MWMC>HFP2RPKZC>KU<FRnM*RAF4(WF>R2u-M*>HPM7CMC79HK°¨>4</M<K_FCFn#F%77Rk9-£¿³³°º{dkHKU-M>9-FPaWFM/K³¢p9/K2FZA/(-\P*FKUUARsa%<2ZF\MP\Caz7xp®ÞÌÁ¢ZK>FP%<C/RWA*_(#>CHuWAF9\WsKaU2(W\}²®vuszpfsku¨uf}´ÕRnK2Rk4H4aMZ\979K/HA\KP9-K97dd\<ApA/<dp¡ÔZRn>Z9R<Wf<#Af#M>MH WM2K\(C<CdRK<dPH7KR44%KHZ<WK<K2/M¬Ôºfz*>KH2W*4RF<U-PZ7d7M_2¯ÖÁ¶\\W>-WKMP(<ZW/a%9*f/khPM*WZi#n<aH7<C-APd2<4>P\9<4>\f2C7A°¢7iFU7%P/>Z9aFHZ9RCHPdC<-4-<<>f9_CfF2__·øÑ­K¾«¤{|©±Ì¶F/kC>\2aMKZ-4A7H-7%KA7UUd2UCK<C/2<s_CZ\/K}°kus49fHP
4A7<\R\WHUMHKP(_9UKK2_C-HZ>%94PiHCW9nM9ZWª·W>(<P2<a2P/C4KCfWP2K-PZMpÅ¨aUFnCZFR2P_-Za>>*%FKHy¯PHAxdd/WUFFU42CMZM7A/fPCRCHWHRH>dMii©ÇUZ\-Z*/H_UWU%\MR7KP\7fMC<<FM_H7\dAzPi¡C }W{uy}xq·WF%4AMR>-RAC_H2PRC_WRP(<AKf-R>d4F\f\<FA¨dRafWM7dxFKHK%M/MU Ku<CR299CZ2>\MkU97f/RMddP2RH79_d³¿<sKCuPA/PCW4(2<KpAPPZA4-2´(<-UK2(-MfP*>(P<FRRWfkf(A4MM>uC4fkC/ARHFFZFf4d>d2fK*A_MR*aÅö¢PA2#94>>*(-ZM>KK#i(<>_P#MC#KU-C>P2MuaZPW-d>FFK4_(FKRUPW(9PCPPM9ZRxuAW-aP(MMPWK2/A><4-9<9<H7<K/sa_9k-ZR4KK2#Z_u\F>>Z-24HZaK49<C%*>KKHMUW<FCCRPuWHUs¦°¦z#K\<i->F4a2ZWf29(<-749\>7f\Z<A>pHU/K77F-R7Ca4PFZZ_k\W7/9WMZ<_HCKdzW(2479R\ZkWWK9UUi}¸êÚÆ}MF7A*WR>n-(A_7>M-A/F7Ff>au-aC2 9p¦£}-7FFMuM_a2MAAa<*_KRÉdRinFkU>-H2M\4FF>AFM</a7FH794F<<ZHC>4HR_q pPZMFC4AK4Pa_paAP<R  F-RCMKFCf>4/A}U<KaWk/9nC}}}Èa44P7*\4MaA_R>K(UKMFHU_CAkFx¤9CW4RkPs\s9CFk9Z4nHi*MR}¿òx/AU%FM*-F\/aaKHK#A**->FW\2FUHK_z¿£t©¬}Zi4KuUFRdR>FZ9P/RP//<sC*-RHMFddR®´z/9(A247P47>iU-P4H4F¢kn<HA2AF_duAp4%RA*kM<\/M*Pfz//K<_H\</Kkk_fs-HM>PPCCC*9>\fZ<7<HA\*W9>aC#HWaarnk}£zx»»ÚÔfUFF7i>WM>A7Z7W_F2FRRK>F\<ZK\Ã_<dU(U2HAuR\RnC9>CUfP<Ax}Òd\a7C#9PxR >*CZ-CW4R>C_>9R\A7RPWf¦}fr¼nWU/#-4P4u2/>P7M9A%K277/7<aP>4K{­Uaf99-KkC9Ha>KC_M<FFH\z¶ª_PZKaR2W4CMAPRAH//> -242A7aAP99_AH2Mpt¶®\M4a7CK U>%UHFU*F>A>}iH4faCHf<kikqÆ¤½£®²Ö{zk«ön>9M4M(F_RRWUR>WHMPRA7H9RZaKUs4FFCfxK4>k7K<MHH7C\sFaZÚ>\k\Up<RA\_C<pM<HK7C9K-P4-<R<9>nºMZFKº¤wMZK*M%C9nUfFZRR s2#/n94aaF<aUt«Z\ACkH\H_UA4/4<9KRPsHCKn©nAKK(AWC_MZC%R<RCRCK(A/HKHCA_9A9<9faKW¬£p*RAW4WMfa<C*Ci_(R%aU>*UUF9PKµ±¥wMnaA\d~Õ¨sMH2H_P</*a/A4Z><ZWs__/9a>A9uÊsnC>2-HP7>d<MCRM>UAR<a-aRaµ­9F>9U7Z<PU\A2>%apC2AKAf7MCCU¡c_<M7Ufp¦¹µzfW7zR4C_/P\R FZPdKH*/AUC27UÇ¢s\7<<<><A\PPFA9UZUA/H-9sd}¦iF(WFF<_9KnM7-\HPMsHCWW4M94<C>UKCP_¿F\PK-fM9R##AK 9WU(4*9Z7Fd7WHRkauszudFU>UnkHF9CHy¨UpCA9R9A4KK77KFFHs><*MP*M7MPs|n>ZPuKH_AKAH\>MMFCnfCaM_Mx®kFFH/CK2U_/7a#97RF4FA2\HRZ®³fKARRCFa¶W_ZU42H>WkPHC%H4FRC9P>A>dn2A9-PA<-UK/ZURsPKC\P--4CKH²A>7ZMZF9 PM*n2R74_KMfZFC2*F4sUaAZ9RsWmkC*79FHMKKWFU44<PRCaU/9MUa>>\<ARWRsP%n>PFPFdCC27\_A\_AèªKHHWHiR4-2-(P/<M>Ki>KRH2<Pn£HCFH9A7ZWC2f#RC>C#9PF9Cdo©<HZfCPFU-2<WaKuC>H9*>9-Ca§R>f>/KH9PR¸UACKFZ4A>42K*H<M#C_ZH%Rd·ÍlP4UPZP>97F9d>>74AMMC2MHA-Z§M_/_4HMC7HZ>Ps4 U9*<HC-sC29PRfHRK7RPn<\M>2994K/<9(2iR<Ad >H>FUnWR7W-<RpC*CC4dZMM#(MC>UAi2\~ÀÆnRkA22CZ(H-A2aUPRC9CC%UAp¯p%}7R*->>>MU/HZ7k77F<7Rf¿FfM>(9\AHM7KP4C4R%7W4CR 77d¤·¬HP7d_nMW27<k¸°wzU>>(2%(U*_ZKH/WFf*HKU\F7CHKF%R99MF\PP>(/#_C2K#<Wxºsd>WFUKCn<FCdPAK7KKR9UR2kaWAPHKH29<nup*<R9AdCaC_HRaP>H4M (/AH\9P9W2iHU7R*9UiC<KKWKH >4Z_xMki Õu F7RWiH7d%-*>>kKM%-AU_C¥äç­W*-M\U*CH>MWuUA2H_#KHKPAn¡Z>%UZaUZ4R2MMP4KKFC9/<aFMn»¤u\4Z9<(M7H* \nnÕ(a>PW7_R7C/UAHAHW>Uµ¸>7%CU47HC/R<>CU74AP2\F<2n72W9£dWUF*>UMZPWA/--/AHKACCW*2HWpd-4*fu%yidKF9<W\>HRKW2<>HRKFHHK2Z>#RC-fai\<>4--C9_4WC2F\ZR>/U49U£Ì7WP<k4_22dHaF\CM4>79\pu©Ð¾¿¶UA7FHz9MKMHPdAa(U>(4k7Hi²auMW9P9PA9PFZ(9MFAMMHCZMdÿtndM9FK<AHA PC7i´}(FCP<>\7_>K KM(K f¬dMn7 <p<C>C/ >K42HHa>>H4P9H-HW¡fR2s9KF4MZAP_4UZH*PC<>ZK_KAMFCRUdMUk¢sZP>MUHC49MF*9RUsM\CFKCpP>PK7k7Cp*<F><Wd2UWCCCAfFAkFKxWk·AU9Zi2#7ZdU7Z-><\4i¬å¼Ü¹É¬RPKHzHiiZA<KA2M4<R\a>A9d\³7f\9-KA/sAHH_UHAF9H/ZniÍÊu\WMFC9Z>FC%*_-\_k¢«¥k<2a-(ZC9UUUKWan2k©É__9H<AHai/FiRC2APZd<F<<MWU/Z47Ê\*<*9_<>H>M*HC>U%M*72*-AU<7<H-i<ne£±\%AAF*_RFUzK2>WPM4K<\UFAaU9iZUKFC%M%*ARHHF/k#HZUd>CHA-iz¹Ë©Z9CH-2(fWK_(\Up}¯¸º´Ù£¶¨Àn\Fs>FAWCPZfP\d429WFRZf¼µ}<24d2C7M42ARKAM>#>Z<U}´¥iZiaMC9M7_M2ACdM_d_»ÈUdiW>WP-/<K99>9kZaU494F7/4k/ZZ2#99f*_9FZ2>7aC/\Pa¢©f7U/M_K(< /(K4<Z9FRF/4>W_P>9Mf(<7apcPkK-4\KZZKR<AZAP4/>\KM2W<P2AFU7<9->d<<MK_FPaMAHAZCA<>MZR|¦¤v_>HMC<AFRKu»¡¾¿uvnPu¥Å¬FAU>ZZ\WP%\>2#<K>F<\pZ¡Z}R\nHPCaF_KR->nAUW¡·¦sFA_\(*ZPF/H/<-KUK9AR¡Ãak->4aF<W/7F4a}¼WW7_-/HKZCH>K_A4dARHR2C79F#CFCKC>Wu¤Øf9FK*M2M92C9Fs<A<><CU-2d<FMUPF¤§´­h_ACR>AF\9_WndH(7KW94f%F<RFZ<K<<M\U4H>Uf/dM44Z>%PCKM4PURM}¢Ä½r<<W>C2u\~¶·ûÔufP>W>UApÛddP2(PK<>MW_KFRFaauÕÎapRdA9W2RARA799(F9<tß¢¯4(299/HP>U2MZWKKU>>-4Pi¢-KR%<4_PaARRËKKKF<(>HKKF9A2RC>ZFFH#R77U2C>99UCWU¥xMp<C(/<2A_CH/s>R%7WMPMP#>FKFn_~¶Àº£~²«¤z4/<ZpUsM9FHR77Ud-CZCnda>FAAWH%K>2CKCUPCHZMp>HU7aHC4W*iHM<zpnÛËÏa]ZPFCK>\Z}-j«Í¤zpM_9U7#MZ\>Uadt««Ýµ¥|pdW*RMA<C 4<7>A©xxaaR/*K<>FZ>Cak4KUaP%Un*RÖf7MR9d-\H<nÁ´§FAAKk\#942%R>\A\M*2/#-A4WH49ZPdZA>FUyî«a\R>9>M_K>>9Pka<4ZU9*W<\CKi¶×Àyz¦¯É½¬÷¿ÈkfUU4A9HA%a//-iPpZ%>f24K9K4afa<HdAZ<HPZaZHHP<AA<7AFUp¶½MUKÕqÌ£mUKRR-9M/(<FK}¡¤¦Z½4-< MHfFHk}±¹ºtÚÉ¡\ZnuKP9 _>ps~d\u%CZ2HFWWZu>F/A47A<MC<Pk©HF<\*KUC7z¯M_K4n79R/CFC4\*\(>MP9FsRF7F >R4AMR>UáÝát¤RHUaRAk_U4A<FZM77CFPFd«ikudipZ¶©ÈÄ´pMC*>U>A4nK>WaAHAH2kW7HMZCKs-fPK<FkKF-W-C7d47PF·°­t¡Á µpF9CWW_9UAP4A>>4UspÃçpRa%a%>FP4x\°¸ªÁ}\Ak_izwh§²²c_M/d#UnzMU<</4aUK(W4<9A/PZHP*>RURdUHM£É¹ku<P_7Kª¥kz_<>WCdP9<AUp7HAd_49U#FA9\<P4M>CZ-Ud Ë¶o¤Ä}sfCKHU\>>/H#R<2a\A<CF_7s\«Õ|ps4n4sZi7->HPPUM4/nCHU272KFK/4WAPAMA\4aMp7AC>>-P¤Øëµ sWUA2Z9*\4_4x-P9(9K<a7WÁ¸U(A/Z>KUÅ{aPC\A<PPa\lzÊ¬wzidì²k/22_2>H\UC>FU>/KCUCpHd/a>44afkÂ¬ssnaWfR©ºUM/-MAF#CA7>/-KMCM(>APAnHMF<>KHH/9*kaW³Ë~~°°Ö¹Hdz_u7RFF929>É¸RAAF2ZCC9PRPfin¡y¬ÄZW\7949\MAZ9*MdP/M*9MaHMM_UUU9H%p><n2<MfU<*d2W©jziUM4Pa>/(>AU9A_AA7-R4AUR¢¶¾UUZ<pPèÎ_fWRUHfRCK9>Z<f\«É®Z¿´ÅspUU>\F-\<CF(M>W>M-M2Z2\>9aP_2FZ²é¹ua¦ÉËzU(K/24 4<K777K29HP92/U>UP<CW<MsP7MCRu\AKZFfs\a·Ò¬ÏhsdHn>©¹ §dR<Z*7W*ap>WuRWsdxÛ¨PU>Mfa24AKC9_ZH9iAHC4PA-KR79adHU\<f\C<CK»u-Z\fZAK2WPM*>F-P_>\H2_MAKCWky¸Ud}¥··ªZM7H(A<9<W/R-kHKPPzr¿´Û¸{n-CHAU*<C(CKF_Z_\>ZM9>RMP7ZH/HPCi¼á¦½²ÉÃµ³nRd>\\ZA*<C<P<<fUf7\iKAPMFFPH4K27<>_¡uuM2H9PnUsUpfunÂª}p´¿ZpiRxMFUUH4>A<7MHAUa\|°£ £apAa<7_7<>PiR974AKCC4MC<fZFd>>9WHF*C7P>\FUWZ/27FdAK7x9Z>KPWM</7CCdCFki½¨¨¶ÓªFFWCK4d%<9>FMM>MfHMK>Uzn®«©~2CMP%PFFRHR(K<4_7PRCi9C<n -%\Z>p}Ò¼»Ç×Åáÿ³UF7FsAUf<ACP\C\9MHHAAUKF9>AFM4-\MPPÏaMF%UM(H2-7iP4UWzpnnr§Ç¨º¯WA7RU2\\MMFaKakz*A<7nAUiÎÇ¸´´®Wp_KFPFK<a_FaKZ4AH\W<FHUH-F*<9d>7FZ}­F2PHH7\a-HKC/_\ZKA*/_RA(<K\R#FC~u«µÂ¾RuC2PU7RRK9%PF7>RaZ2P<AMZza·Òa9P9M9/2W/WKKA<aHZZ*/AW>H%CiFa7dR¦Z´³iCk9M7>\U\<7Pi/A>F4PpixdH>(49a(_}¹rx<F7A2<*MMHCZC 7W(PKAex­ÅMZ2KA#FC>9KAA_nCKRCMH9</nC\PH<{¤v±_k_UFC-/AF9UKMC9_i/>nR>A47<>HsP>2Wf´P<Kx4A(i/2HH<<P<\M2/a7/(#MHZKHznsÛxnKA24i}dC*-aRu4 H9PCH2U\>HHd}¡aUU_A2a7_PW4(ZA><C</AM4uM4<W2/->Zi¤Ü¼kFdZpzZ¹ÕtHA<Z\49C(<9H7a<\A4AaF7>_RW42F2dé¢{ak%CM><H<KC<-<KC>FKHA-sPfxoo|a2Z>aRUHHKW2/A_HK_UHP7/-CAZMaPuKUn¼¬°Ò¸aFW9HAR/HH7 d2<<R(-7>9_aPi7<s¯i2<sAKC#7RKFMC\\R>PMP%(H9K/7PP%MPKdÔnPRR>*UCiF(\<U>/Z\CW/H(2>\*Ua_ã\F4%HU*FW__4 <4*-2P2\AH>4/(CHW¥pMWd>i_%aH¼¹¿½sH7WFRfFM>7U_-<-KdaK%R9_FRK#x{¢sKF2_2U9<H-<9PH2>2s2MFRR*>udU2R4CZKH_P7/KU<K4<<P<<<\dRRZAW<PaZu­ã_FH9aCWK<P\CMAW9C>H/<9i7W*29fRpzM9%F>FFKR9\#27F4AUR*4U_(U%9RfCH>u¥*(C-KPndP>/7/WaCM-FMK/Ki7#CaMu}aM>KWAPHHdCAP29Ka**44HM\R_MÔ ¼fF7<(>>9C2n_ÅÂgUW>fz/H9*FU>C-K<9\C99H4CWZa æu>A\fd*2MH*-PKW>H>-AP/(UFC(Rk§|KF<*MK\\2P9ZAWWW*R4P\Z<U>W<HWF9>42AzMU\>2P PZ2W>Z/-FA_(FFPFCZCM*A2A9MC´_/M\A>\a<K#>}A2U2P42PP-PFZA>#K_aW2Kuf4\A>%<%4AMFxHMAC<FMa<%--FHUM9»knZRs<(W42FA2d
\MKHMR7/_MA\½·Êa%>72KPF7FC_dn£>xAAUPnRF<Ci47C\CKFPH%kRRUli/a92KAKHCH7HasKHM>f9pHARM22¢¸UW7UKKd(C>9F7Uf9(<*/WFnp\U9PF<<KKaF_URAKMiH/<fP4PHH>KZ<K<KUnf*M>H/2MHMM|±v-9(94*HM\%<<CAPM/Fa<24K9P_M(4/Pdi_U9%HaF\\Za9-7AC7-9M7K/4WU22KAºªRx>#92->HZ*<7W-Ki2H9FP<ZU«²xxkPW_\4UAKMF2\Mz¦¡kKUMZ</PM9>9PFM->_*i2UWC¨´v\#2Pd42RHZ9FWPR--_U9\#M%W2a­a(n/<CRPpC>7ZP4PR9\AA/*M-K>7MRH\7*_RU7F-(U7AC4AZ(RH7/C%9#>-\a(anP9PP2R}_«CMC9ACPR\*9af>PK4CUHdCA2/4(HC<K_WRH¤C/FC4U/42ZKf7URZKF7-xW-7<R#Z9_FMPFC>R/KRZU->z-fP<KKf±´4FM2KRW474\>RKWZ¢µ}_F4dP4CR94CM%*W4>RCf>Å¨nC_4_RZ\#4i9WCM4UFpWPpPC><7ARZi»FWM*(k_PA2nRA<_-i#R92d24W_s4CZ9C<KK292R9AA9#A<UHC_H9nMH*KR4k>4-/7P<Mnu\>-2F_2F799H/Z*RM>URx<FMA4MFA<2>M-\u<MKAPd/HC/\*</7ZHKAM7*9</FAPsZxR²a7K/WaAa\H7FW>PZH7<x®®«pR<9(Z<P4HU74H7F>7iv¡W9RCCsA2PWKKHWHf#M\<RÉºM>A*FKK>99APWa4Z(2Ra7>4U4R<M§z<CP9HaZ<K9C 4_U<pnU<C<9Cn2\A<a9<FC-\(#MU>s-/HP4k7Rfp_4_ -sCUKP>*dW>nK ¥sU*<P44<<<K<H/FZMAkH49W/4MRAM#CaH/WuHPRC/A9A%C</%AA\ %iFRRa\<KP9FnpÏPK#a>sPZC9/WC*HCZAvmË©naA<P<747FK-KHMWK-_<KR>dsMUH2A>KF*9-C29<UM>*W\ìP-MR<<H4FWMuUAAHfA97(%i9RR7Up4Hzyy_a2R>f}d9F**9C>CM97PP(UZ7CHM%MHHC_FPZ2#_MCKRC<PMZ9Rd>CP>CPPHHU%HkAKM_¡·\P<-RAF4>C<M*k4\RkCFFCRHU\92\>9CWaz¦¬xMF<F/#PFZA9H99d2Kd(27CCFK9R>WUw²·C\K99HARC/H--U(i\Zi×Á©_MdA7U2n4C*7<94MC7Hp97FHnº¤sKF\W>nACn*KA_KKFahÏiHFA<4%C<7Z%M<a-fK4H%kAiR4C%M\xddH7<H>*HUHRR49HA<4AARCP22R2daAK_H*7WFK>U9A%Z>FRK74<%44K4P>A>\HUd9PR(Z[·}aHHR9C9p%>_#-9>H>>C*W>\>---7*RP7P\ÇkRZC7>C<FP>dA-4<MH%MHMW74H-U*K<9R4»CA7KWi<2CnFKZs\a}¢ukKAM7>MZH>HMU>K>PM(>>/HHdR\¿Ë´ ¯pZux>xaA%A(H¦ dnFFC>UZ#\%FK9C92C-AdPR(7fA*KR/Fzp*CWRAW<HAaidU4UFaKHdM<Z4P2P\A_>7<FaK/<2UWMP4C(9P/UfaW%*HM9KR>C-<7UMHFCRµfMCU<2i <_>R<HHdZ>CR<W472PAWKAdFCF<PHR-if2a*CR%44HM%K>f/KA\CZ2<M*W2_M¾zMCPFP>HF4/2R4H_Æ­\aaf7\sKiaZ7fiR>A7P>_>>4av·Æ¯¤¬ª¦Ä°´¢pØ£\# %F<M(AH*R_>F\AP<PUK44C7/uC(MUa/W#ZWAi<<dMRK\<MZ/RM4U>\<7W#>>MP\PkkRFHf_K>/4F*<*A<AR4WaFHMpZM(*2P7U9ap9WF<4HFA--CWdMs7KnKPPnC94x29FM2HHWWZ®fRCPAA>A\UZWZ7KRMf4><W F>F7K7RK44<Zi¤î¯sFd*i\HFCMà°u}d\P>CZ*PH72\2*M7P<CA>ZuC_á}¤pU/nff Î ¦¤®ªÀèßb\9>f2AZ*-f7i*/(2/FK7>PP<9PPd_7RWnWZMPC44*UUH<Z<<M\WUd4dC aA#dF_RH77AM9A9HKpUMACCK<9>MKAU-kH9PaZ<A>U4FniZ-KFd(-7AkZAU>nAK99A/K7-CR\7AZ774f\¢K2WAA><n(92<%7fCC>9>RZM4UZHP>MR4dZA®¹Û¡zRkZRi i>RPUd<><R_f>_PUFUFZKAPi>9*ndxFnAAM4H}iaZp¬ûÞËa/z\CA2__4M9KM7A(4P_WRAPUM}79R2A2K}\*>HK7(>2nUH><9KF\2P2R<a/afF/d\9F9(<URMM/aas2P\-HHCP\Z-fRWM7Z%H\<MFK>HzÈfK74_dHF-CAka PUP2HFK>FRFAHPUsMfCahkK9A(Rn>Ck>4FFaMP4>F7Fa/\F9/2PUxPu¬¼sk¥¤j²yF>FZ<iRP<4A\F>-M<#>H9F/aZKH7KH[K#HkAPZ>/d/7ZHKxf~§©KRUR77R/C7H2C/>K--(ad4</F*HCU>U2~\*\AH9MpHPF>24AKUPf2CC%>a>>92>RR%PA>9R<7i}¨kaF(_MRf(WR2aRHR-7<7M_ÞqFa2<<94i9aK9_K/29*/ZdCFMaiRH>4MR7Ui-HF9FZfas/nWF%4_CF>dC9FC-UHkKCikÀ¯sf7M4~sº¢¸µ¹WdCUiC>F7WUAaZFMRHH2-PP<W97<#9C%*M>H_MU>-uH29F7<®·x}\\ 7FHU Pn_A(Un<PC-F(PFF#Kf9HiZMn xK_4UA<>P-2C/C24KHu\FU<H9p-WKU*KRH(4dKaRFo¿¥£½­ÂrsnnaAMiWfkUuÜA\FAAAUCRd2HHF_Kkf7>2R429KAU/_MF(HPMWHPkA72PM<KH*9%PdAK<R4k\FP4_M¥·nRPFU2f2z_}§zÃi*CU4%R-W/H*<2aM9AAad_/4AMC(4/\aWÿÄ}a74iUMPKa<2PR72KP7k¤pf_H*\M9\\<A%KnAMH<UHPRA\Pi>R7RU¤iM/4ZK<H9(PRii\UH/Fd4CA4RHC(><__H2H*9CAM9n~¯Ë§§º­½w{\uHknus¬­£°AW\2_M%C_2i\>RZdZC2M\ 7\<7>/>H<anK¹ðÉi>2ZxfHM/P<CZF72/P74P2KU(_CMU©Ü¢ 7-AP/FFC>Rssm/FFMR>#44PARC<2Wu7*KWF>CP-7_\_ÎusKC*K_9<7FMn>>MRHa4KÓÙUM9P<R>ZUA2Z9>9KUMHFi>dKA<RAZMR¬¦W7\F>saFaHM2A<MHR74MCK<FA74C}RZW\<>Z(FR>2RM_Piuz²pª³£§®Å¢|¤ÉËÄ£RaAKMF9M_ax>H2R<\>M9-RaK(H(U\f²ÇÁ§lMP\P7U99<H\<C7i>U9<*Ca<MF\piq}><fKKFf>%9KAnµ§fCC7 a>ZRF#RH>>7FF7AF9(KM>_9U2KÚZKFAAF*pM KK/>W9-U4FPW©Zs9P#>aP9H#FM99>FHM>%PnWC>7*H2>p¦±uRAd<<2FH/FCHa>2W>M*MC\d-KUCFCC4/%aWPiK*Zk4U2C/nAC\MK/pa\\q\¸ziw ÇÜ®Ç¢µ¨¼º{MzR-iP/>7_>C9MW9P9AHUd/</<%\aª«¦³Z¨º»nRAUK7P94K*U4HCHUA7>aKRiK_ÍÎxP*aW>MH>AZ>PH>P§¡RA>A9KFUW7-nnW sA*4i7d9zFW/*Za F7/>2>H7RA9<M<>AUZ/Fi°Z9HWMZKHAKK/><RW/FKHA7/7CUZ<\HiP*-ACnK\->FCC%i/s4F4R#<4Z(H74R9<ACfW>M#%9W\A*<F<K\4UW<Z-p><H>9UMasi¡Ï}asÕµiR\M/Ki(-d<ZAKU\\2MMF9-7ZÂ¥´KC_~f©¡pKFF//KFF< >K<MH<7iFUKk­£¨W2K9kM*2K74772%(}Á¦MWP*2<Z/9HR\(2</CAC< /F>>\7RKHrtWW%ZM2UCZFaCR4f9*>>WA¹¦n\7ACk-K<Ck>\pFA<<KkWCpPnÃxZ_MP<\WP9>9HZA2/-M/MC/UR92<49k/W7-CMZZMKFC-7KM7F>FP\CaH(_<2kPACH4x7M4®µ«\kkR\PP77UMZnK/C7*A/UxwÓÂaC_KCUC¸ÒP7CA#F<2C\_ACR_\pkfPÒnC\RM<H>UP<-PUFFF_{ as>9AC9/>4/AHF>>>4H>P-KZR49>9WvCsfAAFH94U>Ki2ZAKWF4uHi¥d*i<H2H\s2d7PHaaWnH\_ ²¿®£è\97\\Kn/-A%-F2U-M9<*HH2<\H9/a<FKCpd-WPAF/>PWHPRK4C94UHiZ24AHfF<>RkaMPaMK_a Â¦fqu\k_ZACFF<9Wf9<#R±d_aCFfn9Kfd¢ªÍuFPA<MC/aRPK>C-d-Uq¥·kkF_*7-K7RC>#C42APFURFHKRd>k<<ZK%C<CA4UaRR2ACHWAMfUZ9W9K-#2HCRUdFR/CC%Ap¢}UKdH-i2MK7HZHzps³W¸ÌÉ§ÞpU ¬ÖAH7CZ/i2A<n4 s4>4%AaWZ*7ZPPC>2W-7u4U9k2KdfR<2CP*>>_9FsH_FW%K_M\Z2nz7daAP4_f\©·´§x|zA\<F22F F s¬°kZF4_F<_<FCfU£öPRWR7*>pH7>P4u¦KA99<d\7Mf#FKuMHZ>-j°·\Ud%Ma_ZM<dUKW KFMM4>M2C(n©kpA*4CfUsM97F7kFU9(94PAMkÊ£aMHPFPf_s v«u¹×xp|iKnaPWU7>>MUa(AHKF2iPMZR\4-4>n\%AARKUZ-KF/>W>R>A-7z2M(*U%Z*\RPU4d7C4pvdHPPPk*AKUuiÕ©³Z\PCM(U#Z\¾ªW_ZFH<4A*HC77>Ul­ÍÐ©}>d<\<KW*_FMRfFHiWC>CH97dKF9CHCM¥ii<9C%ZH(*}CK>-2MR/W\W4CKMK}²Ç \RZH7PMua_z(--MCKUAf\d>A¬«¹§Aqpv­¨ªÖ§Fh zMFaafi<FPCpªR7\%K\}AUf FRR7Z/9<FF>HfMFU>ZUZ<A\H7>H>9(M9ZWR#7PH<dZZK2PUMs22<R¿M_a#</FH9<dd_kÆ±x´M_RPRKr·vdsCf>\F#i7Z44zK2A\kz¡fH/9%HCAdM-R­¼¯n>>H/dM2a%CC2-M<FRMa9*}}_\dH_ZZUA9K*K\ARU#MK#<4KP<9jZF7\K7K\2<Mi77i7A7K_MCKuAC2KÑÃµÒµu_}dUiH\fZ29HUUW7FHWxu®{_H9MP-nH><F7fFA4WM<F2<(HCH©A9F<247H7RU7%9WP4W\KHZCA-aC49KKFK-AU¢CPu7C\UZ>/K9UHsfx¢¾d_dka³\HHK7RC9Mi(/a722a2%Faä¼´dF>M2WRKxÒ}HU\2C7PC</R\AA<AZ/FC_><x¬«nH2/nKC-f<PC7-aFPC//<>4UaMsf\FFA*2Cd7PMWKfU7>*//_AdP_ä¾ã¨§vzFfU>7>PZWA<7Rk7_F-AHF¢ÌÑdMPP9<ZRM9R<UU7Ad#*a_K4(<ZM-U7k-/PZC<KUU-HC7AFCM>fP2fA\>C<n</Ka¤_MK7U9>7KH*UFaHf_\S¾ä±È¢®½dCC42<U4C(UM7FA/#/*<F9*Wu±ËxxA<-A}¢dP79\H2P<M7RU94PPMH2A <ZRC(>99u}WA-PCRZ9nC#a4AR>FxÏÂfWf77UC>U</HaW7AUUA7A/2UUFMdk³½}Z<MdCiCPF2_RFa>%>-#>*Ku/(PAPdy®À_K<MC97-MA9F%aA/FRFRCM29K4%HRUPnaF92WaUUHAi9HC7CP>CCHWFKP>>M¹ÈA4HU/MKK(_PWaMRi*Zziª¨Û-4MF\(<2K2CRs-/7PRKWk7p2z_o´±¶d}iUyª¤°>_d_7\MU_dP<>kKC/>*FWa9WCCnkCA7<-/>/_<<7M>%9AHA9MC\\n¦auFf7P/FHH4WaHF-*u(#4C9fCKPz7W*W<R\9>dKuHsWdW\C/C<CRM4sK_</ZMj¡~9*>*H2FR-Z__dW(FUK *i<d7/AFKMZzukzq<A<CCZUKp*uFM9MMH7uCKUK´yPAW>a2*\Z<KW4iC_/<ssAZZ±{n<HRMRU4-4RWfkCU<*ZAAA9i2FRUus«®²ss²¼×k\>FR_Z<<2/KKPAd9PUi-KF-*AWs¡wiMC/A7PUP>PPF27AfMPARHk/|¡Z%KK*FHn24RF#\RUfA#2d-_M-PRPdCd4M>C*d//#A7#KM(AA77A/%2aAPK7PfUR±·©ddP7_R-4PWHK/>_AP#*kMA/WZz}¥WAA9MKCW_-fHkCKiCf77M2/WA¯wp9HM_/x4H7U22P-HA\4-/_MppZiCC/2#<<AR\\UU_AFAH2AHkKF__ZR*w¬ºÆ¡H>U*ZFM\}M MAK7PMRR9C*M<H>Pda{M>>\Z_\<pFA-F\aF-FW9\9ZªÀiHKPCWUCa-RM-<(A9>>M7C94%FUd­}u<7ZdCPZ<A<7>RZMA>>K\P/CC>4F_nA\>7f¡ÍR>pHM>PUfW2F>CKFduf{yx·¸¾«´fs>Ms%kaAHHRi<797MH9FdM-FHM´M-pA7dp9HR\RFRRCZMR44>kdRUZA>CKKU74/FCKi*<R_UM9_K/#4\77Mnµ¿fn>-*CAMa*MR\_HF2HHMMA_%/FP74H  \C92<M>CC2ACMA7 <H*44ZM£KdU#29Ks_</PA(<<KW4C>PCMZ4-RUy²ZPi\*iA9dW(*F7(4KC 9MPAR7Zad\F
K>4Kd¿FC\UCF2\>UCRifÍ¸³×ycrnWHk4FPMP/K\-Z/*<k9C/C9dxPRWM}}MC(9Z7>RHKF#7F2RHW2KA4fpK%>9RK/ MHa--P\>WUM7PRZ99d<k4U4P/i uZ_<29MRAZ<MKWa94C72H*KWUd22HaFs¡¤nFPnMRFU<M9<Ud\K7sCRF-z§P7->KC>f99WRK-A9zd2M2KPA9HW<a|d9*UPaaMF2A/WK2d*KA22A/<KFH#\UHUHRad¦¡¶_HC<P£°¯ Æ\PsHHZuFxCaUH2aM<\9_AKHKWK<%CKAKK\4* 9HK4-nPH2<U>>P<W2\<<Miæ\<4z9U%R>n2P9/</Afu47RRR42AAAM*77s»kRZ>M2H\P*4WUU2Pp/>K4CP# A_AHRf­fFHZ-i>PFU-FF>fK>uCMAWx¥¾n/AU_/9>F4>UACC>U_U/(P/U2>usRfH49\/7F%U\4MCH9K>KxF(-HZP<9( C2UFC­ªudpÒx±Z}fPCzM\RdMH(\UZAK-FC4<9MWC#R77_4FCCa>-HM-\k¹U7HKH 79(<>2F*/*KMR<Rsnt-%R9AR247HF#%FC<M#F\_M*W4Md*29R4Ais}\P<\CC_RWK79MFZ>KKWC-HFRWdF\K\nafKMdP(<a>H4>C/>2P*RR<vÎÆkF <KW<WA9/W>#*/9>UAC*R>_Z-RH{¢uR#2RC9/U_(RAU#<4R KUZ\MWW<<-CP_P>K-H9§ßÅ¦¡kq¦U URMsaZ\n%HFKZ7UF/79K229R/RCCA9(dZ9PKFM<-*7HdKvFp9Hf\C9P4 <<dFAC(K*97RRix9F<9CU>MKU\>>%FKC<_WHC9UU7HMK//4*kM°d7/<fW4fHu\F7R<WACP2M/CK7-(f-W#aÂ«kuH*}Ff>7PKHM\(K(W_Zu¼udMWMPK7F\WKPiA<4RRd-9iUW7KP_¬xWF/7HM2_A%WHHZ*H2-WW9Z%d4\>M_7%K->H_/MF_¦Àuhpzi\M-_HH(>42n/FK-C>ZAd7(HZ2PU4KHZkUAAP>42A4\#C7U#k>HZZH-(U7(<994MR2F7ZH</_|»}7\ /2MK44F/ACA2\9#2HCRK\FKUWHPH<4Rx}ZU24MMK\CK4Z/Ka-7%KR\-ACnd-AZ\Mi»F_K>9<2AHM#Ada/HR\zuR\7ZA\a\FF\_aAZMd9*W7Z-_CP<Cf~¡xR><AfKdC\PK(F</xZU-2ZW<Z*P<KA9C-i_dRK<zÆ³zMFiddP>dMA7/FR7RC _K4K>7WiFa%U<F-2FCRKW>KCC9R<_9WFPW7>_R>K<d_#C\KC>KP* 2ZHAa\niº¤f\4U2CF74U%C4MR*<<7F*FR2KM74iPR 7Za¼uWa_zWK%<\U2KUAA>\PF2p7<KRaCHFPiPÅk\fPWRAW9F/9(M2\<7aWmoA#72>FH9K\-/MC9MHPC74WH92UF//MAC2fW/<P_f<<aH_A9PU9FPP<<CU>MdCAU7ix>9m¯xk9Uk2f/>UKR/WC<HM*/Kk/HA(>U--C2F/RF*(KK9W2UKZF-AW7dC/_>}9A>7>F\F#/aC*CpaUHf-U%F>®¨]a74FM9F#AH7Rk>/4>FFCUAz<(WCC>\Hr d4WH2AMRK>HC4/<<C-PP2dPC-/HF2UCnã³wxPa\PHC%HUAA777-Kx¢7RKCMMPP/MHHH24<C/HW-H2_W7H4¬pW>AK*Pd2fR2fCHRMF99fR*2W__<>K24A>7UZFWk\C>7WFKW<7#aHAH<9\KCZM(\7C(*RRaH2H*PC2A4RKdK ARK>4%>9MKKapfR2<*MZM*A9M>R4iKAHZ<uRMi¬Wf*<9>24WaR2>f\p7/MnA/Cx>>PaHHfn¢»ÜÅ URF(<>f2AAMU2*(i_F\7ZK>P-49W7*FH²ÇvbvUu_\RiiK<-C__®ÙkAK#7-pd>9CPFM2Wn<#24P2WA<KaÆs4A(M*MH2ZMCfPKC(_AF<#PH(R<dAF2p<<>U7/*HfCW>UaU>U PWMMRR_>/7(7CC_Z/FM9ACWZPHKC(*PA_77(HWkPARPFP_¶iP4\74<fM7U>W9*<2R%MM/Cu¤a7UUAP924Aakk42CC9PKH2U7a\W9p7PdÐª¢§_M9CC/HH-\iMkW<(d<fKF>-CAK9\®¸¬ÀÎF\\aAWPffÀ¬}\7M7<AZ<-APKHF/<<d<>#7UCRA9p\ACF7aAd>K7U%s%>7/U<k%CH<aZP97HR-H/>k2Ca«d<_fAPMCKU/W4C/(2/F9/2C>PMA9Fi*Aa97M/K47Un\F4Zf<-RKAK2>Kz7FCCM<9(R/AkiAAWZ\_2WRsFCH<479ZWKaKK9>RMM-9<AAiAfa<iW °p>ZpàtndHdW9<<47CU4/7RR*R-H9<7MWFÉ¢u~}z©z¦¢°U}sMKº¼zZH< F-77 dFKM>7/RA>ZH2ZfZPPµ±K29HRHP>\Zf9>AZ2i<U(4p9M%M*K<p_(\*U<<>Mf­ãk>aF9u2K2-_K7M7MA\A*HWdF/kFM>M<9Hk>#4KH9*FHU<af2i42CzpkL¦xPnF#K\7pa(H%AWWPKPU<Fit°Æ¨`p/*7K7H7UMn>MF<>>7<2<A_Mp<WPp»­up*uHa ·nUZMi(iC>4<CR7-f>\K2WHZ9½¨mAHCFKdis§µr¥ÂP-%9uFdHZKU4<R<K7H<_949H7ZU<Ä(A-F7<F4/F/KKF/2<M9Z*HU> KH4AMMK#7R4UK9ªpAUKnPMiFF\>H_ZP<_7<FdkK4C2\2>HP>\7HaA/7a2ZAAKC4Rncº£«uC-aFMK(/>F2F#>Ra7W_©Ì¢Û²¼ouMdiC\/AZ<MP97M99M9#7nRH}u¢³HUK\RRF\»Å/>C>H2HMF\_Z7MU7k>9aUip7KZR/C7UCxPkUf¤¬HFW-2CFZZMa2HFU>WH2<CdK\fzdi 4zFC-H7KR9UFUU4-Z7--*aK/FHR<U7Hi79C4M7nxW/a>9WFA<<<7U2Fd4FH_4K(M<W74<R7HK-4ni>C9UUav·uoÃÝ½¬§ªãÑ©nPF>9_H_HnH4R2CFA¾È~Ä®UKfK-aFUA(C_\<kAW*<adCx¶Á¢azAWMPFUKA¢£H2CaFdM-K7F94Z7anMÆ£k4<PAKH9p2iPFR/ARxpf~WkPMd>CA\MZzx}fkktfC±¹¡ªØKKW9%/M4*AKfCRdk>RHMK>P\>AKWC/U9UHaHFKWÅxAWU2>K>2K_M*dHPZCPWZ-K4C7AUAAA/>fCZ4M>F\*}fÄ¤¬£¦uiMf¯È«ÃW>KCU>MPkW9_<_¸ÄPUfPÈ¢ªiuu7PsFK4xC\>d-/-AUKppn<CPHfFn92\WA\ZUPKUMAFC<(>UfZ È¾Än\UH<H9a2RPK(7><Ca-Z<_7Z åÃdk\kfqcº·®g~¢º©s`v¥ÅKAKaaR<f9*_A7Z_FF9FHnZ#dRx\F2nU927kRdAzP\C-M9<KMMWF(KZ>aR9_UA-9PZp>MF_UW\kxR¤±ÌhMzk/d<M_Wz«¾¥XZAP4FM/KMPy¬l·qif74HsÅ¼izPA>-d2Z\sZf_A\n±\>P>7K9anAk7aFPfe¾gWuWK-H7F>RMUÅx9<2-C(UWZCAK<K#ARMF/PWPA-pÒ²¿¡¥¥eS£¦ª³W}U_{pFWP¶¶¢R\KH<%AAF-<2FU< kPa_nP9ZAMP_f\UM<<>HkkHP9WAKPPR-K\9WiF9R2R-<<C/kF7>R2HF\p}º ´²wz\U__C<(*n<Ua2dÏ½ÊpC 4Zkxt¬¼ P\AM<>CdUz¸ÀqxHFM#>FZ<U(KC{Çx¥fsKK#\#MiUF<PZHHdP_©«¡¯}KUU%ACMZ>¹ÈÂiF7C}(*2R(7FkR2\FP9C> -<i77ºØ¬i}¤Mr¤ppz_RfZCZs_>9dkKZ99\U²ØZ4>W/KC<A<C4<zP\\/P4FH9F4U<UZa4#RZF¹çx_HMPH>-H</M/aKAPF-i>(H7/M2(*2*RM-|Ê¨·zpp\CA\RUCPP<UFR2*K2K2a¾P}/Maíâ¯zK9>C\aW<KCn¿«W M24Ax2WM\RUn>n4F-H<HH2MPA>a\aUiP¤£¨tffM97iPaÕ¾xMCfFP7KURaH2/>KPH9HAK<CH<H%W\[ZpdFWPF-R<A>sPF%7P<Kd>HK\MW/Zk¨nWC*2KPW_FfUH<ZAHHRH/2-kFM}7H2MPUnasÀ½_F*WMZ/dF-P>22a</URM<>(Pd _AF4\a7P¤sUffM>\><R4/HPRd79k\WK#CP\k°±±go| °¼¢uC2R97FKH<A>4R_i §££x_\9KCC9<¦«uu>C4#7C9RZ7W4Z2FUx7\*AR}®µ«kH\_·ÅxA94CCPK7/Hx%KC<>CkM>(>dU7R>2F9WpR>MUUs-CZf*n9P 29kKM<Aa2(MWFi¡¦´a4UH>Ra_K}A44aAKHCn>PFR(<2U*24Mdn{dMFHa><HZA_/HUC<FU//KM*F_A-P*MR>C}>F7AnFHH//dF\aKHU_CMK2Ma(U_Wk9\nM° ¨¾ÈÃÕ¨\\f2\<sFPfZ4W/>K44MuzÑ«R7CdPHá»n>z2Fk7U*UA7-<UURKUHC<WH->Cz°zzk¶¸tu\P_C7pM*9C<P<>*>C4d<<MC9Fi-P299¥KFuMF>aFHAKA(HdH4CiWC7MR7MCpÀ¡Pk_7u-RWKWMZ>2C9_>FM--ZWW\PKkMp±£vFAH>7MH2Z(#WPd>RPF7K9RUH_KHWPZ7\2CZHfiFaPCRA7/*>HdA4f/AH>nHWa<<<dH>kÂÎÃÀydUH2#2UMUK9/M#P(<9K2Haki¢ÀMKpK°Å>FKF2ZKKM\PW7%U<C><A-iHA2P<f7¥Ã³Ú µ9>W9fC_KRa<P-/4RKRF4RUd>fK/dHM>susPFK-%\ >_*f794ZCCZ-/RZK9CAa4>Mi½|uRWA(>KMdAfxKUU>>ZRUHW_a¥ÎßR/(iH7UP>Z4dZ\RFFM>iFUCZW<W\RCiM2C/-CC9HPC%HKKRHZW<\-F\%AU2779C2>2©s_iU9H(>M#KiFAAMK_HHKA/K9f²}zàÀZWM*PP2-#-UF-CA7CM#9FMP(>(M/4/FP·Ì¯spF/PApa//i97U W<AZ-KZ<R4MFHR<-APPRsÆzAHU4H<UK*U4>7KC*HF<P72#>MFfC>f|ÑÈz\i>aCHiRPPZK7_~|z¸Õ¾Â¤¦ÇÉ´y_<<9PZ7W9uRHH272a7R<AaP/ <iU>FAF9MFA2C>C/FAAMMR/A4xaAF\%>2-i#7W9PfRAM~_%<(7ZWAC<7#%MKPMRCR4F/-RnCpK¢§ÅfMHZZ/-MH4CZ> A2HK/UP*dC%>HR2(<UPyuCKRF7-Fa7ZHA9C7PAPdAK4AKK\C9-79M7%HuRn4n(/M9RR#4(HP>#<FM7>9A*PRZR<KZMÆ®¸fR9difivn«Ùµ¤¤°¢fku¸>MPPKPMM<A/a#><9>P*</iMnHU>PpC 4(FFP>ACFRn2P<HUF9PA>FM<FHPR<xH9aiMF(7AF¨®Hk7M7H*PH_*RA%<922<F>PPWCkKFf§¶ºÀ£>aH}R/W<>>74>ZH#<\\CU<<<FC9Z_-99M-An¸HPH#MHAFUACMF79kC_M9*KRM-F<C-H<W97WCMp{RpM7><KHCWKA%>PWkp9*4PMKaFAF(UMCA¬½|¥Ð¦¶h§²±ª¥u_AFf>MK\ajÑk9\HKP/Z7H\C9H9WP<\PiHK7PdRWW<K2sC9FWCP*<\KH2\-di\<i>W7<#-7P9--KFK#<4RdaC9Pf4P>*\_2W/Pf<MMARR9(_><9K<d\ªsf<>\UK9-4<U#F-R\KKU9H</CF/CiPd>Z<RAf<<RuFR494d7%AxKRU9CHF<RC7Z%7P>4<H>Az9C79FP(99Rk9/(}>RH>*MMd>\K2U/<anÇ§ÌØO­ibpuURakWCaMUZFKHk<k¬¾k>-%9aKH\*2_>HPKMd7PPUAfa22<AFRF<7C%PZAWMMR/2niK/\a747a2-*WC\>AP</k«ZZkRM4aHMWi_ZWZMPF_4HFUUH\fP AKUkµuF<CHC>/>P H>/4W_4KPHP-z(AK*MF9F>7kW fC/CM2s92F7(R-WAZ4 HRWkA/4RUFZ\>K/*4_ZHK7<<d/CRM9(C(Aa>W2PUuHU(FikH*(\u¹ÈêÚzpZarPZHZ>ZU_a_27*RFUUP#fZZRF¿²adnF7P\%H7RA(MW>H%<#K-4KsRF9HPC/%FP<P\7FCK</A9/2KRk_d>MHKd9fn9MfC-npWU}FpP2<7<<2WA_MWRF-_-9P2<\H7<9\xfH<MA-W9>UfRK-d#4/HAPR2>na-P7_KKFfs®_W2\a7FPdMH9>uK_7W<H%n-P_U>HP-99AAdAZpzdH9KF H2\CW24P2F>KCRfKMifuZ9%ZAFRaÈÄ¨A2KZ-<HMFn\P_M2f7U/fn%-FCpPk¨U\_#4HfU2242(P7P--\F9(_UHW<9dx*>9*\#77MC(97AR77 4K/M<>4CR7F47Z<R_/MMd©p<WU AKW/H7FRR4<k9AiPW2iUpFKRCC<\{¿FAAi*d/R_PHM>%dWM A/dUKnP>M92aWFUacuMMZW4H(R\d<KHC >KpH(R<xMZ2FKFK>U/A>f¬x#R<7>9s>aCP4K4f<AA>>ZW/Z-K%k<H>APZ«}\*HP<MF\P<*R4>-KH7ZC2>F/MWWa£ _HFRPH4AHMH2Mn4n%9AKWRF49aHHCpA_9*nFR9WiR9%PCAPMa4F7H/>PaK9M>>A¬ui<F<MHC%/z274A>A9kU4<>F7A_Ua_<99«__UFCuR<_PUHfK/CF7ZCFWPKnHR-A<(HF\9ni¡m_Ca*9HMka9CP>9\9PWUF2<\/*%<P/<AP_Cuff>HA2HRAZ4P/\PM>HHFZ<F_#AUF72F</PÅ¡-2(H(APW%Hi#Pd<FMP<PPZU KM7HK_UfM4C>F<-K(>>ZWK<4*WHZ><>ApH/FM>>KK>f*CMP(UUZ4P<49/4FA%-\%PK7<4*\M¢dMHPMA7F>WZC>H>4H>/2WAPH7U4KF<4\/CnyoR#P4HRdC><u\2>>4>Z*C7F#zKaC<*7AF_WpA2CMZAPaf9F>H>A>>2C7_7HW\4FW>2/-CFC\_É/K4iMR(/iUAFa\MWiHHM>4H>/KFFd7KMACj§zuHnCM*</UZA>K<K-UW_KUH>PM>-4RH/»a*AKF9WaKAsUAAWC*>ua*CC*M<*A<UW>7__9C<AH>MUC<WAAHMC-PaK>A\<R>>_PRfWCPHiP9>F<CCd2><nu</f U<F#2447>7C}M¢C7CAZAA>/KH#URP>A2<K4(\MMMMK/>>d\¢KA9PkF-MK<FFpF*7R2U2KF%> AAdC4>Z*<9ikbuW4R2UaK<CK9k%KPZ>4<kf<a7_CH7ARCHR\ukx-KAC99<7(R9C%*2/-Za*R<i*-C(9Ci¡¸\<9CKCZWa4A/uU\HFAFAHCPMWARK\4AF-_f_497PC_7WKd97R<FH\2F%MPRK<W2*UxbWR\UM97MFU9RH9U<2-WA>22M-aK9U>27Axzbp7R_47PU>9WK/RCk\RP4WHHWR-<4>>UZF7f\A2n/4 92Pa\Z<<9<PMK7F79#>49*W/M9/C>Hs<WFH<M%\_<4*(FH72Za(<M94KMF2dAU<R/4dZ<aHAZ(dH/Aa*>ZM9ZC*F<<WZPPMaÏH9aRFAHa(HWiAf4WZa_<MFMH>Zf_AZHAAM4F>4n44KAW>C<>%H_29A9PARKAA4>Fx<_xxf>>K/<2_<RfPMKZPRK<<A4F_H4<C4APCfkzi>CRFHWZKA<%P>Z->W<(79FHH#H4MUMU\F<Rn£WFAUFx\ZRP9R9WC\n%K27UKFZ2K 4naMCPdZ±KRKC*-ZF*Z\\9Z94>_>P/_a<F<_<Z#CCPp_¶tF4MZH9/9P>fAA4<HFx4<<\(<_%9FFxsni4-CKZ2x7K><M-7P<HWRP##*HU*7<W<\WdFUA2AP9KRk(AM%#4RZAH9_p7FHHK2A(PHkWFPMHCFAPU}\WWfaiM>#9\PF>249R2#Hj~MA<MHdFFZ>7\(ZRU4Z9W>4>/9AZAK9/>MRAp}K>C(fiMFH<9KfiHPUCC9>(H4A<C</AC9\R2f£P2dP#WPW>4/C-aC_>RF<>A<APnf7*<f>\k9-aH4><(PUMiP9CCHC%79_%H4H9n>7Wy»\FFMP<_FU\<9HZ2<9H(UW94M</7A_>/Af2F9FPi_>C< KCHP#_7CCMW_\\2C \KKUPtRf\aZ7P_FC7MW9a<zR>P-Z<KFF>KFRF_HaiC-RU9KM*uFPPiCRF¢2PZs7 2RUHRa2F>(na¯4*7xM7(9W4<7R4R<C\HP42RaFUF#/P <\UCk´§fA4C<AM7*F4KHMPH2F4>2/Wd><RMU7WpMaMns/R-F(M>M*R7PFd7/HaK*F<\K_/<K(RPp¤_F2*C2 RPR/RR4Rs-Fa9HWA*CP4A(F24#Z/HPaPa M(C4AKP\R9>PHA9W((RAWK<aRnMA#9CC>9>R224
<PK*fC#A4KRfi(P(/M}¼FP >*/M((FC2*W%7\2-M</P2HC7 -*A2<92WdÚp_\<<<4>Mf\<FA9a>2HWnCZHPC<fZ M9%>fCµ/UWC#K7**R7/%H\MU/<(%2\F/%ua>->M9HZw(KKRR-M/Kd>M><>9>R\4KZKHKzU9*(7>pf®nZA>M9nMHFW/AHA>HFWuKi<9%>4<C7UK9WPRRAA9HMF99KW7//\HHAUs
H4*7F/Rf>Z-M/<F94F W%*2/KHF(PKZx-9d<W\7KW¯F\\ZKCAA>294U/9#4A-C>4K27W\K>UnK(M}¸MP#F/2WFAW2a<FWu4->/U>R9*<%<*HAK/>C ¬Z*knPK/2nH7CP*%/>AK\>4<UPA>9K#K>(ipUF_CdFPR9/PC4F*AA\A*P-4i422-_<MA4n«u47aK\CPHK UuM*499ZF2</i\4M(>i>PAZKW->A<C4\ U2FC2P9FHH\2F2*WAKMMi7PM927K97ZWdM4K>HR_2/FK>F<MiACUWZU4R-MUZ9KRAFC7AZUW2*AZZPH9R4>>f<-M¥2CR(#FWU>URUWU2><WWR2/4R<H7/KF9(4aFZtÆsdfHa(9-R_>PZ_P999HAKU 977apAF4(k(FRÈxMKHCPFU/4\UM>aCCdKRdUFAR2HfU7C_if·sRHU4A92\P\%Z2-9-WA4<_F\RA99K2pZM<7Ca2%>Pu*ZRPZ*FRa/A\i*C2P<>iuzPMMMARMP<99KKR9-KW2HZZZ\FC4P>4Z n¨2ppU/M*K4MMF<KMKZFAaRKk\2H%\4H><4><UZ|q/iW4_\4K(9n4WHC%CCUP(HCM>H\4URA2C-C_pMdC7dUMi>M%-AC#/MP%/*C\2\MWaniPCAUii>AFPU4Mf_ M(\_WWKC4RfW%2HM**s7/HCUU±zAF/->-/FZAM>HU/K*FP<WK/74/7/KZ*<C>HFCHHH*pC*<A4-4Rk>44aAA7U<H4/v¤uR-_MM9UCFP#<7P<CCUU4>MnP<Cp %pAdF7*AkWWC7Z\<RAZ-<9C_Uk9AMPFZA<MHMUfo©HM94*K2H<2R<<P(Z#C7C7FAFdP>< <A%\U°CZ\7fCC/(/9\KH->f(Aa2CUP(RMH<>CUR*7lr(<UH\>MRk>C*R\FCUA_9fAFF-\P2F4\(R§¢K4a792-aFWPR-*<927A<%<2*F%HM_A2FKfP2*d%PCP>WnW2CK_A49nU7R-H79PHUpZ92M9>H9PP9f(iHMd92KW>H}pA29MKCM4«ZPCCF>FHp/9PC-A_/F2>HCK>7kM-RiAC>U4}iMHR-UWKH<RFWFZid*--H/2WM<PZR*(#ZZd_\<C/4KKP*F9FZ/ZZM9<f*-PfnRFF4ZACCCºÌWaPAF<Waf7\AF77_4%UiHZAMM>C>KK\MP4f¸ Mk><49K*U\>HM\CK9P-2>s<CW7( <-/9_A<nKW>CKARU<W9RaK4ACWH9(/KHHWZUlnaK--H%F-Ad\d9P22KAdMH9Mi9 -HM4Fdi¹sRCAKM27H2HM_>C>>ZF/KKF>AZ>/A}</-/H4*<x/H<Aa>A<<4PC4CfMaR7H<W*U<WR_*/Hn­R\RW2P\KUCfkAK77A4AHKR\7>\4/<R#K<R\£_<Z\2CP_M77\9UFF>KF7P2*FP>P(- HUfAZ½dMW4<ak99R7HZ9RMKRa%79K>H*<<>4*2WKCUF*RP9C4M\_KFWF9HW>*<R\-<RiA}MH4_fCK9__2Zf_\/<4i>HMAPPF\ad>UP_gA<C\AW2s/KAK(CAA(>F*CZdF-</7U9KUMAA9x{w><<A4MK2*-M4MCP2zPHMK\7_d%A<W9K9FKUzzP>FFF7K7\U>49nR\<n-u24A_a_%9CHCq¤¨uf><K2WKKWFdMnHAM4#WA>*fPK*AFW<%4*/i>P7FA2A>R_MP>PF9Ha-_HF9>PpCF7H7RFaf2<4/77C<K%Ki_4MK<UUAZCRFP<9knfW(MA94i4-</*A><>7_9%9M(4_#WW2HMMRpH\//4WFRK<H29-<H<(RAK-/>MRR2>RW9HPZi¿p}PU\R<<<>fC4\R49C</aRZa<(a-CH-9AHnnRZ/F>KidiH>P-FAR_HW_AC<HC7CW9\Ad92uÁM24/W*HMUAF\U>Z-2P9>M9A_R<*CA(i2\Md>i¢ÇnM_*RCFMPR4FW/C2/AP2R<K#FU4W>\4H></FdA2FM7/f422<Mzr{WZU4F<A2A(MC>K<KU(CPP9s¼U<UFP<%7C79aMK\/\<_A7¡RUiM(/H_AP4KHM4#/a<\AFRRPC7>ik¯¦adFMUR9<H%AUsH*UHKC-4F-C>a_niPHZ>nM< 9(K2UF*pHK9-#2RMKi°HAP4M<PM/\7P(92PKWM7iK*F(W7_z eR#RHn4#RMiA9K>MW*F2KZF2<K4k£FPKPM2FM9\/<R<KCWHZ\4f(z747PnMC4<PUC**fFfF\R7np«AC-%C4<K_sHP<F_\4Z2#WKPF KU%*AniUA>AUU*4RZ>HZdx²a7<K>H\a-7f-HKMFRdH-AC9<P_//<i}97/KMa}UC<sPC4PFAR\MM<7-%C¬iZWCW<WH(W%-Rd#p2RCW//47MMM>u¯nP4 KM\K4>PnZ\9CMC2<d-*4\CZUKu³{i<A/a7HZ*U/P>/<U<R>WH(a*A2MZ>F<AHU>>H>4C9F74HFFUif79/Wa-Kd<7C*-49ZWHUFPHK-HU¯iH> FW/AP7-FAUWz72APPC7Zu~\\UC/2MK/\CUK99xK2>K\r4A\2K<-C*HF>Cd<PMM9MUFHAH<M4n}CUKPUA>CH7K_777z4HK<-P_np§nPU9Z(//77>H%7\F\9u(_> HHPFMµ©R2WFiKF4/H4>7F7_a-MKF2ad<M*C}Cx%aC92FM>i>9\a>aUC/<Z7M*<9a¤i_2ZUd*9uaM7C(47(CH7KC9H79}f*HZ2H9FKAf99H<4UKH_fo\\(UA(PC<H<KKp>KCA</MWAnbºiKK(R<f/_(>27FA<*>ssuu~a\%K47A49<ZAK7H#MWRHC4MFfn(7Hz4*PMH<fHPK7Ka_UC7P7C7-i}HpÅFH<C-_d7M_\P/K_(dHKn_><WRR©¢¥sRkC-/H-22UMk>Wd9Pu%F>AM<F<KZKdR>aF<4RkCRAH\C\PMR_F-P*C4RdsM*27ZHHMUR-iCA#AUdi/<k2_PW>%4(4A>>2C<M<<2R9*2c_ZAC_FZMkMPUCCnCd>Ff9U/UsÅÂdA-/ U(f9MR>RkPP2PZd<ZWf9KC_2/2FKPA7KaRPP9C497suA<72UZK_-aKCaRHHRfUH97242KuwZ9PiP\9/ 92FFWH<_MU>7nuPMF4«³su9P>-7_M7F_%(_4%aCWRHFsRKK>iµ¯W9/R-UKCH RMF>a-<R/K<44P<AF}°A<-<PuaC29W\__UWRi>7k WA94AP2<CRK<Z<C*4_KKCWAMA 9ZMM_K_WCHAK<pCupWCWA7<9zÏ}9-</-<>UR7<WaW77>HA_ p>->z4U/ RC*Z<7>9d7MM9\HR9><RauU<Mf2P2FWU9ZFi/U<(>M>Z<Md27aUZ%P--C/#AC/UFUPUkA7*4_PU7{UWMA7AMH9-H-dK4FU7H4<MM<7/KHFndR-WW/RaK9_-F<KUC*s-WRZ\aP>pzkAK7dPW22H7PR2 9H#s<AWHa_CMnKKF UWHi(%<(H4MZW_xp©sF<F/H2K\WC>W<AKHA<F_\-Fi¨_P-7KWM_dZAH999WfK<HP<<W\(4PAC2Hiz/d9C2H>fKZ>7ZnxRU-f_FURWKaUZ2F2AAC<%CUCP\Z{UUPP-\A4RPCAP**/UM/--<K>PUWa\R%U>FMCUFMHa#2P9\#HiR*H2APMs9_¡Uz-nH</WRiFK%4PMAFd/HFH<f7H_¬a>ZFC_xfWp4P_7R->#4UHFC\AaC79MCH*Ci7FWR2a99Z<KRP¶ÀfH4R/R/>MKd>/K\k7\WW29AW¯F/M9>CH>C<CMP<iUkfz©aAK2\K7>94PP2<<ZFFFCHFWKP9C4n7_hFK*MHU(C/HU9K#KPZ9WWAKHH>F-dZ¨a4-HZ4Z_C7>2>27RWW>/>F><C-_}H<R7Mx>KaM<7ZRsU\W4Wid4F*PA4(|³~uHMZMP97_F9>P72<*_i%>-\f2FW7}ik2>2\C7RaHd9_MCAUFUH_MPP9(M_AFK_4CCpH(H\<*FC_A_Èk#FW/277>FHC9AdM>4<7iP}x¤u49>C<WfP9a4s4H>dZxpFP9AAfF7dK_a*HaA>9Z<RKM/4F7H7¦x9P//2/d7z#2M9>>MKC<U\MFRAKKf½\WU7A2KMA_\>ACCC4ZRH2\4P\(\HaC>7F_%MCFK_M>(2(42kK_KiRK<9 axzs\29UFKkRHC2i}Z\HPHC7\\d¢KCUZKZ7>H*2<2F<<Wd>FK>A>R\2CHUsC/A_WR2<\Kf<MRRÂpZ2C9A4<9HZAFMM\2A7<>UMP9an°PCA7R\RW >K9R77HF>~\d9FCdR#F>if\<>C_C>H9FK4As79MF«\9P*U9_aFWF/\#C47MK*R2\U24f}¢_7R>-<MZF<U-#_HZ7/%Rd7H<PZsxp>PM*A4U%FRR<*A(p9K\-4\U9 AM_Pi~W2WMazHd7Z922>A/MWiHF9xR(P9FPkpCf4u7KC>KKC9ipMz9KRPZ>/sR9a2CMF2iH47A#4ZU9\HizwvaKW/*C4C9RPHM<_<WUiCM<PZ©xM7HAPUaP(P494H9HA>Z¡PWiMC7fU PC*%/\<A<#anP>HP#4-CfxA>PMFi*a2/<>C/kFA7R<*99A4PFiÂp9aP7<*knMK4\f>PAAWU4ZHWAzZ¨d(ZiC-P2MaP//4RH(AZfC2CH<K9CFp·K4d994CF/<-fZk(%FH-(FHH_Fn*//{}fKaA4<ZA2C4PHP_UCU*MWFfK*PWCaFF474P9>Z9RRfHA4Fa»¯WA4KHRaAdk7MR2UC_FH<_P*\Z\nzZF(ZPH9CA997//K9U>un|fWM4M/P<>Pi*C9_RMRZR\d9CH4FPKAWZ2HW\K_R*PFMAn<7MH<HU-AKU4MfaxMK>AKHdW4sH427P7P\4(KF7H9Ru mp29Kas-7\A*>2A4PKaUkHP#KM9(<<¥¶fWH/H4/(<(<Z7FfF*F>HC(P7Z(>9£>/FP>RfdF9/<UPFi9F\fHUR9k>W2d(MW77FM_\kWR7>9a7k£ppdW<M<7<AA-7>9C>RCH9P}MWMUuf>PU*M%CUH<-K9%<ink¸RMPZ-/7HHZ2PMFWaP/U92-_M(>-FU>R_\_U7K9#P7kP<\R9MRK\7Z Z9Fky°WPF7M29ZRRPZn(*7CKKRZP-\>x(Z¼ZuUPUp_uMC\H9HRCPKFFAdKK%>UAACf´¢xP(#HAA*HF2<44\F24pHFPW<ZFFH]_7A>M>2MAW_f%<4-7nA7P><F9/UU><-AUA>aHUWMW <\iHnyWAUM%44M7/<K\F<4W2sFCU-4p£\\2W4_>(P7\_UWU(HRA9F_FC<CR9>K\RCF>k/A<2MKFC4ZFWW<C7aZ<ZMAR%>kK4KH/F< ua4*H¾RiF- iWAW9fP-//iRA4PRPA#AH>iªfaRA(>CZ<PKHMU>CRUUW#CPiMAWWM2z­K%CZ>>_C\ZPRK/M7\K*>2FK\R/9¡fp4P79<fAHa/<<K/pM7AAzCHZHK<<<RU7KR9KA<#77<ZC_²xua7xA #KKRP7/Z<K*>K4K>*ACUz¢a*aK/KRPR*PM>%9(4_¯Éx\F4K\UR<\fA-A<22H7ZU7a_d<P722W}H7UU\ZC94WC/URM-M>K<#>A9AuÄªU%>(#/A2\#\WK<>2MPZF<Au<7AMxkz\RMR\MPMKK>a-9PW(R4K<UHKH*4_mª_/AMAA_ZZ*HZFfCC-R-AUC<UH_\p­RxF4Hn2pWPa7MF7HKRCM>P_KAd<KM<4>\U<9H2(_-72WU-§pCFCaH7CKK_-4R2RFA\iM#KHWKFÇ¶skfHF_d>-KFHPZ7FR§n7A2MMaRU9fKKRFC>_FKZ2%F4fHf/d_nFP\4i/i47KFK7k>2%MnH22Hk4Kq -*R4\4K4HnM<H/R\PWK9\<MK--K\Zad29(K%H/PC4>x2FaF%-CHUP>Ra<³_<PPApWaAC-FMF>H\fAf4>9>4MCd*U*<F<PR(9a_d>CKAFHKA7(F>%\FU/9WU9Kn9> 4K/C/__r¨dH274>U\CAMUFAHWuK2WMAkUP±¼xRAKK<->CK2**7__dUnpR(*ksKCkR7Ua>ZRkUHF9H4dPf7\H_ªs(KFC#4n%2C/RRC*dHCMR(A2>>_µo}K\(ZUC>CF_-CPMK9C<F/R#Hd7KkHÁCiMP/9FZ/H>9M2dK*9KUd/d>AA/*<pPA<*FA7Z*4U2CCF-\W%>UZ7K4Ca¨94Z*dC4#9FaM%CFUKCFKZA>A7z72%2kC4P<HZ<4CW7M4M-dµpK->K/R-P9(/x7<4CRMW2U299x¦\a<Z9K\2<*2/CZCW­ËÕdUA%-9/F<AM2M9MMA<MU/>>pHZÈKU\UAf9AzUFHW4\(RMPHFC299ddqCRiUR<>H\(z9AZ>*U>HdHU<WR<aHm¶R>\2-HKA >CM>*C- F*HAHC</f<i29Wx¬aR*UH/><7MHWx<F9442A7K4kHKfp\puAM/CM-KU< \>fFK4*PK*/F4UAZ>KH<W>UAZ9>FZP9PUC\nPM/7W(4%FHM k>UHU(U\PKC\M«¯®nUF%M_a-F_%ns|¶³Ò¤<P9-Udf_KP7KaU\4FkK>U-ZU4f±Å®zi22PAHnA7RH9#_MR4KPMU#/(ip·A_<RZ>>-RMz2Cd9FC\>><K>(A9}WC2KCK#>7Z47PUW>U>2K9pKAf(7Ff´sHW*-7W-%P%2C<C-\HZ>CF9U<k7R}>2aAACRUPK4K>MKMfH9F7AP<H\C2AAaWFiKdP>WU_WzAnFd_HFK7>FUUpMF9WWFFMn>/W\Usx¡ _W9#99H<72_MWÂ~©¥Ä¸a7H%72AW7HMR4\(ZFPKPd f±¬RPd9*R4aZ>9a>7R_>fH>\2M(K}W_CFZsM492(-2CU>9KMW#U%<<PkF¬FAfF*R92>RPZ4#CF(<9<pA9KK>pdfp~W<CF*k2PPFnM%f-<CR/<FAKAC#ntpdW9HfaHA4Md<C%HRCkdKfUHCFM#Ha2d2C9WKA*PdRHf_R }F C/R-MHF>#-ZA>9FF47%HMMUHRWiU7KHK->fWpº¯¬l\nRPuÅ±dPC>AWA%%(ZCCWaCPA*/UxÂº¾C-WM9_9*2d\42F_<(H#<RRRHZkxnF\<%dK9Ck4AR*PHWFC/>7PRK>__aC>9n7MUCUFA\9faMF*UKx9FMZR9PCx©_AUK<UPMak<MZ>UK/HfAW\/d_7Zp¢£UH<A_>AP2Wd7_W4PHK%d7k9F%n9\P22F_asHFH Ma>\PdMZ/UM4FH22WCM2>aFu#uP7nKdPWu´³}iC<nMW_»nHPUK9ÍzdM4 RZKHa*UMC247/FK_¥¹Â\n>/>PRU/Z2-Md<>C-C\MF-F«URR4C/7KA**4<\K>2UF>K2<RPas¨__PH4AHUZd2>Z<FR<RA>P 4>U2HCKM<¦fzCU/a47/FC-u9W2R_/\FR2999Hi±K4---\RUWH9HfKHZA#U(/KH>7APAF47P_(MH/KCAHCWz>9**aHHMZ<\ZF<i<A9HZn_W(4ACpP nxxnkP~xÁ>_W2fFU ZWÂ³ FRA<>_MA4a_2>9M\7s§¢´¤¾½udKnsHMC>-P>P_KRMC/\WHUÉkKU_-9HU\<W7\CH4W724Z9<Z9Ziad¤UAC9a_FRMAWU/U2FF>9d/9uAA*PPWdºACA94aa>9AUFHC7WR4CFHAAFCU<nuppd4/K(P4AC7FMW<2>a>A(2P-R-Ai2H2a/*>7K_7_~ºÇ\*P akM_U<FAF4>AAR_A<W*KaR2dº°u\CZÅs·´axu_U9}KK7M4#Pak¾¦è p_f2*C299ZK(/zÈ¦}9dZt­¤uf>ZF7F#a>ZkPHFA(9>Rz¬|sAUAHaRCFCUZ#(#UFMCd2Z9W>U>pi<U9HP4MHf*AKURH2f4/>97K9-_F-aCsfZ2KR4AA<W9M4FZACRKHCZ-FA>¤®Z_FHFiA#C2PMa7<9C/kH/AW>ZA-FHF#K4U2k*xvÁ§¡ÿ§×¦fnxs/zC9FAKHH#U_>A9i<9HCM2uKU¤sw¬\iW//AKU9C4W__<HCsÈÔu>CMC9M#P<d¡àdu<R\pK_£ÇÉrfiZP<7Ck(HRCCMZCWt£¹©§rznKUfMCkAA\4U*77u>aF%K-KCuuA><<K>n\H>fpKC9UHA4H}(2U4F%H-i à{pRRW9_A7-aA_P#/>Cf-/R<7H>\i­ixM<ZH7H2UPRf%_ZH(7PCKRF<WPHMCkpU}~°¸ó¸jsÐ ÌKM7fFFFa%<R>>*-*/UW9RHPiFa¼£§¼©ÅcUKM>dC4 #>K9Zk/9i}v¿fW9HH#<}iÃxHF/FC9FMK\o£ß¥wia>%d77\UARaR  Â¬ÝÃ«µEx\Us9%(_MW<W#/KAP4RF_iMp±fz#(#KK_nAPK72U4_24MH <PK2KHPioÌ~£¨P>>_*U%A*HZ/CMFZHd_fW£ÛÉliuxnaKCPd}HW9-ff\WUZR_Ra«z¦ ©¯}ZC\i¯Í¢uWWUZ727K\>/C7aH<7RZ-Ff~m ®¶ä³cpi9H_\F7R\R*aFRkFaW<#KHW§k7fu£Ã¥dZ>*CAWFZPCax¨¬UsU*2/A9xCft«ª¡cKMdÞj«zMCp>4UF__FM4KR2RCpuP>2R(2Pk7FP4RWA-MUaFC-%K4pM4s¡¤ia¡±Æ´AuCRk<R<7\A7Z%AHHMnµ¼Ô¸­°à¢_n}MPf>HCkWzÔ®è¡UiRdKpM9Zd·Ú¶zp<%9R>/9KZK-\P<AAz{s½Ð½±²Èè°_pZ>fa2CdW/R4/%W2UA*a4A>7UCCPpÚ4n²Í§a\AM> >CZiHUAM<ZRz¥|«¤H_>2>fZ¾¹Ð³kU<K</sW}¶¬©¡_xAFWA%M<_\WK<CCu]uR/(i/-<H\9RC<2>K M<9FU>RH>x«ÏÇ}HF9pRÉ ixUHpKMP7_#2WWd¸dPnFuFË­°±§©¾n£«{xspns¢¬ÄÀ¼fkCUKp>W(kU<UKdsÈ°}aMRAP>7<AH9>FPff­ ÀªZf\Ä²CKZ4>#>/ZK-M9ZxWMH(M<-7WMW9/PsÂ¯«sR\H47-AaZFCUi<_UA>K\p¶|UCWC_ªzFP_\-KMKF\aÍ¬Ó·auHA>AUaK4KikuiZ\7iZ4ZC9<<99F72R\>M-KdHAn¹«x\//_4<x\x§uZ9CH7Ad_­Í¬uH_i>F>HksZ£¡Â¨²¼É£ÃÌnsC>_2(\2\MW7pU/2FWRpd<RM-M<\Zzs¦¸¢À¥zZPdMn«¤MM_2FA9FMPC7KUZW<#K>4aMUF>99C9Uª·×°\Ci9MH\-AFn4ZWHd/ZRAWUa}«¤kk½zi42/(U7P2xM\Kuf»®¥¹nniAFP7aZ<%*a\¬skC<99-->F2F-KMAaiAiK\*AR¦°¯uR<>P/ZMpfkZu¨«®_FAR2K\´¶\>P_AFkf29F4CUHRWndd}}±®©tuz-UpM-<*4A2An77A4Cf9A*W\kÊn\aWPZix½«®lÒ¡UzpRd2R7HHsÃÊia>d2RPWU>P%<*7C27\\7MPCWZFUWzu³´Zx92 UFKH<K\PC*R/WK>HdC2RAKs¼¶ÈÊfHFHK_<%KRAC-F2H_dx~µÎpR2RHW4(KF§uWpZ*<U2H\nZ9dAaF_2aH/9U ¨¿yafFRCiAp\\H2z9<d¤|Ã¨y\vs¦¯£\R4/A9<WH/M>#f4(>d42d#nPiRfW}Pd7KM9aR<-C4P>FUWCC%_4FF\#/sKf´mfª¥ªKHZ<F9MPKKaaA\U7Z<2dR((/AWFdH*>PZUFHA99-\nCZ^®>P7P4CHM9>_M-_RHF<<A4AC7%Kfa\Á Í¨·nHU%A2UFK C-F/U4k>RHUkÓ¥{iP\F-}uµ³Pz7P<M/HMMF2C<fH>4MZMH{Ã³k/7H\Fk<-7H9%A4M7AP4t|ÃÈÀË¶¤a7dHM(_KKU>-dH%AHRH9< A(9u HaHFkAZ7>HF_9<>Hn7P9d>\2d*d>W2M7\CW|¼Çh«¯²²§daAK4F9>A<<<-dFAsM-97nPK7PUKRAZHR9-<P<*Rn>M9APin7Z%/UCMUi<a7H#9RMUH/K9<nFi9/pd}fK>FF_HH<2HHHH9P}WCZW9f%}A´Ð½ixzxp¶Í¬runsH%29KKC2U9H>MpRRµÁizk2CM/*f>K\K4UM>F2K7>\Zufæ¼¯kP2FM9iM_7A4a7//*WkAR9HAPFAZzZ(AuPKdM*PM<WifU9K-H<*A749MF-AFsiã²è¬\WaWZPpH7_-f4MR<<k¯¨]a/MaWC\C4 9\AC422#7A\FiMH\f«_/_adFM<KKRRCUKC-dK*Wd2R7M R7MzFP(7U>><#WAZdWnk-f\A%C>P\kf¦§°ÒÊ¹m»½kxx_<FR\A7PFA®ªWdP9<MzC2RFRMF>PFC>KFF7ffUókCA4K<UUFaM<(K<P9<9<9/ZWPARHWMA<x\n>Cd#2<2#W-%C#-9\KUK2>M_HRK7CCi»ÊWduCPa4*><R<FF4/W\Z>UR±xRWA2Z-P4_RMKC_\nMHK4K7<f>A2WU/974R_4Z#/U4%*7WA%HC774K9A2%Rx}W#dZ<7>PU<>HR/C4<F2PM#WH <>Fz}Á­ÞÄ©sUkaHi¡¾Á¤}ZddFWFs}Zt¤³Ha\>>4>A>dC>\4>AU9M9Pz9sU\/PssÄhs-_-2--ARHZU%MiH dfp49F%/d>>dW>R(CKaA4K<p7\/W92/<<9P9KFMkCKZAFK\PMksZCC<U9UPM7>\%- ARFU/}APx¡¶iM/7R%Z\R%_PFa4C2nWHW/<a4KHWk¬a7*Z4FZF79A_<KUAR>nF}WC2PC#MPK/UsH(KZK2MF\4K<2279K2PMWZUP\4Ci/xé¡PUs7 ZRFZk¨­«¤Zy_9ffk¯¬«_U*R_n97<RWH7PK*4HMn>R7C*-\_P¢}\azKM2CMCHC%CZU*\CHxRPRHRF#-P<KpRRsZ_/-4CpR9<F<F\F2FR72FK>UHCRR<9UxlMnHM/K2P(>FPA/7uR947<ZZF«Þ­MFRZ-*>Z\F%}Ff2RP7-<MMaC4>R¥ss7U<FKZM<</7<>MH<_Z\U7<FFis>Ri·ºl9/RHCKH/ai-HMH4*(7Z-*di%Z9afRu±RW<249/-UC/>R_CvkÝ©Ëls x¯y\dFMWK9FaUCWARR(#WMFCZ\(}9M/>_K zM/(W7MKRu4A>_KARFa\ACAHPHMPZ<PCWM%CC<R_aAUP9F%R<CMFKf#CFU7M Z>%<AUdkqx9-UH<CA#%-U/9HA4PaZCCdi¸\C<-<<\F9fHU(<44UP\C\pHd-xW°U>2(%F7MP*RMK24H7HCHRfPAHW\HP<UÊpCu M4*\<U7xCpKKF#RU*Ad K2_U®³W4<9u%AH9H><a/\2npx¬¦Ã¼´mzKn\9PA>K>>HZKH-CaH>A4%ZKZ9F>7¤Yd_Z*2ZKUPRPn>aF(HZ7M<FWa4F2d>\KHPAA-W/AaZU_>H%9PF#*%M2W97ZaCiKC>F97>s»<<_<74_*/HK<7_A2\RaR/P}ÇW<MH7>aP<>*CF7*F-FU_-Z>FFaz/2Ca<M9%U2>ZPU(7KHKH>/UP>A#7#MZx¼aMa<HMRKPdC7H9H4K#4HC2\>-<f¹¦p7U2f*dRMAKP/RknRssMw xÊ¼¿W/(C*nHRMP_U%PdP(<KsHP-<AZKCW9C/_¯­p_k<zKd>47-4\H4F>7<CH\99HK*FP>d>M4HU9*/*A(z9M-AU7UKA%UMZH/Md#R-K4PfrH-_HK7>UUH*A*F(9>f\9>MWaaÇ®W<92K47C\4i<K<*H-9PW>>-zF/ RM M>9*>KKK<*7KCP(9>4/iC-R*M-7H¦RM7MA/ZP>K\U>-C9_CC4>K(F>x/(WR§³MF<MH/427C>K4WF2HK-A4ZqÖ¥HKWFCK2_K47\97M(<F7*AZA>4UPCAi2KFW-Pa(WF4A>F(>4>ZA>*Z>>79a-kUUR-ZKC-24M2AUWU4P>CWF#u(2FFW79UH24RK<uvafPK(ZARMp <<P<UP>W/WPF/C¨\2>92>F4>k7(<<977\*MFCHWM-CAUC# R>>iCCf>/2/AM9HUP*>ZaFs{Ì|4M4HZCW<A47i7F/>*4/CW*/972H9<b§«Pa-KA\F<2dW/A4RPKFH9A9P©ª©d4*U<->H\_242HH>>9K7HK2H>2%PKK4/FiuMFndMCkFCHAU#k*9CMWHF</_4W47F4ZR>CUUi9ZPkpiA-9C9dF22H\C\2K4FUP>*Hnl«M/ZRFUK9H-FFMHC>x_F2%WCHkPÂiRUCR/2HZd/F4CC2PkM9C/\p7pPnuFH4>CkMdfUR(7WP\P9<H4<M4Pf7-WC~kF2\UCRnK*UKRs-PR2HC9P-A2CWMR± FZAZ2WdC\KPMaK%_<>79MW\dÄ}FRRH(\ZA\A4<RaHCiH/4<RxPZPKKRCqdM>49_CHdHFW_(\%7ZAnM-HU/AACR4(RF<R_WZ4P#aC-R<//>/PP9WP_7aK*KCHR_Z© ¨\dA7RRCUW(>4>F_R2*P_FK%u7Zx£s>MaMCK/<%<C>-P77KF7KF9Ud°i_pH4xRP2ZHRUC<W>%#<9%%7A_kR<-t}k>M9pH-/k9#Ud47% p9_KFMWsHP4KfÖ¡nxW7C>2akP9FA 2FHR_R*P>4K4d¨-2#HFW9FPC/>RRCK%(fZ7Z99K>HRR/\H²}AF/(-P>KWRKZHx27AZ>#<PRAH79zaCMA<P2UM\97<<2HC>M9P>F>PF_#7>WC\UA4CHpZ>K9M/>CPARUF47*i*a9KH>2CMZ KPUaHPFCF_ZFAR<KFCZ2H}·¢F\f7-P>>Pa2AWPf4/F>M R_M\F22MÛz MP7KU>CR-<KH4>/9AW/MMAuM2Z}ÏpZZKPRMPiF\Fd>F-HWR-9UCR-_s>´¨pPWK9HA9MU(KUPKZ4_<CMAWPa9R2/Uik>_CWMHWHUH* WKH\ZZPWH-4RkRHP MF9>M>7A4W\2/RaCMsU2FfKPaH9UAM4FC_C/È4>p4ZF9AaAZ>Z7A9ARFKA\pFUUC¹µi9H2%H>>>/Fdk4-FRsHK>KWa°}_9
a-FHW9U2(*MW*KCC>an>9RC7H%Ka_#M2d<UCFMUCuCRR9k/A*i9PFF_z©¤^WH<<CPaP_AAC9C9>-PZR%U9adÍxU2/H>%<FWZ<M<CUKAK((WP4CHUFn9U\H449 ZFKAFH42\>UWPAZ7\C\A*9K>HF/KKAH<ZM4K<F<P(7Z-7FA4_2WZ%>PC*>MkÈZHd_KKCW>(#A_>P74H4n299P4%CMl|/FA_MKa7C-2>F<>dR>MKWx__9U7APZAaC<H>HA\/(</A7<ZKP>2*uFuWÀua>>fH*<ff-ufipK2Rsd\\FdRH\pµu\FU\/<27_F4H%CFPP>7\<a->f*KPixR>*A/Z<7Rz7*<RU*KFH>P<>7CR**d7Mn7U>RZC-4aKdUMFi_97<fi*%_*7/(U2><7WC# 4A2R(4MRA<2RM4H4K*7KK(AK/KHU7d*kFMW_Z7K4H/ZC9FHRRM>2sR>itz·dC44nUH<(Ku%R297WpP/#RWkdHZZPdKC#*77a7<F\P2(RFUCU<MW<k~¬ÛRZF>49F-aZP2a<>Uf\%-CF/k½s99HaKF2K_AZAF*dK<H\29<*/ARZx{<kMK%M#M-/C>FF22WW2/7W9\dMHUCFWfH*#>d\C/R4>9PF>AC29aRPM->M*7AAWWW>d%AW9kWKWU_C\F%a/9UR_K>>>Z a9p·uPFHZUUACMnF*/WKHWA(924/>-W\R¦Ð¯i97>a2>4FK9-HAMU\UMpz£nF_M*n>R/zAFPP*2CUFP2KWHRMkRdÜáã±¤CMR97-74\UU*K9HMKMPKHd4U~LMKi4>MC(\>Wa#/F<>72*R9MzkU4Kaf³i<FK<>MA>HPHAWK(W\F\}K_7KHWfA\{iMnZ/Z<A<Fi>F>ZKK4<>FCPP4H/C%4CR/ Z\CCMA94H9A(#FF9HMPCF>/9(MaZ9ZAPA _K94aZ-7M9k*9(d<UdCK-79_</xfR×uR_fPK F94F>xP2FMzµwM<A4CWFFaiAi9CK7P>>9MdFRÒ£¸±zR>2M99RKnRiM_KdHR7492Ko7A27-M2C*nM<nK7>#M77<((9K\*ZRn\}M9//C<CUPHU7M>d_M4d2_->FCC7PZA\WF4/H4KK2ZHC_PR</MWU--PidF7d/>{zdPZ\kWaAKC9Cu/(>79>AR*iFfWHa%¹z4W>7<<2A7d%R\7P2<Rf\KH-d2(CMniÛ¨cpfAKKZUAMK9\MFfKk®­x¦p/Ud(f<PZ<\-><\U#U2F4MsÏ¬°dxfd£¬pAKdH>>_%P>Z\K/9HMH_UhâZ*Kn9HKK44M9R9H99_ZAAZd#7MAi_a2u½a2xP\ZRZUKH9F_A7_PRZZ%CK9W*7AFn§}UFKHK2>(-P#>aWs7M<HHf\fM#H/>a7C_§©®PHPC>H<*R9iC2UnPHH<2\W-W<>RÌzPMU/d29CHFH>%<Z>PMi<\<KKZUxPi©¬ºs}pxpKFfZRn7|ËÌw³z£¤fiA/<PR7PUF2RH<>>Wr² ³}PuC(d§aU\\77H//WRR_RPAHn>Ép>H9A2AC<27>K<P<Z<dK9<FM*HKH\WAKz¥U_(Aa7KWU9*F-dU akP#ZZ229<WM2}¨xWHU>>K_d(A9UAU\C9CxRfK4a2\(RKnAHzt½¹ª¶PKkCpH*ZFFFCK\C<27>C_CapWR4kZZ7Mzf<<dWWpFR-4FKPR_MM2x¡Æ¥ä¦¨¯xUu¢¿Á^dRfk|¥³ndkMx_MFW4>fd9CRsW¦¹¡§9KFKZWnnóp*AHHMM47K>9k>f>KC©¦RC>fF9H_P>U(CWUH7P9U>CH(>n94FdC9z¯À·fkdsnF_K9(M>ZRi\>AHU/ZKMdxns*>>_\<UHHR_\AM-UAKMAaK(F2iA>4H W\<fZÉ[£tapUUM47 C4C4PAKKHKKk__K92CH2UM9_kF<7aPHC_(9MAdUAMk­¡]§Ä ¢ zs©¼±­zÚÒÛÝx_9<d_C<Pw¬Ìm{f_AKM7_aAR¡ªoa-ZHHxR94Aa§Ô¾nZRZH_F>HF9AAskCdØkHC<kA--2n\AUKKP%ZZ(9M9H97FF7C_f}¥|³«®®´xak~kaKM-P9<ksfHAMF®Ç7RuRMC*xxH#W*MWPUH%KA\Pd/K<R_H%Ci7M>CaWUÅÆ¤±xKWWP>KAKM7-nC7H>r·nF/MKaP<CHRUMZP2949K<P\MC>A#p®Åz¸zufrvÒ¿§ÈÓAKMH>4W\dd>u°¤­Ì}zkf\dÀ¢¥xUCM\CARWCKKUkÍ¦¹uCK4F%C*M49#RasÄn\F>>/RRfAF7>4249*_k*U/fF>a(P<FK\U ?{§²¤¬µ©ª§_»}sHnRCpFl}7H2F7FF9HAHU-ZCPHMfz*>M<aRHC-FHznACf<PsCAi}´³³dU\M2/a2%C*C\\aWM29U7R#CPCPR<PAUPPHPM4\_UZA\¯¦nnzpHfi_u¥sÔ¯uda7FR9H2AC\2Zv²}iZn|kÊ¹ifC24RUH9s4M>2HFk³²}Fp4>P4C-/UCaK«ÆnR4HP/R(HZH<2>_99<C4nKCF<dC2M(aZ>ddWx2PZARa§aP¸Ð¨É­{°{¯v}¢o®KCAC4FuFZ2CCd/F(K-bZUsMdH>Cnnkai\W2F*_>Rapx}¤¢¶¦\snk9UMffH¡pazFiRW%C*AfAUA7MZ< CUK<2Rz®¾uFdWM<FKMdnpktØw}nk9AA9F2MKFd>RHz}Ã²©}Èn<RARRd%C-ZW(_U>CZCx§´²sKZ\M*7*42_i·_\\f/M\W4ZAdW9dFW>RMWHCACPHPZKCMWu§Å_H}<x*C>uUPifZuaZypu§]³ Ê¾ÎWf->PF(7U<CFFaF>>sMZn¡xª®¦>Z/dK-_PHC%nUnW_sf³«¡WZPi%k©QdP*\A_aaaA/ZMkRF<AZ\CHdUn\Mdxqn79f7-f>C>A9ad¤F<F2/>U2d<2AR/F/a_se²³ÌÇ½i>MUF-a>UMC7(HR4nC\Pfkå°¯n>AH2UHFMsÛ¨Wd#M-9<a9PZ/22*AC42HaaHAi\-PMdWKª³\Ka>W\>F<URWA99ZHk2CKkzkz {xãÏÃuA\pa\ZU_WZidnyzÃÏ¬¼`¥ÎypH<-7<CZ>74P4KfPM\2*Rxâ²¢¶WkÍßËMkWFCMK9<RAR dR9<C<FF(>\\zCzodH_dUCu9U<f« ³n>A4M4HU4iP9A7 WzKKUFin¹å¥P%A<MM%W>M/#C#<diFWKW2nd¼ß¿iZi7<_R®¾f\*MWAWCPZ7aU7CPP*/KCA\AR\FW>a2<>9AÁ¤v_KZ%79(fRU9_k7Z9CCH(A/7a*R/H7dsw pu_p{s¡·lqµÊÆ½ Uzpk/<R9CMA79AFHM\FHCW4pfuÍÉâ¨±WiUUK4CCF>2>4C/HKU\CF27H\ª¬±sn_nsPHH%d¢¦t|CC2\F>HK_K7aHP>>MUHAuWM ak7UC/p>f9U_M#WdP97\4-9WisÖ²¢si~®ó§udRW<F%R<>7FRK*ZM>AMW9\ZZ4<pFMU2ZtKKC-7HWMHPUsW2-R9/-7K/HfZ2\CHp2n\°ÅÄ·¢´±ºwwZxpiizfCAM}AUKFMC%2nRZK4K%>/2PMaM-2MA>M\PW£Þt»Â_UF_-7>KMC#7Zk9AK-7/iza¸ÅË¯æª}ZiU\PZaÆºèRACZA%>W42\%%-ZF_FK\CMPC¨­|A7K%P\H>< 7F>aRCAAPHF4%\WR9xðñ®¤r¿ÈÂéy¡*>MaFA9AA7RCd_PHF*F9>MK>K2(RFZ_4¡®©R(u9AuF</_AH#/RKUMa>F\FH22RC77aWA®»\zit\xxPRKuMa>zFiAiHKi<a*AA4MAU4C/ZRC9A>fiC#WMdHF2UMz¨¶uaiU}¥¸Ð«¯¤WPMP/<AZfU4H>M2WU¼Û°{®¥ Ê¥§¡ PUªËv_u%MFp>4\F7UMaKPR49K/HCCu²_ZM9x%AZU\(KWiU/FZFdKa2*PfM{ÉÃuf}n®W4W9U<_AA>->9_22MH#4FW_/9%A 9kKf±xMHHU%W/Rp<MC<C>*C79H-/(FHWA_A2CRHR±ud9>\fKFU\*>KM7R4KiH9-iR77A2  >>4A2C(4>sKF/ZaRMK/KC>UMf2K7p©iAi_UfRz±gid\F*7K\K_-U>i¸Î­Udxx¸{­¦«Ê¡¸qdAFHp9iCC2_7\<KAf7<<fFUAaKHA\k<R7H*\RZFA\PkHMfFzRp¤§UZURFP/Zxa|~K>2A FC<_KfHPK}UHP/H%RAHkZA_MFy­¥PaRa#*ZKC4_#UHRA<2<_AU4/>KM4M>ZP7WÅp4}9KAd2W2fkAFF>C4a*-97/P>/Kd9\AZA<U-u<Z(2WKH\2nRUHuM*f\#Z£±UHPP_2Z_RPÑbaRRPiU<2Z©ÐÉ dK\\<KMAfM«¦«ÐÚ{fCM%4<AW_aPFUK-<xCA9<>ZH_Kp½sUKf-KHF4*9F\WAMC*-CF9Uy»7n>R7/-KMfaR­¼§RnWPW*_\dRAWnC<iKW<<UHH-UFU\|·«k_A-C</9UR\2W2A\/>KZPZFRKM-<MMHHK- Â­WCKWF9C9a/RP% d><7FK9H>UfWHWFHAPKW*FZ/(F<49s2_7HK<HaZ<>4C¶~Fn-K9K9>%\z¨É´zP>Mxx¦¾¹¥dfCZRZMK_dRnÉ²»£}_\<CzRUaFFPCCK ->CCP4MpMCC_´£q_>F<R-WU>k7AMKU\<>779<a¹ÚfRAM >(k%/H(jÓµx/W%4aKAi>Zd2>7<PHsPi<RC<W\¬~pRH/F2C/K WRiMC4HZ2K_i7%4_A 2A-nC7f}sz-P\9nH-M4HWFMFCF79\F9AKC9RP>A_FF</\AK(W\9_2FC7PH2>4F4CZÄM2/<CA4dMPFRPZn¡¸f¼¸£U_A\aKUF<7M-(FaKfinï_Rk-K4K4*#Z94#Mdi}C<>M/7FK7dZ>9_F/2AC/K7H2P<H%Aa\MP ¥42*/pZaA>P_F2RKË¢yUaK%U_%pRMMA4/7KMAu4>HRZC_Ô×C2MZ\HCPUC747>F-\d(4U-R2_<AW9aUC77Ah®®WM\dHRCR\42Af\_s*44d*H#AMMAK\-R>_M<RKaF*FU7<UPzK*97CAUZ­9< H9W><\i/sRUi}Rzµ´­·as>K9#fRMHa<44UUPMPi ¿¹k2>a_9C/9Hd7HZZ C_>W4CAMP_9_K¦¤n<a2A*>4WC9n%M>42f_H<dkÉ¸aMHP2>ZR27F>P9(R/P®´¨s\s_H>nU<<MRH\F2F%PKF MAkâf_MFARaU#9<uKP4AZ7KF7PR7<K9-MZ*R4fFz¬/MKx>HH<UH2FM\A7CHH<2p7PRAHf7CndKMWH<(f22<WR7M9R\/7M(<n x}fC2*(R4RC<A_-Mp~°Ô_PM%u*AfM2HPHK>-AMdZnp¬f99C >i\AsHKWd>M_aA<MCnaAU\9_A\ZZ\H4MKFCHKM\C-9 CZâ¡aP7ZCRn49a<>>PZ>WKZ»qxf/A_HMf7HUKAi*R-A9*>P¹«WUAK4KW>nRW}\<a_\W_KkP>>KMFUf2FHKPl¡a\\7n7HA#FP>7RUZK-URKf_2d*>9%FRAPRPW>FHPFF2<W4<kCFCa/\A¢¸KF>H>AZ*4/a% RCU FP_<fZ²ÍfRCPUU4K>>/MF<_2>p\HaiKi¶r*<CZ2KWRA2AK/><R(7KM\FZUK99ii«uHP/7%P\UU2<A9CKFHR_}pÒKzW4KA(929_PWH7ACdZ®WPUAiWAHM44*fKKR2WHKCpº\\fiM>_FC>7K2Kf/iU>9*dK\>4U7UMPCPC oWPMM_UZCHKi9H7dH 4FKA<A2CAUHU4>UAP\AF7Kf4%PP2KCMR-*WC<PZd­µW>4d9Za4HA7#7W4\2KZ>P< ¬kP<KUR>4>%2*CF-CZ2i>HUK\_>F4P\FM\AWMC7AH974WKMP7R/#KFk¯PMR>d4</>W4<As/FHid¨¹¬z/K_/<U4 A9M7KU**i42PiW§<K<R>4#(C<CHR>R4FfH\ÎaP4K<a-/\K<HsdA2A_ZKFF27AnRP_K9iR4RAiCf249ks\2U-Kd\MC7K9M797HKF}UP4HF9A7U779H\F2C_u<n2R/<M97_·<4aFF4A7A_n7PaFH_H#M__ÊwxZK%2aR7a>A%p7HC>#aFMCKa¾kKR_W/s9UMCC7%MMKHA4#W/AMM72*Hs¹¡MMH4F/<RRW4>f><99f xPP/K}RU<7>7-P>7n4M<C>aZi¸ H>PMHa**Cpn>WCPZ\u_±­¥u\7-K(fW_-HPA4MZ-9AP<CFC%\Hi9FHK\HC9¢ppFH9#MKUCiH29W/A2C4F<x/CHP7ZH*79_>9/k_Cd/AWWAHW<f7MCa_K½AURMd9*s2%MpAF->PH\H<RtZPM K92(2_F7_sda_PfCP-AMC ÉZ9K7C<F(MR>F<_/>_/ZZCA4Z72PK2Mf¤ÂpFF<4F79MFK<H-fAFCÆ¸ZRUF9<CRW(<#4AHZ9H2HCP<piz¿¸A>PpKP_dfsfsi²Ê·s/fuMFAA2Z2CkFn4PCRA4>WMa47C*\KAA2<>HêMPAC9R9aP-C99-7PHHZH/R}WZ/<_>A\M%nA92KMAAAk7PHCZ(FfM%__gîHMP/94<-CUPd>2AM/PW9FH\np2_9U47>/-(7R7K>WK<F77\PKk7_49F\UMW<H9naF-KM4P>C9<HMPHHuC_K-49<a_PM<Mp°zaK7H_CMU4#FAP9ZKFH/Zk\>_©°Æs9spkx¢³¥¯¬ÈÁ½±ns2>KP\4A_UAC7sA>PK9\R-PHCZF7>P\ZCaHu±aU_FM<9%CMU9AA2><d\7Fk/uZ>#AHR9KM_CMW4f/FaWKPZF(4Kai%}d¼_%9>F9CZ<29KdKC72>a74KZUÞ\x2/U4</F4M2<%AW4HPM<P9<z¬\(*k<2Z<PU#P<7PMFMWCK>HPKA>(i]¤U24>RK9<9Z2p4%M}®yKMd9KM#K9*%>MUW_A\4CMC7U<ZFsÁ¨·Ê ­¡¨«°s nUC\/>U-fAAK\49PC#PCPMA<9k>MdC7CW\zµÛÃ¡snR}P/9//_*#P>H/FzA4-4*C\9Z>K4HRR<PA*K99CF>>U2(H/<U9U4i²wiKHKiRCRU79_7>>\<MK/UU}ÑdP<(F2M_*WHPFUF77kRRiAR<An»¨i/aHP\WA9PUZ9_P7*PA_/*WC9*_RKº9Ms_*K>P247<_d´¶Z<UMR4-AFFH2K\MZ/CMf*AHU-KH>ks°Ï¾¿pix_fuzKRWC7W¯ÀkWa>AMUi<ZA\>\2KM*9d9WA94U/2ai°¡»xRAZ<>M9PU>F9U4-94F-<KWaUF-<#2_<F4-(AKnCAdUUuUP(pP979i¥PfK4d2PKH2%K*9K\4CP7<H-kx´paC-U/*A4fFHu4\9/-9F2>M-9ÒFZ-<C*2<MHnaW>/K%AHW2%i2fM(9Ö®aR\A\ >UdP7-Ø°RpAMZFU%W9aHA-iH(-W9U>4RaK>A#Pf}¶©WapFCURFZ*KfK\MRh¤¦M-KMu9U*pWFA><#KC(C<UKC\>>Mpu®®±nZn§pf<HKWCF<Z>i*f#M29PPWCF#PaKPzH9z>MH4U-<UH99RZM4aA2/ib¬ _a7RAfCMM#9/H#>Af9W2K*%Mus>d/U9<2aWA_9nf>49FP_A><Ks^Âkn%AW7/>KF4>7>U*HK<9>WUR4WPF-Zx±iMCU\fMM7M<H´uAWa7PR27KUMM4\44</9KF-AA4U7si¹~UPzPHHRKH><H /_HR7i­_d(7A2R<77CR<Fd4Z<WkZHFWF_¦}¡~RCaf ÉZpHW(<d94CFdFC2<HHPA7C< 97Wn/HWFUK<A>(%H2Ks/A7C4\iC¯pAZdfWK4-2_9PH499CWCRi*aRfkM9M/9W-A4i(_sCM<U>*<ai\KfdiÓiFUzUFCd9_4<97FA\4><MCC9K9MKusÃ kfdfMUAA9R±½¢sdK_U_4/Z47Z<A2#sAM9HMApCK>U\fUÎPPd->#WR79Z\RWFiFH7H°aH%RR>CKFZCFPCFH9>AZK>dZ±¸zd}pFPKAbdP2*9_}i>%RUH/<29WWPA/9-2>Pk\aC*4R>M_K4F2AM2<UUKÍ±RPW_2(-42dCCfCC>U7MAAUFRizPCUZRMMPMPMRaFP/AkUP2>FRFZ ¦fP7FFUdAM\9/RRMUF2C9dU<M-UCA¾¦ÇªÊWrMRMMd\«x<CP>2HH><#d7_KCAaa4An/>K_*#->Prª»F<<#<<UHKK-92UM#ZKHpdzµ~k_>97%AK_KW9H>MK%->WMa±­k_RAf_97HnZFKPd>M\C d4MAKMM%<>>H>#ACU7#HU_\K7AFH Pi#2\F9 pÂHfiH MH\*HCW44MMF#HF_/>Cd_ÒWH<%MdW>WFF(W*K4f(<PWUUK7W7Zc_F2dFFPHHP27ZUR9><d%dZMMRr¨´Ö²²ÔZqx_RÉ­¨F\A9F<F(U_74<2/H/MP(9%*C-<<ai<KWd#AH<*<*2aFP</K%RA#K<§¾pCdMH4AAMa>-RPF4AZZ¢¢´Ê¿eZR7\7/s%4}i¡¥s7/kUF<7PWZiKZPPu<>a72RkH_/27>*2AZdM%\KZRp4P<Hf¨kFR_9-MaM<F_-4WC>7FHF<7\e¸dFM%<ZH/C*KxKUCH%AU%MAC2dFRK{4u >i49FAaK\>P\p\R>9FK_R¨Ôfn¹¥¸±©©­sP_W99FH> HCUR<pHFPi>(ZRMMCR4F#³UPFRWF<9MUA47/dUM-i/W/x¹sW Z>/(9C9C(7WF}¢½ÁaP-MR>M_a>RPPM²¾vR9dHWC%R_fM7KH7WAUC-9-M(ZCR/aR9>Ca2H7>fMZ>9M9_xdPkPAMAZn/<k7#C/a7>ZuAaH<WkF(UA<KF</anZCZK4A/Fd>UHMd<F_­ZCF%px(C<(<FM4/9-fH<FA¸¨¦_f MpUk}£·Ãÿ]>/4PP(M9*PFP--A_ZCA9<U9<k>ZWF\WM>>Z9p-A4-7C\_>>U-HFWlf<ZFMCUaU#K9x|u´½p\9FC99ZFCU H2HKM® `fW>PC(<2FCHCU-d9C<MF%4Z/PZ2 \K>A9WFZ>M>RMCA| xR_Zd27ARMH/2RHA2K/Ai/H7%R°iZaZA#4HU>4KPH9zkiM44FKA94->f¼sMRH9P\>_/KCK4H7WA_U¥£¦Mkn_U9Wk2KFadkzÃ¿pFC4<><A9*<4i7FUF\Mn7RR(CC>AA>2H¦n}p\FUA4PWKF*kfMZ_#U/(*(n|ÂWF\dM9ZR7KApr±_pp><dCHM<H4(Z#K%RÕHRK_2/</(F(dAp7CRMa4C9<>Wd2UHRZCd<U\U4\9H>Aa<PMU/7R<*C4PC<9f<<WC\>W>WX£d2\A 7RP7%94Kp7PRKx>(<HsKUp¯MF2H2d2F7 /CP-7K}kÃfdW MM>7HFM9AiMA<z®RM9-9M>F4RR9ZZK97Zd\k4zUkHFzU±æk\F/>F\Zkf>PaA2iH%WMAR<7U<k¯Æps7d/P9CCµ¦¨_sC_*<K/7C4<2FdR%>FRURp¤hU<9P<4KKFCiAAZF/MA4ZF22K\WKFWK29FCd247U>F_uº\F<_akP7_KAFC9K\AMUAKP>\Kaµ<--47F>9Wd<9RAR*a9AKRA#7/>_f¯HHWPAdR7*M72<W}°à­aUk_<29APUfP9-CFFKdZ}¶C_2UPR7HFWFM<<#aRRKfP<>\ZC}_H~¸±MF9ZAFFf>2K9<FZR\_C\7MU->C>>s§Þ_iA>K*U}£®ÁªsFiH9K4F2U>Fd/HK*dU(C><%u¾§Çp7uCK2H4C9Mi9K74AM-WF\RH7A<PK_\M*H \PK2U>K¥dZA-WZ* i/MF4_M9HR_/PU<a_Òz2\RCUHFUd-f</C*\_ /WK929<_\k¼nuiHHZPK>aux²¦n\p>\F<x_-4K7HAFCFAZPd³Ásfi>47(AFC4MiHA_27CW4/9i4/Z4i¹aC_7RUU<<FP97KH29MUC7PaUR<9WzÒzk%UM<s«°¹aaKFCH7Ui>9/R\aaZ//K_KZKdH±¬PHH7M<PKCH</PAAR4nR<P\2W_K\CHZUAW<WK\Z<us9k{/FKA7-<24KfP((f4FPMUZ9/RZdµrkMU7H2>AHAA\dZ/7PPfs#W9¡²IÀ¶}§~iMRA(ZpÞ¹PPKWA2CMF><CPA%\i/H2HZuÁ¦dU-FF -4H7A#7(\7x/A<KP_Cd4HMp2>dPKH>Ad*\C#UKMKK2MF(-C22_~Ð zºf`v®eiFzAF/dF*A\9CRH9M\PuFFF-2-Rz¹¿aW7aR77>HAM_A\*Z>>AK>RpiKP\MddRMRsWHzu§²ªCW>PCRC27F>WW_MA/>FfRuas´£¥¬UfPa4Ca>4-PH<4*>7dCdA¯¼É >Wzi¼piZa¬UWUK9HM<9<R2dR\/*-/#A_CFd9ºC/d-<RHHC*>>>HUKACHM9KAM-\sl¡_47FPAHfRF\*/C<<Ai/K(4\P99*7A<ff¶Ô¿Æ±KAC<dA/KH>HPPWf2*FW**RK\_CAA4\aO±¿_u/*<>W<MUWR2PaHMCHCFspdpzzZs~ap\¼¯¨±ÓÝ~9R/iCU/H<U9>k#(<K <Ff}Ãô¦p°Ëp¦4AZCiMnx(7 FU/#i7Cf}¬zA<s/>_z¤©}£qKfW9FU4Mnu2FMi\<pCdFWfA(2RUwg±­HUa #4W2F4KCUP<>aHHf2M979d¾²dHkM7C9PCFHFFi*aKKUf<%<H>/U</Z}Z½ÿÀÅdH_MZFM\F(dCAK<\ps>Z97-u2H9<7M*>2ZÅ¹d9adZP(PM<iKU\FF9U9M»¥±§ª¦³³´¤ÊÊ~zRF9AHAR<-aP9FFAAnfU½t±sªÏ¹y}F(WAMK<2MW_<U2fºËnk<<**KC4FffkzÑ¬ËM9CR(FFsWniKHFH2</A>MHK2F4sP\ÞnC(>7>H97992%27H-4\#HW(Af®¤<C_dd<W_UFd>_/\K9#KW>C/MW<RUA/iixÊì¦\R(#C%ZM2a-<2<KHnC_RRk HFHdHC(*4Z\7}apfuiuiduzWn ZRw}ap}\saPRUfZ\Þ°f2C#UKMUR>97/PRAvÅ²°²sU_KPFaxÓ¬}MFHC<fP*/ZRn¨« Á¸_M4MZZ>9//_k2d°WAP94AZAK4CZ44%>nPZ2dMA>\MUFP9_´¢}-K#nHC7R9CHFKC4U77F2/>4x³¿W>AWU7\>><*MPF9#(7>\#P-a%U<*7nCPPFR«kM>MiH7KZP-kpZKZCZMP2nds7H2<*><dAA%*Cv­°Ç¼±df}­ _>fP(_4xW\aUH9_a\Z\fiizZ/iFdf<<PHUzU¹ª«»xuUFA4*7HPsWgénRd_n_2RF7Hx¤¤°okRCP>R>WFU//PURRMxCZ><%2/7R7PKC_U%2942UMA#RPW<As\WHRÑ KCP9F_\9*7F92>\M4i#<Z_dà4MF74WAU>_RAC(<9F<Z*ZMFCR>fAHHR\#A>o©|uC<-ZP\F(KFK9-(A9<URA\WM7ZW<A%FC*9fUA¬Óªk¥cin_x~U>W*2P7}H9-4UW(aMF2AxKÂÅ¯ai4/M2RWars©ÄP{-MK}9</MH2_U£µª¥_ZHkPU_Ud %K/(ZkUP2U-2aZCR4nAK(>aH7KHRa2p*KAC9M7MC2MF2H*KWKn£aAHf(PHWM-7A%AWPAH79AARÄiHa<*AFWZZC>PM<2WR42RW447>A>i-A*4<_´vKK2(CHZHdRF9H2d9Ka__AfWF9FM\F7P(AZPU/i }Ó{ZM}(KZdaUPRHzRCH7<KWF2<9(M<W(\K*UH_9CMR®¨rpH7p>v´MMUM7K U%U7>77dAdkzªÖ°kUx«lµynsU7WK7*W-RUPK722>//9²_M77dR/>/\PP\(iRFCA\F9PfHWHAZdH*KHZ´ÇW9U>dFUUKW/2xRP7M<9M¥§a<d4APFK</H/%FAH4R<>UM2W/#ZAW2RWWWn»³y>U/HCHH9(4>A>P\K2HKK7\W<dMpRARP<aAUH¯Ò­xCPP\2UCM(A-UM<4<PC7MPCzWZuA9AU*9Zn(s%7FM9inÎi\xn¬o¸ÄuA>42%KiKK4ZP_HFRC74Cnfz»ÇÂ©±¾fRK/97Ff>_AMfHuFAPPU*\¨ÇkzP\RC/CZRPPZCURdF-<4KKPP\>/>4K(9_Psª¹ázzaudfifFdZ<P7Pa_F4as±af>29UK2MMCAKK2dU\KHKi9>P9%/CU99A¶n/RKWFMRA>9_>CaRKCRa*\<2azdHUZHR7RRUW_Å­s\49_M4(dZK*FP>Z9W\9R((WZ>C4AR<W7\R>WUHA*>\Cf«Ú¸Â§ªndUfMWA}dRf74HRCPK%4_C*->4Fu¿ÉÚÊ<K72><>Z<M-(7H74n7M4KK_7\_<MRP%HZ9HP%RAR/2a7AH*R-KW<CCC7KKÊ¤²¡½rª¡p_sa}ZR9->ZkZu<9AACPCAK-RK>(\nCf4kHu>FAAPKFUk£ÆÅzRH<4<H297_>7UKRA27/C9/>k>Fa\W>C\Pfd£\R4*<7F<MUu9>M\P\KUfdC4dCH9A(UM(<A49<P/K77A*>RKg´ÍÝ­ºMW/92Hs/FKZf9FPR4-ZUWA/%2>U%9RðP>/M9H<>7>H4#R>u/2-ACU2#HFkhUP<%>-KA72_%Kd2dCU<(7CCiFH2P9K2MM«¦Rt³¨ã¨k¥¨{ ¢}«ã°|A_WFU7\*Z>-*(2UsK*%P4 A4a>%fiHKiÉÄq>4#M2FZ<CiU<WKA_<7MZHK<a>-RRKC<M*fhxzK<979CHFMM%MF(<PZ_<H-i<2WC>->7>/ARK>9CFAf>ZFH±Ë¼·i/MCZ>49>4Us/FWUMHk>U*UAKM9P>Wt¬pWHZC<%_KRFp(WKZ%WZ>MUZ<i<P_k/R9/>ZU*/(pC_R7%FR7(-*F>HPiFRR>_¡PAaWa_¡Wk\ ©}Â¸d æÖÉ±¬ipk7RR(AaH4AWC<9z4MfHC>*4KkZM¥Ñ¥»¦uW_A<CC7KCR/W<kARW4#<U7K/<i%F(<WW_©½U\4_2CRAF7P2\<KR72R-(->R _#WUaUW2>>PA*/iM7-ZZM9-/C}¨hAMMCPAMCuFM4<C/pPsHHaF<F2UUA/AZdP_PAZA*RKF%Cs>7-U<*\R7P47<AÐ¶AHMa<K-2RaK4F2HWk9aWKAu-uA4Cu>Ca¡ÏfU22AHf\K}RdfzzMpp£óÛ¬KH7z>P<U/4UCMR4_i_AHH<An\¨ÓkPw×Å¡U<</(%A9F<F9 A%7RA-WPW/Z<FUK-P¹MRH\f\-/U/4A>WZAd9-KuC-*\>dUKAC(ufF7RAPP>/H_U9><_7*K»¬dK7R}W_W<KWAf/*P/Mi_\MdAP\*4KF-a|¤_7R(2KH*}ACf_H-HPKUM_-4MM79p{ 9294W4HPW<AHf4RKWH/\7C7*aZ77\iµpf<>WCKCUR9P9pCMdMA_ª®£·d§®¶nZFWAffH>47UHC__URC< K2«¸¬vKRZ7d¶fFP-*>2KUd7<sC<R><u\FHC7F/MZfUnzR2-HHU27<<KF42MM-AMfHRAU 7KpkpCKuC2Z9M49<9A#s44K4P9P´C>922Hz>K92\WWKCC>WU9RU4fdHa7CUzv<axR>x/\_<H9Z4Z_#F>>9p(>7WPWHU\K\PdP<AZ>(d9K<MKMP/UK Fs_zC<7H_PAdKCH2C7A\RFnP·uCCj\×u_AF<ZWUWZA>/PAMHkn~iHdR4Z¡¯nKHKM/2\C>%\\C/>AZ\MsC\47K_}WFA<F_94AHMA_K>Z*H4>>kaWC%7-U*A_zCUKWWC>%RKudHC\PH<UaMA/_%UHaZ<PpZ\M9PdWKCHH((W_F7l{7MCF(9Pa2Hk4F49AA<_n<_9-/4Rx^eW2K_>PF2HFH\RFMHRFH(/C> <44Z¡²«AUH\RWMH9R*H92s_-KaF\n-MWkxÍ©»RZW>< 7<9i>KWfk©ÆZd/RC4W>RF´¢RUC>fK_-94/UAMPk7CCZ7ZZCF_s£«aiMK4C9d7H>Wx%CCHRHH\WKWAH_M2n\>ARRRA997(>dRHA>4 -#4\CdsffpU(H4CR_HM7*7H#P2-d-CP_<W-AKkU<CA_R(9>UaH(>RCd>%CH_/7C(/zUfnUdA2>>W2UUd2H%H4K9A>a-MdMUk¡°É}WMRFW9C9HA7 /%AMR\4C>k©uR_CkRCek_zkCH2%HAK(H»·£¸Z_4ZCRH}PR<PÌxnMRU<C9MM2<->HpW/R#9ZWA>¨ªµCUiKC<F9%Rp42KAiAP*74FR7Z4W>\PuPAAKMWP79P4Un74<PKUU7\n/Psi#RRfPM\RM_/RK%/H%4CU}4C2>9>WHA9K9WdFWp7PK_9}R>%CZF>4K%RH£sM<R<<P\MAPHW\d_<*AKC>9k>KR\½¦MAMCCM7</M*nKHKH2p>AACa£¡M4CFU<Ua`b¤ÎÖÀf<d>7FRp~Â¨xzPZPKH_RFPdA2i>©aCK*RPR-F4PdP_UP<KR<MAZ}¬¡_/-UM*k_K7R4fM-44A\a227Z2AK**MP>R_7d\M7>#P9H/-M UAd\MUHu*URM94/2>42(_C9i<ZWAWA7>FHU2HKH2<<dRCfA/>9M 7H%FZC<9/>7UkMpyd>C9ZFiK#/KFkC>CHsRPHdZ>FW°pMCK#CFM7 K2FF9>C\_UF>R<¤«di979F(Ais¶»Ä­KPR¡rd\sAW4UF<CnCM<9*Wu_oÇa7UA9CAaZxW4P7A7M>K7RÎ¡§WW4RCPRAdA_MFsH72%U%KM\*PnF-KMKZ-Ud>FFU_-M4PAPWA9Fk_H>RaZ<PF>/*R29C\K(KR-K9CRka#H-KPC>Ws¸¨zU*nsPF4U4AFP*9dF/F(MdMCM4Cu° \WA2229F<CK>WM9<d-9PH9C\d¬i>AMfZH2<<>HZW7nR<C9KK\piFCZud/22nWs Âè²i ¹uMFFi*A9fRFzMAFARC_FpÀ¥¶_PnH<\2H>4/7K<C%/2-Z®±ua\F><-R%2FFR-W-K>F\2K7AC>4*>K7\<R99<kP<>K<9HRCZP<RU\KMs>U(%iaKH>K<2Ad_*M/2%7PKHKPMP<FFFUzd9sCH(a_U_><UW4U_<>z9-k9k7CUa_7MU<KdWf*ZM2ZRCF2WkKd>FWuÜW<<R4H(A9>CU<9H4%W-PiWZK*nnZ<7HUAnFRKH~®°¥²¼°gaCP2<aFRZCPM_Ka-%kUF/C_l©luakRPPCid(MRCWU_HZuàU\9A2CF/xPR97MPMAZ/PWiMKd%CR-RC9dZC<R*4F4>Ud9K(2K9dFHC\pkW>AM>>>7C7MR/%\MRaMWKM/WH<WA*KZa_kC>PZ FM2<4AA A<MR/ZZ#>U<%_\a>>C2kK2ZACxF\Hi**>((A>FP\KP7CKkC<AW24/CFPA4A7/97PHW©ªYWkF>-FU(*kfCMnfÌ¿Z\FKfF<R2/K_/P9MWPP(>-kaAoÃÄKP2MH4HA-*WH7Cssj¯\AMUKM<MM--U%H7>WHACCZ>9M_daMF/C7H/-KKAZ7PZF\<M4ZH<Rad2URfzsC2M</f2#2Ui*Af<2C2HM_9uKF(9\C>CHw¹gFF7W%%x/W4/CFW2AFMRMFCP(C#CauW7C<A-i}\A(CFdFMK%(RKPA\sdCZ#K4C7FCU(K9K-#<2aZ>kdWH>¥°MC}/FkP\>//-UAui²tf%\\PZ/KWUP-U>MMCAC*#Z2CRAZRÐ»d7>CHRH<2CPP(CCzÏ¬>K2dK7K2W9a2\PWM\U9-H* _U-M%K%C7<-K-7RdFAR>CA-**F><P<C RF£f<A->ZPpA9/n\Z2 A4MP/<Hu\29*>WRHa4K74(997Fnd<*<C7ZAW<WHK>/AHKxaF<UCpAR(4(<Cf2>(_Fz>Ai¤pHH-ZKH\i<%aZ>-\2a74F7>RUH*/RZ£¡KMWR\PRFM/\2CP9M±pZFC<>_MfA(44k>R7-2R-UKF/U<>_}u®ª§oai*Kfi2KM4AZ fMCK/<dA/P-H9UF>>>HRRRUMR27/F\PA9P4\ZR>KHHP<%_fH\AxF_KU(CZWfFKZsP9WK9C/M%f7d>>AAM>72Z29U<F44xzu*9_-FdAU><4FW# F\*iFR_UW2\f£xH2/U<H7>\>PFfU>*9F/FH¤«pWF9RF<M/KR_PFZ_A>MUC(>KMC-2Z su7<7F>Fp(AF2K¨¡Kk>7PMZHKd/HACMM/%F*>FHF*RRZ-MAWÐufZfxZ>>RUg«ddZfMM4AH>APH<<W7*KaaF/-_//R9HM/C79#d4MC7MFMMW H4>7AACC22PkqW*-(A>\</*\4>2<%7\dHPPKWHKKW/FW¦fHRZ>Rk74A*Waf2F9H>A94<>HUK¶M\K>R<FWdZ-/a>-HAHP>¨>aRMPPFKMC<K\9ZU/KKUZ<PC9(K2\k¤U#2A7K47F\-MpnpUF99*W99\HAWZ/H-FRRz*2dMa9F<a4RkÝ«²tpdZpKAUs}¯4%A\CfP7<ZAP<9#94AUFA2HHRC2>ARuHUAa9>>n Z7MUP-dFk*>9K>UaM2Au¬ÒauF9/7WCP_C>P\(R9C>>222_FZMZ4U#RusHCfA9MHAHRK2K<>\R\W4aF<dCH/H_±77MWCa(4>P<<AA7>FA>ÅkF<7KZAFZKPfKAF9H9>/\U9PAA>\kd»m>KF47Aa(RCFMPx}¡*2_4A_Rd<PZ//pU>/W722>C7HaH--sfv¦Ò¥n¢p¼¤iKMP>>C\9AMpZ2UZCPCKFa77H2ad4(\Z*PFp>f>H#(U#*KMH4a\Haa(F\KfÜ°}A-K*A -7R79H*A9i*MA>/KAf>z\zZxK2kP7/FUU_R7M/UkKZ7_H4iC9u9_pP9RK*>>aF4>FCHCKZRzµ}FU4PPP>A>-><></_x49FU<R7R_<\4<id9*<P#M9A(kMMn¥x7M/*7MaAUFK4HZFKRapZ9MMUPMA%F-<k<F\¯·£¹¢¿ÄÖak_72aRZ7FK<FR774C#*H%4KK9U77/Pf4MKZ_H-M_F\AC A4PH2 <k<94dUHdy¥È©¶|zC(R7FUAK_CAz9pUR7>RAZ*44<iH³H9</MUR7WC9**>KMWKn7}2__C%MA\\pi2Ha\4-9<4*FHFU¥®PKMWFZAf9HUUUA4<(ZFdZCMKZ4HnK>-zk§zPHR-*P-\\KF4#fÒ\fKdZM*4-47PUH-A9#Mf>RCi>7P792KA7RsikxÅ¿¨©£»ÒÃ-sP7\PF9UKZU9UHAA<9-4W>RZKMPKnR2KKCRKRKR_>Cf*#4ZK/MW><\_Pkf¦½ ·ªnZA9MH<KH/<C-C7MPZ<_FPFHPaYpFC_C7HCHHM/29Ff%M2i<9i_4KkM>4f®>77AAKkKWFPFAUM/WP¥z(U94u>WMPP2WK\W-4KC>>7P P97C-9-_M¼\CAf4 *CPKf*Pp·Rs<7H%Z*ZHW>pF>Add>/C_/W#fHiZRK>9H\KUÐxzt¥ÏÓvZHC9F9FK*7<9*uaA42Ai>HFHUaK-K9/AH<HnH(P9</W\\%4A_>9-W<H4A_ÌÀvp\iFpÂzHA<Wn\9*#4iK4\<PP4ARH*>}zpMP_H_R AiA2ad/%\Ha/9aCHFziK\n \F-PK4>>HC2H*\UP|§i2a%>R-K/C<>C2Ak/PH_<7F-\HH>K-9WR©ÂM4(C<-\79A\Ku¥ÐnM/PH\*\PF94/H29PM/a%>\F>f9Z7%RC>FddPu£sn_¡éÆ°pa2F<aA7>FZ\UPWCPAC*2C-k<-AaPU29\R2HFZiPMP<Pf<U2M9-\Czfi9A*>s£ÏsAd7UHR%*dKZA9F*/7WRC->2i9\fRUPUKFRPi2kFFuPpfUi{q~¨» PH>A>R>f*9WACM4u¬_WWHFU>%/P/R%-k7ZM9H24M>/UMZMPn92Z9¡ÂfW<2W2ZZC2kïA9PWZ/CiA7H9iiP<PPWZ/2 /A\9\P_<F9\HK©nWM¨±è¿¢CU4Pn7FAPPH49\/7A99F<>FPA\-7CW(da<#K(F-_A<WaMK9C4<A d·°iad>(HZiAUº¬vC/\2CCZ>U7iKF4>W R<<fWk´¯PZ\n(ppMRsdUsppxÇ Á°«±Ãq§vÕfPiRxiW\z¦xz¬Í¦F%C<A<FKKFA27HRp/2UH-A4F*KK42K<_/dApÃ \ZnH/<(WM}aµWWA7FdPHCU/9A7M7MM7MpRMHARU-#Z2F<7R\Pa³½jms±ÏÌ_fKK_>-M7UAuPFH*kRfCZCUC%UK Ra*UfM9fCCHkM_7P2ZCZR_|¼¹uKk>>>H(FUk¹¢>7WR-UUH<HRPP9/AU7ZPeÑdtZka\z|~d½µ½´nzxHf£·£zWiÅt§wË¶í¬iKF/i7C<H_%F%\A\<iA2iA/7AFKC 7Ki_p9WFRdW`fÒ£xmM42UM/MA>/MM/AK%<PWM>CPF\H7M*K\RZH£³¤¸Á¯¦s½mÁ¶MiRPC<9UA77iH79CKA<A/RKMC4MW>AK7fK9F2UC>F9 /KAAkkÀâ°kHHinR*P>AWf2Fk ¬±pv_UdfZM(<A<P>}¥guÌá¥¦Ø°uWªHUH_UW2K>P4HiU§¢­mq¢¬tk¤®\MFu>29M%R<A_9fA>>K7aMC_ZAUK92KUa_x¦dUiFfÅ|¢®pf(299CPK7AR7_H->(KUK>_<P<-W<<z>-%2<>U£Ý¬¿¶uiUR£´aZ%-a>RUC(KR<W7>7WPF2p<>H79P24Z<ACR>pZCPF4Fknu¦¬KAF4<iWCPHHH4MAFUHiË¶_WU>_\ZUfpu¦¢³¦ªµÅâÃ¡Z{dnfCZUd>k_<KW_*AM74UKU/¹ª·xia9nUUHf\RZÊ¦-92>(<aC/sKU%<dKWU>2-UaFpM%#9M%4uÝZ°rª³°±¤ß¤PHCaZ7\-/F_(2dkCd<A<sMU7M9 RMM_dMP-\MU²Ð¥npMuzUFF<¡À­p92d-PCK4H\<UHWAWC*<*A_KMUUAaKk_-k/>9>WUKRd¯ü`nM_2M7PM7xHaHRFf_iZA©É~z\_ax¡µ««¢sp}¼º|zZPMC47UfPA\P<227P4AHPM/KM-PiªW<H>/CP_HM7AR%Uªk7492MWH>KF*MP%CKWR<K%77<\7<P%FKn_§¦~¹¯¨­Ç²u~ªxRH9U2}HK27U<PA4HP4K-KKU4d9AU_FfRMZkÂ¹ÿ}vWHAM\<KRCR£~£zF(A<*/C9/KKRKAW-FFKd(PCCK2ZM9-KF<<<iz}ãqd2iuM<MKKFiAWHCR<2-/dz°µÁÂÈ©p{p7KMKdf¨n_H>49MU_MWn7<9iZW-KK_uFFF-i-7v¢Z7A-R%\RCUFF7d>WKU9AKFd-W4K_U7#<FFAMf-<W2R*fH<_\Æ­Á¢®ndhx_\}É|}/_/<\A\/K-F-_F2\>\na#kFRU}PH_4Mzpì¯_2i}AFA_C>49aiiÉ¤nH_CRKCHMP99UZHC>4K9pMC9u\Kk9}#FAMP}}¡FKW7R> aUCZ<A<_C9K>RC 9CWØ¦xÁ·sufaH_C/CP}\FH( a_RMi49*<>KH-7HZMUP9n9WAMpAMCRaK7ZH<>P(MCFaFªRkUAa4<-\FfUPFn2KR%P<77RC-7AWa\¥Ô¶ÂuRU>>AM<CfRÌ479AC9<z/MP/%F22*_ssPK9-_49W4dRun¹HAHC94P<7M4<<an7_i£²W_H9W4Cdf7d2C<URMZh¡Rn_z\aWxAPc¤»·ldK7-2R>iRW<K*HUUFW<F4aAC}~xk<4a>_Cp_pRH<2U¿µ_C/<AF49FM4M-KACMUHAU7FKiHR72p9MA_RHW<>_\W>sM(9Pa³}UnAZ#WPA_-2*92CA WCHk/_Ff27*Cd¹â}fHWk7<-kK*9FK¨ÏKH_H2UH/PKPuP<A\RAfa_iAAfHZ*PKd¹Ã_UC(C7Z2*WHA#/PK><>anÎ¦fZFAk>CPFP99nU9*´¡Á¸xi®±²Æs_RPP2s*P<Fi2FC_/99/f79K WP°²sxi\Cd7W/K _UaW47KU}¯W\_PP#94%M<<uCK-2RUU2WWRF9a©¯wPRZK4PRM(9dFH_>MC<¢»¦U_>/FWz#%F/C4fWU<ZHH4(7/>KUnPF>iZAAHWF<-K>2Z©«¡kH%_ZAHf MP_MaC_2UK2UA9A>dRK7\k§¼HuFPP_H2CAFU*FUWU-CPaF½ÕÂªRM<_9>7C4\kMA*7anpdsur¯ª«¼}RMURM9iPPH\4ff299W9_<_A>>-a_³ ddKKKM2/77M4\-a7R9*Zp®7ZF%MPM>42HM\PCAKZ-H/a9Z><UpKn9HKZ7*H4>U-(7FCHAKAi¯¸f_KM(HW>9aUKZ9*2->CZiKMCC94A¡¦xdF2UF999PFCiaW*dWzKH/*fH7>_FR*M_4>FMMaPPpHCP2f¿|72<>79#-P>aF9\\dP2-99vº«g}PHZsWU>RC9AMP\F\R4<>UZ\}sd¾çl-RApAZ-H/\<RFHP>d>2_kaRHMK>ÍRa >aWCRCCK/(P7FCCd_h±\HF-Rp>9H\%pPPCA\>U(<CkM4_­«U9>CiaHzPC(KZ*F-RAu/kz_C®£_P>4(FHFx4*a-C\F_4UKKkKCCvµ¤¦a*/AR2A\Z994<H/7pU¨¼¾nWM4FP}>aFRCMsM9MPU*#2CFM-dPpË­¶f-9*7M<H7W>*WZ(<UK>ZUFK/W¶sWZx\</HH2MfkCK/PMKMi>4Z<fUv¡ÕPUKRK9_424iK2M}HC*<Z2P2/H¤Ô|FA24CHKFFW(\F<->n4/P²º{zPn>R4PKdWH%9RCRA\A9Ca/F7Hafx7(<\n7HW7xH<Z2K7<99RUpe_iRUUP2CH</>PP\474z>(FZx±È­Hn4WM99R\KWH4aR7*<P29f«*2>nKAM99(CF>4>/f9/RHZCU¿®HkUAWK<M<M>UP\/*<M  7UF<FiWWU°éiC}RHPU/-K9aHH>Z2d/F4*R9HZÓªnFkFM>4>R #\*d49HPAU>7M-Cx}a³­xK-KA9CFR>/W>/7AUaMRdÒm_Cu29x7<(Fp9\7FnWHi><7 W><W¬\H(FP(\4R\F(*H*<ZP_CA\P/zZ©snH**a><>_2F4FnKiKC*k2}z³ÕRF9*FR(2d<-KA\A/F>C_CaÍ{K-_>9FK((CKMK/(dC7_PuAW<¾Ê<d<RCR7AK94i4fHH_9_CR_9*4>AWMRW´·©¥k<7<P2<<H<H_k\2Zk\K9xUfxÂRC-P2-7<__C<7>Ap7<>4 iR<9£U777/fP#}a(PHW>\2_<4iápA_7<aRRFKH<7f\A2f#RM429CCZ}PWMkH W*F >9RF%A\7Z7-%APdRRRHZ2P<<2\A9xCaWA_º\f7nURAZ>U9A%-7RM7F(MPAAnc²¢sH>KaHF9K<<2-MMM7<>>H_fºRA>}K4Z4AA/FFaWU4M-H2_2UAKARHC7-®»<nUuUHHP<RR4s<R7PWHP/Z©ªZk7U(7WUA/Z<P>WH*A2M9ddAd¸ ndn7KFM7Z*\><fA(>%\HF§xlK\*RUZP>2P(2-aR<FU/CFCM29³F4M>>7>P>u>7P>\9UFH<nCHCd}»RFZKAf42C9--xiMZif_fÊ°u<9C/_P#Z9A>F4CRM2d__>kk «©xARA><CM97M/CU49RU<>uÑ¦U_92UA9FKU>\C*F-\Cs7W4\M<HC49f>CPidÔy¤}P%\>/H97-_4}}a9W79URi²µÛ|URF-4<-FPF/HP7AA-4>MRi>Y®z24MHiA2s\R9<*i9</K__CRp¤©M47HK2AMPFRZ2(9HAWC>WC<fApe<ARK\U<MRHP<KW9k/4}2AMPMR2HC\nËH22PW9R>Z727MAZCkÂµP</\KFPPC(A\7WC9>_4s9H C<W_p½Ñ}HdR\CM>H<7A#CHu7F<9_|p_/P/P4CU9%(/CaZ4p>H7K-CWKaK><<>>9/4uxq¿nPiR9H4M4MFZ\WsK\Zz>WM¢Ð¡dHWF>7(A47\KAPM%P/F4A-d¤sdZFU<2\K7K-4F7P/C47UP2>_¦ÌmdRKHP\/FaaWF\<AP/AHCMd7ZUW<W(K(#9K>\HKx4UU9>>>PHRCFZ_±aKpd><KW>7KK>RaadZFF7>\4<2APMHPCZCiUMfKZ><ZP£eR-H_<>4C*M(C-sRP9i²½x_RFF9UUAF<KHiKA2KFUCH9-RMApZ*4KF4Z7_AM_sÑ}x<dFMf>CP<>7F7FWUWF7³uFHF4KAzW/Z<9FFW*9R74k¬fA7-M\>-7PCRp dRZ7k/Wd_s¦X\zMPf79MA H7aM(7>C*CFniW<P-C<2ZHR4FiRAZZU2RApnPdf4>¦­²}Fpnv}Uak¼_RRAP>PMA9i>H7P9_U<7U4/M>C7HU/Pa»u£R<A/<KFARU-Hff{¨Ö¾nF7fW%>WURA-F_x(R(<H*M99_i/9i9sA(FU-HU/Ap¥§Ä£H<C /MaZ4<FKkZ22RiW¿_Z*RfAA7-M%P(Z\4CZ7MP§d*9Pf<4U2inP\WHH%*HpC4KZnÍMM%k2>WFF*A/7R4a<9fk\HP\¦§w>KA-7Z*H>MK7CpRHU2MMA#7iF\ A_HX¢Çl§z²Õf-7P<a79A4Rd>fUni#_9%A4(\*U_-C_n¬ra>k4_a2_Z¤ªwÖ³¶aCCA<Ps4>KA(s##2xUa4<FF97/KF7U2HU<n779nCUHFsíÁ­4CAHH/pRnA(4KA9i7/Fu¥kiC/-4-WAHKCFPF_Rab¡mpuMUHKadM>>7C#RAs>27WF24H¹§si#f77*9P94PPARFkAx99dÔMfHA9Hu/(KA#\27 -</nx>PFd2 %H/Ma¼©Å­ZRn¢¤}bÆ´a<774Ru7K_%-H#AFi<7f%P9_Z/<MC472<¶r­skA}wÀ¥º¥ipâÀ§Kakp>K<KKZ>22C_<>\K7dZW>2HZ\kC7*F%RUFHKF°ªäÒÈ4-4M4HF<Wf9C2HR2k_WµpMp<<_47aF9PZWMF<>#~uH9P_4Ua<iCAF>KW9MfCU#PZÁRKRz4<FdC>AKii<9(#n>7<_À¦dZ*R2Cp9fP2<F9/n-W>k-*\i2F*FC>d¦³ºAznFH<H\<\UZ¢HkHF7M7*FMPK<>HAf/aa9Pk/(f9Mf#CCMa¨º¬p¥ÃªansPRf ÁdKUHKAPMH>7>CFF_AR2AW--/K>7 RFRH%PC49ZFi_i¿ÄyxpC9A9UARWMU9\<7d/Ak>PH££¯97/-FU44a><\#4W#_²©CCf-9W_(>-C>UPZ>4xKs7M4-Ps¤½uC27WC<uC24>Z44>zs>n<n}®mfW9Zax>k9RA7FFF9W>C>_A\M7_CZUZrÌ°kWUx7_H-WF-4-zzUzCH7i9W/\U9-ZKZU/U%>2KnKFHRPRpW_ºÒ±£§zzPZi/ZHHk²¢FMiFHR4HHCP-C4>Fd>Hn4\>daf/FaAM*U9R9RÇ×s_C9PCaURd#2PCC HMA47C9am«ka\C_F9HCK7*9AU9PzzP*U<<MZRZ9i*<>FWAFPu/>RZH¢¹n%_*H%FRHZ#C9CUFfR>ZkzWHRUM9R#7d>P_9/C2Z2/<nC/_/_2>4>}²qdU%C/-*4dCP(7929~®KuAU2M9f>MAAFM72MU<KZ4siM>9iF/<9_\d}×¬a_nZHFadC2WHAWRÀsRMKH/(\4Z><\297Z#>P>URFdk<ACZCMC>C4Æ¢dU\>\W-CRP/C/<PAC/H>-R>AFk|¼ ¨a-PHFA-d<</>P9\ig¹H9Hs7FUdRK9AHuR<7HK\ACHWFHa¥·fP-WUf>HZ\/9AZ/\HUCk{Ì§ÑøC\dFMA-R47f9R%MMMHMi>>A>9AHPHx¯­idC7CP4Z<#9P*94>inPPKZH2MH<2*ds d<FdWCWiPM/9CHMf7-<P±CfA-K2dMkR29\KfÎ_MP7(PPKi(K7//WUZCF2AP AR_Mi\F%k{¯¶Zsz(AF44AAMU<4FMCMK_CHF>WU4%fUmÖ¡fZKMCCP_9HP<P\ZÁqFCW//2MUUZCA2MM<FdF/MkF_pKs³p\<<RRZM/P>iM>_\Wuµ~Á²Ëµ|iW4/4Cd9>d>(*F7-9Hi<ZUAHZ_P£¯KKRaW7( 9F4MMCAWFs«_*pF</7*9<2>279aK#FK7iiZP>>994RZµM\2aMWA4AfKF97><u¹¥¡K7A7Md/n<>>aP(FM/KM<ZA>4AKP7pk­¥p\/C2H9-n*P_PM9RHM>>ZAd%</44U<±¨³_WWWC77/K4s7Mspqp-FCK*#4-P/RK<2RdKPK9MPA\CKPÏPZK\_<AAH4_a<Ã±¥ qspnH-M4P<>AA/C7C>AHM2RAMH9n§¬¡p9CWMnMK9dC\d#PAka<¢®Êfi2i9C  #\up(A#*fRU2MKZ%H\Px>2_£¨zA9-W<C-P7\Cs#%4k9}Í»m¤UW</#MAuA9/U99MKR<p(K447ACUM¸¼ uxRPFH*M_2fCMF /\7A>9U2MFAZAUif¥RUW>/WHZCA\}µ³xFsKRUCPPFPRMRC2/>F79MAPARk¦k42P>RAFaWizÕÅÀ{k_UZkkU¤Êx>R\ZUA/U9*9CpKU4 K-RZM4\½UPKUZ*F_K<Hn2<MFiMs£ÿ¯n*%FF*pMH>77R_<HC\RP4/K<C<UU79Î~d4\_K#F<(<U94Z/ik9a9F¶AMZKK9_C%FRCHa4><<HdCCMk}ÁÄZ<usZ<MR%/>2< CafCP9\7if-4>dRA2kP¯¤·HZ*PAKACK2ZdÏºkAMMdF2KH<AiZ/R<F*74\RH7\Z9FRC´\<A>>P\f~µÖ°WsMfR(-\aÊx\\H9Z_x>-4FH/<UM>A_Us{¤¦i>WfUUn KKF\F_>KK>7_d-P¢ÂfWZP4/4*Z9Z%>M2u->dfZ77PA\fKn¤o4¢FAP/U\k<W2A<AFC>F<\¯ÈsaUU*WMCK7*ZW>77PM*RH>Ö²ys\F<9ZAA*CA/A>k*\KMMF\RC-aa492HC-M>a§_PA7R\*(Ani¼xAU<-aMd\*AWFPnMF>ZP-#F9fFnZ}U§xZdfiRK½·ÍÇtnxWM-WAK/KWRkâ¶¥ss-CA#F\2>A%CWP_AKFR½U</7a(p<*2KiRdA*K2AP>7_p¦aU\P-4/ZFiU4<U>RUF7Z\Z7UC<_§\HF>RC4/KKUPRZ>2HPCAKfiR|á­ffC_kAA/M<*CaCkHR>Zn¸nFZZMHAnWUP929>FM<K99MaMF\F(4>/<9AdaM9UKZÃz\AFCp\MfukÏÃM\UP<CRZF*/HR/24//Ri7KZPM7fZ\UÂÍAA\Æy_RMMU7>7M_7/%4<pª©·\s <>Z2(< C-7M9FZaR¥¸Ua/ZM4AAW-MR->Ui(97<>Zda£µ¦FPiK7M>CW7*HaMKH4K4<4<9MaPÎz\apM4-RFMkR7#<KR9MUCW(9n\®sFiRR#iCFR4R*/(aFZRq­¥sHM9<RR_CMP9CAF%CK%H7AHd>>_7F4>-/C>A>Ri2<ia¦il\u|É©Ý©Mi>fZP9\FP/-ZP>*A4<(d9#_Ka¤É¸kdÂe|sK2H29A7><}FW-HFZ K}³§©pWUMW%W4C4MM<<\_^¤¤zMC(/PH2Cf/PUMAU9A*MRd<R<PKfW>>FF4-2%7Z#-U\C>H(<HMKie¤WRC<7AM*i\K K<>CK79K/<\>A_¥fFP7\M2FCH>MC¦¡¬l|Mi4PM72R><iPMH//F<ZzM#UiW>ZW//_U2*2}94(R4M\»â¡dÎ¡ÉÒ£°~£±Ô4CR/>R/MWPC<<Z(77CRKA\ZÊ¡íã¯¥©Âªnfi_92ZCFMp9PF\#iPK2fWW_¹ºÃnAsC*s4(C<MU\sÂnCaM<%KH<CnF4d_>H7%K\C(UfCivÁ>HF7PPF/A_PCP9>\K%>4-2<Pup¶PKZHA\<CWMiUK4M#UP/C-<s<P7¶Ë\\_7C-_C979/FdfÖ}fUiR\*p/2%P4Za\7\M7C<>A4CCUsF<A-F*<*%*nKHa7W«Ð±¿{ssUCsµ²Hs/9ZZ>9kWF>U MA<CWAuf£Èf¡§ÉÌ¾aZ>Ua4fdHR%W*(4ZA92%RU>AZ\_j{±x}uF<HM/F<iHZ±ÄÈiKU<9ARFZxi<MZZMf>F\C>UMC-Pn442KWMCFC_f>7Z/C7k<9HUqáÉs<R9><\*277FKAPf>4K/skFCHKa/R\ird\UnWMR4uÎ±sHFAM<M4MC72dP_7#/H>-(HFCAM(44<%4R9>>RR(%AP><H~®ê¾}RZdKfK<Z/M»ãkWHWHH(7/AM>9<RxP¦¨»¶¦|xiZÖzR<2AP4/<<AH</AW9HP>Z4p2HUHaMdÃdp<CZCRRM_W§Í²sA2FUUkHHZP7W<FWP/KR*794AC_A}¨Fpp\>>9d\R\F7AMAAMWKC#x®ÂZHMFPRs*PMCMWP49RH9ZUUCCPHUWiCFfÇ±iWpFK#KiM¢ ­Z_2\RP<-<P\A9M74M>F>H*WU9MZPA2a\C>7KFH2C9uCMRZp¶Pna\URURFf>7CURpÞ Ârx9\Z9CAKFF\ff¢Í§²d>Wk*<_spZ9aA4U*9dMKZZi7KHF2FRR/A9AKKppf¡dU<M7\/_m´H4siMCHxfC->R47n<<<RHi99(99U_aF7M>K>9_C%CW</C_U<K>}^¦¬R*/9UKF9ZRUWPFf>M_C>MWC4Ki/FFRPplkF<_Z_ÆÐµ½}ZKA*>H/kKCaM</d#HZ-U#FpAdHAs9P4a<ZWRU7H 7CaA>P4»¯{ZC72CHp*M7UUCP\W¶¸rH4>zF<ax¥ÖÛÒ¡nnsdUZFF47Z~qs7KFMZFC(HnAU2H>R*d(a7PF2MAWHu¸}|k*KKZ¨¦µ<2Kd<79PF42f9KKdK/MZd9KPP-<MW/7½lp2<A4%//FCUK9/PARP9nÃ«_HA-s/4-/CiCFHZ>U#A<<KHpa>P>MWRaA¶KM¯¨×rF-Ap92//C<AF>fKK2_FHHMA47P*RM7K>2RMUUPRdKW*>-7Ad\«ÖpZ>Z>4RMW\KZ7_PKFdHiª±z<\P>\ÕË¾¹xkUna2CHF7_%*aWPP(-M*CWHMPW>H>A_>p*RWfCdd4F\MHÅp}Cp_¨iAP<7FMZ<\7H7F4U7WRAZfK->><AZC2kÄ»d<FWn7(Cf><ARF2CaP4Âx>MsH9FRWRRWFR_CP R79*#i#9ZCHAdHd<f² ¥fU|¤}APM7/KKHM(<Z<PZM27/fFaRFKM_Fx<*d\ZKMK247p9C>nF2\K¦sW_49fC>AFkW-sRd4*P<K¸ÈÅUi¢µ±£u<CRF#R//<_d<>¬rF4R7CC4<Pa*>9\>iZ_<_94PFK>A4Z#%R}¯Ñ«Px¼uf9C<ZC2#Z*/(A4_>A<2ZM*PFU-2R/>a¦oF-UACF<AA/A(HKdkPHd£Éwf7>-H%>MC*H/F#/M7_PPKW7F<aH_fH*ZnP>iW½Õ£¤«W#R4AMdiR/\pW9H2F>92AUM4_MAHPR9> *_>9_M<MF99AM>FUnUs±¡}kCF9W-4UP9#H<9AZ#7WRWf·ÝÎµ¹­²mnxCKxf47a<CMA->C}ª±pZCC/<K-KH>4HHUiHF44 CCiFf79RU2_HUfÐ¨dKk(CZMPZU#_2CCWKPWRCRs(*M27iCZa_AWx¦lfF2C>sR\_M>MUKMnidz±|aRR\FMCR\FFRRK>U4-HWAM-(d>%FM(\>4C2>P\|¨Æ¨­AZCi2PHP<9a<7*49<H#29WK4HMFP/C2#-F/U4_/PH<(>%pK*/p £\RR4PaW(*CH/<7>7z>UdUFfx¼ÑäÄpHaKCA<4UK<A *\KxC>km\C4*#><P9CRdHUR UA W4PAHFHdFKu7(*RfÀÞª\FPkFFPsCR/A2MWH2C9AFMAR4AWi9F<%KP>z¯¥¬dek~hiµPHUKZPR2<A7a*CR>ZM2AkPC-FUC#> HUPCaUaaFWWMF9<d*<UfZARPC/C>UF(<M9%MUF7HU/U(99fFK>_HCW>K-MadZ_»³_4U>CR<FH-CPau4K<_Pa_7\M>RlÏ¬\iUP4U9*A\2<HFi>KP_RHf^n/WF7<-H2MK4RRC*aHUAUFMA7-%_\RH(24pÑé»nC2/U4CUK7><PfZ4- K>ZFK<9d>U%i99/FC_r¥Ï³y²­Á¸°æ¤«<x497WaA MP-<9%UA27%\nFCCHfZAAKU<}pKa\>n®ÔdCPM>Kf<#2a*PA>nM(A7HPAZ>ZR97KWAP9F4HKZH*KW>FP(F>KWkµ/M4\CAC4_7>CA>2FM<U\P(/7>7d¦RK9URAF/>*FR>-F#%2W>W>MÄHHAF\dW>9UAnd49iU>2<F7MU2<C_a<\29u×ýAR(*4C7<_/*4A2>Z>4Ks/9/KC<>P47U9K7A9H ~WUssWskndPia}\fÞx9>H4F\f4Ma#>HHW7KMaPP7HKMWfKPPRKZ_R>(Rº\x7ZHP>7A>M\Pk<24CKCf7/9A<>2A<2#aA%MRR<-- K/772HURd¤Ã_zK/f2PF2PC(ZU2(WM7Pa\(-M-dCWafR4A/u4A7M%UM*ZW2\>FAWiÒ>9MKM*7R9_2*M4AkU\4(FCFAZ4U%M>WZÑ¶Éun-FRC<4HH9>dFKR9d*HCHK4>/-ZF9<27nKZyºªWRdZW/C*\MZZWaZ>MfP<Uaa-M</WRAPH7(-i/U\CA__9F4ZAUFA44/HRP<kªVn*M#%HFPa<AFZ<>RWH\4FC-7Z>K77/2HA4H9C</_\FA\72>_À¢Ã~F<P<M<a2\AZ9ud%>KCMHPHAk9MW¦>7A/2F44R>RRZ79HP>>AF¢22C9/\<MCA9(P>WR%nZ<_9Mf>(>\ikR¦©ã¾ª}\9F UK2P<k<H7Z7R799F>PRMAxaMHAk-s¾xH77K<Z2f4W7C/7n7dd9°uuAMCA\PP2x9Z297CiPRA7Ad(HAZA<WH-H M7F-_kk>HA2C924_-dUdMfF-Z9_i>AFMZPd>WFAF/AaMAxkCaPfZfMaÀsWMF#aR94MMk2WP>KKZAM>M9>R9*4\}²K7C/KPUH*HM<U2F*>(HkAK¢fF_>K\FfU_AHM7<U49U*WF>*W9Z9/M>aµÃn²¡|AFU2UWUH-#K>9a%RWF<\\K_UaR4AK_PWªi\>_#74U7URC4<7M((*A_¦}H>9n42 7MKRFWRC((9u-KF_U<\9p2H>*/RMMz¨k-7Z%fFA2(kdH<d2K<79HHW/4C4C->a-ZMRrpM}fs}ÄÎ­ÓÆ_fCPUAp9>aPA<kHKa-UP//*AHU_H>HM(4/*aaR29>FMa >FPA7HHKCsn4U<9/FK7K(%K#RHR\APZMPA4\<A%9PlÀ^7fA£È¨nKM9P(9A#K(<WM-PF4K<pPZAHHd9pz©©¹kM22P(R4\M>%/H2_ 9%-padâ¸pKACHM2A\<M4CU<FK#>P%UH__%7R(FRAP-RF-K¡2KH-R9Z7(KRFRP4H\2>W>2RC-xFiHUykc£x³q°izMM/>F-dPd#>><KFF2-MH>H-U7_*i|£yC\ZFfHiA2p7MWC47MR\<P>¤zR%>9MA#MPKM%4CRH%49<P(P<4C_/R¶nWfAP£®_aR2>HUa/HKZFA7%ARR2M2(K/(4UZ±Z47AC*MF-RAHR\/_p9W9WRAZ· xKaWHA9M/\A7KA9<aW%\C9C22R9K4PFRHpFi9fsxK>M PsPCRW7PRK*HWK4CAf</<MK#«¥²{_M_nZ\ÑzFfUR(RM>W*/K7Ha*ZPCHM*/APZ<H_nRK47-CM_WkRHCAkdn>9CCAZ_ÊºyUHKdM7/\R7C_9FCPAR>p\F*a#Rp¨_HZRUd{È¹ _WR>\aUAFC\/\\7sK4pU9uM9U9|¼a\7UPWKCUK%4C>#A>WCMFUKfÔºp2AKAsdZ/FaHAZFA%PH>*C2<*-p#H7RFRP/-pjURFKZK9WMPa2aKdP(9UP<24P_CM>4x~¨HrWRiW7CsFAH/UPHaxµ®dzZM*H7d94dK>P9iMU9HCR2>U94|zUUW-AP24FWPM7-<FM2FK%Kds4a¢¯zdAkPF**-9CAZMHFRZ*C>Z-U\fHuÃºÆzWRK2W*URf©}}F2%2K7MW(_2M9/F%HzAZMHZ_ÄÌUWAZH2>>U<WU4-HCW-MKU2%>dx±µM\>-aH<A><pf4a2>R/K>F-<CH9<PW\/_-/UZosRARPUik-M/FMHZURAR2_ACF*>APRCU4Pa4<naU<_p_A2#RAMzu®a<AFFUK24<\<Mz>UW*A W/97Za<n¼aK<p77p<_<_7an9<U9\>-7F7<>\\U/>>K29ARA4>ZFRFC>F#aZHfP¨¹¬iA>n*>-AM\s¤jµf_\<#HfKU_>KK>*9PR4>9<ZZ¶¥n(P_MKW/%P/nRA777_Pnd_KM*K\oÃZ(PaA<P/C9C22HKC>MU*_CAR-aMF HZd#<_nz  >f#H9-aWM9R- KuaKK>HRC2*FAP\HP2(-29\>K 9WP-P%7aZ>aq¬çu(xP*2MHa*W<F<UW\_KZa9C}sA-HR/WFWWZFA\fH2KF%/9k<Mu¸|xU\P*>9/U_f 92dH#>CM-_n9dWÃËo}PCP-4A<KdWHq¬¬\HA*W%<F*\WdRKKnC<MW(k\Ì§>W9ik7Zf-WMP9>A/AARRaMWM*>%Ík_>*iC2>4PC>K>W#Z_(*C7AMF>AF/RH(U7d¨9->9Fa>K-HCA\7d<HR7*2M2<H<%K/K_R\C_Cd/KKP>MC9H77W<WC­®yA\\4>Kp*C_ACK2H<\\i*/MHd®ZdR4 C_az4W\sfUW4CHCC\KPPuR»>C/F<*MzUC<aP9A9*CKn_ ak¼³fnK\iM4HA2R}PA_²«AM##H<>P#7f99A//<2i­hfMP%2P94KHaCW/9ZK2F-u//pMUK-dA¦sMf*FF/>FC2UA-MK4AR\CUMA<9CHCFzF#4v®sAHH9%AR<>H<CM#Z<K4A>dHMZ2M\(H%#97_p>H9d/ZH<KdA7C4C%RkuÃ} 9UAa\WUHK77<RK->#F>%Wz§ßRM42<CZF7f>*A<4*nAaZH\%´}R7HC%/7 sF<<C2H9<<4> Cav»x_44FH\x<\2M/<MWª¨\\WCpCPF7%K<U2H(7\Ck±Å}p4K7C/iH>\ZZAWAW2H>F\RAP%U<C/kK°×f77(\<*M<iH<_AKWFHAF>7a4ZMK FK7ia»i_Ap A7a_W_FMa-_fU>_7*R7HnC4PAACF*HdCR2>C*<RRAKRK4W-\-#d²¿pH_-7APZ_PuKKH\pPZnk_y¹Âí¤W9fnR<FM<-_-\#22P>p4<>CCidiW<97Msi%9F7<fdnAW<%-ko¾\P<HM%H7KKMHdH722Raº´¢HK9RF7pH-MZCWK#\\CH9>/C>9RW<nMZZ2FF-<>>PWd7M/>ÊUC47(HM44k*k4FKZ_2KfMCUC>_MH9C9//iPKMWC>\P7PZFP*C#R7W924KPF94(4dK*fiPA>/AWK>P*fC_RRZ4C_-dR´ÊFUUZ2RMkKi#4>9P>aPxg©¼Ò³KA9kCM\AaFU/HC/-(M*99_>MÙMMF(9>/U>AdZMK<nC<M¤nPf2/2*22R>UCH2-7Rd±¸pPM-7<K4RAkH<FH#\ÅU79(4FFRAK-AFFk<Z9z ai%/MAC#UHPW<|¥­~KMUkCCF2FK#R/KH>a aARHAFHAa>kAnPFUH/ZFU>CpR%R>Wn/PRdM>R7UApZA-<f2A<>(7ZHkF92dk<F<M442ds¦¾HPP<CCKPAUC-KpZcÌ¯º¤ÑäRHH4<H<->(RCiAMC9RM9-\sp¾É_iHF<M/HWH<>-F4HM2Hr¦¾R}<\FKC\<>2CRFR2RC(C¼£¹¢fRFZ#-2*HUFMR¢ aM977F/RZ<<7M4P>HA>nR>RC>>HRAKnZAd_m¬suM<A4K7_\f22\KA\AM(k\4CM9FMC9AU_Å«§¨fPH7sPMs#<<_P2d9U/H/R>FH>R_R_AMFH(AA9>Kk>i/F9R9H49<A/>*pÒ{CkRMH/<F4MzWi­j¾¨zU\Adu¢§¢W/K*24CW<kHFCnUCaM9sÇÄÈwnFU\Z>/iRR>R9Ca#n­C_%<U<-<Za9FMsKP9CH<*\_¬Å_7WFCAFFUCPk²ï¶WKfU4>APRPMZ<WA74Ki2KUkM<KWHMp<Hx7º±in4H2P>P2FAKR<7F>4Ki(C><ZA<>R¤Ù½¸¥fM<a(RF9R7kP4ZKW\AZA7<9A/Hd9PZ/H-/7H(K\K7M<#2H2kA7HPWz£§d_<7/-2_ZW¢«Ç¦zªRWW4Pfp¢a\<AW*>A27K9_2RsAsm£±½Ç¶µrRUP4PMU-R(zWU©Ç®F<Z2->UCZ*Z7f\iU9H4K9R>U£ÀAUZ\kR<Zp¦p\F\#/#9-UCA%sKUH\PAMF4HFCF99AFZHUZ/M¤¤ÇªZafRz\M<W<RF4UHAW49<U*KWP>\Ï­­u±²ª»p|zAK447\>#C>M<9A2>sM/d(-<<%U M\\PH>HKFUiPF*>aUAWA/CH7nxµraZU_}f³¸¹°Z\>CW9U-K_Wn¤4492C2AM<F4K_§ª¡¨~Í§UPWPZHP*UP¸ÙaW<9F<CH-fCP99CC-9_>R>7k>HkW}Â_}uAPnzzÃÀ£piWU>FWW4-<>PAZaPF99\KP\APKPRF\9U4Up °èº¢x{pMMZa%F\CMU%<Fu9K%PRp·¢¼ik~k{¤y_fMFAKR9AHCP/PWH<\PdK9\FAPAK4dCaP2Cd7FWKZKZ>HFU-·§nkW\yªP>dCCF_P9F<(WkpkÒªRiRP294<2*_\xuaKZZkv«ºk(k\>PÆØspW_FK*CPPpnn7#2/H4A7_F9<A9a«Æiq ¨£»£ZP7R_AFCPiA}2ARK7ZfK9MiFkW7f>CFZ>CUsÑ­q¶¨¨¢²q¡d_RF>HM%W>//K«n¤}n\4RiKPao¸¥¨z_\WZPW*42CRiAf#(aAUFZ_>7CP7>>>F9FKWRaK2AA2A<Z2K²üµ¿¨É¹uf-H<4dKRF2>U>*dK\¬Ù£p_Wz--WfRx¾§zs\(CF>xfMa±ç¼K¥~ffACaZW4K(72K7FWFx%7/7CARP744K(9vØÉ¦¨xªdk4C 9H<UK>C7RF*K<>A<>dKKKFAd-W_KC¾²sAksHz¹±Ä²Æ|wªfUKWH*W<_u´MH(>9HPP*RaUw¯¯ª}WKP<<-HKM9/sKkWAF7UPWnK(CFFd4%KZ>9>9<d47\2>Cu¡ÇÛÐÃsMpMPK79<-C7M-P2>\\ M-\ÍÃw4-kxduªuP _KAU24W2RARpm§yÄ ½Ñ~aM4<#C77ZUi*F/nUHW9(/779<aC<-WdÂ¿Øªes¡xaIs¼anC%7Z4PCiW2A_F_C27PM<P4M><H><MMÈ\C2UAZa<PR}°°»£§z¡u«i4W9u*<-Mn#URZ_u©á~°¢}zRdU>92F>W*RZKif9AHfC79%WMPM4AA>9KAFFPK2xHMgé°qviPHP*FCRRZ2AH<K2#AH4FMMi¯²\9fKo|¢hx_FH<CP74K-FAk>zRdWbn½ÉÒÐZUC>-ndCU9P4722>>UZ>24F9WMAa49<4Fn§¾¶ha}xFf©uiR_*UiA>\2Hi\<a/UKHKd%KHkx<\\9pR ÕÀUU>AMF*4KRd<C\zx¥¯¥«¥Äéx9d7(4<s>Z</\aP44UAdu ¿Çou_K(#FMF<4R9Z<R/7PFA//ZA\K\9FKW9ZRUU/aPFs_É¤HHHWFdF/F-p2i><AK>#R2HPM>A2WZÀu¬i¶¡_PW/7Hix/aKFAxRZF2\FdÒ²iKd/9RCU2<FU<CP><KF4PCH<WF*MZ9(Zuiu´Ì®£²n\PZu©³fFWRdWH7<Pa<77fHFAM997-UWUM>(C>zµ´xsH2-<F7U_\P2AC*2nFpfzub¥Õ -%>RPRR992M_AFF*WHKR9i_nf] ÂdyuaP4</<4R/A7C9<K9HC<_FKF49FC4M\RPFPZ kPkK%<HW7MRC2>9CCPfRUKHKRM4Z7\¤­ iZWU>KHFAMAH9HW( >#>d\>_R¤WWiAi>WPHFdA9K7aUd-A(H->%AHZ-C2MiMR©£ÉÀÃx_U·¢2ZCK<FRWACdHHWWU%zdHC-WR>K(ad²¾¼U>>7UHFiF>RiF42/2C>H<KF_n ÓPP9a_H2*CZ44F/7k7H*9>AW<PAdMÐ»º½¿AapFPKF<P4i9CAA/2PUM*/MU>9fCFCAHx4a¤\pM\<CA*U/U>_R4_F9<7/\\7F>47KkU<M\¾ÞõºuHK>x4MHA K>9KA7F7>><Pk9MFAu©³RU_AP>UkC2ZAP9PCiM-C92/ZdHMd>MCCU}©ù¼w²zzu¦ZHKC-ZFd\>Z_A*W7*C44HFfAW/PC\K½\KKUsMP2R>#(>P%R7/HKAHk<MA_A®\WWR#7AaA*_CRZR4APR--C/>#7W(ZMaU}®¯­µaRa4><CZ<(P-AM<FHWH-KpnR-K4FZ9Z\¤fMCFM99d#pU*4<FM_WHK>2>F 99RU/C9z¸¥éuCW_C/>4R-7FK*MfHUPHZP/APP4¨p7/\CH/ K7sM<F4K_%72<KPF\K2uzñ°­x¢ps¾}zf7<P-RWCHKnFaMFW*%AH9M<*#-<dÔ«W<7<9uA27/FRW\P-PWRZZ<AR//a¶id79//M%F_2R4<C<AMH*s*\77nWWaUHkMWvfu¢/M/<F_KAU-KMMU/HaAHCMdnW4>RRFin¥fW9aH*F/WH/Aa7KFHHxiFUnZFPPZPH4aUP{À¿Zd4Zp9Z4/CanP(M4F<>MFWF(P>>p9daMF<CZWH*ZCKMPUAKH9C7C/aMRPkd¤¢>iZUz­¹Ç¬WHFKCUFUaCKUMCKKZ/94 WM*F2CÃáfHKAf>U\7H4_99K9*>24<<7 7/K_¡MU2MnPA9i>d<2<P>MPU>HPd7PKAa%_7_CnURakW\MW7M%s-9AAPaFM H9<a9HZ<}9<_Zª±RUCAFWWF_(z__RR-fZ2U\\AkCafZ9a*iKWjupWHHWAHM/>*<HH-4WHMHK9KRUUAWd}±UUW_RR9W_UURFCP(<%/U9>\a>ZUf¨¿adMK9<KaHuu}¸ÄèiW2*>>7-PH(/H_>_K/\>HWMUn¯µ¡aWRHM2ZF4FiHMKHn*%aaHa\/C_9kpWMP94A2p*F<4Z7_aCP(Z(p>M7C>HRUMM949fAU9>><a>n>C9R%AA2>-H4A AMz9d/p7HdC«\RCC4>(/RW><Ka>FKP_KWa*9KKFMC2\7x³R9C24\Z7M\-*U%RaH>U*uW<HA<HC<7u¸½dH9aAn*CK>H2K/9W9/M\n*9-d>zØ»r(}HZMFPuHnnaÓÅC>/K<A(FFC*7FF#279MAAA\ÇÜZnCUR*ZK>9MH4K<<U-<P#RiZa42>PHp¶_MHC-A7RFCAUFdZK-CdAW%>>fC2 C<>MF% H<ZM9>%>R(-#RCCMxRW44AUHa24>(Z--*-/\Ãa>FF\AUC\%F7i/KPHCRfPHA(\RMA*W*H#*¹­}W*7WP/_>4ZU<WP2aF(2-PAAuUA(9HasAaF97/2U_>U4(CKA/a<F<92z²Ä¬uA/aU<WW<_#dCPzz¨¨mtuF}7<W4<*HFFUHM79 C2FR©zd/F9M /--p<PMZ/Hd*pP9MFW>KU}AHu~k9k_WfRAA*R\U4K7fA>af<AAR\>>WUHC(FK2U HH7((4AP\>pHAMK#44HPCaC(2FR7C9\Cl-<9C/F_A9K\%-#9HAP4F*-P*2#>FMFA/\Cn³«iRC9RMPR\_<\U47RM9WMMUHFZ4HU2>HKl¡n>9F49C>MWH<HC_/WPFZA>}£Ã¬}W\9</4HC2F-F_Fia7Zdu·C_H><R2-9RRUH%9FF9xRkÒP_>AFd7Ha/7F-KZPFKR>HR(\H*K_9PxPsPKRC7AM\pHFPZU42iFk>WU>H<URCUHKFKH<ACa7<CWF-KW92H_RA7PR*uZPZa\7FWK2P§m2>KMP4<9}R_9PP<U_i4kW*4*RH*RF#}<MU§´i-/-HAH-MH(FU%PR#P9aP44U>FK9kMudvya_AH24dPK9pWKW<Ci\MUky¹ÒP>/RaP#KnFPR/MHdFRAa/¬»¿fWF\RaKUFaPKAu%MCiR¡_\KWKFuFCR7Z27K7WCHaC-C/7U2ad_\²f2U<7KAa_29>M2ZnR>-KFCfUsAMRnd974M>M/MW7(\CUM4HWURPp_>4U<>-_>9R 9AHFCsÆiM>-\*Hfu<-4Wd/MMFM%>MR>R<9MMRMC\adHiUC2#sd(/ZF42PkW7i7/%n4/-Cu/<C>«mRP>PF9Mk*H79HRZa2aidxªàpCRR>MM_\CMCHaC>2 <AP/Mn\ÂÆupidx>Hx\4F2\77Z¬¥99aMWRFF7>F2aCd>9K<#*K#4}PHAAUKP7KWpnHFW<CC_KF-\_>UZ(CK9CC4>A U-(Ra%7/ F%7RA/R7MCWK#Ha42-Z2_P<MP-W9 Z>>MKa4ZM/<dFF>P<-kURWFCH9>FUUZ_4H}¡hR>W>2A-C>MM(CC7F2<P\WFa<Z<RKC2HW4i ePMF>PaAMR\fP<CUiPzµÃ³}Ca<H\>MR44PRR7/CUK-KHMHÔÕ¾°È´WiopWZi§ÏRA>-4RM\9aFAK aZKPiM/*72>9k4Hs/F\¡KkA4ZKPM4AFR9M_RU2fdF\HZ\7-R7RF\<<H(2\dU9A7<i(MHidU%-UAAAKK\<WAWUP\Hw£FWA_U4M<HZAFi<77FP \Ukd- H*W%7FKF<PpKUWPRPP}<9Ka#CCUPUuufKZ<RZ4PaMC/P°¸_RM#a>4/KZH\_fÃ¹ÔKUW/R/RZZM9H*<Z >PCH4n<<7Z²ÙwsÉ¤Å§ ¼q¡²WxF49-9/CF-H7WA**\AA>/<<7R*W<Z4CMKd¿fHKZ/*ZKPaP\2H9(K_%AAaKHpFU<Mad4\P79/<FM<-2KRs-HH%\CdR997a></FWKFF>7_r9Cn<KAZ/ZAU2<P4iRKCR>>u94 /_(P7aFR9kWR/fF%(->4_Za-n27dd9-AW7>C\R<<PFRn¢³}dU>7xF9-C<Kd«Ât_7-(9MaF#RM-AFA9aCKKa7P KZMi{ÆsMWW\na_Wsw®Ð ÈÄ\a</<A7KA>UZ%M99CH4uFC aF<7M_/\-Un£CA/W<2HP2><H<ACU_A>/R_9\_Ff49RA%UAK_Zk9Z\PCKM\kFK7ZzfUAKdHKAHHZRZdv¿PH>2Pp9KCaHC<P9>Ks_4HF%9>>WMU\d<aR9PH<d2MK_<\\M<ak4<<kHZW<9(HZ2>MaÕ¾Æ·u°PaPkZMifkËWWiAAU9/UKK4_UCKK9HK9\*--FUp©Äg\faM_zZuZW>UPUz´£CCKA27C}aZ229#FC2nHUHMi2K<C(RZ#-9Hk¾U_RHC_HHf4W4*K>W/C*C-fAH4FA-WHW-AR> AMWd_pxkppPnP<KRAAKA7CH\FCRHnHsMRM\RHdW__FAKHFM<Z\R*9>Z(PCKZHH2M_/P¤nWHC2H/Z4nHAk-PMaAZFF<7>AU%><(<H<<ná«u´¤¬±xÀ­á\iWM2HC-MF**P22\fd7RF(P7FRUnuÌmH<WH<F(2p<AKd9M_ ¡}dZ_7*A2(/2C>(i\Ad(-*K>(KAHPCW<7dz \pMF >a%a<RF4MW7W\pHC9ZA 4-4>U>>FfRFK>UZK°¦pW}ª ftiPUH7FFKM/A4a_°f-WFPssAKAC2a>M(<%P9a-U-FM9R<k9W}­d_299RKWMz*9AUMW4*f2HMUP9KAkPKn}È¸xiRWiis«z¸±ë ¡}P7P#9\WUAP<RdA-9AKdd\\/AK\2f>ºnP\>9<9<RHn7>R9<2n|­|fp<CW<HUkC>HCAF\dFMH \>HsH<HnFMH<R¶uKMHKFFAf7U*FKHPU4}%<7-F%AMCAAs2K7 PUCaC>¤u×»»Õº¸}°Åo§RKff_dWPÍÔº\F_ZpRC>F<MAFFC4WZ9_C>FCC(ACKPH_A<_£ÅnRfCAMH77<AfaR-p_F<ZA<9FCF*R}ª´ºxHKAAK_fxx_³´¸a#ZAfCPZP/Ra<<fHA(7k7<Hf-MHfWZZz×d_<CPC*<ZC7%_9HM24_Caª¢aid-7AFKaPM<PKF9P4<7>CP7/MHC>x®UW>H9U92A2H9d_4CMHA/<4#/FAR2H7PAWdZaKCU29ufMjy\s]b²«Ë£©¾¯¡uÃÑîº©pn\UZ9C<99\#/Pa<a\9ZPURA kH<(W2Un©ÏÍ®}f9f_\i*<MRsRZ<<F9_>/K(\A<C7Rn¢nMA97>>Md>W<u³«HM\\KM9*4WU<RR2H(x/MRMaWR_9\<*}´Wa>(C<R>2AUKU*KA49*U¥pa9_PZK_UW<Ws94WC-f4P-*AA>>9C2PPpWMn-7>}7ZPR4\sPRs*>7>KCd47dU>/P<RKM<H/F<fWnCAApH\ipaz_yu}­¤sq´Æ¥¼r¢´ÎªÂ}aPCA_dMPZ%-W>WAKAAR-MR/PKPfKÅ´¼o»Ç¢d_CHM/\-79<F7\<K7_27_AA4#Pn··»9AnZ (RKHKCCp´uUP_FKnC2><99HFH##<KC\>_9-UF7i¥­ukZ7/P7MR#R9>UH*K>PMUZ¶¶WRKa>>#>uU(F7a*%AHAA9RCC<P<dM<>9¨dWHM>PK_W%CFF2A\2dZfA->F(CA9>P(7CkZ>7><a4A47iCKCZARiUUM4_f\CRa´ »¼²³¿ai_ZH-CP(7MZ7C-a*--4WFd\WFÍzaHd¤Ìi-PZa2>kRFUMWHA/HZ7C7R7AMnÎÃi\H2AHW/#Z_AAkFR{¦pW(</F<\u7fFMK<H7#KA99F-_-a-CxsvÔ£H_<KdUUC/-U7K*7ZMxUdKP\kAK4/UikAHK(2aAARR9RPRM>F7KFRa§FZUHA44Pk4/7/UfFA27KaW777(k<4CK<WK<CHM\>MC<_9FR2CZZd-CC2PZ7R_\*>Kp\d\}ÒÔÊ _z4*C>>HfU%>7/MHxU7adn¬Ë¢kHCsC¥È¥}WC>-<CHFRH\HCdRR9(9A³<}->(KK_2CPWPFFsÆ´RA*C<4ui9%A\_idKRiF*994fuAA9kp©9<x -7\U4CFF\RA2/MaCMZU¼RWf*Z4k<-P*fM_Mi\kH<WCUu<azu\_>MU*2HR7ZnMaZR%Uf}29>W#<-C4>P4PCMWPU2RA>2d>Z>>/F(PsFfU9<FMF>R<FF7W³WH<k<CK¼õ¢WuWPk9_\9WMFAKRCW<>¡¦³Ð¸zPFH\dCf°Ö¿R>F7%Cd\M(R(/7AF<P_ÍªRPM>-AMWMA\4Zx9Cx{H9_ CR7M-4KCWKFF/u9P/MCP4>o¸_U\9W<>-H>>CHf9<KCMUR>2<kÂiCCH-MCKxF_29\<-daxfZPnKa µxªÙ¤\UM27\>_CCfHA7>A__/2MUMRWRaK\KMdRZAP/aA>9x7F%P4_AFkZ9PM#W_C729(a©_U%<\>%akf¥§xWK**f9MFAFKkUamÈ·~isF/M7*PxZztµµzpW9 Hi92K*kiAUHf§Ãsi\C-RkR<(9M4>9iC<\-}¯CAHAK9MUC%HdPA HR#*99MUUKFsH¢HM7PCFZRF<__C7M-WAdZMHUHª~P_\<UPWP4\_>ZpaZfp}§§¦~ª³{no¨¥a4>pCM4AZ>FHUM4RMM4<A2a4W(>WWR-*AfM9/7f4\A22MCF7P>(RMAU2WP/244/Al§7A(\>__fnz»º ít\WZRF>W4HHnÆº2p7HCH>aZ-CRFs|½x\>//%n-<2n>\9HÙ<#92C(<K*\CPAn>(Z__>PÈÄ\_AaFHA_<9_dWKW9_Kf9_%KA>A>nÃ}_2aiFZRKnFZPKH7a\<R 944Ksd«M9W>A\92WdFi§uiMif¹ÑÃpn<F>KCA4H\W<K>9CHH-9i9CRM9992 *PM4-/Z2 KCZ#FZRdU4K(K(/CZM<<R/HUA_v·H>(A9%MkMA>ka¹´nHRfP4W|º UZM4H7HUPM<7P9FR_\«±Ëv}/KAPKH2-Ak9azÔÜFA*4<#PRHd4KK P_/HA-Au¦pCPk4KH>PM#9M9A9H-PR_RWK(pK©p_P*F*PPF% <A(ZPARiRAF\\2_WhÒsxMUdzÆºÓtdfk_<PRKWUF_{_aaW2_-FRM>K<C47>CCZZ-\7/4(WPRAKHKH></>K4H>PM24FaK*P*K9WA49CAKi<n±ªUF( MaHM(>UkPKkt²Ñ¿zuPä_n7_#_-UF}fZRnK\C}_7k´á£p`ii>F</7U¸|àWp9>HKW42-U/-_F#U_<P2UuÅf<CK_F9>aiFz9FKWCM94(/--R4Wf_CUa\M/#Ha74KsF9KMM#PP77MPRÒyxw´¹ ­À»znf>K2_9%-KH4*Mdx¸Ãp74-H>CPdWPZPF>HH>4>\U<ARHWH%W77U>9H\HFCCHP-HP9PHAZ>4<2/MAH<MfFfÝ¹<Z<F\d\2RiZ9R4WHAkªw§¢¡¶¦KzCa9PPW>M49 2U<AAU<Pn¢´¤yfW>2H 9<d }pMHxkFRFA<F7P*/Z>HfH74HfrKA97H<K7MPaA9aRAKUkC4W2pFMy¦HZK*RKPF4AR/M<_Z2in/22a/HKPqÞÄ¦­fi\iRaF>RKPFAfFf4C9FAUR9A´ W>R7<P*_ n%HPU9<4a4M>>RPpHR-AA\4K77f 4ACWH7U>UFfPHAMPKWdA>HPzªnU<2AHFZ92<H_ZW*>4-K }§Ñ¾­ÀRKW%R97%>P9P-\FaRkfWd\WH¹a\n_KãÈxiFk>uHC9s724KH#C7W9*_4H/Z¶_MRHUH*(4ARP*2A\7FpU_/\sÅunAMK/7U4CC7\FF/>F<i<4>-F2- WZ¢ixU<fnK99K7/\F/FR*(U7C\CAZp¨4d_ZR2F-RP9M\<PkWRPM<dAd2%MW /2fWUAHzFW-AMP#-MFAu4(_9k>WKFA/Hf|x_sUCxR>7P9RH >KC\RR9\KPZ©¹\zWPH7K*ZPPFZP\K9K4/#R9RC-\£ËbiFMsÂf9HFR49_KZAU#RK9URW_Hd7_C<n¬¼d\CH<>FH<nR>Kd*UPA>*\_<­Ás>4FRF997CHW9W*UCK p44P7pUFC»idPPC>42RFAMW/4Ki%U<27F<HPK%>RCFª 9RH777P#R-__UAu_U\R%97f-nM<KiuudnedZ7kM/U*2M*HAKdd_FnWKFHWCu£24>4H/uRa<>H--Hf7A9A_MKnu°rsHHWHK9(R7FM>M29n2K9KH/-Z/>9q¾Í£¶·£_%<_P>CKx<WPFa7FW>RKR<>RR7Zs9F9H_U\ \_AFAW7M_HUP9#Hsº£kAR*4PRFpC%Z9PZ--KZKCaa2P<9>ik9M*_%-p47f7-7<AZMC%9f9dMR>M>9K%<¤¥pCCCC/9dPRHpC*_MUK\ap>i\h°PRC_42FK>7P>n%PAW>R>-Z*#/nP9<<FF9<M>H>%M#7k/HHF>K d(H-(WCU*7F7CARZ%2WHM>URU(\P>sn«¥Ä¢PFa(CZ-PKFARPz<RU<Z>F-*AKdFCiªn9n7R<7FA4Z<CAUkKiRCKd«UC*n#>A9<FW/pPFRd2>AdC<Z7RPPa£\KPZCKHU*/\P<WMH->_CMWKR-H9WpFRfisÚ}R9AKP7/UK\MRUMPk_uf©Çs}ªz²kx/H</KnF2_A%FK2KM>(4FK99Z*ieM_4K\Pa*CMMK7KRPkkPUUUHp¥UKukCU2HM\<ZC7PPWP/2PdCCHH_MUffÚ¹¦-C<FdAFR>-CA%u<_WZ_H2KP(ARus_d9<CAaCCWFHPPzKKHAH4PW£|_>pWFCKd/9M<CiP7\k\_K_4Ai/H}¹Z9C9P>A<K\i9_R2aFM_HiW<4A4pUPKWHFMFnZ³È­k\92/FW9d9ia>mzkf¬´¢}TU\fiFWKWdAU*aH>H2(M47kUC(4<CHPHiHZKR(A9M7\_W9>Z9MA>(MF<UpkCAC*(7WH<>CUa>ZM**>HWPP2>> UMKi»©sZ9H4*FWR>Z9\MK_Pn%FiFC7\aPHP(/Hs®F>#942MAUKfAKC4d MA7Rf·«fHWZC<*aUFC9F\<UM*-_KW\AM7HKf³Íd47ZMFZ\ddR4CHHMA>PMC7_9AkZMF9<%M9*\xfKKCis¦u}HZ_<9H<9aK<u>PCFHPW/K>PW4<<RAMK-F_MZUM/p*W9C<4>>4(K/M%MMR/%\d¬WaP<2HCUz>d4HR>9RUWCMdWMZCpu_UHW\Wp° ZP</}9/ZaF2H77P_HCMP><H9R>>K(P%WßkZFdAMMZ nKM<#UMaF/Uin©FKKC4F>M*7M44479<fC-F9d9*<4>u¨½\k9ZP7HFZn-2(4CA7#Up>R/U\/<FppW4\CaP\k°°xW½¹«ËÝ}UfuPWCn_Z>9FM4*>FA_>ZARMWAHpP K<F2CC9H*AK\M#\>FMKk4P#>>>>PF779Z<K>R¸U<H>/APCP4>n#F-U7fU_Z2K_H/\M>22CK¯_Pf<F>C*%ZZ9A-PCPf>MF2_P_/\\(C_>W\®¡{CFAPCk\P7f-2HaAUPCCxÈÅfFARA>24M4<\4-9AAF/9MW-FU/2dP¤©|P>P7Ha*22<URnW9M<2ARF7CCWaHCHWH#2ZCRA7}Â¾v´©_\Z<ddM9>\PMF>(K((H29RP%iH#\ *HKAA9K4CW<99Z\\F<x}HHC<FK_>ZAR7RFWFFR<Z2HWªxiWP24Mik9WM\\7>A2 -ACCP4494H-9FafÅuA</H4Z>/FARMMWfFW>7MF(4FR_aH_Hd9¢WR-<F->A/2MA2UH/RK_Hu¤f-PPWA_74HUK>MC(24n>_<RCP-A*AZ sFPMAK2FWHU(Z4F<Z4A\P<f\AFF7F/H>4\p9/HCAi§ Z_7R-FKA4<AHW<Wk/HZM9ACa*K<W_/f7a_*RCP>UF7_U4>#KiHPHdFR>(9*4<fK7K7AU(F_K*C9FCsÃpR79M2U7ARFCPAF>A<A4_9K4PH%9UHU>PCF}{K>%FFMR<7K/7FUP9A2K7HFM\4>a_HWdM9\¯¦d\U/U9RZMA*MCKWU>CuuCK>Raa#2CCRi7>C><ak 7aUZRW*Mif{if>C9*2Hp<K9FCP>7H><2/Cd>U%Z>ZKACCP_MP>p±sfHH4ff\MFUWA%FAF<W*UZKWAKPK#7d\W<4*></94FF(aUsH<4C2\A\aº_C7(A9a>f>7_KaCRZUPKFCAHz´iPR/saW4PF_a2A#FRFn7M7HC-/K<<CCHR|_U-C(Mn<C(HHM4FaFU-U(ZPZUUaK_HCCK\³¿kCM>RFWM*W47P7idf_±HAC_7n(4ZF fMM\C7-<HAKRZ7Kn_¢²¨PWAuRPRC*<9U4WP2<K\FUF42Z2H(4AWFHARU/FUu°¤sRx/*FFAsRi7F7H2*(M>KRF%<H7F9C/AR9M7>4UKHx(Pi\FHMM%_KdP¾¤pKZ4M4a9sAK#H#>-M%UfaK*9Z}x-(*HAC>PRap-CMU H\*aRFA7C>4PHsdnÓÁW\dCCH>P\us(A_A4>M9>94k_H#n\RRUidÅÔfpWHHZH47KUFRKU/W>|}M>WaH99W9CCC<2 Kf(n77CAn%H#RdfMUZF-kUa2CF<HUC(KaM/K_(HF>KARH%ZA_-KWiÍp4MKK>ZCd-79W%4*<PW\7i4F/dP2ZUK>K#>-AFWM*K<F4HH%4KAkUa}¡ÒfdH 9aa/W>4ZPKZ9\999_C2-\ªh(sPadFFR-AaM<AZd7UW\*>kRP92P4Z%F§¥ª¯iF77>WF9UCPZ-d9HA>_fCF2R4F7WUHUH_Óìhp_MAZ%dZRKAFkW}®oKU2FWAFfuA\PFMP-MU9RC<CP9K>iKURUMZ2-PUPR7CU<CH\K/<-FFHK#M-A9URRCW29Ms¤szM%4K2KC7W>MFA\4F<A49M<A>PM/7>/Z27>Zi7H2C<K*AZWK<_F4R/Mp¤®sRC<_HHa4ZZ72F-*7KMnR7C-9±«RMA/A%4>A9ZHdR2CKAMKP\C<FaHH%<RÇª{°¸ÁPuHZKa>H\M/AFRF9aR%CZ<dKWF*AKÊ®ÞÕ°µd«niH2k77_FCt¬AKKCAC(<\7K2<2_AMF>MCMZA(-CA/sª>M<7_>fA-9HF79<4H7MzH<Pi4FCf>CUM>C2RH(\Uu¨W_7Pi2CK/**ZkM9/fCCCad%FH>/M#_RW#9AMZ%kPHiRR7*HZF>4A224aa¼u*>Ui-/9_sC>CP(iMf>FH>P_dªk__i>M*4Z94F9/HHW-4<A#9<>HU_d9RÔª°RfyRP<F4/47%U /27-M/ik7>iMCRR\¿¸¬·{k±o¡ª½x_H¨fPMCkaR*9(ARU-C RdaP9UCP>4>9RsuÊa9U2AM2C\fCWR/kUK7f>\<M7RAWAPa7<2RiH2Kdv¢PZMM22FAM(>dM-n>/nK-27 kC>aH4C_F(iP<H44pf4->7_/A-C\W\RRd´á_UPMA\P4d7\_R>CF% 9/AACdx¼WCk<#AMZUPA27\F7%KZA4PR>d<PKxu¦³¡¹>R7\MuÀ¦9<R-4CF/H9aP#2(7-\aP4<k_FØ±ÈvHWaP4kdh »|¹¤v­«z9PkC4PRCP\<dRUM7#A<CMC>z7WUsxuWAWdA4i2H>/A_7FP/WFM7xAZi/47W24H9P/MHCs®PH%2\AdMAn/MKC#P>2_F9MKu9>PZ7FPC*KWUH<d-Hi-KuW\Mp_kF_}z}KK<W9%<fH4HCFM>KFA74dC¡£äÃ£\<4f<K<4KRuKKMC_M_HR7\9xdd±³ªxaCU7ZMfjº­>42W-R>A4AHd9Z7<P9a/Ú¸¸nkfAMU>UZ72KxuÄÊ±KF9\WP_P-AMUFHa4ZdpsPs>URz¨qdH<H4/4\K#<%2MC>/%RF-F>/44<AC79(\9d*P<\ax/C/Hd-AFH>%2-U/A<dUCCF/MARCRF\<#CPR_P<>HK->iauiu¦Ñ¼ nx<7AK<R/#iF>aMZ<dCp£§³Æñ¸À«iU>C9Wi4/4M</9WU9F/K_-U\{dC227Z9#UZxx¸Å¬ffUPRFA7<pWZWMP27HnqÚ¶º*/2iAP47M<AR<UKM¢x®¸aiMZipKWCp4MfzxnzdMkk«´º®©uC2M9P4>APpFf9fRWA%_PZZ<aMC/KPM<A9KZ>>ntWW2>UR<9aRF2_Z(AH<KW>PK_-A9>FWd2HC(A 4UZW}zddP°·¦ªx½Ð¿Wi7%a*zK4aMMF/PÒèwndÊ|aRHUMP\M HUP(K2xK\KdiH¥¨ÀxHF>R>>A UCa¾³KHp/Cd>CZHPa7FRf©ÓWfR_2RWP4M7HKp9R_WMaAU~°©wzsxuvD¢ª«ÖÚÀCoªkZ49#44*2RF/a><<2<FR92C<C4A>>CR*C2P4<Fs§¾UFCR2AU7UP47f>K-(4#\7UnF4Rak2C<<KC*CPUPzp·£ª¿f__P»«©xi-K9A/>#s2d}¦Á¡|}WRUau©±«P>7-F2WU22F\\-<H\nn¤ÄH<Zi4(9MWn#K794n]{iF4*Z7HWA2*WMiWÇfn_\Kn/Z_MWM-UM\\K2<AxAHKAtñ º º©~µ©i©sZxii4p¶k\HCf<zU>iWA*P4_MxHk>C<pM>\f><K/_\4a¿<>Ra49*%\Z/>CHF<kdC<9F7FP\#CKF42A4nup«Î ¥npMA\p4d>dA_U«ËWfMU*#7Wf\¢³PpCPRC9­}asps9A7A79fPRPR³©£s\9Wi_PfF7_>HZFP((A¨ ¢kPWi%<CCH>s±ÎwuH94<7-dU<PR>/f 99-K>*M47*4Mz«jgdfkZFA\MF\\U4FPHU2k²ÄzF*<<dF/CAdU*H/HR7K7PpK9MZKFU7kRA%WCzÆ¹H<U<\>44UaA_>-M%H-dMM*WH7<KCM7#RkM´ÜxiHpduP>>\PZ4#KKª¸MUH\\WyvÎ¦KPWA4PM<_\¹}¢ZAi <F2/9*Rak}MRFM/CP4ZRk2>_WK*ZUW~gÈ¥s/>4Us(KÚw_UMU\CHUUsW_H<CMi*CiZFUPP9a7azZfdUUdfaPk\2<\RK<4PC>-#U\KCCA_®sZAW7//->/RZ-C9P7Ad\_F__FH\4FM_MaPu§_W< WpZ>7>RPA7H2KU\UPKFU-/A7R PP\/o¹°kZi9p9_#kKWKRK>7FPW}_MÅ°Rx<}o¿¤pPHZPCf4 CA\4F-U¡¤Ó_dW f4R_uy¨´dFCRdFHK2>PK4<7F77AfPU³ó\PAPhJ¸WR%>2*s4-Z/CH7M9MK9AAaC47<\Rf£«a<#AHM7\%i*K9PF\4<W7CF7HCPF_<W¥É xd_/WF<9U2FP7W*-H2KP<9fFA_iPxUsddi§zaWkZnC>Ca*9M\<4%R<fR*HnZPKHKn <aAHoRn_Z\HdHHk#CR<aMfp2 7A%n4<AFZ¡§x¶Ì|C47/42R/K2H_/HMUufÃÇªP>/4UUa¼­«i9ZAC<9PudA7A4WC%sA>aKk7Kn£´¦dÊÁaHH(-9_A99CZ472>F%2/F>Fp99>CU¢\<p7#F49KH-49UR2/97PA/F9f%4d\pqp>99HKHRPf(WHHf>F\}KZdWHUpaZxÀpuKf29AAWCAUAFn>\%*\47>2dFU4CHMpkA4ik_(*(P#9MMx94MK i297-P/x<R_*FKHn£¢áÿ\ZdU(7dKa>4FH<M%kK4HZuªfP4_°nW<fAMP94_RW9KF2%H<2s<MAFR*H*§·åÊ¨²_iKPn_F/dR2HP7WHR\_CA9kF2Hk79_Cd4kÒqAk>F92P4FCA(-W92-u/R4/>%Z>2HF_~¶»7\*H/CA(FHCkHfRny¦½£¦ª¡´¨µu>W-KR2dH--WdC/(9KAMFHFHR(*FRKFA2RaUPMWC-%>4Z7/C9A<CfH<WF9UHK9M9/_K_¥¡ÚµnnCR/M\PfuP*K<R4>(9/2UMUAZvzÃ¤¤£x¥zkiZu>UM7AZ7MP%<9M7U2H-9>HW-d7Ô¾²R77MRRAFZf_2H%HRCi2MKU49WRHMW7K24n^p7U%/>M>a>CWM9H(-/H\MPU4749K\>FK³wW4>UkFd\pe£j·¸¬©¨`x½¨£KC9KPW /ZH7RH4HPA%-W_7f-/K>M<A >dC /_ZFKiHHF><7>K9M/RZA9#<<(M<4RW_<aaKifAUFAUApFCAA<2A\a_C<K/A4Kfia»¢°xiWHd9U7% -\9A9>>kHRk7(/dK4C-7fU4<¨ÛRd/74#FWKW<F7UMH/aKA/\PHR>/>ZMC/CR¨fF4(WP9W7i<MHi\PfHPMAKP72Ca92RA_n²}f·¨£¤Xfxn_W7UUdPf¦vdZCKRH*WPMKUMH9H79>A9dA7FM9W fA4>99K4ZCW2\->H9<HAP\F/PFf2PMP<4-2<4<9xk>2AM<2<(M*\CHM9/ZUKRAKZA>>W<Rz ÄÚÊ<PM9F7 -4P2>7P_<%U/\_UUF/-7UK7A/dkÀURa<PdCCC/HC9K4URCxCCfMaRHW(4f9CA>9HrA7pZn4#79CZf99/7P-/ZK7>\*ZdpZ%KnkÃ´Ñ®¨¯â²}RRukaUnHRW*K>FKAuy°wZf<P\ <A>WZ2<R-2CPCW<ACZAZ4<W_MRfCZMH44ZFWaM_\RCHKH*M2sK9779AUkKPC Pz\UPF>RF79<*<2ZHH<F2>C4C<_URfPzPafs¨}HFaH -AW<n_F_7%7-Z9FARH**(\FU>\H2aKi¨mK\xPHAKPP\9</R2CCPH\-pFKF<_F9/CFKMfbÁx/a4F9APRKaW4*M>*F7P2_CK-<KM<>HUP*Fª«zf|RnkuRdZ<\*MM(HPUHMUC%*H² aUK>>/>A/29-a4A< 9x7Z(Ri44<K>/9<(PH\P#9K>H>(K<Ci(/7*n%P72<9U\_FUC2<Z¸\U<W UH/CK*d97C}AR%A>M9/H_FfP<\KHn®uR_<*2<2#CH9Ck>HP>Z9*FK7H2HKA2KaM7 _kH<P2<77W>UAM2HHFHZ2APC\H9C7Pf<*FRU(F}|ÚXUKRKMn47KK_/*>RCF-F/*(<FHu9HA<WUk×­\kkP>K>7CMU4dCi4P9WMAWP*<R7FKfrÖ>a24P9UKMW<CPKMCAd>d W4dHW\<MZ%fR\4RiFFM>CCHZAAk74RKPZA<Fas>H/aF22dZa-7KZHPKK aAK4H*>Wdi_FA7>ZK7H_/>\ÌfiW7Aa>_H_\9_M4F-iZZ#n/iH#P\PAA\<a7AcCZ4RP\FAf%RK_94F92UHK/9fRZCZ-->W7WFaleF7WiCKZCAKFkPKn/M/UWZfi<<RW7d>CxA*HW C\>F/d4HM<K*CMPCH-s-FUZ9pzÄ£<_2pUHPn4MCM-ZA ZC/HURFU\--PAMHZMMR(FHAFWpsUZfC__ AfP><<7RMMz7R/\n99C9k_K%#-K9AZ<AZUPC-W>U*(W9 >iH\ËZCzF<P9HaZaFd<>-AW_K/4HA*AW_F__AZ<PP¹sF/RuZ<-HFUA4UHF9iC7\H7\CRRK_7HC9i<}¡­iH4<H99>KiA>>7W>CR*H>KF2/\C<<CCnÐPf9CCuU4AACU AWZ2KA_W>W22aPF<2Fs¡_92C_44<22CM44k\xCCP9>2AF7>>HPUduHMP4AM%*_<U429PFUd(#9KCW-/d7HUH9W{dM__R7__29K4>2R_9R%(kC92>M27MP*>CKx_99MCA4C/4/4H/\WWKMfuZH29URiA<ZW}ªiPK_R K9U7M\<CWHR74(PZUM>aA>(Fz#sMK¦«\<P/9>-FFF<F RC\\>-RnKKd>MRsUAC>f<iÇRaAMWPRHAUW%>WH-*9%47/pW/#FK<H77\äns94-WFKUAHP29PPkFUWAR/H7PRfPH7iCdWZHKU9<-(R7a-ZU2KPKW/>HPW<2M<*PdKk¹H2KAMFA>HA7Fd<_4-AaK*H}M9K4ZRPi7®z/<<-H>HW_U\4nUA<FHHAFPAKKR<> >PU<Hx}ÆziU>F*9MW_C<P9<CUf4>7\d>MAKMH>%CUaMP97M-9Z9W9<H\#FkR<F-<RP<AC>U9\7Us¥Z\zPC(aWA2-AF>F/-kHapa7HCF9A\K\\U³©\Ad%HUCC_9*KZFfHUACMFA99dFW}<fK479ACPUMRKR9<>7ZRF/>UH\_-<M27<x>%CM/KAK/7CKHCUF997CAAn4F2WKRMKWz/79RKZwPA%A7MR_4f9 C*_<CCFi9<97Zs*\sWK%%74dt¡W-\RKiMRH7-p-PMMAs2MA%92>2HR2U4>iiRd§HCA--C<#2>_MMCF2n9>PW#HU999HMiK_-Z¨nM4KWHKUH>>P>KUf9HiC>A<%Mk_2<-MC\s¡zdsC_4>A-<R74WZ_H<(4Z>ACAHZ>KAAU>U>aH\29HP97MKdsAHk<292K>FZ_u\*AFPPWFZ%C9WUK_<7C9A-K%-FR(7PHF4AAAHK(£|z_/CaWZK<<-C\<4Z<9K<K(4nM4/a_WHZFR9-P\³PPMCa2nP_AKpFF%*-f9R>-<U<UU4-/9M>HCa¡Z\CK<#4CWHAFs-U/2#FFpM*Z7A>CHMMRMH\zi\a//<_R2<9MZafM42\nZAR>RFU_4A7H\¥®ei7f%7P2WHR2<>HH22KAkaF<U2Ms7PAAF(FM>#ZaF_>_P>_Z/Hd74#H*Z9/Hk4>KRUK<FM 7MZ>R/U%\KAP<7fi-HpZK>9AH4>AF_HH7>(<A4P*WfZ%9/U<(nH4KK-HMd<WPAi¡zHURFAM-W99_2sFA9uH<UAHHU <WFWRUiMª³¦<4U<<FHC<A<PRF__499kHf97KMA%F7p*Cf~¥4fAZU9Z4Z%W#<\W<CC>-CACFx47PC9\du¡_U%<C-<KRM7<HP7PF4HF->C MUz4>WK(a9KURWC97<A7M\27MP929P-_9_R2H-W>*9xÁCKpkMAKPAfF<R>4\R>MP9ak77/9AFPdk9n¹Z7/2P2>7aFU%M<CA_C9ZdC7a4*fC>2CnK/ualh©99H-99WZ992f7F-7>d<>W4P<R_H_CUZdA(WZ±UZWF9H47WW2dU(KMsfR>d></ /F\99aZ}k¾niK%HWP-<f_>(-C47f2a>C2MHi22FAHRsR¢tFHFP>9\CAW>\_79/94%<77P*9}/A>4_7P_44F7(UA(W4<K<9dF-PMHUA2MM47*fH}nd29RdC2K7>UFZHA*Fa*2a4*kFF4\%FniKR*72*n-KFMW(4#4i4KfK-PC9KR/>R9><CZdnpP497<UH*4ZZ%C<KfF<CC%K2P>u4/-\#H#f4pC>H7>H%FMM4<*(UR>U7FR/7<R//>H <2/k±xF-CHkK<W%4H>F<9AWaaA%99*29K/%9Wdf\Ã\*M%_>7APF7\C2MZR>A>/K_p9fKWZH%2M2CMZ42F*\9AHK_>M7CR9>aA772<pfRyzHAuC#R%P>W7HZP74F4_UKdf>nCM9<4\4¦jH*>HRWRHW/4C(747RPH>CR>9>9/99C77>CCZif4>H-P94-4PKk47AMWHM(9C/C*/AZRK2C>W]K_4<4pM9RM>4RKP/29dFi7\>F4>A74%k9aPn|FR<7H7-2PU>-a2>92fW7Wi(HCF<APRdKK<U»ZUH(A_R>>W>F7sC-F977*KAF9C>92HMk-PP_Pp<W4>AAa%Z<4CKRUC 2U4MWHAK\¬¡\d\>4<CF#(7A4<>HCZxRH>-(M(WF99(CksCR47K>k%HHaF/u\<<R<\</>F>2%_FCKP>}wpWU9<4HPACFaPP2_UUPH2*KP7WMF%Caf7/inºsfCKR4>PZ>-\P#AM/9PWZCH2R>a_>AK(\Px«xUA>R4CAH>A4fA-K72n-M<K-AAM%FHP/\pasÛd 4RZf9277MAZHMHu7Ak<4Z49MH_APC4aUx<C%CFCCPH#RRFk/94*4MHsf-zPRK<d{F>Mn>M_>74>7Z*MRd7AC2W-HM/4RMKzRxzaf*7U9R4i\\*<4<(W/KW/>RHAR2ZU2CCAdg¸ZUC/Z>HW9aP<<9*WPkAK_CH74ns* C7uudM29MM*n/4279*<\\H4>K\>P/i</*#4R-/ª}FA<AA9Ra9P>AKaP4\9ZMRF*U72C</%AH/>u¼»-UCH2<AM RM\*9*H<M-24WAHHKCC4KW>i>>UK9MW<9-PaA\/9A#A#*A>4FCA4UU>2<R >P(</>CFFUA2RHRACKFHH>M-/K-Ca¬AKCAWM>Pp>F>HZKRCCC*R7>4K>>i-22f#MUKuWU<PRaP_K-WZ7RFi <-ZC>C<P7H/%>/PU/ff¸ii<d2UM</9H>KWfPH4C*UM7W#KFMdMH\Raai¦kH>kF2(M\FF2M4HACAW7Z%ApP27Knx4CH<<F|ZRK42UCW%C<dK9aM CCfK9>H\PM(MMFPHFAHnM<<FP>aUAFM>MPaP/R>CWW9ss*KFWA_#Z-ddPZKHA/M7PUp>9H<W}KCdC¢kAKCi9R</RFPa-d_ZZC/A7UpH9PAWPaCKRPUpodZ/2RCP-f(i*Z242WMMW A29dKCCWP-kk\\fZRW>4k<A A72<(W}_<#>M<79WK7R9>7WC*xk9M/UP-7Ck<C>AFRPnM%RWW9d4KM><u9dHMy>FCPW92<7RZ/d_%\FWR4aR2MP474*<9p>/7RHHu-MPx7HHU<#HMHF>KCKAHaK_Ui~CFHRM/7F(FnHK2MR/4 7a2KHH\<fPRA>CP ~H7}%aFH492ZsMaUC4>7C M2n>722A(kCR9W\m¬UM/\7A(W2A2ZPiMPC-AuP9FFF%WxpiFF-U\\mkPU/KsP_RF9\W9<HRf7A>C\49PAM%ARUkAUZuupKPU9UPW7CW(KK<WAMA4F>MFR29HW4iA2HZCxpC>9 -MfF2<R/7UHH\d/*>RC>9MR*>_HH4(H*\FA4ZRM2FHM%_FM><4Un777Cif>nMK#>W2<CHF29P\(/->dpHW\\CPK9Wiyd%2K494*Hi9C9CAC2F<F*_RFU9HMa%M*<CWxydHpHRCRRaAaK2KAAiZ4HskZWHnA*kUZWfA77R4/4CHU/4R F-4UPK/Cp2PF7-M--9uACAd³_M7*\%2M(_d<<4P<>-PZ<WUpUHF2MRMHA<Ca>hF_4C*WWP->AHH<PCK4P<AHCK%9WHR99(pF>U\CZU<PFACZWZH4ZUKAU(xKUaRun±zpPC2dW_U>R<%MK\a>*U4W79<#PsUaH(nakCR CC(9/K</<FC4U-H<4*MF7\HaK7UP>9>At¯kF797Z%HP2U/W%A<(KCAK\K/*77F4PP/HMFa¯P%K 2*7<s_9Z%H-7-_WAF/P*P9_<_n-u>pdªsAUKC/RR>7Z--FHH9aiZx<*WA\FC2(FK*UUCUpPMRPHHZA\CRFP7M72fAK9#</*/RUMC-C9 \9>ZA <iF>AUH\*KFUPK7UFaUKu29P>P2FfW<%FHAafM229HRPU\WPK<KH4ÀqaK2WK\>HA9 CU>}afP/Zf4>k_M97(R\K__<aPn½PU2F><2F%UUa<F\A4%(*PW7CH>*A%KA>>Ks{ÀuMP>>H27-C>>>>_RZR4FW\H2UU7HR4UR<Wd®Z\*WR4KCUPRM>F<UA%PF#CUH-MK><*F-W4/P>Mp¯m>RCC_RZf7>><M4-d>(4C29CAA-9MRaPAF9*\/*#-F99AZ4-4R2CfZsCK</H*AHiPA((4UfUP\M·vp>_#H2MFU>>WdH2M9>-PZ29kU>U2UKACH/f\/C_M#>9\/W4M2-4_KRMCW2RM-*A9\f(F>7F*U9CMn¾i7ZPCu#K>#MpU (*C*\fHZpz-<Mi¥¯uWHMR<AC7W-4_FC<A>C<7PauK<Umª_>4C<\9*7ZAPA2Ck<Z->4aH4/PKxfHU%>WWM2*F7Css-_ZM>KCW(/>CH*>RUPUF*PUMZ#Pa<%/H<P¡PPAF/M4iP<4pMRC_9<A4aT«¥a/P9-PH4*4MfP2d%A9CC#C}§}4CU<HHA9*A-U<7AP9P9M2/#9H9pfhMRCRF(CCP/\/<->2W<W(FFF9_2fÌn/CM9>CFKAU<A9%F\9CHs></WUWze\kUKF7W>F4UR9K%A\HP<WA<PMFMKau>}9< %U42i>/HZAza(4Z-7*M\uÁZaRWC/ZZM*fW#KHC%n2><FM<fAMW>2/A%PK4R9ZRR/M72xU_CZ>94_A2*ARA4MC9ad <iPÃ­f>-a2nAH>Z9HA7Ask2K44H}s(>pkK<FM<4A_-di\U 4UP<H}K(U±ÞuRC>C4/P-PRCCMCfx-U9WZ\dMKudMF*<FCHUpZ<4UFPKPC4-A(P_<PifWP>F//PU<FCW2_ZKMZHfHM4-9AC¥KHP>dU\9CMH>F4AR-494WifW#aF_ ³P4M94PMUC>4PU4PFKM>\fU9H-CA/F/U7U\HMF99RRWA>H-Cng·~pa9FZiKA4WP-U<P<Pa2Kxz§¿CFMW\AFRA74M /FiP<s7WaPR<>kC4HZWZK\K i4UKCPAU_AM<2­Ra%<>\\CF7UaPPR7CMCKZR_k#7KknpA>>U/C\ Z49CKK<H*WP-%C>i7ds9F9<2FURfA*- PiAaiPP7_>>FUAakK<K<UA/FAAAx449_FF>UCHF2MAPHs\M9M_<//P4-WM%dCAR*U%/UC/FxRU9F4PP7KFC-<RHdU/47ux7nsMR/*CMUUAM>MPFZ2ZUMPx\ wPPK9K<<U24-FfHPC7HCM4pnk>CsMPMH9PH*\9K 2<CaZ\HR>a\>d¾iRx<UFHCM7KP24k74>ACHZK>49WmuZRCRFM_<F_>2WK(>Ki4>ZPF9\}ÀaK7(9W<Ha9CAU4HA>P>Ki9W-W7WMasx%72>2_79Z7C9FM9FsF\7AFPHW4U}i2UPK\AZH/UZa>Fa><7MdZRAAW7f*-9(KU%A4d7UP7MCA<4MUg°sn>HCACZ4U-RW#</7un*(UuªpPAH\9<KAK97<#UUC>4F9Fa7\FUZ\PMdM\MUM-RKp9UK<fC7//>d£UAKW/<_/z4H7M>RCP#4PR2WAH4k¹iUF_K297Z\K>HCF*WA7P_<ZA*A2MzAP#P>MC%/P_#(-auMK/>4#Pf9RACpR<#aRKR*H<Z>HFF>a4>P<(W9d7RfÓmR99A(M-\PFCW>M_PfF<PHP\/HZK/aM>Z*CM/aK2xdKURZWRR­±rf<KZ-dK%99KP4CACK>9Rdpf9972UfFZ2(2U-<}RHfR¤w\f7PZHRR77\\UAKA2aZC42iK ((KÐd4<AHFF%i(-M>2FaWH(ZFHHK>PWP}sHi#A\P *MWWHCHAACR7CAP9/n¤dMKMHFUH4RfH-CW>AsKiUsa/H7aUi¥CKR2P/7aFKHMAa%2R97%</-WZH_<WU-9W<A#H7<<7M_7HAMA<>M<(>Uz*<AiZF_f2f*RPM<9<Znk/<9M///FMfH%U<>PK49<xPRU/<49<a<94KK-4U*4P¹´K7-CH2MKU4KfHK*id-R>(\ZCP2#F¸wk4_Ks2FA7\xCC</i4(HC7>iM/RZsi§(C-R<Ku<24R*U#/<FdH<H4Run©HKMAH#KURK#ZdP>F%4><*WWUC9dKF¡zHKCCAk2H7R-24U</FZ_U-*A\*FWjx_AC>HZURH\(7CFCWR*dACnWxCM#WH%9C2F-K/aA4\Ha/*Zi_aU\FP/AAUA9PARFRCRAAFawsy\#s*7H4p\CU%2MMK(4KP_¨W >FFPRWFZK9M7%94kC<WAnP\*/*Z¤xdR2-C--AP7M*CA/aA747APHK<R¡-9AF<-Ma>M4<M4( FM9AUK*<%i}K94MP4F94uAKAKu\FFRCMCZ7U>ZMs dWM9>FU\*>M_p<(U\47Uz>P#ZiHs­´P7F/UC>2FMHW2P%7M4CCsPaMM/PF7KFHP4u(A2CRCAKRPfA¡ªÊH9-A/424C79AMH7%aKKR_º¥fsFR9\F(F<>nA\FiM_P9fZ{sCUFAd>>4>9RHFRZ<HF-nC9P7/*Pjßp>FMP/2(UM7<P/P_>W#AHZPWR>ahKK\-CRMFk2ZK-4F7Z2/s>U\2FC9_§\/AiKP4MdU>PFPFRA/*>C7>K<CR74s»aCA-KWRAW_U/H7CPR<<<*sR-AH-/\KF9R9f/4\x#AZ4RH22-MP_Z<UK77UM<fP\HCAZ}F}<KfH/Mku¢fH\HW2%UK<FW#<272R4M\~dd2%9k9WA<4W_H/Pa_K_7u¢}(K<4C\WFH>P-7FddMKKaWnR_UP94³iUA2K_%<2AMUAWF4p>HfU>4P>*2p{s//K4K>/WC4dCn\AR9<dHCHsH%nP>>Us*dCZ2>FKZR C7P>2AHH->A-UMfHH>%P9K</2fW<PW<FUK2WAR*(nahWAR>>WW92CC-A/P29H>-a#>CM<CRFFH-CA//CMA<iCRR_<iCKy9UWK79-7MsKCpZP4Z9#Rf-U¤s*Pi<Z/>>*Ma\_CHk7KH2f\49AAH4aK<_7(uRW2sFFC*nUHM-9CkµkU<p9RAi_UZPKK/<PZCM\FAMP_WPuÃnZ7Z<CFZZi24M<sdR*RWHK4H_H(_WMF9-/7uK/>k#AAFW K(2xUKM(W9U_\9kCRP_AFW_CZA4C(PfM<AP_ZAW9~fP\2C-W/HWA-7<27C7FH\UP_n-<9PRCFzkP<KC(F47U>UAWsaMCZCpnUF>R94dsRCkZR 7F\WÏriHC<<4ARAU2CKaF(fWdP9P<*%<<fPP7PaK*>FW*>4CHCCZuF/MKM7PAZ2->(Z>4PK-H>F<AWn¦HU/C(\>KdKFZPMFFK>CKF<H>*HKk­ZWMHARaUWWF/>K<C9KP4KAHH4HK-AsudCKiZ<2<PWAR4MM7x77\RP*M\AAk¡®FHAFHU77M\U(7-FC\4K<449(}K9>%PFK#R#M9RHHCMAPP4kR¡Ùd<Z* RZ%M<#P#MC%2H4fCPP(¢ <MKHMA9%>_<K97F7akxUC-WH9F-R22R\>Kf2KW4H-M<C\PUK¾uH7Z_WWM-u4#9K(Ppai-H<A<K<U\k§kA-CHF>H2CAKU>dC4_HA(9\U(<-%n{duK7\9CaHMHFU7-Z\HHFUM9R<%RCR¥dPK77H4K<<<<F4*Pu94KH4Z<Kd_RRÀsZK(<7Ukn44/RFH24>PA2d#RAAR/Zx*U><WKHC7Z4%W4FW*<v£aFKWRAHk7(HW/Z9F22W\ RPA}p¬_aR_k<9P<R\44FM<4UH%Wîf-FR2R974HK99AW-CHHFC7-7<9KsanR4R<<PFHCP4R4C/%H\4n>>7H<P<}­xRF>_HK>AHHUZUaKCHA4pfFMK\Kxi*<<(AF2HC<R(HF2PR*AFPP<CHFKKkU7R}C(anURH77z4(i*9%9>Fa4<PZxfZ<dUzMHs_HRKA*Z2kFW-2 42A2/#7W(97><KH9F49*WU\«K<9k9Wd>spF<7s P97kFF<7WvÇuan(HUf4aF\\<>CUAPF\s¡²A-\9/ACRFMRAH9nUHAFWR>>RAZRFp¨_W2PAUp2>-MWU4KaH7C>(dP_HW_ZAFM-MCaKU_C K</4M4M>A>\diÄkRWRMC9MWRMiWK79P>aFFCn7d%A>RRuKC74\2A><7RZ2>C7Md>\MF_aFÈPHM*fx/*24C*7UM(W(RC_<R#(W49RaKA<H4aW94RpACWCMuR44>CMAAZH2ARC/_7ZMR7_*P©{K\UZ7RnCFUinKAf97>u_a«p>CZ2HZHCCW7KWW(<R<4\9ZH-4*UU_a/RWF<CAAF-d9Mx9F>(M<i Z<AdW¤Z29UAK77K>zUPKWKHHHRP>H_R<aC£iMfU<9RZ/9*2-4U(dA-\HH4\/(UU>_fkz__2-W7M*>4KUM7%F#7>\RUH>H4F¼d>WRM<RF2dW#CC<U/k*RsPK></FU9MZW2APH*4U>>UHACMk}ê¼P4\Z*P4CMR/FFCPRUCKM7RfU4«kx9WHa>\pMRPCCCH7/A9®­HaCnA7KF7U77C9d2A4ifiKW<2FK/PRÅuFza\27n4_U\#U/ >UWM94CsFH9FuR2KHKpiFM(U<#fHHC9_d>2_7U-Rn4F%7CK4KPAC*\PKxCd-WFWUMCKKCHkF>HM aR<MF79F>U47_H*AUKFR*FC¢ÄPUKa7PR9aaFWAMU9CMu#PM\UF94/_RF(WH*aA*H9z_Z<FZ£}ZA/AU2(HAMAA4s(2*RPK7F-WiK­(>AW2HMd><72PKKR<s±Ô¨zf\*UZRK4FRZ<4F<P\-fxFd<aUU\{C7<_2H4\<ZCWKH7M-MZ4UP%a9M¤x_AH49A#>HZF<H#Kp Kp4#H/R*M{F/WHKF<UHF2<\FC9/FH7(>xHC7RZ\¸_HC}AU<4dUZCZC%7KR2_(>PFHk*\fµxZaM/CR<fA<HK<RK2#CCA>MMPPR-FCW/7ZRH_/H42%<WMF7ZxxRK-9xA<Zd><9PCMMMM>7W/aP·sH 2>AP%FKHPMkC\f}}ÏÎÈsMZC/>7\KH>*29MHH-Z/P<K2#Wi»¯n/ZHAH_*>>-U<9-U-<P/9Z/499£uA/MC*7H7KkK_MCK#_/#M/HMxkZ}<Z>KC%Z_<_U-HdCkR4ZZ 7_aR7< adwsRC4H9<U9\UZ_F__PHM7pA</_MCA¡k}/(/K24C9A/9H>9KKF/W##R_A4M/Z<\MFF>M7FaHKK*7UdZZ<A*RaKAUMHfiF*WPAUHRWdAHZ77<4C_9W9W2Wzxv¸Ì³ÄiUU->UaCM9HW#22WC9/(>7P³¬}K9U\7C*R>>MF2/H%>k<\RA\9Z£ÀWfFC9>2HC\<AA\iHAZCC/9p*9_Fs·n2-FF7<42H\_pFRPP2R74aHa-2\niaPF-9FP<iFMk<FaM/P*(M/74kFKZëhM7HA%RW_C*A_/CHZ79WUF4#KPMZH4-4A-AMA9KAC/M>F*A£pKHMP>KZR(7MC-<KA>PCAU(7Pd}|¦miHkMMH>WpKs[®¶ ®fWv³µkZMW/P_ZP\K/>7K<RP-_\\·Å²ÅWWiFMWKUM\A%MF%(U-A9>HdxZd<iiWH4<RpZC<P(K*HU2- aF<UF|W9UM#Rf\<WA/27ZPWp99/7F4HK2*Zxtz9AHn7HZ/F%K/<aPkC#/AU-R7CfsÄvH-f4u97WCUAMW92%<H2F4>4fWU\<2sKK_2>pHK(F4U}>f¯PF7Ci/(H CW>>ZW*9\*<(s>ZMZª»m>-<<9RK_i}u§¡Å¹¢fH9Hxn®ªxk-49>>Hn_>F<CZKPzCl§»ÎÑ}ZWHK_*UUp\(_ 2K#2>Fn\¶WU\2H27>/HHAA24d9PF*U-\WAA7w¥K99KK7U7MkWz_Z<9Md<\7\AFZ2->-kÉdK<pA4C\-->7><U92URZaM_C(C<s­o\WH<24iPiRF9WW>7P9U9(UKAa*M\ZAFK72FA<CdZH_MHC\z_*Hs>2C%ZU>4WZF<P22-a*KACz«aKC>Mf_Ë¾®pPUUik(4<dx±§ps/M>KM9RZC4fFR}¤}x¢oÞ®ÀZ\ARH<udH<Aa<CPHnH\uÌâaFi>4CF(-HK-CdW7P9F-Msi\\aa/W47C_AMUUWn>kUKK*<FHFFaCMnCRdÒ¡\4<F>4R(W\(M9>UHiZPC\>PuFi²a\iA29HM2P(FC2*CF*F-/\}H7(ZAHsMF7Aa(Fks}Wuk¢è½sR2C79KR2f<2aZa_A(dF4K/UZAsU4CHxCMÜ°´xRW%KPZ4CAA4u´Éë¶\__\M>U>/M_FfÆº©­}MC42iÃµ½z7UAf>P_F7UUH#F>PuÉÍÁ±¢°fuk*<P(A2A9<9U<7W2AA7F2uwKf//H(f4W>nK/ KCKU-44aMaPKCW_RUÎ¨ÂÍuuRUaZf9H9-xZ>>4/2_F>P§ <n|WHCWPddF*PW/H2RAA9FM7AK/K<*AP/74WA}\R¢¢Á³­¬§¶zR>\#K%KPKKZ7KH9>P9M#/H>nz¤C9Ai{¯ß³¡ZHW\7CUZ>K-Z_UU´¾dMMH*kZ>(Ur©£uxCM9P_RFCPt®znZKk-AHC_kAP-W¡×dWÈ¸¸|xfP7(R-<\/#p4PZRFf\W¢i-K<W<R(%ZARFHR/pFU\PC9k2H<Pdr©£©´Â¨snUaRK7\9Cp7Z<MM/FPR7Kk¹£uF__CRWR29MdnnCZWARZZKK\CpUd}lv Ò¨±pkZ§è¦¦fF>FK7M*pPM4RF77kWAM_­ÄÄÆ¢a¹­¹º¤iiHM<PH>Mx2UU\FdWF9ZmÇx7CH>\sf RPKF<p/<Fki_Z£ÛµpRZH-<H77anª~ZZ>HnMm«·¿ssa<a-2HKKMR\CF-/%MAÊÛ_>ZCPHU7<KZ-WH/9HCAH_UKA%Z\Æxp  ÊÌ fUPU<s/AHMPaf9/U2>f±À¨«}Wi\kasAU\>HA<P/W4Pai}vpf¬¬³raR2RUK»ØdUW-Pf4M7W FHZ_ Mnwt½Í£æªì¤¢¯U_MFPMWKi>FM-P4RKMACPusÏ¶Êu_Wsw°´npH##-Z4CZ>A-WU_}ª}ufMFCa_p¨À ZA-P>(4<nUx¡¬ªRfWdRHPAF9WHA9>Z¦sZdCHA%/U274AP#WCM%R4<AWFWW¡b²rF9PfAit²ÌrsKWU<-7_><dZRd¢­§¿od¸ÁÄ¶f©snMCUMuPa_fh¶À´¹{}7UFx4F\MHifP%A7a4C%PKZAZn¥º±uª­d\Ux_-CKWCAa(/<a2**a/\nCUxs¹Ù£°¦aCPC-_M/*P9%U>RWFWi¿¹sdCiiyÍWnf2FKKH(7pKf¹©ava4_R44K7>>uZ}Rp<M7*F/KC_<22MW4PK >HR*-Pw­ØKH%F*7H2Ruo«²nxpMPACMA>i­©áZpUaMpl­¼Âu~upk¬În±dKuWMa7H#\AAApCCZf»Zn/7KRCfik_³ßv¦~\uHsuz°nZHC>KAPi9Z>aUW</C9<WUKMP4MFU£¾£½uauZMH-UA>A49P4\<AHRM\*H{ £mÉKRfMR4UMU-_9A_Z\_j²³² iPP<KHP>Ki©di_47a<47749URPA<_ZCRKRP7dw¬³M(H>aMAZ#\P\_fÀÄµupC<Rfap¬°sHW2_RaRAxsZ|°¡w§§ÍÖ¦|®¶äWfZiWCUR4AC9 2H7H2MUi>>\¢« fPfaKPa°¤¥À¥«\WuC7HnZkv¸¹KC\2U424W<R2K<7M<iU*HP>/\\>2P{¥è¦ddaUs*-CUPHFsiR4KR/Un>A/7U§ÒÞÀÇ¥©M-_>49U4<F4<//d(WkKa²·®UUi><<7f©-ffKPCHZk7PKZZxdnkPAW\¨¾´zFK9P-<A4FMC4<ZWnvi¯­Z\_\©pP/WHWC\2UFC47K_xR\izf}¦¥vfÃ9_H9>27H>}a#HF_PaPHHRKR\ndzÐ²¤i| ·£}idfCMMC>KWARKZæe}__\/-#U-2_>UU\Z4</7RPf-kW9<FÊxxR<<PsKP4KFF\<\a7HRH29 f#KC_\k°â¦URKU_KCU_*Z*<R>W<7HKCM_M«²PdF2sp¨ªW9HWKRdU9/kd7PF44ann¯æ }>P<*CAC-H-/W<*A4K(Adx«ÕÌ£¹nZCZ79PWUCF7\WRZ(A< dWAi\ZkpnWMRC<<P<PHUMfF<2>P 9R>*<M<K>Zsªª§¦£´«skupWMM74HCF7k>-p¤A/PZ<94<P(WRRC94/797FP4MAaiMp±§KCK*U79d/7aH2f__KC7U-RWU4>/_AU}Â§o_A<W/9HdCA9CRa*FUR/<KFMUZ¦¯­pxkáæÂ£}pZCaK_<PAMadWR_s¢Lkfu>KP-/CUFp*P-KR/UCC7- Ax«Åï¿Æ~R-7Fa7Z9W2Hf(%RA/79WUP(2RC7<M*/CW22(9u#kZ%i>KH74-9RMf>4A>4d%d2Kk¬°É±p~_dC9Hf7PK4H_HFMA#aPÂdfK\F9F_/iWPPA927CM9xM*ACKAR<Î®7P4n%4MFWR*Z>MHK*-UFCC72d/RF2*¢¶CH-kK/ aFa<-n24dKA7Z_R%x<i/RÀ ·É¿Ï}mÅ}´HP2Fup4RFAaÍÈ\xWnR%<CCFH27CP-4/7>/\<u\dFd¢Äs_-2MCR/CWCK2\WAF4dWWUaA9RF7%dACPCnpZi>iU97aAK>HA _PM<>\7A*2%CFKPUÁ­xPZA\k-a(C7>U4kPU<%HMf®½_F/M9W9/>U>>FAf/M_ZC2sRHA9-ZFz7<PpUUnUR9PF7HWZU2<dFK9><27FHÇ¯sd<\4AfKRKCZMFC2C_K_*HUCPAWWf9K¨ÖâÈsd_>dP¥Ä·f}aau4>mM<(M>7<A AUdP4>\/UZM>RR9CWMAWn£i7>Ad7U7d/ZPP7F29>Rn9\7kC_U<_F4RM/_FWApK7U/F_A>i\WA2dCFiMAK>F4FH**kku>PA(2C2<P>MC29_FKCW\9u´PiHKC-AkM4AK>Z2CKCCZ_K<HfAFHpUk7R79A4W*H/W9<P_AC_7M/WAHM>A_Ku\KC7-K>Mk<R4W\HMZ*9HHZ\HZHWCKHi_zªzp_>K_H>Knu}©¤µµ­Zn¬¥áÆHZKA2WPCHKCF2 <Usf/-P_7H<_->RWkzkFF992(97>A4K4C_<M9f/n#ZK<<9KWUZR9n9U24#W\7FH4H<%9(A\9R47A #/U2FZsµs-W<d9>R-HK2a9F79fPC\<¨sU4ZKZ>4A27_#(HAK4_#aAUMKWpfUUA<9F7K2aZPF\4H(aZRA77PAA(dH27k£|MF%\AWCP_%d-<iK/nMW4CZ/*PP79>\_kU(P-2/7ZdF>7i\©¡²ªµ¢ÕÍMRA2<FWH4s*H7K9PC2RHRRZ4PZARaK­M7\<AP>R-kF\M4MfHPH<KP9Hd<\HH<C<ZW%>APH<%k/-(M<d9<W7CF4aP4\<_<P9K\}dx((9Hd9W-<ACCP9HPCaR\\HkiU>A_7M%(<ARHUAM9Z2K2fkHKC7¹yHKM<MFPAM\d4C*7/%> >ZFU2H<4K>\ ayKWAA(HFWP#*UWMpARU>PC94A9H/7CMin»]\%4FKaW//HFRMCHn´ª¬ç¶µá¢k}ZKRM7<#7(FC/PF AHWKFAMCHC4-f4Wu«ZW>M>_A->7n#7<RMM77W4M4WCpaUK-#d/W-U*RR></K-CZPUZfAC/F*P4KW/A}94Z_R\ RUK%HR>4a%dis7MF/A\n(HKf´xCF-i-CZKHKPK7MP9AAFHFA%MUfuMd9>FU/nAZu>K72C<(>CA\-UUWMZF\k¨p>A>< <9CRF%\4f9dR7Kz7F7K>H<>_n¢¦aK-PZZ79MCPU(4Z>MMs_¨£¶ÐFH}2C2\A(A>UKnWWH#uK>UR4R#fRZ/KZ\vxW-UHk29-R4U#/92PA4Z#a<7}H>CM7Z\UM4Pf*M4Hf_AU9CH9CARA444C>PHkWP97R¶xP4sK>K__aC4RHp2FHkC<Z7\M¤£kUHK/PW\H4<>u/HCkKkF<-9MMp}K\CARa29fP7Mfa27RHFP\/afPH2<fH_9FHWAWA//7F4k797WF>7U9Z<MK -}q°´aM _74U<9HARUPR\%a/Z9FÌppZ_RM2CUAZFAH%a/HMAH4-RRCU>F2RKZ*CM }9R-Z7# K#(K>>P 77<CCC>\R2K_MMM<Z-FMK>fW/K\M_#FC7-nP4AM<Zd9d2C>Hx´«nMUF-M}\W#dF9>_UA*F-CdRUs¤´|>f\M>RkFUC>A977PA(H9CZHKªsUUHF7_FC4dd7aM9KU9/W4H*Z9\ 7kHZ|¿pAUC77>UF7f94P#R9KHWAAA>K ><F}yP\4%F9RaM79>KA4#2M\AH7ax·sCu<M49CM4RK%C%>MaFA<W4PCKC\WW>U-KsfC*UUP_a<P<#>9FHUdCW47dF<R7HH_Z/Fd/R244W9\CCpK4R94FPZaA<UMHKC24Z<n_~x*ZAH%C#C\R<\}kkWMd_*P-PFCxÉ/MA\< Z/fKMFHk_<M>W<RMZÞÁs<>HCRMAWA#<9Z9aF<HP77P>RP#%--Md inFH4f>U<u9PF-2RaRaFRZ/aKRC<Z¡zCAAM-#CMHM<2fkUUZ(AKK<d­¸xUC4>U>KCMZ<#HUC_>7HCM2924CHH7MPHZd¨k9PzPxiF/RA2MA><%K7*AW4A>C7CMZ4M97/fAF>f>M2H*AW99%_F7%%Md#WW%7F<AHtkM<4%k->(_*\-HKH>F/*FMZHH7½µ¡KZ>42F>RWZ/<_<PH7KHPA*Wu[n2_/HA9R<ZPR<>HRdpnCCA4RAU/-CM_½uWZMWCZ/>PKFF*/9_>KM>#2\2asµzPxU-7ZP99/<WKHU/\RR_/7*UF\_(K/4KFA*--PRRiA2>K#dUR udUA<Zd7ÃH9PF>/WAH>U74sF*ZZ/_KpH7R/\K4(CMM7(FP R74>URPFMC4WFR9Z#*Fk/-\9aF/azWCZR<<WF<\/KC9dHM*MA4RMCC9q¾<2KWiH4RRWHAn-iU<77Ck9\°\\M7KCAZ*FW/MURC>FCKR>K*s< HMAnx®}% <dR(aaZ7M7F*Zk/>4H2fW>Z_n>(Kk_RR<-CAFMAA/> C2HAHUZn¹KFF47MPM\\9HRFK4KzA4M\d7CZ>FH*RUdZWU/KA7_Hd<7HH9K/(<UA<*-\AZPP H7<>_7KFPA2>H#d2>CU4(2PC/WK-_99p_Wx<`ºkMHCUPFWZ<4F zfH_P<UP MdaA(A~£zUd-2AR\_\MWkMAR%FR4M*MnÐRCHPdCZKAAf4KPC<\R77n-%C>27KFU<_¡Äz\HU7/4FM<\d9>AW7a>9Z7R4ZMzÈ|R/M<<7AKMC9/>2-R<<KR4H4CWaàz>KCA>9CKHKHR7UFaR*CP_PU<(Z7Rkx§_k<PUK7<R_2M2 F -AR_9Z%_C(HRK_\4 _PHC4<7Ca94P47-FMK_H4a<74_R4>PR<UdhiU\#UWdPW47 <M_MHM<F7CAA9MU®·o2FW_W>__WWFU>>74CFFK\WHÀ_aUKW><U-94/C*K\>M>/WZU>Fx74W\U|ÏfZ>A-/\dH9_F>xC\HAfM2Aa4HCd³¤HC%KA4Hk<>74>C4%C_22fPa29R³©nU>KU2*daW>>H9Z\PuF44f/-C22CUak<UMMMP\7HAFC\79HHP/4H2WWA<%(7MMHHZAu<(7C><AKdM/A4CA4/FF<(CMA<WCAR77Z<\aAU#H9</U7z9KP\/A_Fa*2dF-Wi®ÖÀs\UZAp7ZZPCKH(-PC_P<\zsAK4F7dMPC9<Aa%F4K7CPKU722%>CaÀÊåÞUA _9AFxp<UCn_KM(UZMPCU>´¨\Pa(R274\>*<9F9/CF4ZFF<RF-C\ ¸ppAzC\AZ24U9<9><WMM7KP44RR<>7/APURiMHWFFFCF94%7HWH/U#_249UP<%9AK7\WK-2P4>M7aH*FR2W<apKP2u/UFC_*WinZ2f%WHP>RK9<pA<W4RPfC<nF(Rd¡³ÀÔxmnuaRMnPPaazR\}_IFR9\KP%>>AfAH/W>AiUF<sC9PMP}­ §ÎÈ³i9>H%PR<M4>dW7*FZ*MC(dZ·°zaF<aR//aPP%M_9Hn(<K%9\*4p_7£}­A>%FUK*A7/F9<>Rd7a7U(APR*F9%*>d¸zZ\x97fPMAMCC7H<KPMuU/p\*Z29>7#7\ZiaRC<>K2RUCF(\K/<(ACFF>-P-AH4i<\777<\H/AnMRH/CMZ94(>>AA(/ZAn¢±Ñ¤j¶´¼{AyÜuCf4(R%MA_a*/<R>-*P A27_x«º»«t ®}fC/CZA*fHR9WP>-U9AZ9iCxR9<H>9k(CfU79H\WP79HuPWHRK®2pFM*__F>->H<C>/>47fMWK-MH<>A7zn-R<7Fu<RdH9<>K2_P42A-dP7KMA(P<_UPkW</K*7-MF-\ZCdHP>PRCRUKU(/Zf©A>9/R/>FAKaPMZ>MR<724UC2# 9Wµ¢mx§z`r¿¿}z¢£¿ÞÞÀusW9*CCK2F(>AAC44aMZFMi~¦[}KUdUUÿ¦UFd7p\f(7iRFCUHF/C2W¯nUA*9\C<HA9<WU\a<fFHF47/F4/7Miuuª©_C<PMUA7K><FA>47>FCWW><>277W49WxÑd<R><HHZC7/FP-CCK(_P<ZAiPPa9u7>-ÁÐbsWWi<C9pZMAf-<d2UH*_P>9>Ò>CRF<(C2>4a/4A/fH<HPu*M%PHkx¬ÊKdxxR_z©{Á¨³¬ºÈº~ª­diz\4MFARU\(<Knn_ËÅvxRi(kKPM Ýª{M2UKf7%A9CHA_2<(Aa}¬¿aWH9(nK9R-F9HARWCWARMA9P9429>RKx«ÊC4>ZK>PP/44%(PUA7>FCR2/2H_/RZsdHU<F<UWPM*>UF7CRH*//Z<C_HKR(29*f}¦«yuWZ2R7PM2C-7\\94iU-Mi#FH³\Z7Z/(-44<>AH<C9MKMMF/CWF4R°\WC\W_sKUUskyH_©¤¶xxipÏÁ{È\R24\<F%>P2-x>p¿ÇPK<7H*AZZap´pR/<P7HFU<KA*#>9Wz ZMCCCFRAPH2FH2<K(M>KC/M2Pf4A<FMH±Í°n\kp2MUdPUF>P247ZAP*2nRHC<x7UPW4Z4FK7>HF%A\>>HHK4HCFd#22iCMnRHHkpux¬n\_/KZM<HAk/PAPP*9R4CU¦n}AUCHf\>C2777979PFWxA*(FARFU°ÇPZ>9iWAFdAPi\fZK_Wf¨¢rAiRpts¶ozZUFF2uzMº>ZKRF>FU<KWdZM4UZA>_>R>MHMH¢­ZR9\-CZMk A>HZ\C-K/->M\F92222H(HFnÁ´´§xW°fxRAKPFs\\>7RRCi7>9Cfp¢<<Rds/P#HUZ4UAfUKZk<k>2FK9P%\kP\P4MPfu­»f2>*C7K9R>>kni%An¨H<C<>\AA>RRsAdK-27UR7UsWFW¦z7F9\>W2C_k<ZAaUMAfZ aWK(Ap4s½Â­k\n\4C®¯¨dHC/%CCKFRPA9>nK¥rxCK>9FRxCCW#7P{»y>MfA<7RKUf\M>2R>-27aHCP\C2P#--APCc­¡½Ä¤{¥owzu\_P%}H_kKRdµu>%(HZH>dfHM7R7>KM74PWU4an<fU>Rd>Rf4P79PKAp©Æ®±é¡£dCZ<*K#WkAzCPdo2-R2*9PR4_9-74A%fF7HW#>Z ÂÀpfRZf/i- 9>94W4zFPF_w«u_dMFHM2>CR­Ø¢±xpp¦µ¾z{9U-WUaP2n2PM*>HCsk´F4a9FMPH4W/\pKHA//Aak(P<R%>->Z-M#F*Ci*U>FPK*7Ciz¾\af}z{»¥{¼Åµ½si¤udd\fM¦nHMKK-R2nR942>CWUf_WkUndRMkukzdZU>aWW*4HHKP2}Zs¾¯» p_xZ9<FPPpÑzKKC2A2FFC9MHU7CW2#7 H_(-ZiswA_<F_ZMFMHP2U< 9x2}±upPH<RkZC<n_CubyÔ¿ È¹f4W_%AR\MC>dC2RUZHf<i¢¢}A7aF4WAR%<RbÜªa>9Z97_-UF<sZF4(FHC9<F<F2<<K9K<H2}P qFZM9kaPHpKnp}i°xo¢¥Ëy| ÆWMHMkfMR\ MR<\Wx~kf{®¤ké#/_-A7_7>P--P_pis©±ykPKZK7f}Ç¨ki>M-(>(9>KKHFC_HKPKd/<F/W£¤nFRH_A7UK Cd2>_KFWHÑ°¥}>iM2A_\Ud97-Cua¢Éª§kdHaAH->AUCFK>9ZaFP99u9UA³Ó\_PZRF2PZK¤d\\-HA4nFMH_<U9U\\>C_f\*/>/>M7HFKMZ§Êpa>AZC7HUMCF9RfPHMxnf¤z¸sUA>FxAk}\fs¾Ô¨¡Ö¤ts~dffF2R%PfMA7_K_KMW_a>Zuupzppf®¡dP9Z4dM9F4fA<sWZKH-iR2F«¼n_7uMfAAZPF/(ZCK<p¥¤Ña\<4FnKf<9<CPMfWa_·¤WA7/4#R\C9<9Hf_W</<%P4KC%x²§·ufAU9a>K­¦pCAPWHMF\H_AAHH(KkF>CdKC7W>7>k-KM2¾y2p9/A4/H-Cf4<22A_MFaFkH_P}\a_\rÃ¥¥t´±}Ò}U­kuZ>Fd<FPF\U 4CPR P4<CZUPZFUuÎ|°Ì·ÇÇ¡¦»d\P\/4-CZ<*AUM\d<C*MkR_ï_97R\</4K2C9H/C2a®³¨H*_AAF4PakHAU_(U/-aa«¼F77Z4a\C_FK/>i<iF44CU\/A<ds¬§s¶pxÂª}R-HRnkW_<HapA-*A<H/_FM_ K*CP9<4FZuMR9_ZF-4Z fMWHF7F(9-A24%KFM</Hn²ß Äâ·vykz\aaF_7\HMMAC<C</KFMA>H94R/P_A2HWCZaA7*%*MAK_¢ÄàúÂÙnÙ«¬tnP(7 UC>4<4AA#MH_ZRp¬ZzPkn*RCPA\2MHRRp{¹sU*MUCpZPfaC<\7<RZM\H|KMfHCZ\RP7PC}i iHH4 A><AHCkCÈ§±©¢ÊèÄ¦~ZZ%H>*A4CK/7/MHR9RH4#2WFF<7>*WW¤dKWPdKPR MZACKk<FC9> 2u->AMK<7KWPZº¸«|uHskPA-P_MKWCZPHFCPaP49PpUH9/9WWk>\2>\kRP\AAH22RC_>/ACfCKZnH®½Æ¨Â_9AK7%7((F#(KHU}ñ­Äkfxd<4kkM<Pfxx_kº}}Z>f>>AC9K<<faHf2CUFdZM´tiZ<4PaiHMKp/4MP>W<R<KsCHF9FU_ä¤zZla} »y_F>AKWU_P_\%AF9p-U2HA9AAi29\niÖnu7AZWK<K P/<MHHF_9Ui4HnA/d>PC>>f|¶²iU_CKKPi%u47U7<s<#UK>></Kf\7UH79CFPa-APPF<PCK42-/K**AaCn¿³zZFWA<dn¥»±¬9HZ>RCMPU9KkP®£Är¥}iUiKaUK2zZnsZM*A-AWU974#>A\>aHAWCU¢zF4KP\ >ZU(<9K9PF<as4>/4Kd9ndMuWspp¾|%KWCH(#W\Z*F7FF2Ai#KKd>Ks9x_|äadK*\-<A27KP-*iiUK(FsW2PMZ/CFZA>7kkdZd<79></i7MAfC92/>C>M\>9MPZFA9PidC-FM77Ca>k_-ZCi7W2RRA_aWCC/9ZRUMF²Ê¹ W7Rf-Wf>{£¥u¼º²±¦uKAaZ7sWbqfaKdd-p>C-#n_FRaMfMHHF\uÅ\\P>*C>%7<WKMdK-UC<A>Z2>HfaÜ«\M>F94W9%KAsÈÊnda9%H/-WAUs<P2fP9_UZ4>A*_HRRCtÈ¡H\-9pKH>RUU_URKR*2MUZ/KR9R7Z7kP\U9d74ACZU>>KM<--KA-K9<<7>7H9/29 M%U(FZHUK(-RC7/ 9C>Kd>HH>4x|<9C9P7ZCH_>\f»³ªiu/pË³µ¤Rp\RvÜnR>ai¥¬}_\><HACR7\/C/4WH_M9f(\9%i¿R/7<F2H2C99(C9dK9/7dUUAªpMHAMiCiACsC*Fd­¦kZM_MAK47\MM*HZ4>(HFMdZ/M WaÃn>CC><iRF47aWAZWfd\R<2AR_>H(4RFKZZa¹©M9U9#MKHA>M<#_< <F4>iUWW7MKsCAFA9dAHMUA_KFKa\P_P_<d\7<{P\>%\24\>dFPu2U_±©°X«¿RiaFZappp¶±Wfqkp¤|Å\UWR>aK>CPMAHU<*><Z9M2%H¿KaR-FRfK79Ff/<H*<CUA7*Wªæ±i_KM9kK2-KW>MKZ¨­k(U9MUU444P9CAx*Z77U-2<9f£¦}>>92CKCa7->HPF((M_-44UiRAC47K4Caz<±>CHAfA>F>fF4>7HKRW4WFfR/U4RCfMUM-749>27C\>-A\9W72#9AHPAAUPW2>9C9>*Pa<FM~ê°ÌzmCHz7*HCCkCK]r¥¢²¯¤d« H44aCp>7H/MZAa9MC7#>H<s<Uz¬ÜkWPRa>9FMR>nP<ZC(M9A/Za¢UP>d/H<R>WP99A>PkÂ¡a/<R(HifW%UF_H\Za>xZ7}^s->4U>CMH4KKC%H>MU4%M7\M\FR<i>/<CAd³µWR-F(a><4U7444M> M2APZ_WMi<FP4<<HMp(WA9A/_>7i/MPP(RW<*>¿Óp7F_44F\-aRsC2WC>4ada¨§mÅk_zMPKnC_9Z749Uii½¿ºARKA-4#P_9a<F#/9U<7</Pf7\Ð°AH>%RFH42HU-P>9FAPWW<M«×u7WZFiPUA2Cn>4CA9/\ufd>2kACK9FAu9FWMP#UWK9Hp £aC>*FZF/FKaMZpC- 4Z<u9<Ca4R<<PpHKka¤­U(Fak9Z44>_W>C4P>K(>WM><%47ZK9A4ppPCHARC/>C9AK<KMM2R(4<<R ¦}s2W4H<HdH(CW*%2M%4PH#CF\Ásk PK\/F>9H<kMf<Kkup\±Îdy<7- 7KFAHHWRU4<UU<AH9C9ZP/_«ÃnpfPZC7UFH4->_AK<R/9_ZxÈq-U#a K(-4/FPa77A4ZCH£µ¦¨_HHRMA9aH7HR9ZFFApWAa±KRA\UA2_(*iAUM*RA4-CF HMH9KH2(A9/MKu¹Aa9KUFa<CZC<CFuR-HZFF974H2*F7#i4>*\HH*HffMH22ZAWCUC/ZKFa£°RiPAKWHU/P\-d7PP*FF>}PF2F9K9Z97PCU9HWRUCUU_i ´¬duHF%>K>>U/dPPCF<Kf>F%C<PAd¦sHW>K/kAsMC R>FWFRAR<yKC*FRF4 \ AMM4ZAPH2n>¡ikHp<F<RA\Ua*4HH<HAfRfhMR7HF*-CZp_>9M24Fu-<A>/(MFRPp\9fHHPzË xR7R4<7KH_P>4A2>9-P<a*9ARk>FP>-9RP\Ufd</\94p4H2AC4MF9RAdfia27FH/<2HPiMi7/R%F/97RZaHF\ZCP-MU-M4K7>CAZMCHnP¨a>\KWWCPUFAF>2WPRP47A>F<79PK>Z¥¤sda <PFAKdP92<FM4P<aC%>P<C4Ma-WM44>-2Z7M-HxxÃ¹kFUHKMHF<dU\PHHdHnz¦sWd*i%>-AF_7\WFPF/K<R APHAWkH<44<9U7k}}d7CHdA<<9K2<F#/KWMxZ<<A2K<WKUn9WH_K9AP<FU9CPHKf_A<M9-kjrKM7((7<<C<KfR4MR >>>UaK_UPPCP<FK7P%RR/>/2U<f4<¸ud>**>2C\*M2F>ZC494ZCCWH>7CKMZÁK/<CC>P-Z<WiWKFZ|xzR*HRdF/>92P2\9K4fM-K<_C9fn¥ÎHRURFHK_uU®¬f}d ä­s_P9_CUFKR72F4KAa7P_KaF922P4WddMMPpnylFP-*7<F2<<K7>ZWKRnW--#H%<H4C(<Pi%2CRMR7UPAKF2MFAK7KHFAaM~aM%F2*2ZH<ZFUZ4aM>dA2AaoªpH<><PPnKKKMMsR(49PkU9H7ÿu_R<d-7p74FU#>><7nF/A>K>-\9PnxdM>C*/UK4MAF\/CnCz\2kFF4P%%FzUR*7M#<udK2K(C}¿½zffKÂi¹²£¶tA49H2WU>/*H>PMH4\WCA4PR2CU<R_UUK¥túU<(U7a<H(CPFKH<A%HAiRZFF79iH*7 RCiZAC_aCCMF-H\UFRZKUAZn±\FiR<AH<CFM-<F#/UiA7R4U/RfF7pU7UC/ACM44A4P*UC7K9¤zK/iAU*<>>KMA-9d2C\Up7PZ7*C_i}°MF<ZA2FCRs>2WfÍ¤M</PA7R7#*>ds>(9H-R/HC%CFHAU«­´snº£Æ}cn}fxd»¥MF2(aA7ZPM9M7>K>\\CK<2Mi%nH>\P\au§°¬ÂËHPUuMAFU_-C/AZ*C9HUMAPUCa/a/KK7PF4\9ZdPF-Fa7>UZPM<aKFwµ²}AFH<RCdWM9W#<UF4*izC>WR7¶j>F4P/>9C\>ZHRWxA>-iKW9Kx¶-<iZCPFi2-A2KCCaK>*CU<4-UA\Hu ËzHF(7UFKUFWdRFHi²FKP9AAFCCU--HR4P<UR4C7(CH/>PU/¦ÇÈ¦¶xi>siHCCHM>p±WK/PH/ZF9__7P9Wd/RZH4H9APMA29_i«¦£ÀM7F*WH<AKA\>HK#F--Pf#9/HCfUAH4>M>/xHKU>MPP7Wsa\K>Z(<FUw©°\aCWAP/R272nPP/>\4<K9AR\x¯knKHdH_FW7CKkUZR74F>F9Ka<{f>W<>A(ARHiP\FK(_M<CW(**HMR>R´7FA/>47APF<7Zy´º²W<7H>4\U*CA/<<7C4xaf9PUPWARMR_Ç²¢\\ZC97F/CP\H<_>FW¤ÐPdPZ2><\K_9MP<P<P4_K%9CM9\a>§¿ÖnZH®k>4Uk7>-K%><9>R_%4/7(C-2/W\(Ad/7RF2H---UxfPM9P97dUMH_ui<HK2MH\%RH-2*9 4A92FZ7-<Alw\HZWRiM_F2a97/9(>sR4CW<FUR §gCW(d4kPMH#_KCA4</a-H>FCAMZ4updC7Z9F<9f>KâüPZF>94MKF4FR-7p7>2\#aC9>KfC7U¯yxPnRH7HA2<2K<AiKH(H-xªH47WF</K>>dM2sH4-CKiH2dRftº²ªZK9x~Z/4AP\ZKP7HMpf9RURCC#2dM_Md9<aH4>AdRK\79WMC-4a2K7HZPAWU_d>MM(2//\4>d*M>Ux<w¿HUKW2<RFZC>f294H<M49HU_PFF°iMZ2Z<44PRC>K-WAsK<HWKK*\>MH>A_f9Ua- 2\²Ï¥qRF>(CF-4R<F4W>PKdF7#A4UUZFP7f­HU4-/\4UF
_-A*<22Z\2u¾Âzn4_uC*UKCF<\4_92<\</}ºqHkAHAM/»¶d/>AA>RWZ--C9\P97/2(#i9R-/9-d/KW>-<9>CR9ARW4CAd©iFK>_2K(AC_<7dWZ77d>AHin¤9ii>KH\F9RaF>F\W/F9Mu#7CPu_WAanA<2Ff4FC<(4WWa4K#HHZ#daPÄ­Ã·nkFFZCK*x¢£{\F>AZF<K2AM*CWdUH#P2C79fRZ7KP_U\9>(*H#CW9<M%AWU4KfP±ªKP9_42_FMaF4z9fUFCUWo{¥~»dzWAA\H<7/>¯Ò¤R9aF4_dC9CC7Pa4-K4-C/<Z22UAMp%<UKCMZUFHF>kA<>_(UHa¶¼}n/CWAMA MKP9-7\Ri47HPA92<UufaA-9PFMK_f4PP#PU2/KU/MWA\kfWKCRA*u*AAZWMn%MMW94PpMAPf·ÀËÁ¨¡d\nuZf­¨pUM4zK4%_P/PWACF%nFRF<H-4PH -4fi¨­sK2MMuAUZPAFPH>>(aHAfd¯ØsCU2A*Za_*_>7P<A>}Riº¢UR4(iMM\dA7Rf¾F*><F\Zn>PUU>-9(Z24%2M-<(-Wkui2__F4M*\RMM97<7PWn÷kZpA%fP*>R(2A72sA>27>\K22\S f\d%-F9iA_KPR2P>a2ZR7M9HKA|F4K-CdA9K-<C-FKK94R7<CfWÁÕxá~­½³®k\°}a7 K4H74/HA<U7FR/MA/sC47P<*Hf7r¡aKKRU_4\Un7CMZHAHuAkM22#Z«³¿sR7WCMUM2FadA_*su ½Æ\>4ix> Fa>%>HCd~\n<7<R\HM%A->#>K*9PUCW7W\MFkFn_%9\_UHKR<M29K/ss¨tfa2_WHUW9RW*>-A/PPKKZWC-(_±¶%#HPA#R(>2_<FHdUd%KH-2>R4¥sd>U7*\W(aUZ4>KC*HU-7FM}¢aUnF{}daÉ±³±çñ}n#K*/is/F2AFxFZ2\9C4W*iU4*>MKWfA_FP__W7_M*K<HKH_KKAAM}RA//M9KK9K\Z as¥£§/4F4Z-<4(p7A/R_nÜpf>_*2RWFWPR</}pHaa<9-<Ha/7RH9ZZ>7KRCR<C\Hi\R(Z¤dZRR7C9PZU<C<ZU>HW\ACM>/>4\Uu£UP/47\-C4a<>%A_R77A>ZpsP97·vik4UKAF>C<ZKRCAWd22Ã·M4_kRCxZxPu¤¾àû¢\/AKkZ/dP4C4dACZCk4nMM<Us\W*\KMn¦xC-FF2->Z_<4H4F2Rf<-a><P7ÆfZU%dCUKC{Ó¥·sz/<>F>RZPHA27M9>WFWM¡Ï»WnCp7<K*FKK_dR4zF/U_FF2C4_MURp(A/\U9Z/KU9i2Cn½_CHx7a7R/\7<2aA-U2*KAWZ-PWMzMd9ZWF7AaRCWAR7\4P<UF/FKdMHÅpfR9C<AFM<C24k<ZdCuW±²haHi/_P4W_/*KkAikî_/HH\%4dHs(2RCF*7*<2KaPMPC>RF9_µWW_P\(WFW>*UF>P%\A2W<CF7-W§kH>H**Fipo§Ô¾PA99aR<#>AW247aK92/dKZ¿{HfHAAMPHZHMP>\nMK CR7MZkK<uKKK<(2}_<9<fdZiZZf´¸fR/H2>(aRWR9KMCK2K9>A-/P%/d_`KCUZPHF7R4HM-F<99P42HU2MKifª·UkU-M-*4AKUZWfftÎ¶fH>7/<#Ka_AFP4FF9W~¡}CC_KRMZKRCZ>MMZ_W-(\#9>-4-aC%PxCAWA-kC>%FP2%7n%99M>C%M\<Mk³RC#sZd\Ï²zpZa-KCPUaHRRU<UPRPAZUZ2<z¤Õ«UUU4MnHF2HF2RM_>%HnAW%Hf/FxMZP<MUF2>A\z_UM³FWAU\2/\PaF4M4Kx9_\ZMFHxK2_±C*>><9C\RC#CCR7KWp<94%KMPZ¾ª²¨KU9<H4ZPffF·ºfafRRCCd29W\U RACZF\*\ÂM<ZUaFKP2/99H7<9RA\UF#AZ4AZª|pzR<9_U9MU>4U#C>FA><ZCA><F%#Md·szfH¨¨Ár­uCK7iM\2%C/C\A_C72#9%29A2As{Ñ¨xHaR>FZ_7>d-PZ7F9i-MUAAiCffMiRfi94PHUsApÇÛ\Z<ACRU9KPZMF>4UMKF<2//d<uRfi44AsfFCA(C}<PUR929HPCHul ¼p§myff<C_4Z}ÉÆªdPWWA_<d/\ZHW>C4(#\KH9W_zÃ¡Z7%WZAP9ACA4F<\<pZUf9H<4(n9si©dRxPA_49MHaH2FP4fP/U<><2n<*R(A¡µ©©Ëà{<H<>4MR%KCACPPWK/7-fAH%U>-/F¢¦¾kfAAHM\A-2a-FF9iHHp%FCd}Cdaft_anZfnZ}i£óÅpK7<F/F<HP>7H7CRC9_i>2_ ­tx\\9CCPUF*K<z/H2<#CHHK½¨wRpZM}uÀ¢nfR\°Ø{tPM-7W7u>ZKn7(FAM/9FK4KF(9WZFZHAHP*Fn>ZHkMZ_\F<<KW>7M>RÅ´HCA2%AP_\AFWW49\>9ZHRaK\WK9x\WâÚ° µA/RR2P<R2CK-AFU2FMMCHWH>F74>R<KZ{ÈH_WK4K9FHU%<aKF%MCK/§ixl­µ³±Z*CC/4CR/R_>faK>9Uf>Mua{§½Û¹§_WR9ZA<MM<M/*_CAs©ìÉuWa<ZU9k·¨¯¸kÅ¯¯n\9(Z92f7CAZ>Rf-CCM**CpA-Z9\¬hnM\9/K7\-\99ia7*UUf-U>AHd¾a(APnUPUH92*>HM7CHFA4R7C\Fi<-ARn·©±pHWU*FWMKC_AK--A7-7PC4dAKCMPZMCHkR¹~UK7<HH/7P9Pf*C9_2iHZ ÅÁº©«¶Ì®¿ÒÖ±ÚÁ¤ÌÎ¨spu9f>HMZ\RUpFFdUf7uu¨ £l¹»­|kCM2AkA4<MFKC\FR¥¤z _\HKFUFRFA/Ru­§ØÌa_C4K(i#CFF<d>WCa<Kas4-K4HMHM{Z_4MCR*W*>F/KC>\9>AWu>FZ9FkÄ_K\AKM<FCU72CM<CKZp<UP<24iU47M/WUåºZRFR>H>>CF><9AWFZ72U4UWFHA<aKFC24PCP_µÅkiFA>\}WkC}nuPÐ¤¢¡ ± ±¼ÿË§R\_9WdiFCfF7\_RFfnÏ¤´_\Pnz¦²Ü¬¤Ap\ P\FiK<7>i©tnxMW_/A#M*H<nR<n«²sCH2>CCHKMR<MH7i/(<9F<F<FZ/CUaRU¦¥{zf_4%A9/77-4H92RfCCW(9K²¶xsU*WW<>9-AH4CP aU9-C2MH\HMFC4RPCd_½qs>U<MHCHAMH7HC-<CHKF7-%-AaRC9a<AxMKa«±±©ZznAuº·«¨~¸¥p¢~¢¯ÂFdøèÆW/PA7KAFRA>WPdi¯£nv>-PH<\M¥»§½hUKRKUd_dd|¯¨7pkaH</4_F9HKH\Mdn¡PMA-_44WM4>*(UAiMUR/C<>4AA9U4PFC²¨i}>/(94R-/-KKfKMAfM7d-C<RÁ·iH4UC44<Pn</uFFPA%<M%KdA>/C7_>M_4K}ªxpKP<U>HRA27f_ A<PnKP(2<iPRZF/PAHR\AFµÑµ}zzÃÁª¤}MhpudPPnkrtUansfd¬¼s_ia<(<RCWni}´<ARM2CMiWC7A¨¶ÛvwaMC<k´¢PiAA_\C_R7FPHW7/PU<\ }U<UMFZ7P<Z9\MAK<KZ-U>4iiK7MP4KCZ¬ÞZ<2AMCKC*MR2</-9C<K9Pffs7F<<U99HKWHK7A7%HC<HCU29A<9M2UWFAoHZUdRRCR-U9UWH4F\dAC2</HHAk_C\(2A<F>K¦ºaj_z~xxkR7*_apd}ia\P_xM<WdU_UCn(xfR¿Uax\dM>ns¥~sZ\WdWkWMHH-P>Rx¬¬Zx¿¬¬¹pkP<2f-uR7(/UWZi/\(HZd«¡ZxKaC*HHHH9-Hi9R%(>R>499WA-7MC<Ku<ª¢__7A_>PFPA7fH(>PA/nFUsÃXf9p\PP4_Ma7*W\-AKH7U_HKf7PF>K<dzZ\¸Su9(<<</AFPK*7C2AaC\//<2<CR>FK<K*9<UA_p~^MRdUKK9ZdWHHM>><4RUWn_\9fp\>_Z>H2M>9AaPRx\¸¥U7FPu®ªyzRP2kH\MKKA97K9A4PHz_³¸KniRH7F(9U9PP9\ZU/iM(P}¼aZU% _\AH\UARC >/FaWFP<KF/\9Fp(4KdÉÇ}ACKFA7<7M\W>M2u%] §£n_WsPWPMKsM<A%7R\HH><Z4W\WHPF/4Aa©pM(FU<99#i7>MWK47AC >HCHK<%Z<<9MR2C2AF\¸ 9Z4C47FHUfPK7-4K%<9uK7CWFCP}CWkAK_>pR7k9Z_»¤Ãa¡å¡iUCP 2ZCUP2H RA>FA7ZFMaZAxv²«}PWMaHdC_MKH9F_*FW>H\Wi2P>fzAR<WdfMMKCp/<>U*\>RFCA#(/7_*9MWZMpÄÒ¤±pd77RFKMZF9w§çôÛtMZKd/9k7HiKH\UKkR>9\((d<97CU<_y}®us\F>/>Pd2</>ZAWK-H#7<CF9MCMK>\4H/fUnÅ}H9HdPPHUAA/Ux97PA(C>K>d#R<PU74AA<AH22K4ZWCAaKW¥óà½¤~rW4-\pKPWz7<>AMK*FUKHPRd/z~¯dCAHF\CC\<U>MpC7\U9%>F(%fsUP7Z\A>>4ZUP7*nR\CH2W>>\CPWR_2n>\AWRÇ¯z»±w¡|f«±_nK\z¯±»¡±ÝlUnUfK><-\*7d/\>Af7MPR_>kW\Pin§¨«¾³_k9CKC4P\>FK>U*\2A/#dWMKMUMPaK/99dH9}À×qMW<PC<F47UC*A9RR/a9\R><_M2FC<CM*<99WPFW4p7FW7Mµ÷äº~ZKPZ49AMxaW<P*#<CR_C4<K>RFRFu>a4-U<sWU<FK4\RdKK(/PFRC(997Pip>C/7>\/*M\K*<i\anKWC4_/4_7KZ<i<K{¾Uy}n¨ÉfÃÃ¬¥¡­¸¢vnZZnH4ZCA2Z4P7WA2/>/FMP}¡¸¥©½Õi¦WC2<<HW<aHAP<#URf9H_Z<\\7AK>4Z>iFR²¶­H*KMdP> R7\AMWUCCZUH- 4aW<7*W>24C/>-HAKF<<9iH<ff¡Ó_<K2a(2ARK_<W*H>M9*FMd2KWMUW#U_R§M7RR/<n*>%K49WdinCFF_UWHH_C«rHFCMP94UWdCF4i4M>29C<%W<FFK4Hi_{»}pMCA9RRanl_sÆ±ëÚ¬iZf ®ÅµzkHH29WMPWCMR*KU_HFFHKs¥´_hÆã­ZkKU9WW_7>HKHp>Z7\9ZW\9P9/*FU<MkMnF-PAHHHd<7<iFH(AAZd972<*//4<4C\/\WZp>F7ZPZ%HM%k¤­k\><A<A*UF(Z9MZP-Hk<(f>9AFM49C>}>7*2Mk97R>W\<H9a2HWZ97H>fWn·nW\M>RHHA<>AKR<MHMZ4-C<C4ZFK2KHÓcH\aRiKP<UCFZRa}Px±ýÖ|<*2P>M¡°ºfRAd_%F<KMU/KF\PKpf¬±Í_MKM_©®C\W>UMFA-UMCW9>F%9W-A%CRU<MKH\¬¦ZZMK4<*MHK4R-CURF(f>AA>72P2CCZUaH(*W9R9H<><2<F4WPa¬wHA<P_ZM>>f>Z-9F7AUddHPPP*9KU#MHÙfWdCM4n_4KR2\*-FUK27FCF%2<p2z¡9FMA>P4PH2*<CUCH/R<>->CW_>>fz\y¹tFd\9CPC/44*F927%>Ws­¶psA_4pP9Ks­ÂUZ>H2>\2<HWR\nªÁ}\HHAUURHÌak>9CHKK/M9-(4WMM%HaUMRZFA_<s²´´sZF7-\-UK(KWUR7dUaAdFk9AK7ZZ*WkdFaHC<<FKCd2%AfAnzÄKA-dM>9FKARM4WA<dP(W-Za-*RF*<\n¦f-//9CMaC_iC>R>-Z>K\FfK244%>\nk#WfHRH94F2i/>A<FKP7>ZPPMWP(Á¥F9FKZi7dA(KF49#7MRn}z>\WdZaUHKak\¦¾» i>\uK%H9W_n«»§Z\Fi9KCUMU ¥yiWKW/CCCC7PMPUFWA(CdR7ZC>FWzÖ¦H<M<n9UA92W_\M<%WKUHUW2n>>RC<HR\2Z%/*i\\aR9W--A7*%HAfpaM<KHuiA%HH-C>/_K9<UfMAM9M9CPRMKCZ7HZ_U*CU4>\U4KRU7P<9MFA-4FzzR9PRHUFP4UCF 2*W>iF*f/P*H>UUa²a<(KHZ7<WM>%ZK<dMP2UÁMMHC UAA>Zki¤s³¥âÃuFUdRCiº­¤PCUAW9FKxfid}µ¾£\MaZFW*9WACFP<P>/MWFdi<KA°F<FA\\CH<AR_WK*99K-\C/HRU<M49_a_Z<H(UCidC(HFF<FKRFidC{¥®y>4CMH7*\FCna9aWF7972KP7aKUH2HtuHPi-F</PK%\M  9R2*FCCAU/Z7\W§dPPF<HWPCP%u%9F7A77FF/9nA\*ª¤aKFC4Z%U2ARk\CC9\4K_fµÉnM*_PZ7--*H4Cp¹ØÖ©ksR\Mzu£ªMk<AU4W-A7>FFKWf½¤kMd%KF4<PWUMf>_<M4HCMW}RR2W\<//Z_<2UHAf\H9_AKHW99R\Ka/FP<ZF7H9MK*F>MWdH24R\dMzÌiCCFdHCd>7KZ(M7xK-PW>H\ZKFA2ZM_\}UxH aR2-H4_Ck\KHW-C>/WC2PC9d_©¾Z4U2FC#/C>d9/PMMK2a*>F7W4<¥ufRZU_(>P9FH2P9FCFC<>MU²¯\MC/a>24<_MPRW7Z®¸x ÈËnf>\/C9\x/P4M<A9Pp¥¶²FZ*R9KP_Ua42uM<42CA\s©RFWF>CK<WCU\A2A*H97*RfFAF<RRMC7%/C/C4WF2>MCR WH\7R4}i_pÏ±}_/ CH/<4Ri>RaR>Cf9-Cd-M\7RH<Cai~a9MUFW<HWH2A-7Z9HZ22/ZCKH<UfeHk _W<>f<AH4UFCKH C/PAZZwÌ¤M7AW*/9}Cf-\2Z>_ 9PFan ¾s\_2FZCM7KU-HAWMZ´tÈÌÖª>KMR7aRHpFF\aiC>>d9¯ÐzfW9W*FaWHAaRf7p/>ZW¥¥±R%RCaUkW29*P_M>K#fMWfUH>9W\>Z<a*-F*/9A<AAPK\FZHHAUKPp<uÏ>A9K4AM99CK*C>CC7kPKFZ49-2PKP<HspiP4U>U2RC2Ha2\*AUMC9*9ZzCP49sMa\772dR*F>iR*HMH9_U\<92RWka¹_W>2Z<W9R2M9#Z#A_Cf(RUCaÍpZa>K\A WA*>*4R2#MkU¶¦Çªa>A/MCK9(4K>>d*Z4sk2KC{»¾kC7HUH_fZUH/C<ACMFp¾µK%AZC7FM/P%9RRd#7>47 fC-H27CKACFFP><(9R2iWAUd\<FC9<dA<\s½ZzRM>7FFW(P99Zn9MCRRHM7MUM2K4_¢iPHHUR#7%4RK#4MUA*\27a_\(K<U/©pFU7-K\R><KA>\4RMUPCP>W<®~xK>a#<H<>nCFH>MUH9>*<W2>KÁ©><(A7>ZnU>F_Ak/AHaR§¹ÂpR_ZMMHWPf-4H(4apa>_FdFAFW§ÇbudM_Ud(diCHdP2HMRß¤k_fA\F/AZAKFHM<-4>2R>HdUUH_R977<9H<U_49KC/Z29PKKpCF\WsxfW>Pd*Z\94//\Ai474C4R%H_Z>fZd/KU±ÎiHWK-47A4UKA9_<%f(#4/PH<RdHWsZ9>/HF%AH%2Cs4C\>2FA>W2Fa§kK/dZ-A2#-<*KiKCR4F4P</axuiR4d\CHRCaC%2R>MF<ÁnR_nAZCK4M7Z-P>P4F%<(>#CaHz¥®¿xpFk\dW9ZiWnKRZÛÆP4z9PPZFKUAZH(WF4WC A<-d<UiRMCH>>P<i/C>(/AA>-K7<P/W4_Wn·¹|aH2<C9KPPUM\<UZ-4WKW7K><a_M>>UPkAPF<KU<7W_FH247H9/C<H(PAZFn®ZFai4%-H/K></7aRM(4n%Cl§XUZi7Pif(F->-KRAfR*/<PCH2Ka{i-FMMW/W2-9n%PfPA%KnËÑnZH-UW27MMaKHAFAFA>>iM<9/C2FZ¸¹Í ih¢UWskÇ\fd<<s<CnMK2%A(\2>>/AHRWMC 7HH*9/Kd<Pi77(KHAAaK#MPpHfA7K}ª±¾±7WA_997<iCU_A<97%>dnW#HU4K-<F_udWFP*2RR_C-2HF9>9C\C7ZAW7f­a\ZFzZK%>HAC<U7C\A**<ub»F-ZK2/M/K\pH4KHUZR/<nMFdiuupC#*nUHFF\<M49-Fun·Z9FZ/dH>KKZa>-7//ZZKPM_UKAA_k´Á¢±±³l¥~¶Q¥«£_> F>#4274C7<RC(Z/>\7P9>CC/49*F<<M<W2-KR7FMW92RU4\/CFFis©Ú£kp\UFFA><R-P><>HM4HA-KA>H2>2R\dkC>RUCF2 %K>/2*CUCKa7P2<UaUnW«Ì7aA<9\d<n#R>fKF7*CPRZÃØzp_A922FHAZH*>9FPPCZ9P>KAA(W¾sx7A*uKZC_AH>7K<MUkÀ¨<FUKWP/F7CMKZi>72R4U_2HC>FC*Fi©±ºr¦°¥½Ä¼ÉºPRM<<AF-FCC<H-AKR%ACW>R>*K<7iWMHAFMMP(*K2CpCkPMP92*\sUb¬«¡¤´\a-n972P/9R<fA\*%f\7\U_>aARCPe\RC<CK9ZF--CPp7H97*(7A9H%>kHufP9CaHWFAM7<RR2Pf*UMn¶|<M9K(R#Rk->zi\4W_FMpM9xPH\Az©}aAK2CFM>CZUH79pZu_\HH-WCUR29AF9R>aZF4ZZC/2M->Hni´©zunso­ªF/sU%_KAPFZ_7%>FAKRR*2dC<F#<PZaRR-RH< CRWA<4K94-W>AMK>9F>¢¿¡¬Á¹¹iFdWdHF%U\<F<Z9d9(9ZFKACKFAF\¢{HCHC2PHFa-<Z4R4ZFn/%P79fP>ARsF7aPM*MK\Ai FCWFHaf¼}jCR#\CFRU9 M/W\*9HK%W*_4P9AFns §RAMPU*7F49-Kf>ap\¢¬xC<AMKA/KZU7K9%4W>K4R7C9fUK<UCK¼{Z9RuiiWAUfÝeiC9C4}HA49RWp2Uf_fP\H#F7PKAfR>4_RM*72A7MUiF%RMKPKACR2<zRM¸¼º¡jÕ§®xafu*R7KnnHM%>WP/>RMK_P#*HuW¤|-72KH></9/MRK74WM242dM\a/4RKi}dM(UAMaZ4F(F<2d29WKF¡rZ97RM\MsC27/->-42MH7KiWRFF2MF À}<9R>2KU94-Pa2KM_f±riH29WRMF9aW\<A4nM7_dC<fF-F*C%\FWda_KC>9a\\iiuák</</P>KR<7P#7C9>aA /P2KPZ229PMFCCKF(FU-2CP_F9x-2KK7<K>2x³¹ã§Id_PÉÇn\K9kR7PF\KM2F7k4KZM27/R<H}UZ>4%Ki2H(AF*44nFaCCAnA*<292MÓKZMFZUPWz9WPA\ACK«kPAF\_fPZHa7p/WC<a>iAd%dMdKHF_>´\7W_K*%AFW<AP>_(p¢£P<zP(\22A/UKPRMCHMK_*UHKiK%C7aCiyWA_#Z>RHCK}tzAZKHF7F/<CF\UFP_>WMKMfUUM_-AAa/RM(UHW d#7CCMRF#49UW<Z/u²¾KaasZqÊÊÊRCAMF-KPakC4>i2-WCZ(CC4a}AM>FZ(9*Cx\/C>HF\HAFp}RMnz}pnÔ³qUPaU7\(RCUpF7\*R±ri<KCH4PP7R927x%_>7C2U9P/72R>KKakÈRFUZ<<PCM\44>ARHC¨z<4K\dFF4R<__>KM%MRKkHH>\(K>7PRZAn ´Z9P44<2>>f¹fP4PWP_/Fs/_*(FPRFWRH<ZHFMnRF}_K<<_FHH4>9<MH77<WKfa¼_FKH4H<KMv¿Âp_fK92ZAA%7MP*kPA9M_ZRaÊaP<di7pR4HKfkHxRCax{Æb¡ëÀ}\WKFKpnfWud§¢ZARF_*C<>\A9Z9>PZAKK\PzA( 9%W7d\£RaC<C<9\C9C>>UUppHFA>>M4W<MRP7(7>AUFKM/P_W<M\2\Z7}ixFF<974f/falÙ¹_ZMC4MC/MCK%M_Mp<7H7ZA/}ps4/CR<4FMC*W HFU>xRWAC(iCams¹¥lnH\_>/F(\Akn«¿xzHF\4FF7ZH47<9FCM\UU7x\pH9}9>ZRzn«µ¤Â~Â o«Ò{¬´åz\x¢k¢_F_ÁÜ´ i(UH9>M_\#HK2K4#P9*%F7FRKZ/\KZCi¶aK*H#\UKWF7PCFM£UM4_R<9<*9MFW>PKWK>KFK/<7>MuWdf7dfnA7Paz9H½¤¹WR Rp<H>C>xF>(A7#AMHKA7#/4HRR*7>>%#/a-PKMA#RPHFd¡fPMdZA%\f/(A4u¦¯µCPH_42A4fA>49ZM2Mf¥á£°fPaÂÑ}­¤°Î®s\_\_pWPiWRd¸ãÏØ¶¦È»¥­·¿¿¯³}HA9UK7*U_<K7ZZ<7A<2UC*CRH<A\WPp¸ ¾hM2>KH>ZUCHKWW¯»yxMPF>PMHAH2C9W%R<R-K4>a>HA<M_Cud>pkxWHHFsWz~×µ¢¸fdR_fC_/WZKA4kKddP7A_/HRP/CFK>ACk9Hf 47H<fAACWK±|sMH_*2ZF\7KA9A}Ï±¨PW>>%Z9MPFWH%nii É³Ç¤ esf<zMHKRHZ<U<-sUKHPUÊß¨nx}idna¸¥½p\Z>9(C7%7W-C49%M9MH2CR%C<44x<\dUÈtaaC->CHz4Psx¬µ}}RH<F%UW44(MA_77Z>CWpFRMAK2P*\Ci9zrlkMHHCk µdwÒAW(*WAp7%Z<PRKFf</97<UMdPW(KRaMF>FKM<P2i>/ffµÉ¸pHCpFFF992C9PKC-H-PR}´xuMCdxUppit_´¬®¸¼Â­¶n\C_d9ZK9RMRKU77_FA_W7C<UiÖáß|£xnnaR_FKFZ<fª¹aKMMaH>\>72>>Z fHFf>UKAPk M/<RZMÅ­f9>WHPUCdk|¯ÅªÙ½Kf7FAFF*MR2(M<RH(U7<2FK27>UA(/F%k£h{z><<i£º~C¸x_WfHCC<<4<M4°F\>H\<7FA>4\W2K<>-C7W*WU<HZns¢§¯A7UK<72KkM HA9dH7<fp¼ÐÏ·UKky·µÛÂpsW¤½P>HZf7F7P(P2iF>KAACF/AxfP*MWKM9s«ÔZ\iaZ<UM>C9W>F>ZÁº\Kx>HHKFHa>*K7 KU/9FaZRRM_Kp}sÎhkM\W Ã¡§¿fHC</f#HAK/PF(R44s}<R72F94>AaKfadiº~aRknÃ {p9pUP¢£ak7fA74W7AiFsP7-\F7K<MHA777>KW799\P<RPZ~Ô»W*-f22F2HaZRAP<Ka9497_9P¢ÛË¯x~Ì{Kkop<>a·>-F24RAd2RWWK7P9 4K_>A-RPaRHFWknuuPZWAa>C4Az\WA<¡µkk2FA4P/4/4KCPa/4/UAC2<%>-FW9U¿Îs¢£§µ»fªpn¦©\PMPC4CKA%2W(<aZ29A/<A(UHAACiz¦xuH°©§uxMd_7WKRFf©¥¼9HA*77FUK4R9W(HPH9UAR*<RPK>AUFi*K*jn°Á}´axMCH2WC2494MMM>9PM<%ZPadAklÀ¼¯xkPZRH<*Fs9AHZ/PPMdH(Ms7PiCAA9\>4Z/MAAAs eZ\ZC*MMi2C<7Ai*#sPµÄ­M\C>H*_MA7/>APUW-MAn>92/7ZP_p­¯¦»¢~¯omxMCPUPª¯´PK/MH#W%s-C4F%K<R/U<PPFHk<4WMMPrlm¬È¤/UC>922A4>nwÐjpAU/(#MAKZ>>FW<F aK~inUaZff}zqÆ}RCMF4<<>(<HA</RZMHf/<\ZCCR¯Ä}_C/CWC24HKMC<>}\¸¥UKPW_CF-4-</fCHR7C>CUARC_</PUZZzZHA2k<R>AFC\-MUUP7Zk·Â¥\\Z4(<9MPM/<9_Ua_9H7ZKR9MU9F·ÄË³©sm_}<xMC <9adnÛkZUHafRP**PP22FF9FF<-2ACa9PFWC_ß·u}d}<\C77aC\KkF#RhËÁ²Md2aCRZWW-u Ai<p%ÔÀ» ¯°¥¶¥Õ½µdR7W2i/*aU9>>49C9>K(P\FK7_ZP<¥¡pH\M_9MH<Za*<9KM£ºv2F>_pF94>UUR4WM447dHZ/UWH>(RikpZ_x7ZMUxMC9HfM\/>9dz{Í{7CaiR>94Aa_*4M((ZiH>>F\p-¿¯afAFK/CR>\R/C4dxÀµ·Ux<k/-\ACK#M/RHC\R9<2 7<>s\kiµðªpz\MPPaK\\%WW/RFPP/pH\UFHMUPR2H4CH-x\pz°¶|¶¬\MFCP7-<U<< >ZfMF9MF<P47\a7RH³¢AAZ/*P-Rs4<C2H*Mp«[pd4AF9F9M4Pf9/\Fa4C_2F_->Z77_M©zF2HZAFWA_2<HzZH\nP__9³­ª\F4R9CM97U/RZ9>d\2H 7C*Z\¼}RfiKPz9F99R%ZRWdF¬Öq4F2iAUUP\F7<P4-AWC<*d>aUpÀ½udii7f7R>9RKW4kPUkU<_k¡¤aW4PK9K(9A Z9_PZaFadFkUWK¬yµR>AU<-7<44>HaUxZP/>-U2FK_nR<F_ksÃ<PW%>97WMMkA97/>\Æ_CCA2C-P9K/*9A>PF4M>7sAK<-W4saUR49M-Z_FKd7>HH4RHZZs¸ÅZkF%7W<Zs9CKM/--KCUPi<FRa´Îfn2Z/ZuFCa<FRn27PKKUn²²zaUdH>WM\U>_H9\<R*K-9R_-7#shÇÜÇtUF_9(P}R7KW\i<>MR>d7A\P§dM7_Z/KapAdn4<7KKPAaF_2<K d_#(P%9P/ >d<UFKHi47C(CKUR\i_¨ÔfZ2<C7(CR(4U24#fM\k®_uMZAFK#CPCH/WM<KWH><>2fPKp®ÈCu(i_xA79FKP7PC\C299Wkp··n-2F9KPH<iFCMdF( /%<>ÈµHa24MF9MMkUHRd-F%<KaixÛ¶}PW<4H*4MWCdM7>Ps-Ps\RF>MR¼§´R\F2P%AW2ZP_<xCH<HM%<KCHa\dn¾½¨_M4HK2%WK\_44_7A4PKFFUFÐâsaHaZC(4a/zRaC<Z<HK#UH4f>C4lR_>UAMMpMWiP/9F<u¼RAZ<CZ77-><>FF9\\/C4Ua/>aU\ÌxCC%Ai ZKA#FWKdZ<(-U-n92Ri«§ÞRK<UA4U4M4zC<F*4PHAR«ÊÉkiFFP77AK4\9CuR2(<%A-/ZK} À¢7(924%iP>WF<f7uHFUfR7fm§µ|H(H-CCF</U<U>7F2H92UW7M/ZFk_Ws¤¬t7K>479PHCFH-<UiRMKiHiKdi«³P7HZ>H9<Z#9U_9\</KF9Z-9CCn_z³´R>fa79aC>/44aW%R79U_«£kAKCW7PC<P\HCH7CHxHC7RWW<KWMuF4#A*F_>/4>WKFZC/H*<RHF<A}³suMfC9>WPHF77MKP<Csf­RA4C_pARA9FZ9M2RH>FF_d/RCu³¯²rRiCP7RUM#f\4/MA7kd94kCÏ²Ã7iAR<-_A\F-7PM7H<HPFHfUHkC/4K//PfdiÅwZxP\d>*2MUi/KC9UK2>9Z2zA³Pd(H>/HWU2H9H4-%s/W\WMHKFiMKZ2<U2dFWAaPC\K>_d9k~_KFiUKfA7C */AK>PKPCf%KF >nß<KK7K_(CZKK<KAKFp<A<C-kK<M¢Às4/7Z4/*H/f(R9-<FH¬¥<749p2dp>C2Z7ZZ*>7CMAPFiFKp¥©rWCP79_F-H\HPRHCF>PC¯¬dAF%74*HP7R(U#4HWH794_CU72H\P*\\u<}Z|ÂÁwMM>4H#KaAK9H<KZ7-<dMa¹«wC</Mf\WP/HM_2\KA<7CR\HF°½sKf*4R-U#RF7KPUA4HA_F§ZK9\KMRK(CMFWPF(RW4<Z4M}U\º\kHRx4_>HFKHMM/zxsZWaAWM7U RdÆu*KFF<K9Fn>AH2<w£­ZZH_4U2f*KUZUnCKxHMK49ZFnC_¢}MHiPCP\#47UF}Md%*AjÇ7WA-RK>U<>d>C<4**49C4dP429nP2MUW<KiM<d ²Z99-(KMMCAfMAKPFaAHkå¨WRx-ZaWZ4W4W<WAsfMKRCAZR_P-R4FHFWW9_#AF>>U22C¡KM#AAZ(/KA/_>>A-<-F4_9A/uR±\\\P4\M>CH%->\H-R*CC9MZaM--FWfØ®¡UHKRHM\PUPUf7WÑ¿sPPF4#d2a2P7>K2KPCM9FHK\7U>A7M_Z¶Á{sCHU7}A7C\\C<\*<fÈ¨aH44P</M<<R-u<PC>729HH<AF9MAF7AMH<W>4WAPÍzaM>U2>FHW2>2%>2C>2sM±°³FFF<(KZ2(7ZM>/>PFM4PÓKPPAPAWHMWM_UfWKHU9-MPÎ¨iPK4Fd(iKF>F>C2(>PK R4-(W>W¡ZKA 4P_M/9PP9A(2-<MU>AsH-a%pkRY´µdpd¦_vk¸ÂÊf4<_9_W*PAK9/F/R>7U9i4/7>>P>AM\§È´¯WR7(_72WKWM\UuØUKZUa-a\></KM2_CaAAM<>uiF4H2xU292WFC99kC_sÍ¼ÉR-HP4 Ha>CKAaW*CZsÂuHMKH9f_<M<P9PA(A>\aU%Cm¦s>UWFA/>_ZMCaK/>>Kk9fRC´Ó¯fC7*CUuF(UPaC/2W\K7HZaRRªRKu*97(P\H4C-7k7WCWa92%nRp/UMUkF«¸à¥³°« æ¶RKP9(77C>Z*W/Kd9UPUd>P_9MKP7Af>FRkÇÀ¢s<Mi\fpZ_s©Àºä³|>HH/</W_\9WFW>RWU%UdPkAin\MM>KKCRMP%UZ HUß¹(9HWR7>\F9FKK27UCaa¬ÂnUHPa-iiUU-AMMMd( W>R¼d\ZMM-/-R*HH4sFK7<2U(an»}i*49R>d4>->7Ri-7RRxU/PMM¿>PRW<7C4\*<FF%F7_f-W>K FF(ZHM Pu¢äÈ¥sspzf\§iPKCaKR4\//CaH2M9UAF9P\FUUKZi\K<HH}f¼¸K_×{ÆzsÏÐmZ 7AaF><<<7CMR%CWM>FW4 M/<UUF>94<<<UKM<C>>k£³®¨94A>_HCWdAKWAPF9<PZpÕ§nC7FR\H_Ps7>HH>ZHAKMµfAAZWP9AWF>(2UM>FZHi/<P-a uRPF7C7HR9Z22H>%A%MMFC2_ÒuKfAfF9H>A%<n(H>2></44R(-2RaCA>>u½}Fi9HkKRHM_FdC­kfAK_aAH-AR#dfH7K/ZA>U/zPCiPC%P9KÁÜÃuy¿°ºzM\AP¬iFKMRCRHCRPRW<K_<W<(4C2ZZC2K_<d>/_a>K\R¾ªªKA<>C<RUW<AMH-HP>F4KÆ¤kAP*RFRRP92*P2dK4/W¶§R*K9\2Z*\f>>%K\%M>HHP½|s#A4(PWM*A7W2CR99Z/>aHpdR92pCP2FZH/Aa*C/CfR9*2-C99ZKKZä\FMM_C>7<*dM\¢FKCWHK47<M<*_F\FF\K7WZZKWKW-CF_Md§ß·Äµ«¯zfuAWF97Px±wfM 9>9_97<>nMF M\>CPCKCUa%9(>4\K>4R<dfÂ³¢z~HK\PACM2Zd_A/M%\/CWRKK¦´¡_M-#WC7_ZH>df-PU9MfRKP92a<M9<7**U9<9>>/_H<F¹ÃZM79-\>C\Mfd\H72*aU\nPxUC/KC-4R>4>K4>#_94>iU*CF4HU9Zu<PÄ»dR9R<>7>MC_PFW4aÒ|R>AFZpC<A9R2%HA77FnURHA2zda9<%2PKpª¨>>U7HARks/9<Uª¥nM7<PUHAF /ZCU4ZFC4HRM4Z//79dH#<UpUÉÛsAWF%22*>(W4k7FF>UPP>kK__£pzMRHCWK>n<U>72Hp°°ZRU<Mi9CdAAkz9M7H7H>2xPz£n7R*<7u*4H<PHF7d_29_AR¢¯si9(MkFA42>PiZC7FAR/Kd<-2\iUPZm_UHMRHR>\f74FnA<¥CUA#W</FHAM/UA7fCM</HHKW-P<>9A7FUZ©R_<MC} %KP4(F#2ZÐ¬URPF2RKRCR%7A>2AH<MfWRpC 9fR<<_nz¡¸°sK4f7R<44Wn7(MMH2<RHFRWiK4<U<y´¡k\fC74P7K4x2(4A7U>9nn#RF<a/PAC7<9W9><<M9\i®§d/PF>Cf<FC44KF<M<auÇªá±ÎxfP9M97F%4ZHURu\_7KKUdd\PFMz9²f2F\>772 CKPZ7Uaa f-2R7P\M%KHRC*M*HK <KKkdH\7idHR¬-HF22U>-%_#_CPPfµ¥©dCi4W%C/CMfAW4n-7KCWA4>>9H\FKu_®É§RA7P<RWHK9F%a9*# \MKA79/RPF\Hdu¾MF*K\F(\CaFAM Kd¶«H4AU9W<MAFR2_F2P<PMK>>%%A\r¡<P7nZp#P>>Z\2UZuZÝP£¤Ó¯FaPR2\2F<f2H%ZW(K\pUd7>CfRd¥¡paC/HCk>ZC4>P4UU>\F¢§ P/C iAC9a U>>*(<MKWpU9KCZ>(9a*H_z¬v_AF97R%RHK(C\<#>HfÈPZC\_ >CH4<-/A>C7<MuFC>4<aUª®À¹u_M>F\2Fd*Fsa7>U9Ci_97<\<<<C}<Fn«­ZWM>ZP}>WRCU92kuÔfU-F%MK<FA(saC>4<CKMA->CK_<´R4<aF<AR(KfFfv®Á³unpi£Ò¾Í¢ZCF>>>UFRR-9>HZ7n>H\Z\»¤C(CA*CKAM_PH2nR>U(#(«Ë\C>H<HR>2PFdKZKKMu_MWRP9K27_Hixµ¯kKA79M<FUW><*W>R/RiÇ¥yP9R4ZnaH%A\U-A9F<PK77HCa·¸«²ZsFKW2P>M>a>HCKMR\RKC U24Z97*9F<aUÐ½}AKM>%P*%CCsZniÁ\KCfk/7K4Pf4F/P2PHWdC4KW7M7CM/z_2H}M}n¤³W>P>PUÚ½spU9/UC<74*PaP2Mid9dRWa ¶sszRa>CARPUU/M//WMsC4Mp¤Ãk}RACZ7k\<HnK7CF>CAU/W9#R>9AUu¼¢aKZZ<pPMF4<AfAH UPWªkMMM\asM7UUH>>P>RFF>/u}°°WAHFa-9Z\MCdFi_\R\/Cf7K49M>>9PM *UA4FZw¸RAKMCWP<74P_µxR/M%FPFRU>4C#2a#F97U%H44<Axp>kRZ/ifx²ÔwSWf2PZF942ÑÝ´pFW>7A/>Fu>-72<CZK_Cd¡9KPR9URUZZ>PPFM9K<Wf4ARzªU#RK2MA7knZHH>Hf%/M<M*A4W(>uªód>7/}<U(A_HR<dFMKUWHAFxd°¨(<F>RC_*WK922\-n/k_iÀ®­U<pUMx*ZPMCA*KF7 FFF>9RPCARKPC92\sRU_|i_A9\zUn_Rr¢±¶Ö¥iZ9\-PKFRMZC47%AzWFCFKiKM2¦¾ru><HAfÀÕ±®¦uRP/pW<WKW>HRakb¼zdWi\KF9K4Z_FRKR4C<Z¤¡s2d<\<2H2Zd7d\2PKUWU7U<Hs¯²³p(CH<49Ap//>2*P< K>P2R>-RHU 2%<K<<F9#W>9->KZ4%<H><t¦¼¸a\%WpxF7<PU>*C4Hk{§WK\d%MC<2\9ZdAMZA-F7(9K_ACR<7>9(<77*A_Apæµu}zrn¢ª ¼¥¡±ÂÐ\u>PAsMUKC/AHC>k\ZCKWK4x|µ¶Ô»P7>W·­Ñ¨iWR2C>AaK%FAFCM<\*Ø´MCk(Kd<%*>WC(A7ix¦{Ci%CK>>H(P9><297*H*WAfHAasfn(/-RK>AP(/WW9/-4FKWWdFHuuWU*C >HUR272H/29 UHCCUz/RrÇqfHfRAA7F/d--<KfzÙ fuMP-KC7>*ZCaA<FF4k4*FK<RC4>kFCMU//F_7WC74Wtáê¹Í²\wu©§p\UfKUdKFM9-A\H7\MUiW·¶¾¤µz¨·¹®nMURAAx4AZ9\iHMF99<ZµÀ¾|~W4pF>UsZ9##z>WU¡²®iKZ/a7sKZ*kP-WAWM9F7KRCsCF¦²º-(CH-HkCP4\7*>9#<F79UF%<7\Äif(>K>U/\KFMMK4UPPd97A9#K4FkzÄz_UH\P>fK(4K-MfÝaW<24M(\9<HFUF/CCPUA>KRA7M*PP%fsHWU_HK</PH/aÒâ³xnkn_PM_PdÓ¼FU79A7M>f FK>>\R£«p¯NÓoUnPd<F<<9RC<7_iRCH7##dRURxÉ®skFUFCA9_-U_lµ\%9Zi>RCHWRR/49HC99\xCKR7K\i¢Ãf\A>Z>FHR9FC7W2C>KM*MK<ÔpA_HZMKA\FMMPHdR<<4PKM4-\F_UPMkÜ¡°n HH7-U\9u´Ð¢fpkU9d9<79AP>-9ZZRW\KUp9R\K9KKKHsA<ZH42<*RACP>u££ÁjpuFFZdZC>U9U(Wö½xaCR<29C-#_7§À|ª PsW4RnË£Íf_a>F/H\CfF<W7-KMZAiA/U(M>Ax¼²¢zkd2Ud_fKfFpzµ¶PZp9<9K>>P7 RCUH>7499CC\<f4<P·¬fM_9\9(C*sPCUid7zMPHkZn¨W_UpUPA4a9/CU(2KK/\F4<2daFAZ%Zu½ÂªF7d9RRF<kÍ´¼_AF9WKHK<>Ca\#WCPdF(Hn/C>(pW*aKMW#<MKK4FK<P7A9ZWÍ°kC<fK9CMH%K7nkAFf\sXfH/dP2iW-ÇÐ£vkp9/PC>\F¿nuPHAaZUPA2PH\4RHf>9AFRMM>CWPÇmªWPZs>CF9\ÅÃxiC<PUFK%>PU7K#PH<R2A7HHi-7s>P¼ÀbZCFC_R>W>7-HCKFHCC>Mi_³|u7A#9F9CpF*>UaFaA7<A<7>a-Rp<<P\®Á¡9*WMxz¥HZ74-*W2_KPW__<AH<H2 2U*RWAPk7CARW>AWZ_PFHC9_K¥¥°dC>H2HR/K\F}2A%*KFMR³®«dA}afÂ ÉxW2ACFa9(CZz\><>H\U744<*W7FWWMK/M/nAdM9WK®®_Uf-PF}\¢±aK-dM/>4>d\/U#a-HK2U<\>M-2F(9Zq¦9M#_9<2_(-F>M-RK-C4/k¿\a_fWU(Z#K/7nKKF/H9-Fa#><nW#2ZdC_\u£¯i<Mz¼»_a7dH>zKPC>AH>H>9AMA>7\K>aR/RKW>H<*9AF9M/ZKR\ZZp³pd\*7_*<2Ua%>P47(PRFFk ¾y¸§£fnA-7KdAFC4UiaoudC/fP22MCFAZ-(K>f<FZAZU<-f2\-h{´®Z>H-d¢§×\WR-72<MZHU*A(97FHFfM/psPu>>FUai¢ oRW/4HHKWH*}M7ZCd27\Å´zC>CsAKK><7\W-ZFKH2-A}/P4-FPWf4W*fsÜx×¦nRFW9UMFW<-<29FaUCaffPA9>PRu(<iK(}KW<P2<W9H7M<uFdxa¢¾ºasF4f7ZP4UMHP>*<-RH/4__¶ÄÈ¸ÂxdPF7/aKU(KR29\CHWazp>WMPaWW>9HAZFa-K2C<WFH AZ>RUAU_HÅZHsaÃ©kFp4Mi4KF9UPkAR<KuUWZ(MRUW*P\7MAMR¬³H_72H7WCKfk9C>4AaK{MF9WAKf_*79U RC24RR7<ZAHA<PFiRUAaUAUp¶Ç¯L_k9H99CzRCU7%9C_2-7\/F9#CKHF<FaUA%>WP>WF79CU4UMPFK¼MKM4dKFZ9d<CFpWZ /RK9F 4_w«·ÁÇ¼\FK_F7FRp(F_>74-R7U4_»aK>H2P-W<\H2>97H7%K(FFC<>_/4Z>\-uºµk§¬M\a/CHC>Z<d>F<sF<M42ZAfK/24>P<_K>d®KCK_ZZRasKU*4MH77fiUMC4aKW/U922MHPFRf-C</K979A2f2>(/_WfÝÌÀfau%AAF#7_>(9_RAaAP9H<<CMFC<(HCMK/(Z*(Pp2F7<>MF-{aa>RA-FaWPACA>CA_U>MFW77FM7¼}¥_uKaK7KKC2/K_ <AA>CM#axzM2R2PPp9/CHMZFAAF/ACAKAn2A<RUU<KUf²ÕÃ¢¡}i7>>HPZ-99MHuPC_K_RUR>FKKA</>Up/C®¦{`dsd§zx~RKkÅg-CA7AZWF9KMP7WMa/WHU929\>A_A#a77H%22>U£§Z\C>\WAK>#RZMKU729HdA7\FP/CRUuPF>-WK7iHKM92>d_i%(>P_´U4WsK/4i9k2HUP2-C\*<RWW*KFU2p¯PxW9xZM>CP9HHH-W_2<FAF¢\U9C7Pa9/A2C774R/MPHFk77k\FM<U2kH_¹ÐÖ§lfAZ-2>2i\A</-A*4%KfF7AWZ9UPd>C2FP7HR©²sª¸¦vÃn££¥v¦aH\AUCF427P>>RWCA>K/ZCkRZARKFAHn<P<M</WfnµUK%<4(FPM(<2HaM<\P7ACn92iC/P(UWR9#M4\<fiRdCxC4fH*9¡x\H(aMUZ<KPdWZ9K7UR<W>*UAF\/<7xfWRWR2RW</27M\H7K<M\<f_e®¡W-dMaHFHKFAC*-ZFMZ<9a>PCK4fAs*z­çéµKHAZ9\PZF(x\9Z <-4W42<2aMFZA-MKZA\pÑu}kfndiukdfafz¡dAM7P/H>9>C7*\W>>CRfdCMKF>FUH<MddC42M49«sZP<a9ZP*<\<H4<277<WCC2>xFH9M<a_PU-UWMHHMa>CZ/9UU\¤¼APUA\9<_z/9H2#HH4*pP9PP7_Z>UadM7>7A9KW7faFFFUKC*UU__R\¤Zf\MF4<d9-9sZ9WCZKUMF%9*CP2*FCHZº¥³ÂzR\9UU2KPWZ%HHFKnWH\U>ZMUCP4C\(>UÌkWHAinz9fp\RRiWHHPWn¡ª7>C><Z_M<-KHPCK9F4ix/AUCW4>CaU2FFF-94KpÇK-FH%2PR4FP2ZFF\2<A<#H-CF\/MPdaKC9MZAkUAK4/4>Uu¨¨»<MC*PP9H97(/M*PpUR/F<_ndHZ>PH¡Z42KPFKF<CCR><_4HP>#*f2v¢dUAKHUR*F4R__RHKA7F7Z\FRRP-}nWÀ²U §ªipPK\iKPF794f>Kd/K2np<H-_Z4<F9MU22n«qkKK<<>\UPA2\a9PF7xaUx»ÇCF9<nF<ZM9</a7\Rf497Rf>9AR2AW%U/>%7>s}\\ 9<KAFCC>ps<4WAKP>*-72(HCPk-K9UM_\WRPP>CinWMo±°nW(C<27R4C7R/<7/>9UZZCfKRi<AUAHk¸Un4U>Ka<(F\C>2CCCZ4RH9APl¸n\F/W<HAPd/HFKUnaA-<WU<KMHKU<diAH»¨iuKCMM2FRa>C-W>-M<MC*H4WHRK2H-2Wi·i/a*pZ>4HUUFFR>u\Pii>p¸MCMf_7CFfC2a>FAP7K*/a>CaW#HA(Cp2CkfCU_¢fR<%x9U-92<Ri<-*a4C7R>7CMWWnR/MZfCffWWsZa¥}§ÄÅ}UU9<C7R4pRHC/4R%P7HA\MdC-x-2fµÖkK9A>s4_Z4WPCaC\>2CPRFdUÎZ%A77<uMMz(UH7<iUa274UZCAif_\n|¦pCFu<¥Ö«nfC\<CZKHHP-<Z\>HaCdRMki<<R<Wa »\K<4A7-<PC*xZM<2AkRHaM_ºf2H>HZAZH7i_(WF9dZ-<-U7/9KC/H9UF2Cd/s§f9/C7>>H7HFF<P<W77<FsF<KM- 2ZUkz}f_vÕ¦«¬¨ÕÜ¯i2/7Z><>M<C<CPd%\R7C4A\W/R2>MRAHZiRU(\>H(HHAHH9AKAFZ>iAHRÿ¤i<K/9Cu<RW AR(_7UHHUZU<H7U\uÎºs_PZaCnpR2R/9a#C_KHRUM9W7>PMCZURfCuzÁªn7PACFRK9MkPF_Z9UAa%aUA¥W2Z<CA(HiAPP/aH->pM>AC%2>KpMZ>>K(/KK_©µ\CK/AM#<W\\ZP9/<(f%<7F>PCPK<M_<{¡°¨ÁobadsWxdR|¨~PP\7K49*\-_F7RU_Kzp9aCP<KkC7*dµLd<P/A>a27A<FMH7RFAuzZHK-9krªU*d4U<4KA/<-kp*HA/%\PzK97-n¸f_>(k9HRF©±Èn_>#/Cn4-7PiFUMkHP7d4H_F4UU³»®K>/Z7\U(7(C4CMRMAC*aAUHku³p2_FH<aHP7 (M>W2*9_K7\C>\-4R-7WMM>/fÅo\M-R24-*pKC(2k4-C-*HPK(\P%P>R#WZat>u¯WA_MfisfP_<s­ª\K\7*>2i(HAK2KW99_F7CKF9MC(2dw}HAF4P2WR>4_Mp*%K\M_K<9RCf>uHd_W_<>/s <P/UA7(R(W7k>-r«n<><W\RK7<j§¼f4<sW4aPFCP\*PA<-%A\P4KdiµR/UAZ>FMA\>%C4MA9U9%\R\>24ud7MiH>>RRH>4%P4i9<ZMH#\HFWH7-FHCAKZ²RRZRF(--27<pFpAKUW-<zAW/i2kKP/Uiu<>aKA<>s9zC9H2P>Wf_²¨s7972P7<4<<22H/M4-FAkk9<KP_FcyzR/9 ZZM> 2FCHAWdF7(APAnKCiÁÐAFHC<-9A924PsP>KkW9-/sKÅZi9M/ZUfFPunzÅÙ >HF94\A9U<A*PW*W/dFfiz¿}_KnWAF(P7/<U2/HAAPAF/A/9-7W¡ª£ZFU<PR>K_FKH4RZ_iK2%R#9H>M9CC%i7C<yPC/9Z727AdU-CA4CURP4HC(/<KZAA*<i%WF/\APH2<H-U2>R2MRz¤¾~a<U4P4K7\\FWUKC>pM_d_Z_<CH_pziUf<a744 \APdAZZPCpUU7dF9C_s²WUsf2\f*9AC<7A7FCA2>27Hi®Æ}uiHPR<RAM-K#/K²»iRU7<ARM*AWMMUZK\_URRi­¨skM77R-FpRZK24RWWaWFZMH>F4U}«·iPA9R<kfAF<dAWKHWUdCd_K#-><7F9PRH/uuwuU<AMZM<UP\FFM< Ki>A>CAAF2KPC*>K7U2P47 <U7HKH\9C/K*MMRm¬n_4Z>aa<#KAnMFU><94>P>9ACMs«¬i*KMMWHFR7Ad\P#/RZ(UWFC_UyfHF%U#n4K>-H>7a74FH_kMy·fU7F(7(HAKKC99i³¼M<H<FZRsHU>Cp29>KPp£iHfi2FU/ZRM>/M7f47CC>AH499UHii·aHA_WR_<>R\-H\4fAZU>7Ks94\P2kMnaPkd¡f_9H-2U-d947F(F\ZpM*/FsRZP<KHU7HCFfa<z9p<4HK/CC4ZZCC_Rd°»dHC_4\>R\d<9UK42<_2>MU-9->i-94>_AR*PF\AC7FC><FKZ*\>dUµnW*_/UC-WA>9AWW#KC4f«¸ÜzKU>/A9/>_RMCna-PRFy²­±\<>2/FAPWF*4<kMKdz¼wUMf->9\C\PpR27F>Z-PF*\KA_HHAa2RàªuMRFkHR2xZ2aH/UC9<*>C>K>4<i(PPCMMU«zz2\>PR/AiUF7fFn92HU<Fi2<<9Z(KUH4PK<Hd4-R9M97R(HPR(#(MW°äuWW9<CFM>P>fA9RCC/RMF>Z\di³dp_7CRFR%HRMM9PfFd/f7_C ZZphÈqFp(47f<F_k\7a7ZP4/<n¾²xRu9CWRUK>AP7KMP4daau½«d9dZCFPC-KFf}Aax}¬Èd<H*K<M>>P%U#7>PH4W>ZARk>MCA7FU©ª¬uUdi-HAC_RA>%AKC2WFMPC-4>FPCd>>F½|z7F<fZ4R>->ACf9C7F/H-/AP(Z\/R>AfPH/FRa>99C/Z>pHPZ4kKR<ªk\\Pa-4HKU/FMCA2H<\MKi\«dW_ F4R#>-H<n9PR*AR4__RaF2f©naasU\*\}(A-CAP>>_a´ AU7>9aAPfK/2KP*_f9\>aR²Ó sxPWMuM/RKRÕ·Z¥a/F_KZ272R/RH7F2\<9A**C<KPdUF_k±URPMP\9><2>A72Z24ZR<<MfHF<\F4<Kax´o7k4<FCKA2>47ZK#HCM2<9-HF4fZF>F7F/7A7xCaRF-U(P%M4424K2<Udª¹­³uxWKWPMA*nK\/HUUFKRin}¤Á¶Ó¿iMfHM>P\AWK</<C4P4/k49fi¦Àk_>2C-ZFW<7_<HWfAPÉWa<K4Z>-HPC-9/KM<<->9>4PÜÓxfiPZkinu¥|ÎKPFMUniKFKRp9PMKM2PPRCAWCM9f>2WF<¡µ¥C\P9AC4PW<kUW><9WFCA<WnP2F_PfnË¢k4WCHRHKKAUWFFFA2dAACK_U*74Pd\U7\7>9P2<F<%C(W>n49W\*fv»¢_FA4(ZZi/WU2H7>ss¹¹ÇtfWdÃ®\aU9WF*P-/Zf22>P*-nR2PZ¢¢ÙÀun_9sA/M<#H2HU_ ÛÄffK49F7Z_9aMF-->H>FH%P>\9\ÅÆgndz¨§¢®iHMCH9C<(Aa*(iACF/>RC4472<>PF>9UÇÀÑCxZ*aH_F(#\A7nP\R272CK*U**-Zpj³ä\piWZW2C/--Z4KHRMFi/C<HCKMPHRKZPP297<<W/9KAA7_9CK<Z>Cs}y¨UZRC7Rn>->-si£¦i°auRfkÇ«ZWUZ*9<4dMM>uK*/ZW4Rf¤±Ï´ÆÜ§vz|PPnUUMaR}­a>HKdM-KC92-CPAP>>WA4z9KsAAZiÖ§¾Á¢§}°v«¹¥wiaZ4-ZH2-iAsZ(}>R2<HUA%A7FAA9CfRi­íá}udaZ9R- W#PMUMRaCfHM-9a©¥à´¾¿£ªuMUK>9U*_C4-*F>i/CK/WHiMC49*URWK\F9#<AU(PHAn#K/>}9CHd¦/<R*9*\Wn¢®fd_Z7>2_o¨ÙÈn9K<4H-/RPR-ZFZ7W_­½¥uppÇÄ¨¨­pCPC<<_Ðn>-AMFi2*F<WK4_HWHC2kF>PMZ7WFf¾Ô­}¨YczZk³xfz_Wk%aM-FH/>/742CK79aFUPAMK/F*>9W{Ä·À²¥zaafKAiPCf9C9C9nf7}cÍÉµn}o¦Áµ KnZ*4*iHMAKM7>7FAHR<FF4\Z99H72dHK>//>M9MUKW>-2KWpa³°y\iW<\Zfpn°zi2HCU7%-UZ¥µ°knH_U<aF*MFKR<H}¯dZW\pP¬v¯»oZZ_<x¢«PaCFxMP*F*-d F/(49<<M*k#RA2CKa­MvkARZaZ¤·i}RaH#C/7CaAF\_HZM>29aKWM(AUA4W¢´zAdf¬w¦¦KkskaZMCiHdÃ±Änun<Mz_µµÇoUHFfCfKA>f9F<FMPH*9FKH<KKC>/>9WW>-ZKH>U49CW9>#/Uap¼¾uaZs¨±ÞakZU>*<>Z_<H-\P¢°¡~H7f9PA4d_Uf¬µ¦xaf%PW_dAMa||¥ÁxÄÐnWuPM*/A\RMPRKKHHiH2/R(4*7KM(A*Z£¨¾adPW9fCkWp_Z\RCW_pKPCCM_4(AkC4W2(FU7(UHZÉªxR-_RUfRxijgÃ½ã¼soxid>Aif¥fKUK94>4Kts¢Ý³®sdaZ\\><kfA# nCFP<F*M-PHC/P>F%CUHi\FHKHKZ7272Wkx¾{©ÇÝo­dzMF9#RdF/79MHHARP´× xP4A>9PF\¡Ê¥¹nPMH\AZ<WZMHi_¦¤´¹F}\>AW>R4#>A*WMHC>U4<4F->P>KZMFMW¨x47f9H_MkCKixµÏkkU-A797/AA49_K2_<2ZCaF9M99>_ÎÊW>M9fAkA>RARC_U´É{ÁsÇÄ®K_>\9/PUdH9M9\¦±¦udPf4_FCK<%4>22HMHA724KA>7PH4p-aZU-K-M%W2\CC Ü·Ï«£U9UiPR7PPFpP<KHpF4CMKHt·ªzs\MF fnÜÂ«zkM9/_W7A2922F<RKKiúÓ¬P4CCZs>ZF/KA77W/uKPK9F7KA%PCxR22U®w¨xRKC/A U%zUWpnÍ³¯M-9UCu_UPa/94fPdM-9PA \(7%P_¦á¯\FW27UA2M/u<<PRKPRxueÃ¡¡°£ÊW4HA(i<RW9>a<-PUWpd¹´dqnfPMU4P#4}9/2<WP>_WUACP*>KZdfz>*-kUC4/MZHMßÊ ÀaRZFMW/*>*H H-4M7H<>2/FUA}×±µynRxÁ}aZ2*%<UAC-7dP44F7aUkKÍË¹fHA4>KddUR>FH7F9>47HFM*AF9piaH7>H\\}Z/ FHWA(F-7fycH__WW927PUUZ7C2\PP*MC27*>°¥(AAMUC/7< >K(a\Z>_>4ndZ\p}<\KUUkH-AA>P9\H/4Z>M7\wt »½vFsZp2<2A<n9-KWMWa<*MCK>KMUHF2*asP/%7AdK¦¦RU_R\MR/7AMZUKAA<FR-A#a%UApÏ³µ ÊiCfksWR#CH_KCAHUdUF9P\n¸aFf4F((99>C9WCK<%/<H7K2W9#4M*K>\pWM\_K>F7RK7\<Ws}iM>HPZMHCWZ<2Z2CM#iP>>-%9}Ô¨_A_(A\7iiUWM7272K47<FC4%akUxyµ¤_<RdZ4<7A(72<iH<CUH7KRWuÎÇg_CFpPkC9P9/a<C7-KnH<7aCM\}4HKaR/<aCPzUM<K\29/fAaH9MdM-KpKH4RM*<9AHR>u¿ÞÆÁ£ix_>7%AP>>R_9Fi4H<*AK4iHKf¢dHA\C2(A/_KAk4-2P/C9CHaA\A_Kdasp|kKW7WP(HHMRs_a>PCHK<7M/_C/_*>7KK*7(P°Ö}zA*ZK>HUf-/H7H/C>AAk-\FHZ_7{Æ_<>R4M2Ks \K9_>%72WRMzPHH7iaz¨s\k\9F<UK#9H/FC2CC979>C9ZM_2PRUF2aZnxZ<pP( -FPR*KZA9<(9>A>-fFC->4/>K\z¸Ï¥pM2A>UMUkC7HWC/RACK2K(7M9PRtk9%C*FPMi>HZ2AUu#9C*7FCFWM_P\MHFs¥Û½xnkKn4\U/UR¦¤¯_-WRHn>C9CC_*><AMRf\7><Ù®>KH9Z92AP-Cd>kFF4F</UU92C<PK_M¹³f9R>HA}>>P<ifAMA>M-C4HMFip7aPRssuWc°P>9\K%(<7/<49H>(>ZM2<PU2WUW-PUUÂMCKf>F9AW*(>Z>pd9<2FAMMdH9a/R7>9k¦ a}FU2i2H2><F9KU9CHC/MFM4-<Cddy¡_sA*R2UMKfUFHaM-2A>A2Wa/CW9aKU¯££ÁÂwPpCH2Z«¬¥kZ/4R4>WCWWPAFFWCMUPpPFM«ËKWM<>*A<>iAUCM9C4CPA>*KM-a<kxap\4*FCMa7FP4-<72MMaK4/29*<fC\PfPW9ÖÄ¯9iC2KdM9u%KF%WinHW4K7FF >K2nHHR¤~fFFW#H>FC%4CF4>KCF2-9FUM>RnPMAURRRs·ÏfF#A99pCkH>-HU>RF*H>7*P<A<\>#¡z\<UF<HC(RkPC%RM42\\<F>-i/7H>¥¥©~u¾{uªx}CPK|¸}M9KZZ\P(9\UWCZK-MaRHd|Ì¬WC_-ZHH4<>RC4H<KaK#fK9URfW99H\q¤p\>F*(MA-kMMA7KAWnp>72UPf<RWU9A\kWuiUWd©<KZ<CUaf*CRAkZ4-<i\2H/ARH/A7Pp®¶Mu>-d9n%ikd%ZPP7U*Z9<a9AC9\79>K/AM¹PsCRAHZU#2>ZKUC>H9-7MZFA_AAziaÖ<2RFCU7<R--P(M7fWPZPRW<CPFxp¬¸ia®¸kdzWs{¹¬pnxAP\-FMCd9HZ74iH7 H>pÞ fFRA/UAR7CZU\2*FWWWA><HZ<AHK7a\´P/M*<C<R_F\_-M497HF<#AK>>W9ARKpC7WPFURnnZUK_/aRKC<9R>/fZR*FHFRn9WHFZ>WkªupMU<WH7zAUA99F2AKPK>K-H44M4FaUK>7s±¡U4*AW(_K<W<ZPA((PM*WCWK7pWpC\4Ë\Pd-F4A\>Z<W< PC47k%Z42iAhÒÀo«_Maue}o ã´Ý·ad­lUuM>F>HW2FKCfdH-/KCu¹Á±ii<A9AH2>AMM>Wa4P#WfU_C2A<HZq¾£U<PM/4WfZ>4< CRPRP/4Z\/7CA9<44P4AKCHA>Ak7AHZd4Hf_KW>(k>2#uRkK(WWkWdpAM_ZM<ZCd2U_W9%*kW>4dfkWCUW(PMHydAK7/MP2AC>FAKRPM7uMU\\2AsHK7K´fA_R7AZ(*R\9RMZFK<<HRPUhË­ÎkUK9/sUW9UFa]v¦«¬Äx sZHFFH#kU9FH//<s*2K¶}<#P*M 7(HZ#nnCR(M>Kui9ACAHi9<i<n£2%UU*74\FFiH>2a(>7<HaZ>FF<CUC<P9Rfid}Pp7Z 7A/H2/> H9UU_MM_s(>>Aa4Z#\RH9_9CUMAP9a RP9UUapPCP(%dF\R-F#F<n>AH*/U(aHFWU*Hd-\9RUU<%uW_FA_C~ÂÃlUaUnMFP7H>k*2_2kfMx%Pny¡Î\i#M9\A4>iiRU¦x ·¢¨\R\uu9M\H(>sA*WK\p½¨lsH9ARCRA-%C<4dKZA*UU<MKKMR>F#F/R­ºZKFZ<fCHACR_KHP#7R9UZ/2_M>C-<aUC>>F>p<PfZ4kMCCP<R/HU_/p-nAA9FPa2CCZK}oÀR>F9MZA_K2H\#AA%PK9Z/4K9aP*iZKdKi\daPA\7/>fCC7AKkR_CWa4_MdF\PddA<d#>¡ÊWa<R>C\9_AH-Ck%\FFUR|¯>K4PdHPi9kP-K /2d{N¯Ò»¿ÛËyªzsiaZs\PU\HZg¸ZxC<ad*H92 7K7FHP//7FM>K/MA4#-R2ZMUniK9iFPAH>22->><FW %k9AA<uFf(<x7dFk\uZunZMZdfCM<RMU<4HK27aFCF9iH_PP_Raz¸_ZA/>FC>P9K2fRu99%ZP<K2KA9P742<CZZk>K><aUk9ZFW*W>fR2U4K7CAFH9>n/7Un¡¬CCKU7-#>akZRMPZ>/C«ÂÇ7AKF*4MC_>*-Z(7CMMdUii®ÂÆ¯¾¦w¬¯¨¡fRpxsi¿ d>> iF>HZU79-M-RWKZ#F2HC9>dHH7MAK9nWP>_KHfFP9W<a<PCA7K_Wd#9<FP-4/*P_\RMf->F2M-WKRpM>ZFFPW><FsWZC</*C>_o_HC\au<W<M<PkKPF7*FUAaZKWU/CR/FM94CW»xaWZM2<C(AM7K9RAFsU#U9\AP49#P-9PiÃÔnux#H9<CHk-H<Un9Px£z9H>A4APaFMp*A-4>RC9PMaado°kZm_q¼¯r¬É°½ÕfMC*7>C->KAK(Wa2>Z/PPHxU2n4P9/AMA9PscRFCW4>sC< 7_u9/aA\K7<AK4U-pU</UFKFMAHF\_\2MKkH_C-U_d>-Cf/9R(M77P4-/9M\KA<aKFRZK/Z/2UR9A2\7FCRU2A47UKn7z|KakA7W7apxC2MRAz\iM\aKA7RK2UKPPz³nnaP4WC>P\K7z¢¿uF7/P7KAF%R(9K/7*Aa9ZH-Fd½¯MMFkzUHp}uaq¸¼ë¬u9/CAi-\a7_*ZM(RaUF49U4<2<MUCfMH<RCu§uiAFuCF99f\9\C<7*#_H-7/F*<74(C/<7Z7>CdaHkxMRWKACi2PPP>FU-9_MsWxA<>MRt½zAM4\7(4RUH2\>HMzH4C<RHRPC>W<CMZM>K¨fPC>(9nCF4A2d><aMH>\<-2%9C%HMUAA4åÆÓ«ippnKR_F|³º¸zkWWK>ZH-FCM 4iHak*>Z-CaAU(iÇr WKaKznUaR9URCCafµ(K-%9df_*9>W9Mi<FFZ4R27UZH_4/<Wd*MU}µz#s#4PZHAFU-C4*UF-AH<P<2nUKM9AUHC>i<_KWix©¢©¹nsp_}*9p_\_FP-RZA\9>A_M*>Z2 f2_*F4/kZAaWz<k><F\F(<HCFaPWÂ9CC>C7WF7HU(*C2>AM9<<>9KaA_9#97ZfR¤¢Åtu³yis¸«ÌU4<A<K99Kp<F/FAFF_9AW_4UFCip¹R\F%MWZP/CHC4KA9r¨RF\P\AF*-7Cd-ZW2CZ<uKPf<HC>*>9/AMfHi°u<#C(\dW\>\92KC<M/A<AM7A>-->a>U>KCsZH_WU¡Ä½¥Û±zµxudZydZFWk<i»¼¯pd<UM-W9K7Zs2(pU9%<H4ifHFCfRAa/W<>kZc¼gRAMA_Z7%F_C\/<xMCP%Wi>4%<2dZ>\7H¥PUPikn¥Å¤¬µFxHK49MfF\R%W>/MPC*FACk_>AdM-9¡WW<9H\<AU2k>H-FU(KKkz 24R/RHA<%aM2K9*2A-WnAW>M4-KdPF-FËzW/>/aH_AdAUFCA#FFA7AF-UK(K2>C#R_ZH>WFk9aFad¸­}¬«±mz}¢¤Û´ûÒos_a}99A>\H2K%4FF*<AWAk99\-K2_CnK¢²Üì}f_AUCUkHa>2P4(PAH>H}C42/_PFK\§¨¬UC/#7A4APnÔÚÃ¢is7Ud>ZHF%H 9< >W*f>7H_7M9*4dU}Äfa(_*(Ri/2U-UK>4*FZ}ÝPF-(/*<A7R2HHKCAF<9UZ<F>Cn4#7FH>Caid_RP-9<M>_F2<F22CdC-iFR*(MFA>4A9pZW_aPR2KWfM\iZWnxptoÌzÆµ§®öº®y¶gW\ AA*/WA9\i7A2kPRH/A<7/HHdl¬¢¡t_/}<RMCf7F(-PZMC>M4A7H4Mf>-_«½¯p_kHPH4C2iZ7H_Æi}2FCA2\4Z>F2CW><%*9Kn7>-P MKKK·§n\/pMC92PHPMA7<*HAMKAvsKPa(9FaZAMW94\-C>F4A7RZa<faK a_KPÍM%2n%F2/H>-972R*2MC/4dKf PZF*K-AW%Ux\pfiM4A<-/i*kFWi_idP_UZui}t°|_}µ°ÂffdKKC>KH>_AKHCU7K\F2<(>_¥Æq|¿®qkWkU*HKAFM99Z4RfP<UHF_2RU\Æ¸zW>F2K>-_(U2f/PR¦i<7FHCKFCWP->KRM2K4KUKU/P799M\fUa/Z<2\FFPA<W>KF-H2aHyÂ pHCPkWCp<A\(Z72-f<7iURFp4>KnCC>xµkkWK_dA7FP/*M/F-KzU7/FC>_MR>WR7/P_PUKPu-W\AHRf>U>CWC_7A7RW>UA\MFM°³pC-Wd§¸ÛnfU>PFCAkKUF*C<CKA9HspyÌ±«xfkWÞºZA4FF*/7>R/9<ZKM*MARMZ®dndW9/UAZkU<-4C%Ph°}nn2<R9KARi-M(KCAR\>AW49WPFACC}°k4FH\KRM2(d<9R\2/H_(P\ §kAFU<RKF>A/*KA97H7H/7M_AZCU_\(>Zn¡vM7dZ-<<uRAdF_>FK4U#9HfFKs*K-99R-PAU\\PWiHPZWFdiC>R*KK\M-- CMPZM>xWCH7aAf©¹ª  mdWR2CPpM<pU>4*<FU×Ø²URa/<H²ã®sUi7CFH_PZAPaFkMAHH2}t¹¬_7FA7MU_xHFHRK*4n®z sMP2P/-74AUPU*R<AFCP(u>d47M_K>P7H9A*<x<4AKUPCWHA<aË2pC2Uf\M(FM#u<_R9>P4<\MZRxZzqá³z\FA\W/K2/PZ7Z%AZ4F2*><7C2HURAxPM%_Ki\AniP4Z9>RPf2Cd-M\\H<4/9_P4K_CM4<CMxMW¢§¾³~dUd>2HF\U><<Fz\{Ø®¤p<A49M\A\Õ®UCRfa<\PHMsPZHUFCWpª¬dPUR C\R9CHPda24HUH_R>AR9UC9CkW/C_9W>H-AKAFFF<CÃsF_7ZMCF>WFnCFMA-AFF#-#H´Á¢URF>CAA/F>/dfP*zdUUK2Mkp_z}Ú¦ÅC>FaZMdi(7-HM2_M>2WF#nPRHxa<92C4W<9aAn9Zf4<9_#HRRU_HPKF*9Z<KUHApn>9%M7Ra9AdKW¯ £Ø\nM-AUR/aZ©­ÊsWAF\CR<Hd-kpzÌ«¶Z_U/CMkWWFAPM2/9u¼°¬m2 >K97F4<MK7>_AU-H(w½fP2Az<akFP>}RnK_R<2KH_49U>PM³ºwH*Hd/C(->W9_KR9M7RFfUKfM¢Ük2/FAF KdW/-RzHCRz\u¥Ç±pZA-<2>WC-nKCAFC2*PM>2 i9MW4f}R4<HiU2HUKZC>KF2K%</>9>RA>HHW<Kf<_<P«¥aHWkM>U-99>9puUv¾Û­ ¬fM>Z\2Rs´³sUH_UFM\/K_/MZ¥´ªp\F2>HfP(9K7MMzç£K9794Z477KMa><MKCfAC§7 R4a*CZ4Min>77R-\7iCP92PHipu9R(C><i9* >2P>MR_ZFKPKfCKÒµn\/__PiAakfAiyavk··§a^~szÜ£®dFCKMA>U/-H2\HKHC<2M7>A7KRF9-A%ZFU-KR\x>P /-K>C9F7i4k9/p7\9C_AaiiufZZA2*W44AP>_H\p¶µR^Û×«PC2KH<(#ZFH<4(Hsa\£ÊddC9FMuC_A7MAPWUF92_\_M24MRkP9#PnªuK/WWA->/ZAp/nCA-F%%}a<<kRd}KKKFH<F4(>K>/%-RW#\dWZHM%Rp¶HC<_kramÑÐ­´¹n®xuUdpW_-U_~sdu #/<K>7ARC2><-7%9sH%-FM*>/U>KWM>Hf-AC%77i(H7<4>><RKCCR\UK|ud/4-%9<URK<>MHdC>_i¡ÃÅ¶µ¯¡ºn/dUU/H_HffFiA/aMW2kU°dd/CZ*CCPKi¬OWKKWMkF>C*ZF<KHMZC/7CF 99U7i*CMH%\z>C*d_UHPCW<a¢¯MMU9Z<Zf*(dM>\C(9*nkC9U7H9Uq²rausxo¶ÎÈW\kZ_AM7Mn>%Pf2p£¢hR*<f%%(_WKUZH<4F(A<\MPd#7PZA_HCCP}Msf2<k-(WMi4-Z2RAFKM2aFKnHds7(U>u<HFn7_AR 2H(WPzxp±º°¹£ä~\F<>UWFF9a4UM7*P%\FifAMuÌÛ§HUWfpF_£¦pnFAUAHC*_M9ZK/RCdCPZ*HHUf°M_M<%P9Pz<M</KRA/<U7C7Mix¢R_-HPW*F_PA\7P44K>4WMR9/RM7P\º½¡¬ ¸}nUi>UsK<7UCMFP>7P/\U«xkR<P77A>MH7R>-FW7W<>MHMAZ<AAiCH\sAC >UMWW/aMHU>R<4CFPPRU>Kf§2_2fKU4K7MU79W_a<U>RRa_¦Ò©U<7%a-R/-RA>F977-WAF#9KUpd¦¡d_dMZ »pKA\FPM<%uZP9F_M<F42ZUK2*k¥_C4sFU9ZZ47*W/F7ACi7\CF\FÁK<2UCfR7d<(a27a7H2PAHHPZ<>\Hx£Î¸p}fZsW4Ud>fHPW7CZF7ACU22WAHP%}ÊK>U\>UFFZ*KA2iH<94>\R>FMRFCRkPidsAFAAM7ZFPMU797*>UFH9CMHKnWHi7MM%ia7PkR\CMKUWKW_K4P¡Rd2K4->ZPp>\F<P<P7C*RU9KFPaH®âk}¨Ðw}H<MK7K>>W4fK>>/Z>aHFW<7P>Mk}M47RW/naW7UxAPKPiCWRM/9¦yUndH<AMM4#*7R9RHFHFA*C\_UCF4as­xaPffF_A-\%2Z7RF%\KKH KA>UPM9U*/p¬¦akP4<(9UKK_<%ZC29WPRU7%(M4FFAMM]¦ÞpRi>9RWaCM \9--7AZF>Z#FFk¸WWRKP>RAUaAPAUW<MR>%<ZfKAF_ldW_4>4(CRaRKHA<HA>47FMR9 PpFFfs¨¯C%\-MR277H(9></FFM\aFW_9PP7PUsÂHKdi<MC(M4CKZ7ZMA M2H%dz£pKF/\Md*W<CF%PFM\CH_CfC4 A-2HWF WMZKCC<x49\PCPZ7>CU4AAMFHC4W_WCu³ÏXnF/UMFFWM*KP_Ka>n\PZ>iHWiU\±Ú>HRFAU>2F-u*Z_C9PK<kUUAiZ·R4K7A(H-PUW9<\AHP2A7<-nK_7-ZP>4*7P\F\RAp#}7<Z9/2_WP<ZH¤¼¼IfZFF>2MCK_4%PMHC><HFK<<i\Mf9¨Ú¸<F/2A7\MCCf<\Zx<CUCU%HpUK2__<9WACK-4#fkZ(PCR_FAKA>f©´ZU</>a/W7-*/A /UiCKCHA>WF7/RCddf4M\®ÍM7fC7\P*HACWCHHsunp»¿xßÁss\7CFU972K2_KdP2a>9HAA9 Az­KRR9Au7P/kAW4(ZU-HK-\f99CaH%x%97A>C/x*A>C-%*HAk/<P4ZWCUA¥¦n>H7A7799R<9H4F4H9W_H2Kn <ZKH_M´dnKM_< A2P<a/_d2ZA>#dMfMFMUM2F*2MFH7M*#<U\Z(42<P/i¹§H\H7UM>RCP<C/CMFK\F799MA4K9></<9(PFfÆ´sF%9AMd>aH~x¬rÔ\sYs/>A47WHKK>7ARK(<kCK9d>Fu4%Rxa®idC*9A>M7//Z2F*9\P<PC*>AApµiZ7H7>xii\f7PKM\u2UiCPR%KR7d>K<HuixA_<K\ai>9C\uFK47>4%C#><9KPAPZHAnj³}>9A/2U/xP_U-Hi7kHZM(\°uZHkPFR*<(Ka2FW799H\#adFM7s#A_k~µrWpAFUHk#FRn- 9>n97/RAP(Z(\KF2dPFR*fp¥¸i§H>Zz\¦´|fØUdk_9_PCZFP\uPHFFUiZFA9P9C%M9K>KHU>W4K~±¥7KHd\iWFM<K<CPC97PiZU/*peaFA>H></7UP9*<A%M>anHZF/AU/-%KRRkp¤zWM>9KR2(/<M9-M>PH<4FR_uUKA>Rd94in·ZPn2>2HMiCA#C/29#_/AKW(PCFHCUpH29HMFA2FFHFnM7_2_CK_rzHP9(AiP ZKP*2H4UCxK%CHanKU77*p>M-K2dµÉa~¨q|uzsUCM9iPP7RWFHK<RUA9AKAHf9U(A7</9_MK\(ACRs¥P\29/M/MK>U>PFK2RK/PA<MF{w<zH\Z<A/4x<>d9(>997RMMd2A7*/WRKM9KHCdF(UMZHR49RFC->UZMKk>(>P(saiº <2MK2\M2<</aHdKU<FfxZ<K</(\CkHU7<-FRKi>>M-CU >92ZfÖ¯pnPK-%AFFHd<\fC_HW(<d<ZC<UFAR79<-PW<£Î®vÉ¸Ïunu\(ddM\K%a>F\-MWF9KAAH4Z\CW#AAPM*M*-WRC<A97U7K_²p\CRWKUFA>A_KACP(RnA7RkFifHWMUM\29<WUZR2>PZHFKC99-HHZK/Ai>>WF\i<<KF<RK7k>CFd7>PF%RA4K#H%H¸xF4HAAUAUK<FW2PfK_n¡w>zFR4KUWU4\U((<K\sKCPZ>4FKM9-ZpÞoR__d2C7>d_Zp9>U47K4PHF2kFWH(A>9\*/C7a4W_¤»uRiFZK_fd<K\<ZUa7<UFpF<4KHUMWC2K9<_R>7U7//7nFRAdP<kH\­UUMWRHPHRF794_PH(4AU7(K9\½}\PRHF<<H7RWAPFA9C2A9KAZf9sFP>C>Ziwuu24R>F2<K%fC*>C_P>MKk>ZAH#A<2UH ¶PA9/ACf>9CA9UZFiAkÉ_7MFH<MM*<KA99*\724PW7AU>pMPdH2HMHWZR9WCAAz>Z_Kd<\kFWAK\>_Z<APF*UKWs£P-P<UK>4MRF\9WA-%<9R<\dW-PPAM2R4>nPA<2>#-FMPR<F9C2CPfkH-HWddC\dMRPA4CZRCa-d\97pln%PHda(F-P%(PM>7P/22FZCAKP-%9UHZ\WkA%4*CH9Ca9CRP<2A>%*74FiHMa P2>MWF|WWKZ2H<99CK9-CU<KM¦°®\MK>uRaiK(4<\KR#kP2fC%AWAPF\s©²\AsHWW>HUA2%aRAMAK2U9<P/9M-CA7AH7P->A9U\ªpa>KMC#\/<PP*PK#H<<P#CCM\*PW7P/CZZHC\*<7#HP>*(C4(*dU>\uµkW2K-PHHA/PFF72>K4ZAC#F-MRn»uRF-CU9Z-2KfAiMaHU>d%>UHHAKW7CW4Rxl\WP>FK47ikRfKZUF\7P>\%-\Fd_-_2<7W¯´\K<C4<*77-*29CM9Fx¡¨dA C4M W((fR /7nK/WCU\CZMPUR*RM¥RHM>/>-4H*KPA*_>(HA2C-\iMMRM_p//A-(A4sdªØ_Z/C*< dR9f/WZK<7Hn#9P<HWRan2H#7WW}9#RAsiH7\HK<H2RK9§lZPkFP>CF(FR_P>UM%faKP2} U¯HRZ>>/>K9PC>W-4CH4CZRi#RFU<#9M__oÂ®Öu_Z<P<H9--HC(A<7HkH>H-s7K29->H9WÜiajPM<C<a9<<<<\n¶ZkCMP7%MHWCRHMF7R>U4FRFPRW9#kp}´_i74U>\W>-7/99 U</u<_MACMM <Ma/KKk2KHCx#M<\M%Z>\ARiH<>kU<C7WiPPF<\AAf#%(C\C99ZRC4/A 7*WHFHPZaM Z7n\fF>/>PxM9RKUH/7a2/F*Av¶UHCaHCW<\ARP9P\C9-9*AR>4R\Pa}«×ÈØº¢HWF2PRs7A/-\F<Wna97PUMWp/RPHRAÇ¯××¯¸qknsnzRA_ZM¤>i>iAfP\%29M97F/MA}AKA/a(U<ARu·<CK#WKR>pA9MHAHM7ARHPH>ZKH2K4KPKA>-fHC<_¥F<29<>27F29AkMCM 9(4M%2dnPFH7HCP<CWZ9UpuM%9H(kKU<F9>W/AHKk-2_2>RMP>2C%>WC9dKsF{A>K*Z_UACM-#UMsd>K7R2APsPC7U9¥Ìxi\Zqjpf\%4-P>2AK47dkW/HP*7*FHP9RPÊ°¦|d~´²°¨tÀ¨ufRzMz½­nf*PHnK9ACP79\HFAUf/FU<AiMfk79u¿vxxdP7WA7CF>fCC9FKAZfa9MuCZ9aMM_HC/2><u>F·AHCUK2HKA\a<K<-_W(CHaA7AFUM<CfHHCMR(aC_PU9U2KM7CH<R<HRlq}\ZKFK9iHPKCKM<P<AFH<_9s>¸CAZH>>C/*RPARC(f\#4K(RaZ K4\7j¡n_ai*W}w´¤F9HH2n4<CaF<KK/f2 Z4_P7¬ª¯s\A_n}¿Ð´ Ó4>CZM<WdRPaHK9>(Zka\_HKZ7PP9iWi§ºZ2<9H_f</dRWZM47 UH<>WdHA2</K<A<AAFH(\(aÁaF\</}/<<_7A*CKCHK*WMFH(AZ4HC#zWA-#7/ZAP(>A>CF2FK7<UpnpzyK*i>>94<><K2sdCCFAFCH>Uuv¢\k99>U9\aaWZ>>-/%RH2FKMaZi°ÎK94H-2>_»yzH\9RCRu-<aF>fH>f7RUUÁ¹£PFAK\UKMCWiHÊ¹Â¥Ô¾4UZ_K2C(<2M<K-2/H>RH>\C\MzR·º£_MMPC79(PCCA\HP#CZH2Cf><7K/A\FP-aRF_2PZf·C_2CPPzP<H44<-AAWFHRF2UMMA7CPRF>C</AaFHAU_i*F2ZA\4aukw«º\FdF>CKKRM#*7KzKCCi<_u¼Åê¯aKUUn/_ZCP%KMMAK<ACPZ9an¯ÌP*ifH/>7WM©¡©CC_R>_>RK-CF4U<M-RdºÖ\W>A7RF%a2%UFai_pipfC_axHikMCWHnid\}\n}d¢jos¥£Ê´k7x7RxW>\/ZZM9A2dA7MC4f<CKRH92<\R#F4>H~(C>P_RKM<PM7K9MRM\<C>F-77Z**/Rf*C<H9M/9MFHiFRPa±r·~°ãÁKUdRCAHF</CA<H>7FK¬Ê­¯¬ps\dURdpP>aMFFK<pCAfA\£ÐÍnAf<>F#9_AP9<Î®nikH>Ff-4AFC2_dds¸ºuRPdFAKu9M2HMM4CaFMF¶Ú ²Wsnaln\i{¯«qm¥§¦®n¬¨M<ACAaP77FK4M>KZ\fWUCA/%WaKMH9MUM74iaFkM2CH(9R>W472/F4C>*WC42iPUC\*<49FAK<n/9KWPf}­`´¸ª~zyÐÄ«>PKPKaPC\KHRH_pÇs7kÌÈKWs<<7A9(CK\KP7}MZn²Ýkz<F9/H><k*MFA >W©©ÆAM**aMK/ddMis²zP<A9<<KA/99#R\f72F4-7fzp¢ÃÍ¶¥zÂ®ª¦¦xx|kp}sU>pÉ«fR7FC9R%U4\PF4WCWC>nHWMCFRHAM9RUAH<RuÚi-*99U(>UW>4FM>2P-\UnCKKHM9A<\\K9#fMKFfW  ¸x·q¢nisPU\dn»¬kPP9d4H>PdHHu¥ª¶¥uZ_F7adm´(\C_7<_<7\Fd#kk_²uR*CFPAAd92P2K4MZo¤¬¡_iA%RMH9/MR¯}MZ>>#W2A\%F>_fH<RHff_UCR4sÔªªilsknopa\W9_dkR_C>\F7i¬ºa/p<HndHC7K/WCAHA*RZKMFkC2UW/KHp9Udd¬ÄZn-MP>(K7KK29->_2aU9-Pz2W\C\F\nRndwm ­´ ©¢~n_UZPH7UCKF_}Wføº__HdM%>K9_gÀCH(9-7/FnxªÀ×ZCkM9<R27Rud¡·ynPK9\4>_HF4_C7F<KaPdp¼»kRP>9<fMu§¦R4_H>nAK-MPd2MACW4CfFUHMCA~ºpu_CxxxCRs>_R>HMR>><AK-/Z4(%ApªÍZ>iaK2FRaFA9R*P<W/<UHFUCk9_nCZip{gµªfFAiWUUA2%uCM>9\\}x<>i772M>KRKd-H*©±¶¤£¬d_P<Af*<H>94MCdCAKf´±ºkM><na»¶pnRMU-RFM%RP>k£´Âki_WRF/H(s«Ã¤~\xW9RWHH4K%HM4AM>-%R-UKa»®_4(R2¿Í½vi9WsF//PAAW*KuC<nA7-_2<>-W>\R¡k_AZR>Z CHA>ai7-FafHA-APiM/FMP}kÆd\W#2AFRA<WA*A\_d4C>Zasspds¶·¾ Ìn4ZFKKFd<2(ZU PKPFF4_42HCM<H9UA/C<Hn~Hz_k\F7_4aZUMFHCC9U92M4M³Ú±¬}n«·×ZdKF>M#P>dW7K%dZi­§sRP/aAf d_9 K\%H ZK2A\/#W2H*pA47\\Uuk¥µaRn¥Ã9F/\da27>7fA*>KRHF9RAZA#K74Ap©vUkiz_97# /F<2RKM2K>4*24M\KMH_Ui©Z#M2*/U*FzCW7AnWU®w¶®µ·w©À½Z4HKUP24ACZ4AA<R_U<-Z9-9A/CC>HPFMUKvx9ZAW7F7p2ZK4R\ZKPR/f9a_FUKMR·¯·ª¨Ï¥i_WP9M<A9*99K%H>-2>AsjÃ¦W4>f|¤±_M7PP*kM9 H9CzuF<>>nRFCA94UP~ÄÊ¢w§®¥zMK9du4Pdka\HKZHPfA/U>/KRCF-P4Z_º]U_<KR74C>%nF\A99f24HMHARPM/RC7MÝ£ºpiPFKzf~«£·É££\kUMq¹k_WR99*>Z\7HHCUFMK9WCH97\9_9F<4H/<>_9C9R%7/_CMfR<U94<#AK*KW/9>/_iU>ZfÖ½§zÄ\ZFCZ-KR_<K2*A9i2K>MMPr§Avv¥¢oWA_H-KHf2A>P7Hd2UnM9WKC/a29HFkjÔÚ¼¡Wa>PK/7/F7UP-CW<9Ff<MC/7<K9M2MKp_xnU4CH_44WA4M(Mf2K-9P7WRFZP(9>2UH·~¬|© ¶°Ê¤ª¯£{Ó¶ps2dkMU>>aª«\2R/M9CMH\2fiA>9C9d<KHRn*UAHWMKHCA7ZRWR2/PFKH229<2PF/RWf9\4ZaHCkfM_ ²aR49WKP4P\A24>FaF9U%FF-/Huuu©°¿¿Å³\WF2HF%}HP<M9>KfMd/M>Kf7ZW2R-WHCW©Â£\W99CW<C<CK\W*U-_4U44WR>AWR<4RFZU<aexW4FK#PR/KU}AP9iaAsPiKHPCF*>>9A\da®´Ä´µÈ m[tUizip>9CM<_UAR\Rn¨¨PZ\ %MC-<UfH9MFKK\CAU2CKMU<R4-%FCs<</auKACF4FA9fK\>CAF\<<M9CA4H7(MRnwnRH2>9(2H2RC-C#>FsaAz<WW_AM_ziÝÎ´¢\RCAKK9f4FUAFU>/>*7ZRCM*97P%P2F>>H2U{M\iUA44A//>Mad\H>KUPHAAM9C2PRKM4%Wa³»CP/4KxU<2R*CkFCRP9i>2M7H(-KZ<d×§j}ppadkt>k2<FCd(FdU<C<F>CCAMx|<P(UFPa\%ZFK*UH97a*2RH9AH>za\>C9FPPUK4\4K<AR*MM>K7(2F>RMCZU<a*aAFFf©PCfCK-MniM*iCP7_K\>UC-><-UKMi\x¯Ä_H292A%K_C-C9KUFsU9MFRR2K9H9PU C_HK\(RCK*WA2%MP4>*iF_PWFMF>/MMPMkMHRZ~ hUdPdAAFWHUF<aC4AFPWRP*RW>P\<9UWFpÊ kUf>(KdHFZWZCWZ9<R4CWWUWR9>2CfKvÀ<<K>HMPC/MMRCPKKMaiA7UC>a_PPA9P<H47MA-ZMK-CFARHF7P24\R7<kPZZPpW>\ppnKF4A7HfK4K_UPHHA9<Z/A%7zZ9UW>Kkpuði_*-\9R//kp(pARF(7f<->HRAHiFZAz>C¤kFK(/AHR7C/CR<9CCA>C\Z9uC<7C-A2F<*WZ_H%MWu> zPM }9(<CPC >n*K9fP7<<-7ud7fx_P9*H9#RA#>**7P>K>HRWA9nHA4HA4\­§\iR<U7H4(7(CWu ACU*<M_aC/9AUPH(k9>a7MP_CMH44/AKW9MF>F99<F-9\ACHFfF\f¤<\RfHMFHF4*M2Fi7UFH%>#dFR<P4KZU\ia<7(\KAiAUHKiWPMUdaM77<7R<U9n4\47W4n}·W7WWH%>UFUMK2dUKAK74H-RK9(>_CWf\9ACsnK-UH<n>\<\_7F*FWHRH<UdPCHsC_4U}_9>P©Z/<7<7>4KP*n<F<9R9K\4a>HRAUZR\°rWf_\CKi---Z/9-PiKiHa4>U/9ZC7H<H>CU2K>FZK42_97dC/R/FMkA >(##AMZfw½Ku%9WHMW_* H/4KKA->->-*dF92P7W(FR­r/<_>WAn#M--\U2>2UA-2><}HZ</R4nA94CUAarpnCC77/PCR#A<(RA7UA<W</2FaFMR9KPHKW¤n997-W2>FK\R4aMR29MZPC\fa>-MH*P<<7WRxi\*AM_Hf/-CfHAak9<F_x_%F2//FA_\A Òs79/-K<9>KF27Kz42s49FHKA9>KKUZ7F /aCAP/C4UP9C4ZHM(<(_AF-i>7K>\MAfUz¥AZFCA-7%Z4UFCM>_9HHW#AFMW2ZCF/>WU~_R 4_CR%HC<R4<*2%\F2KR2MK/29- C((2ZKP©daU#-9W#4/7Cd*aU P2\Wp%AFMPZC<A2(K7WydC2CKUUU9HA7-FiMUK(4#HFWukPFMMF9*%uzsM4AZ>a<>fa<%#CPZC*R(M%4CC<F2R4W_À|FH* C%CAF4<WC-#d7H(<C7*WC(A9PP/</CPFM\4*<4kCZ(HdZ4KHPP>UFP2<777AUp-f*/C\2HCZ9-K4_nC2iCfMPMP\A7f_R«PMA7C _ZH(W(>-KFCa<MkU9H*774>FR7PRKFHsss>#dR9(KA\2C9AHH72#f-Pd/H7U/%P%P<KFRiHKHMRZA>9uCCMP4*sP2CKMC4**#ZH9FdUCWz}aW/_fUMFfKH>nUW_%>HHZ#<CA7>/R4R\¤_R>KRRKPAW<HR49AP/#M7M(9F7<F/(HC9/UK4HKFRP->>xPAKKi%/U4-2aZU7\7FZp¨pU(A<799</pf4>AA/H9ZR92H MFP>H%>4Ur>K9A97*p2H7WPdA><a9MA>F9MKWuWCKR\K>fHfznZ2iAfUC<>>F_>9Rf(ZP*<27U7_dKH47KK<{îrA4UC%_A/ZCKAP#K9ARPk74U9<K4s7U2>2i¯PPHW>A*/M2U/>PRdFP<>2PWiFMPuZK%<kßHPiHWA(FAH_AU(*9(P2>/MUaRFK-KAF-RRa%F_H7k_K_>M>s<f4M WF<9RdUpAKxuMnKFFFHM>ZU( P_R4M<ZF*K*W4\2M/4n¥_U\4-9(FWM<<7P<PR2\FP4F<77/H<d>KA9>W_§z9/7RUaCAAKMR(W7#Rd4_4#M>RFk<(Ca(2*n®KAR4>A4K4PAi-9dM7FP9a_*97H2*F9*WPZ|iM>H7<AF>M*FHAWP</A2/AFPUMMHAM*/aÃ>a/f9A\nda72f<\\7MCRM\-<F-PK H9 M<FWP_\7C97KF4z9C-P9*H>H<_KadiC#n}-/2PPuAR <iF/*PPK7f_-2 CPPM_ZM}n±_ZPKR%24FHC %MA-%HZ7KU<ZR/MkM2RM9W*d~>CHZ-Z> %9<WF>HMp/AZMC<A\9A9R\_C7K_l¦PCFK\P>%\74FWHZF#<<A<Cix_U7U_9UF<>UµadRCP72KH*Z*uH/>CKW\-CM4_4CKF<2RCW£ÆUA/% x>/KFFPWk7 faRF7>/C*WW2WR-CFRanRMC4H-79CKC\ZMKWZCH(iF/>Z(W{©¡n2R7/KWMP<%AK94ZM779U4nAU#<MFA4WM¿uM*PCU>%}2CUF<*R4\9P/C>H*f7\R PCdC4KW«W#HP<AK\>7\FCa<>MC/APA_a-7M<i/HHP/n¯ÃF#HPC9WKK2>9AUMFFRH74K2fKWR2HHFR2_zFikA4-fMMHA*dURn_uZF4RPPZ<7a\9PAR´®z_9\F/CZ79K\F<AA->WHK2>2ZFa9iAH/-A*9*CHUFKA<H<U%MAW7>/#AF\##/Z-zfM-(C99ZP i_C\}/KW<_-(FP(Md>MWR_ssi<WUHPZ/FiU-Md-i4(HCCn2ik%UWn>79F%addFK>iZCFPC4<RF2\K9R>H74K9A9>R>HWFi©didH<WFW#4WKPWU/H7*7P7>pU-ZZ-F\CKKP uUC9-9RKMZ\UHfkHF_K*(Aa72Z2>ZpZWHMA\zªZ<M<2CKZ4aA%4>2iK9>UK/-M99*P>PPH< usH2CA*FHd4M4W<HFK<9(4CWPHMRazU2>RR>f>2ZCR94__4Ud/%9FaW\CP4RA_Zª_<#aAHdK2M7F<<¥F\*>Z(_PPaA<4ZW-<K4CHa{FHWR<HRaHH977RKHR/HF>2K2<*>Wd4CUMWa\AK/2K2M(2<W44>KCCHk7R7K><P42df9RPAPuF(U U>AFF7f7C7CC-*PR9PP-C4MP}p¡ºCM-MHW/kaM(<CF>2AKKiAM7AKUC_RM2nMHiCMU(aaHZH-A2FA9<2FHC\49k7_fsWW9>MF97K7UF<d-9*PM92AAZHdu}\W#iZ_rWWR<*KH>(U4R2*U4*>PR7<9K/H_Hx(\F£\W\7ZKiCF9<4>ZH4\}CM*HRuUHMRC2A\<9>p£y\<<9CCW2i94#CA7P>PMMCH7Px\UAFMFa_fU}>KZKUCZPC4P929d4F__\ <9MZ-2<U>CMi29K¦pKKZ*FFRpA7A9>9Z\2i<2><74<ZZ9HP9KA>K2\79MAPMF\<RAFHP4KCM4PH<K\pzK7CFCRF9*Z-/Z<C47<9MPK4\>\-<H2z47sRHWa(a>WPH7M#A>CAZA>CF_PF%HWZkMo7<R\>U><7A_Mi4U<*RF-A4F(KU-M<7#4u¾UZ2\K4(Z2#FA<U*f2UU9(<P/FFM aPiKFpmzUCFa}\F_WPP7d>FR74_i9H(<\A\><7M27(z|¢tR_Z\A*2WW>FU>K>C4%-MFUAUAf(KRZkU9RFPAUH<Z\f4_CZ-kFpF72n_da/Kucb4P>(>Un<4a*7KUW>A_>ZF<RdP%9>H>iCA\¢9HAf<<294UMK_WM9(<9RW>FAH-AM<4UkUKMd©uFF>K2FdACM#MCWnA9C_<F_ACFkHMZKHaÍKZP>R<<HxA9Pf4ZF4P7FiU>Ca4%/-R(9ZZt_u<d>A4\K>HK9K-/M-*%FC4ACd7(PPF42F9<<%­­ii9HKPA<Ha<M<F4fHUKC>7KP749d9FFMC-MP/4AKH*Z2<CZ4Pd%F-PRK4Ad2AW\sKR>%PW\4_AF>aWH*2AzFAF9429_>aUPUUxa>#2>MW-F4_WZ47ZfURFf\7UaW47KC-MM<Ft®/R77\7_ZiAfF9iF4A<#A-U\MHMa<*97H4Up´snUH<HRUafC9RH#9dRMa7K%2ZA#4UM<><x(_(M(C_<<aU(\_Z*(C-RK4*_M2/P-C<dfMad\KiRHkH%R<%M>AFW>9<P7%<naFP/Z4a>/*4F\R*M7U7<2<KUW4>A-P*/PKHf|uaHH9A_*AHF4H42K7CW7KFK4M>*APAKk7/\RR4>9/(9KPWW<a#42A4HHK#MW(K<<p/UPUW\Pf>><C<F9HAZ*</< F>>KU</UAC4-a4A2Wvd9F>FH<7WsK\_F>RaF->\H4UA<C29_ARA<Zs4W*2M2_4WH<H4>-4K<UF\k<CRPP\MFnÑPC>-4_AkKi_9/\#UW47aP7/UfkC7U>2iPA \RH<>RRW4 <(F-9>AP<</C(A7Fkk·W<fUWHFP2R/dPCFAZ(aK2UA>M4>U>CUFku<PKC\UC>77FA\<<W<F#F%(2kH\P>><-9W>7M|x2f-#HA</F(F7F>KF/xC<%42MW>KRa*7K/Rh ¨Rd/>CA\2KA>M-27CPZi>-p(FKCK(4>RCMW>§sMRA%7RCi29fPM<A->CA9 >A/HR*>UsPPFZ2¢wZ\9H2\W2KCHd72RFdi<A/F9CH/HdFCAu4__92K>d(F<UP7U7PM\7H7HZF**\_<f¥iZRFU(AK(9%4UH<KM4u4K<*A4PPFHC aKFs¬pFZdKR#K2K->nMMWMWUM\<\FAF2>kC97R9MRi¡FWKPk7AMM\97H9MRR2<ad*FCUK4<FaFFAdU9//Aa_CC9<#f(9A(//-R2HP*WAKU9/A<ª­uMF<%A*k/dFHU4Z#x\_7C7fK_U9U_M<K>7>7WHf¨~<H_U_HH\MC(FPP2>K>MUC4<Ra2aAUPRRAKHfA2/FaH4HFF*}iKZaRiU7 PP>%a_n4H<A*iF9<MAF>RF<W-fZ_MCC<a<ZZRa\u­a<79HF<>W(kU>R2R/A-\W>F>#F*%>KPHAMg~au*KU77>_KFA77CCaHZP>A<U->PC\\CWM_bµMKU4KP-<K4ZM>2\Z\4#\kF--CHC\ZF>Mxfp¬_9<A<n7kHAP/AWPZUCF4pW<<#HRAWK_P>2H\FAZnsA4CCn<_U%ZK<nCW9/UHRAkRHMMCH%p2 R4C9<(FHKHC*2P*RaKC_x<-_(7ZZA2 KKUUAAMP_¸sZHWF9fa/KdZPH<_ZH<<KA4_><Ux¸uP9\FHRa>F>\<FW*42KR2M7W-UdCWMxZaZ2<A9FMH4CF-C4HF<C(RH2k_KnC\R/Z/4PC/aKWW79#iAkZRF_Hs72H>A4<PFR<2U7MZCd92UCdUPu>_V³¤iFKiPPRRP>A>*\ARd%PH2URC>MiR>\#dMM<P%2CR<2C\>U\-/A HAa/MZ49><9dZkFC/FUFHW>U\<M_ÉpxA\Z<i2Ff4<UF7FaURÇ¦i9C>Z7<f\PAMK_C2H</PKAHiiuZupFf7H></7C(\KZi#CC<*A>H\UpzW\9<*FAdW*U-AFCFKa/<<HMAZp¥ZdA-\i\C9PHKURa7P\HnCH7FHCR>R9dfF4F>49<R-77>KZ->HaRWaÍ_aMH_HaZW7F4FP4\MC2U 2d4KCFkÍPp2HdKsU%Zk7aW%AWR/_HR*(>-f<AK/CCHP(<KZfFfAUaW*U_n¡_zHK*>HfAMRkCC\CAxkÑz2<F R<KHRU-2HW%iaFRC-MCZd·f97227PRMUP<Mi%AZ7ZFCF/ 2AA9Miri>ZF7WuC(HUCZFP7AR_\Rp*CRMs«MRA\9AF2URCAFU2MPK9C>><a/W9¡b¥\F>C7>FKKZPZi9K2PRa<AK<<W>fff£~<2>/>9W<CMFH_H>MUH>>U>W(/Fnurz/P9MHA_-KUFR\KaHF9FWAR4/ZCZ/R/PPF7>M>4fsFK7H(4*C9KU}ZsA942Z-ZF_UK>/Z*\²s_2%9PWCM949CCH(929<<7K>in§RKP>(/zH94%*UA9\/FAKUFiZ9<%fn7P4AUPR>HR#W%KHR2AP/WM>49f·x_7RpHF7fM_<FH79A2<(A>\<PKªd\A*AFM%\-*C<AMH9HC9<aUsM_RppSM_ffFZMC(nRUR*AaF(FF4F-PW\s¤922dWUW4PF-WR9PWRW74KZF/Z\AWip9C92AU44fHUP4M#\4HCn¢a\KZAKP7MU*(7>>*MZ%atkR/<RH>P<9UP2\U>9>W4A9AF7x¸aW4i-UW\%UCMUu2W/4AW2KF7Kd_Pd(f%U_AsUA7\9(R>F>uPM992<4Pº©_RHCfH*FiWM-/#MRK%W><4FkCKkuCFA_9UWZ_7K>M99FCC-Kd<H4_ZiirWAKWF/K*UK>aW>9U/<774A9R%%UXHKAiR7KHP/H<PRU\f77f9-aA-HCCFaRPP%CC<P<9FRZCKH2CK>9a4M\*HC U/CRC/%(%<°TH7f9Uu>aKMRUF/KU<WR7<aRfduAdW\9MPM#*H>HH29CKHWMAiAa_Zf²ZF7>(2<7P9RdUR<MPMk%UFC<F\}¢ M42<>HC_>UFHC<<CC2}U/CPFd§U%R2F-W-WCWFKUiWUPW(*C>PR>FaÊ_dZZF7AK<Hz949<9iWd9K*FKA%F­p9UaUK7MCCM44xF>WZF_%F24CWP*W9\FM9Z*HRMA<K>74\PA-f}i¦>FM>-<HHRC222H/uZ7Zª°x\-9*<aHR94>K7dC/44iHC<AH¤aKMH9MnCUd<Ra9A->4UWp9_*<9«R>_K4W7 C\__-M/\\ K\CWRK¯nxHWFA(K2>><C4K<u9<>C*C2RHFW«f/K-9AMU-K<_KK/RxRnMPH%-CC9Mxp\}U -aH4<_}*FaFZAP2Pd>Cx7uiZ_#%H>4W*>A2<>H9Ma\MU9}ARA-K<AkR/H94CWF_ \FWP2AWK¢Ê<4<HW4HF>>4FaCK<R49a©\>\C/HKKUW<9AF2UPU_AKA_Ü}f9A2->22H%R4CA<Z(KKMFW*#U7P7ub}FR2>#HPK WH/Zs7-\9F7f*K-dC¦ZAC4CFCUPK7(7HAP\kKpfPFaK4Miu\UK\A4nU//k77P*FC\74C<A9RFZdWÃZ/*_FPFPC>_ PK-HFW_%24HAWH4dhÆZWsx*<Ws99i\i_RAM>2s9ZK<K<CFM4W<C4KKKMa/\9A}#2UC(7 Z9FFCC%%CiF/_RZ>FM>F\¡¨W*URAPAA>-AWU72\9fHU94UkjµRU29%U#KRKZ2H9<Un_<HU\Aa<s9vUi<-A4Z%42_C<k2C<77FPPFAdFzx¥znCf/_-PAk<HFFxF7M>fd<AM9A<dk«i>92Z9AFZF%/974% W4C/FR<77URR_RH22>PUPaFRPA7PR\Ra4AM_<CM±\F4CPCAaC4%2CPKRK_FM4R4<<>WWd9A\\ MA>K<FCa<UMHHF/9s·s4*A7HnFP_R9M%HCRMFUnwUPHARU<7-<fAK-<PHP<PM>ZaU{£(\Z4C7ZKHUkAMfK<F4d24U4i><2dHHPUZ7- R7<KnH7U/>7RfPf U7\RW4RK>>RM7sAMA9R\AUWkuA-CnUCksznA>Z9UK2U/FF7MZk>>R7RZC2(a7MZnRd>-<27Un9AWfPKR/CCZF7<2dªpk4aH>/H7M*MA#4U/7AiH_9\F-79K29F<7F*>AMC/(/CR-P/<HiU²*fAU-/PH</aH4FW/2Kµµzu\U2W4P<FM2*xC/\<UFK_\u¬kA4<>CK*CAA HfK>9FC>_f#>-<PKs¤vP>\_P\2an47MF9C->7CF7><4AxinRC/AsRA/99\C\-HHiAdHU4aH_4Fn«³(C4U29M>A49HFW\%\9FCPikM<H-UW¤7U2d7</R-P-KU\CFiUCPd<9U>C-lºf\pWR9<kRiAiKM<C<pP>K >Zk-*HH7ZCA*<47K4/Z(HdK2A/K4ZF_>49A-<>74zU*M>AC<R\Ð|kiR<7d_AH>ZZ>UU4<RMM<A>uc¹PCMi<n<79<7AFCM9AdAAR4ACKC>Uh¿WPK\22piU/>fUkMP9-PAp9%UR7Hxxbf(9HHZa/<7#/<2<9HC_4n4MP}szUW\K2U4KAA- 9<<\>F*/H-kU/<aF7s®®iCkC7-CMC>F>FC2Pp\9KRC77Ma}}7p>FAd<-9p>/P_RFHWsF7/A9/C-\>2K<>MH7(C_M>_2HW4k_sxiM2A4fMZ> 2P<Md__(UnM_HdK9WAMRaP4A7U/2FK_<f¬sH7f9<#>Z2f\M4AFF*_C4uZAPUP²_iF\M4<PM-sCp-9-9ARZ/RPPW <Ft¤«n/<\RZZ><2P/\C\x9--PAPf/H44_«i>}RMWk/u>>}RH>U7WFU2FF%z\2Cf¥¹PP97-a4HHM*9A<>fCiPAH<AHUZW¿\ZR-FHHKU2/*UZF2<<7*44Ca<PW\-A MRF<HF7UK-dMKPPKs(«©dKCA2/RHZR>7<KAPZ-fZ¤s9P9KMCMF49<%HA>7p>kd_\p§¡nFHWf4Hs APUdPK/*P<A<UP\UM}´RfPZa#<(>d7_F2K<M*FPf>kxKKdi¦AA4-Z>MP\C-F<9<k-72FR\2H_sZÁ{diKPAKA7dpA2*CAKK<9%AC(4Ffx/|vnF22FKHZP>>/<AHn\M\R7MARKA_xR_A_CK_-799W\<_HZ>WFFPK9dW\2ZiAsC#PMA9*U7APCUCA\¸\FRiMAMd9FCaW<CA44-A<K}ÊP\fKMC%<<a%F7<PAPKC(HUoa/-FP4C*9CUU2K/\9A_*FiK4(<CCuk-K72H(>kCP<>*72H-\M4< WHW>fkW_7A4A7<*7iU<MP\%K9MRWKC7P%CpdMFA*9M7RH-KF<KH4<\2C#<(M*PWRs_xUHHPkKPP(UWUCi#H(77aA7\ACA¶kACACP7-Z9s4U\HC7PF7P%Z2-W2\%Zi(/%_M>MHHFU_7/<CA(Wm®¥\fM>*iCU _\FK#P#2dsMndyu\_(R*9M#CA/#MF79F4</U´ÀnM2R9>U_M4>R>-42*A2iuWM2MFR>ZnuRFC4KaWAAFHR%9WC_/R9%HRPMfÆzkF/PRA4nFKARAuA9A\AACAMUAn}©aPWMaR%P<CUUFnMFP<9F9R9_KdRMWazH<x<<pPKHHWZF  <KCUApHRCCKvz<%aA9s<><U9HU9dAH4PCd99\>P>9_Z7/KZC>CFMK42AC>/29f¯oAFZ\(HkF(Z>AZHAAaM9au4Ph_a4W>KC%*PH92*H2#}4dPk~¥[FFk>9ZiRd\Ad9M\d(-R>RF4#WMKHH\>RA<<9U%(WiKKa>%KCd>KHwCiÂfK9F>WR/2AWCRKM4-/H7/PH2<7UWWªMHa/9<*4ZR2<-AP<2W7RFR%Ci<k|axHAF7H>>99/U *7(FHCiFC2>7d}/9-H(PPdA/*/i%R\*<4AKUUap*P99H4\P>94Z49K4FP>UUAdRaAU>2HK>2P7<x/AaF2\MRP¿PU9F(7>F2ixWFMP>PK*9CRnºiRFkpPkAH922>HF/<dW/9 _F>9A¢_Z7PCH/PP<->dC2-HsR%>7AWFRC\iaU>2C7>#k*P\49%>/MKC<>H<WCRpR#CFA/MKPRWU2KK<FP\UR%A<-_AH²AF4>C *C9sFHA7#PF\-WCF%<FWdi4CAMfK/_2<4K7/(P_C>C4%<->%P9F4<CA49>WPAKRiaWCnK`©_RnPFCWWAA<>->C-4p>2>FUCZufP*>949<(x(H9*PUH9APýzWA>p4pWZFKR/9MAFUCA9nC<4ARR}i*<PWfCC\a42C<ZHW<KA>R><->>x}ZKzK_<7-U<H<%n4<UHHZ9MzF9Cxn¿kA7-/M4Z/-/(-H<K<F>*(UUFZCHCP_fFa2>\9HHaaC97xP<ZFa4>AP4*\2´«a4(A2>ZK2A-KZPCP_H7/Ha*UF\C9pMMHR_W/A>C\4P>7CdUya2a_F%Z>P7WAMC2_n9W7_MdxZxM>H9PP<dWHHW-<MKCP\_~\zs27U<* W%_*2HFFRWfCF#A\2\_ZkFn-ZAA774M_H/4C4RHUU47fR_}A-i/AAP9%fM9M4WRC4%C2Z<4<99xkW4_aP77<CpZUP4WRH<72AfafCKPKK²dH%AAA#CZUUCWU7n<WM\/sFiMpH¯_KFHFK\MAAP>dURKFCA/4K4(f\>/\UHF2<R<_<*CP<7AAap^97>>RHK/>AUMMiR<CC\7A-ik£\dRCa92A9>2\R29#M<W\{ ö³­~iCp>CWMAKkC4MdA-4<FHKUPM<d©\wFHFFK/<C_KU2RC_\Zf44A29PK{ÄdPkWMA-U9K*7P2P9WdP/UAFHKC4ZÃaiC(MC9-nKa(kH\_KWU*ZR/fC_4M\FÄ{H7P<C(MA_4dCC-2%>f9WK_/ZHZ9 ¨CP_4CaC%<RC2ZZ 7HHR42sR<nHfWsCCKP<K92AC<CF\/iP2C¨MAA#><K4#PWP*PCAF%_**27u®W>KUC7A/H>*7UA>W\z¤ÀåÂÁx/(CK*KFd4K72Ai9_RA4n\WuÌÄÅ ¥sKU<W2CUC9K4CAW/ 7*HKnP9R«ïqUMC<HKF7A}Z>P2497F>9ZF/_W#A}«MAPWHK>A-*i9_R-<%7dR<U992nd7pMdAPR4>><H9K\MZPCFdACHWCW>p£oF7F<<MK9RZ*KP>MiRF4AM9>FA#fPZR4 WFCa>U\MFdRC7<A>p®k\pH7WAF4iR\C<2CdHKA_4PHUÌua*Z_2MP4ZWHZKZn¬³ky ´kspZ4H9A<dAZWA7/AZPWMo³¶ª¬k¬»±aCHaWU(FZURUMpACK9PWPaª¸ia\FKA>99RA<MF%FKi_C<AP<4<wRk>(W<KZFHPd>4C/k*-CR<KKUF-aWÃ|WKM4#9R7_4UdR*4-P>_/R\KAM_µyPdC>FM>44ZdC<M<Hd*C%KK49UF>dR79H7K<4<nCK-/RA/UU°½ PAH<Mk2Z2Z%CACRCWdRMP>#is¦i4iPU#74W-CFf¡¹d\dk¨¿U}-K>RF\ HWU4p<>kÆÀzR}Z¤sMF<AU*ACRsa2Z2M9xp}ÃpW4P<fkHP(*PAH*/K\-<M*AAkªK<a9%4fM-KKHMCK7R9HZ7K>7Ca/(Kdwª­pUHf\4\K/<4KH9<MWn/2*%7HHWsw<R*<H<A7M-HR2 *WaKP2\HCf77MH9(4\WF/aH9Pa_FPZaMH¯¦\>K/77CK*%<_*H2-ACR7ZFPyZu2id>RAPnP«Ê¯ÂnsFF7<WP¼¥|WaC_A>4_<ACZfirº>aMH÷d9C4</_an(C9>Mai_£¬Ã¢®§°niA#<MW\zU/-44AUUK/zdx£z9\*(7RK(494W/W*>PCsC%C<>FKMxÄä ¬fWFRHARM9<-F/AFFRi/4_\¦2_HF9RM(PPU2U2aHW/<CM>f->RH2(>AKK7<_W\-\_xÅlÅÔ½ºs7A>MHFC-4Z7KF_<UKFWMRMHÉfH7 _UKax}²Éº{×paPMW-ZfA<A}¼¾±w_\URH4((2KWu¹£³kWaC-H27Ws©£¦UP>UZAaK<C9KKf{za¡sªÊ©xPFC>7R<FFZU>WWHFUp±xK Z->M>CK->AF<ZC-Ca7AH4KsKn¾ßÆ¨¥x{_\HZHHCFCM>PMz74AdHKC_kK_K>kR4A<iZP4M<aK(#fAK-(AC77K9MApffi§£«¯³³aa9F*/7R MAF29#d9K>/¤n4_PZW}¯Ä»ra2HFM<Ma4-#Z_¸°WzWH(M\\·xx9MMMM4RMUAsn¢°_R9RA4Ca9fÂÁzUFuAH^¢±¦·ªaxC4%R9C/\p2Zp7Af«ÌºdMR\}iaA_Ka9%2>CHR M_%/7ifR´dxKÍÅ°ZpMM4FA4A9\FkK4MP}Õ¢Ynu7upaiU44>xAH4PiMC2aKARMC27Psfvp®È»WdPZx¿®­lZUiAu9K4A\UZkHp>-Z¨ÀÃ¦ºa\d}w®­­·dyfMCM2/MAW7<7R9*URa­¾¡s_f_FmÂ¤¥~fHk/(HZHf7C(-U9®²UC\UfRid® phP/AAU>%P>}²¨¾Kp7>W>FkZ<nH\W°Ò¦rdPs9>9AUK<\*uFAU9Ha>FR¸²[>K_suRyÏ»×dH_H>n9Z>Z-UFd¿¸£n©©sn>Zn_AZdRA(7R-dKZ*_\Zs³Ä³~¥UWCFFHPKuxØKA<HK<CUKPHa_U¾©»³Æ¢Ò·«¸xk7URAdHMR4kM*<PCUUWHRf{¸¶}yUZPM\W9Z>7nn PfC\/ax©¥snanM¨Î¬HP97_U2aK(>R}É£k_KC%4P/ACu snEMPRfia}HK(ZHR7AUFC\y©kW2Z\PHCig}·±niHFUF>aWsn\~Êt¤³Å¦¯¼Uk©nRRK9Ukk>f£¨ÊÒ»®sKKU<CKHadF7CPz¡ÒªppP<*></FC§ÐUUKi°¿ßÍ©u\KPP**CU//F\F<kC(UA<#P2Rx´ÁÊ¿QdAU2<4_df*HFRCH-a(4WxgÇ»¤Âp2dW*CFFnP<>7C<F}Ä £±zdR7dKRp_¹¬Ã°¬uaaf_RUp<>*WURÊ}laMH\2a-a(F>Us§~ª­«­\z<dUZqÄÀ¶hkxn_yz}[u¶Îº¼¢j¤x§©­¯cfdiHPPFF#Fn<9\Zi<Z4Wu¬y}Afkkf¦±º®¢\KCR9iWz±Î¯_i<7dCMdCPF-97>>F-HpMHKRR4CnÚÁ±«vkCPF(M>W7CR47*(/HHPM>>9dp¨«ÉÞÌ¹·Uk<P7>PC>A<*i7>K>K-\pH¯f´§dRanÊ²¯£zgz¥xki<Maukfi>zÉsZM<pHZKPZWM/PPC\f_©kÇvqsaÂ}R2Pa-Z\_RRFulr§j»|©ÒÏ«KRPa_9i>MM-A7C%P-2F><MFkzçºu~®~ÆaufM>aC#AZ_7\x±HR2>HAHdZWZW-ZA>RMRd9MF7H*Hi°µ}kWAMRFfCR7U</K<AAf7FsRu/C97M¡¤¹nA9Z\Rs<A\<ACA2k(R<CAf\\>Â ¡j¾xÌ¸´nÇ~o\t¾ufPP9U»Áqi2AKK\fU>/RUA7\Z-\s>Min´Ù°¥{\9R/M/2RU2ZfCRfA<PU>z}tn }k}qdiZ9K><9F94(Rs%-<U\W794<HRk>F¸¹Á¥nR<AZMC-ARM9d7FU¦ÎyH9U/pMZHMW/R7p%a7M9FPW>2C>>Áxf<>P>CZKF(FUP%H2n7K9R#-HA4R/K*·¯usAn299MFAM27FP-U<</UP7Ra#P_Kz½¾ÉÍ·¶Úµ«u¤k¥«µ²zu¶ Ðn\\24KFFRPAfZMA9F#UZ-U_luËÌÖ pMMC2//sz77>*KHK2-U4C99UpHu_dxWHCk aMC<H\HW9iAM<-(K<9PHAWCCPfzº²Þ{knR\H4**ZF>-U>Z_4>49½P</FW2U\UMR-k*7<%/Z74U_\<\ÅznZM7MFKdH#kR(>H<ZdM\H4Fa9(UCF/dk_HFRZ4U*>KP<Ci7<*422K77MFFR4(KR¸×ã­È¦¥¸¨£qdS«Ì{£ÐºÁnZ>i>/P9HC<P99P\CH_MUF29iu_WzÈ¾fn\aFHRH4C9KAPF-2<UR4>42#*FU2M_*<<UH9kKkpWUWUaFACW\P2ZCM#4n*p#2Ã´}RkKiK4\\CF#>R77/*MPKP\ZHFFA>HMPW9C277M<P/HMF2-FR««UiHHU#72<47F/H>CWRn>-MaCP<>aCKXz*9WF\Ua><A4<FHf>p_</fKKZKiRZ_k\M¦¤ÆÅµ¤vjnvf£©àÅ¡qR_C<<C_(U/K44iF4FU<*%n7iPi4HcÐ|P</n/MKR*iMCCMWR(9PU7Aid<>><9C7U\HA_C7CMW9A\KR*#7_77C_Uk9% 4HUFKzÁUiK*<WiACRAa*_RMC%#29P\mUU_>KKd7/7F>%PZZ>/s<\HZR2>²U_fAAiZk/K-WA2FH( >MCCMidMAKRMZZËMKPF9-9AM7R>WW-2AZMKk*dAi777MRx³Ñ¯n}­n}´©}~xifWP¤§Ù9MAU<7<FZ>7ZCRZZs7*-/P>F_2F#Aªs<KnHF<2<d4PCKuCCA<<aHF7A4HHM9>9A*7>aH>H%7_><k<K9d\Ha2R/K9R_FCW\Ks}Çz9iHZ/PMHC>R/7H49R4-KM¢a©UH9KM/FR/>FPAFaa>2\kUR>4AU¦kR_i7URCK-7\CKF9Z\9FHM2>-<H<9fKnp|sUnRU9<-<7U\9*7MR#ZdWnM9ZR/><PF\¶Wpn¹¤yu}ni©ÞÁ}Rz/4aiZpW#K/4#MxFKU/9*-C//P27HMZaA9279<W9W4KWK9H\KHKi _p_H(\RKM-UWU9PZCMKUMKR2d4F<KACM>Cd7_KHC4>PRi®iR-<H<(HF7Z*M<np< >AKHWK¬¼g7UP7RM2H79>RCna/RdCiWP-d±¼ZCnK4d/WPH<d994>WHHK4\>9Aak-C\UfaW>#d9_d4PM*_/C<dWaAK*C>MFd(Hfs¢­ZHRFdz©h¤wdndkZx£¶U>(CP9aHP9\M(7F4>%77-7U_FW#77CWn¦Z>9R>CFi(/P/>Ci<AFC%UH7PUZWC<Z4PHA>HRp%H\F\%9Af9ZPpAHFu<<2\>H*ZC79Zp}-P9fR<4-AK<(-42RM>A%2UWH|Ã¤fRC9Pn_KMPZ>>UCCa_>M%_WC¦¥~PA4MiA\UM\>FU9K/7>*HWUMWC*4U9a_{qH#W>M_*(K>2K#MWs*4>-4<AMiZ</URx¶¯dRAHAUMk\xz£k®°ufwotHWPF_RA*<-CZZFWZ*CAC>U-<CnH2>U7kd¡inA*FH9PF<H4P47-FP7CA*(P>_*29/99ACC72P_/2KMHZWRM< s<x4KRM7%>%9C-An~}AAP9P 2A/4U*<<9f7KzkCHCdx¢Á®W7FM>\WZ-K <C2<PPMaZPaR¯MZWP9A9R-HPd-F-_9WKZ}M s*>*pPUHRPK*MfWUK7f7ZWA9M74RR9RUFMRZpl®sHZ99dnnsF_}´k °aÀ­uf>MACRZ9MFF99WR WK/Z/A-nZK(CF*2n}4fMKCMKC4AUHZ-44P2PU2Z72U<>2>9WFMK<<sM\U%in_zCaC-AF(/\<H/a9aARH/zÈ9>%C7M4<H<fUH2K>AW>94%Un£¢ZKUaHU94CU\aF2MRRaH<>KWH¥«¥H_s<<4}-K<4C2Cf>7CA22M47a77M/(tPW_UMxkda4>FM#99RF9<KF\CMaFPUPxz£ad\P\7d\MaRidknuh¹Ç§x¶tfuP_M*C2MMd9M>2FW>KCC<P>FWu/M7\Md­pW<WM297C#9CK_F4#9F*CCMk/uU-* HP/W#P4C>H<RAUzCH4F>*a<dW<H7RdWCA99kRKP9RA_K4AAPC<k>RH9RF-f/A<Ã¤_nkPkFRW<KH7FKMA_%A2WZC°W\HAMa>AU7aM\MaFHi-F2WM*MUCKWH7us\/UPA/WH4FKH9PnHR*>A>>>PU>/PHR£2WKH2FMAUnMCk_\uWpx¤¦¤992CH(M#(->C_CU<Zf7*-C(M_*>M/ >nM(HC*9P>>AZ<RC_4A/d(_CRFn>UZ#K/M9P*<4_-\UH<RP_7x\fUdWU\94MFFaaH*UKkªdFK\d_M7/WA<2\4>K/W>9*%RR>PµÒÊnFFHRZkZHU%i%CFCUZFpPkZaR4KFUC\K-RHMW/A9F<M WUWK%*\P¢zW-<<CKF\*4MPFHs7WU#2M7RHPUÃp}H2W\W2RCM7CWWZRW}isP²¢ºfKAACZ2iiKHW2WC>FUfAZKU/pFA/R7FxZs>4P_CFCFkUC*%HM/MR2MM_FPCPH>%HH99R772<<R\dsFa/AK>R7*WdZ2>7P9FufdWPP/HKH/_(>2<-FiF<>MF4WZ7*sp´£i}}>PFFfaZMfaWn9Cin\M\nÖn_AW9>>94MW4K7R4K/i7H9CU(W_fÓÎRRaR7k*4*
>FZWCKF>AFPPMA7aPkuÀÂx\H<>A>FWH\-nPZPA2__a\y£n·sxa<CU/9U(Ha<A*A\/UUAfCRPdK>U2AUF¤zi<<A<RRKK4PCPCFd<AkH>iZ<99-aH>P9KP_-Z(_R\9RUH7P9ZMU4M%MC\7UA#-M<7\_UAC49A9H>KAH97PHPHPZsKUHa¦Ã{ }uwahzxAkukZmakfWZ\W-*/<Ua 4PRMC>7MnRkC9A<ap¤C>F*UC_-KRH2(<P42WCU<29f<94dz°xd%4UU4a-\/>k\kK2A/ZZi/__nf³C74<2Ap>>R22PsKi9WFMA_PCUdpMAF-_Í|AW4<C UP9dCi_C>/>RM>Ka>HP7Hk<f4ZUCd*H4*\<M>-29%7p%\777K4><>>MZ/H(aHFU 2C#A>WAfA>4aMPAW->-*Rai®Ç¼ÇÆ¢¢±·¡yxfZi¤Hºu¢fMHMCF97 KFHf<(F<#CpCP-*ZAx×ÈÀ¦nudHi_%AF72(\Fa9*F-KHPFC72­hx/M<(<><Aa/U(A<AC7FKRAA\n}¡Ê¨WPM7AH9K>9\MU>MHWP2d>MAai<9MFAFpjUFaf(UM9PRZ>\Ud<WR9/_FHHkM_MC/CsPdAA\/FHUA\HPUC-9R\442-Z\R2KCRKFA<FZA7F<>RCKa-<CF**U9A_MC_©¡}· Å¾§­b|¤»fZd*C>zM*MKZ/\CM 9F9ZAP*\_}µ¦»_<KdAHP2<-UKR>4KWWnZRC<P UCH<27ZRK/K < 7nfiHCA(>xZfaUnHdUiAKFKZ4C2H7MZA47\R9dZ/2PW77F_FC>RUxHRA99>9F<4CM9CM>P>C/>ZMHUZ CAC*-(U(M(Kp>a%WMAK2Aia\7f\PHdHkaZ AAMAP4RC-W9<A<4F<9-HC< w¡fxaRkxhs©nj±|¨Â©©¨Ô¾ç¤±dp\p_Mf/HR4UM*MFHdf9*fUW<}Ú­pZ\7aC/d> 4\(HaHUFHKfAMuÙtC_Z\H<Z9%HCAz-9%KZF-W9KpZa>«fFU7KMKH/nHfHZPAAA}%MRZ\\HK/<M>Raº{dMU9d7*29HPFWPU7/CA_CKUZU/*<aA>HZFx2Mk_7HM4zCPFCFUA2CZUR PWW/i4Afi¢aRfA2<#7 22/%\7Z4 KARW\Rn¦¢faAkAkdaZsfspi ·²³¼³knfxMA\<H7/2C<C2RK>WP\sp|dPR(f©¾fK(nR*>-R2F 9dHP/>PPHWªfdCFCF-Z(CR>H*//>7>/CM/24AZdF~ ¨nfHHKP<M<P_aFf_9P\#4WAidZ>RM_smR*7HAK2U9<f\AMFPZ/Mn/\7f/CK-AH/7ÆRuUCFP7<R<4AM*K9-K4FZ-4KAWPHRZknµPp<RP27UP 79R/W9>HKRk(<9dÏid7M7></aUkW2WAZ_xiMij¨­Î¹°ÝZCCC(C7F7WFZaFW>RAWKÏÞ¼WAMMPi©«uFi<<-7WPRR974P*CW2fÒ|d9-*K_F%>44947HWR<C>CHPHF\KxpÍ\AaH4<>\H2dWZ*R>-M>RC2C>FZ/-\KMuR_A7C>M*W/___CWaZa4Aa>d#MiR<F9kC¢u_\sdi72M\<p_>W<AHKZ7AKW9Mf¶zMUP>\AP(\972(M-F-WAUMRPWW·fkMUC(sd\Wf>>MZ\MaHM\\ÓßÙØö{xsHFZ2<F74M4_9Ass²Æ½Zs7ZWP2U<Mdª£ uK%d7PWA__9>C#PFKÌWU4P>M27-An*MA2/9_2kHZKd<C>H2*R¨´nCC4zAF/i/FAU\K7KMkA4MF7P4>MZFU7KH4/aP#4WC7AH\R_9<pHMM2P*AK»­ª¶¹¦Ç}daM(KAi(>/-9KF7<C9AU9Pk}{iFAZRAKCURZ\79<AZ9(Z_72n9F­vKPdf9/F2PHU9>FA<>HzH\PUszè»³ê­¥xRM<FC-%UAPAxÒÞí¡C_/2/da97K4}©W>H\U4-4-AK<RxP7_a¡¸UA7PK*7>R UfsP\>UR/F<MuKU2KM7WK\x´sdKxPkRWRR>W/MaW<-FRdMAU*KP#iRffÔuA9PAK-U_na<9ZZ9Z9H</C7ZPMH49id<UsM³¤¨« ¨UFZR<d><>%74RUMMaF>k¸zPR/CU\K9#KA\H9n>f4H*\k<k¿kZFC_-sU2pA7CAA%H>%Ka9C97k·Ál|®¸¡´_ZaW/H4u­ WWWKR(>d-dP9>Afªé`¥UZ4PC>R<MW_(/fqP-><CCs\FFFMC*\R7/d9%>MKF2nW4n(\¾a}ZxWax\kHUzW\H<%>-CU7<->sRdp²M7H2#M7>CH%7>R4FA>f2(>4Aa9>H4k/4ZZFiKZFzÇ¨pHK<iPAC>PW(49Z<Pk}kUH7/(WMM4fFF\F4<KkU7FFPaa¤°pn%>49KRW4*_/MF(u>d%>K\AKfñy|\zir¬µ¹¥UdRK|©ºPu>\9<P9\C2F>AsRH_P©kA\WKHHMdHiRuCF>*7<_H77H7>/iA<FK*RW<#Fa%R/ >Rc²¦ô ¤£hkdWnHR4_PZ24i>4>K<kµ_Rd_FPKA<-CP*2CnHCK>U<iF-daAK_WFMR*ACHd4·«­fPC7-WZ/MA\ UF\_R(ipFF>AR<A>KKC\7KMd>p¬skUkUWa2WMz<_Cxa>aUMA-AWWi¥§¡s\MPKp_xÂ±½]}¢¡µki<R#PPUHHCFP4CUUAACiÚ¤dK<A2Z7\CdA9K~§ef_KCHP>>AA A#2aH*CdF%FKH_z44AC\Wðzxª¹l¾Ã«¤\z£7u29ZPZi¨CU_>FKi7R\F2U\>\M9F4fM_uW}d¦(CMaU2<9>U7nHkµª¤¦sdP2MU\W2U<}§RMM*27(A2Ci7MW<skfa(Wf}¯´d<7>7>KP2*P7PA72CUMP#%>º_xW4R-RMAt³È¥¹ZAsKZ9C\HZPAHUCUZ49>4ZF±PA<Z9ZF4<K<z¢^dHH2UHifZAH7K-7C/Wipa#RP-(<WMPP7Mp¦puzkfn<}\f¢®Ë×¤~in®¡ dfuFR>Kk}*xkakfµÊ¥»rº¶4P>/H49M*>F\Upa_x¢¯®nffZ9WUneÕÂzW*4*A>pM_>_P7PP9CK4#/-RaCCA\9FP<a<ZUF>7A7K(>sFKyÏsAR<HKF#/AnAµ¤ZxCn44 <dd(MW2CCHAWRFFHMCKf}¸Ä«¡HKuC7>fWRçzF9>9ds-Zn7>7HH*WRUWR-9RR9FFMfKka_s¿a7Ad>Z%nnAnMRdupax§ ¢»©v¥±±£¥px£¡­Ö®yÌ¹nifPt_PZHP>C9P<K2iFCCP9fC¼l£zp¸_{Ä¥Ç}xAA2KUdAP492>RC<RPda§¢¼iF_C>Z<<MU<u>U>2F<<M_Hk94#>KH924MxZAm¼¬}\27-Ck9<a\MF992ZCs_4R<M47PÍ¸¹}kMMRAWsiÌmd>MPCpKPU*WKWMA2HK->H9\ \9F24RH_¼dFM>2<fZ/7-H-UW\RHaZnnz¡xÓ°ªÎ¢¶¶®°°±²x×hpisn_ik/R_*nR_CPW7H4MRFF7W\HF<F\W7ZdopÁv½Ç³dnWMZKHHA#KH<Rd4<*4}WkHC<<HR_FRA9>W>Hik%Asdº£Ud><%C4RCP/*RW\u¨nCA-aRAPWZKU_2/K/_P4z7<FAUM7\¶åuz_©·fCHA7A-HW%<MW9\WA9-PAfA_(U\K7-K>Md¢vWad_7F*ZZ7i2-CM9H*KFfWP7KHd\z¥´Ð¦¿¼iipnRC_ZMRKWMKKP2UdH7ACM\7/PCF_Ua_7MCPZZkZ*2Z<\d¶µð«pR¦znHR C/>Ka<R(AAC\[¼³UUK/RPZ2%UMZHM\-W/<4>Psz²qfiA_#/*i<HU9_WRAaz©R>PCa7RM4\KPuaW9_a4A(F*n7f4H<K²§Ñ¼½ºÈ¢¿¬ÂZWp>CH>MKd>KM92U<<U7*HFR-2A/_dAi¥¿x<72FRR7/C><\f7%-*WCKHWF\%aMkpujlkK_Ca%(C__2U9/Af7HCR_9-2KM4_>H9AF(-%<2M7M\ZWCH2xRAK_APWå«¢aW(>z©§Æppk/A>U/W2Wa\2C\uºMpdUMWM2PP/d9p_ARi9<K*azÊÅ~>-R2C/2<ACMU2-Z©iMPH\UW4\_AHFp9P(dM229<CC>P<npé­°_ZP\zn³U¡Â¸s_ZZ97>k(CW>dKUd_R>92AkP%CFZKH}ÁA9<iPM<P9CZM>Z4FiAM>7#FMWRHFFp¢¿¯rUadFa7KHA29<*<77UW>\K%HFKH/A9/C7K<k>(M\C(*AU<47<i9HCf>MiË¢pfRWR>Mz~ ±¨H9 <>F#R*/x¬±±RazRFFCWR\P>2-_K9U4Fu}vp2H<U>W#U9xZ-\iHR¨RU(CK2ZC9A*4H\K<**FHMdMZCdn¨¦ dZP_<CfdHRd¢À¸p\4/2ZUZWF%A/7HC7-FWAK>2MC99FX¯«i2CFH-(KU*A>KA_R%R4R7>U_<AUZzwº¯\Hd>(\%dAAnHH\-_>WMF9ZR9ZdUPa2KRf_\A9FRZH9C9KR/#2(7A2UCMxwPKfWRP2K4_sp£µ³z_K<WACfW§ÔÈ·|fk\><C_7M>a9dCZ§¢f}U9n/K9Z<C%pAMKff³³AWZUMC>-AW_aW-4f7Ap<UCMAi¬tuPkd#RA>9CU/FµÃnaZUR\7ACCCC<R7Z*K>99W 2HP<>»fA<2CW_>s\A4F4kM>9FA7ACK\AU(4nPRÑ|sP_ KF97Mp>4MFs(ZW4K2f>F_*-ZCH79/A>PP>9>P/<nMFUC4KCR\H4kxmºZa#R\PP4PkCM%ky¢W>><p¥Ìª¶À¬­RdsM>/4Wf2HW2-Uª¶yx>KPH_}CRM(kPZKF>FÏfWZKZKZ/M7nMFC<k9A_KCMFaMUu»gWAZWWKHM(7zHCd§nWuK7>>MKU>daKH47AF(>PFC2A>H¡\M7CW7/M#a>/H44P7WH%UaMUpCM<2pnRu¹y}P\/A<>477_2fn4>2KZfFHa4<2 ZPHd9KfsR<RF99/FCZWAW9RU(P4 zuHR_2/49FHK uHZMR¾|¬yuÄx¬¯ ~aAdpK\kCRFa©xFZ#\7>2>_FU#W(P29/Cs¬R_C>RA<A#>2MZKFPCKC<-ZA-iÃ¨tKaF9%W\CFKP HMfK¯¡¼n*diFM2%kK/da#-H7K7<M\H9¯Wp>nP7<MPC>kKUaK7C7HnC9dUR-p9_FUduµÍ #A9A>kUaP/AHC_ZFK9H>PFa7P2FMR<HRKCMH(A29iF(C9WM9UndFa¼xsMM>FM>fd aZPK>ZiKf½®¦²²zsCUd£²ªom¢p7WFP7W2}¯{©WMPKa<*7#</A7U99KMA7Hz|r>CK-94WapR74FR%UFZF7Fa<i­zi #_#(R>dR94Kkf£³iH47%<FWRPUC*WC_\CK7i_p¨¹uA\iU<92RWUC9C(> AkA(<FA>fAsHZdiaiRzÊ¬ZURPC<42HRAA2P-kKWRK<K(<%H#Uk/RZ<>ZkZH9_9>(%CFiK*9AFM7â_>2FRW_<9HF- H/>2RP2Hn{¢m<dZCK/aan_´·uÈÅdWfdnz°ZH/P4F/P7WR>P9#W7HCA>Mx¿s%CZFCHRk2sAFUA4RuKZWRr¨©iaF47_H72-K#7%ZC%4f_¡é¯U</<M7d_A\FZ9HAC(>APMPUMC9R2H%P>HAp/_AAWCC*s-_PRF>>fpMk®£p7iHHHR/C#4AC#MWP%97KURCA(K_(F}W/4>M#KFAUFa7dW-C4PZ%AKR°fU_ Z9U9An(4-P/<HdCKn>2Rp¯HUCZF\<WKRsWR£ksf¤Â249>M9%AKii74UM\K>%\RAkaAHCA\(K#>-H2-7ZKCA7ZpÅsk#H7>2M44\-R4HA/AWkKR¤¦\7RAH2fPdKRRpA7KH\9Hk|°s(-<*A2*PPCFU\4iK<C(F29d*RKMaWu}E±daP49PdaFA<%MdRUP*R>daKRMP<22ZCs4M/WH>9M>A2PfAZ/C>PFFUFHsÁÃ}kHW>-RPAPs\<AF<<AUAHM<Z¯WFF>kU<xKWFUUz`f©x¶Åª¤xUs2F<9a/F<A>7FUUpRPA2<fd®¯a (Z79K2MP<WK\>a%*fWa¬k/KxR>PZdnH(d2<%KaxMkN´¤iPW>Pf4RWR<d<9H*M7sº«xKfC7RW>A44*Z-UaHUZ9KM}p<AF4>AKURuCd¢¶®_2_f<*Za/9(pKd>-7>dZH9PZAF9F9/U\P>%9FiA/k4/%AM99HMR<K9}»vdA<RU-R9RM97CP29CPKKURWxkaC>-_//n7\-FMFHCqfqwÀÝ½Ô·ZPFa<*UU<9UHR97%C7HPKR\<}¹FW9C_*Zii(i7U9UCF9>g·kCU7W/749CCW-C9FpFAC<Hka£ºdF>CFH<CZ7/_n>2f¦µ¦\Z7FfUa4<7*7R-FZ9<MKHMPKR-Z9*UxU<dmzX/MRiAk/i7-CR_R>i_M9K4K___9>-H_F\iKFH9xH<(-PMAC2<R9KFk¥s7W-(<7M2PF9R9*K#d\RHCR>_UHC%Z/7R<9CH(F27<4kA\z{Ä¿ h4RFfU*9KxZMAR\%PZPUPCiKHM·­Wp/M74FKa>f(dU/<UZn¶¥v7PfR7ZR>ZZW\ZMHUM2Z UF>UðzdPiMiHZ*nHz}xg¼²ò©k>_R2A2/</PKWR*7>C*A2CW7PK<<A7K2nH{³°nUCu\72RH7M#RA<aWZ4i>F/\HH72<(H4(A-a9-CdCZFKF2FRHPK7swsHK2/APAaKAaHH(FCK/WP9UHUpCR2f-HKA /2>9FFiC>W7a¢¶·Ó}iW<nM*4Ca4Hk%Cn7>9CCPZFZ2CU°ÔudaCH9M2M>>%(R(M\aC ¡uC9>>aa7fHk2PR>\kA-UHH>AFA_}«·sPqoU ¸x¬o~©ÿÑØ¼_WFKF*<HRR7-W-FR>H49H99P(\CW*zpn¢Ú°pA%K9\FP\H/K7%7FH4-9RFAAMHHdR><24<k<C<2K74HCZ>FP99CKUP\§as7R-CWHFKaK-PaCF9\2H7aPf}i2ZCuFF7AA>UCCAMAdFRdMRU®ÑKM//>2f-P*AKCKAW%HU9FFUAWMsK¡ÞÙdxA7>pWKRH\dWKM_Ho¶xP97<K*CZ<74P9CAKkHA-2>P-WAx£Õï­³¤¬nR­³ÂÏ¥uk\H4xKuW7CRC2iF7/UU7\p2%ZAFHPnp³àÏÆÁ}du>sF/7<UH4U(R7>aZ-uM>/R>dPP>>A-\H%#fCPKZCAZAP\/PCRFa>fZp>WM\HP9<Z*CWCW/ZC<H/9\sW uMK(f44_A-PF-M/-HC\_MKZPp´¢UWP-2/nFKd\7_FUKH<AaFC\sUsdu­³¶FPRFU_AUd79HdCs>®¤»yUd}CC97RK9 9%ACA2Fn\RPFWU-iP¦º»Ò°®±\zktfWM-f9uUµ âRxnfaM>Aa<-C<C2RZF_iMPCaZHi\¸·Z¡ÁkW4ZC-M9U(C%#MR9_F%R>9A7zAFP2uA7<<f9> RAMA24Ak->2MU\UgxZ_%H/<P/9FCfA/WRAMHWUAxMzkCU\2KH7UA72#fKKK(CPK\>WjÌ¯fFZ-CU9ud4R--9#(<2*F/HAFWRx» WWMH/4--4AHKP<AM¨§sR\H(F*%>7Kp4>WF(C9><u4\/>A_a4s´µp*AKR79FKRM4\U}n}Ê¥Mi>F#p<_HHK>/K9zRd_MH(<4}µ«aK>R¤¿ddZ7>dMF2CF%H</>(CHF7ZURUU-xF>-A9i>A\HF_>>9ixFW_<2PWÁ}ziC4UCA9WfUuM79H<s\K_<4Cf£ndAn(Z*PUWW\/H>49/Z\2%_sfiMF(RR%4C2_F/H><_aH2_<ZW#pC¬§¨KWZP-A4AF2WP/Kq_>4H/4\FA 9RZFMxPC7>>F*CA7(R2MR£UFKz*U7knP2PdRMP¤»ÎXa_}aW\FAaM/-*Fd*KM4MFCfx~Împz-WFApvî¶W722u2H7<2CA(KFAAPA7MM2aC<P7M>F2C_9\4WW279HPH(U4Mdy§}x2ZfCZkF9PM_7UMF-AR<#fC>9kU£uRR9WK\HP9ZHZH(<\HK-7(a7>k`<2KRWkM7u/kM- 9U2HdPKRdsWWzu´»WqZHU9_/924Fpk¤§~-F9R#aWdH>4R42ZC(4-HFU4C\U<9Fk°¦W297M-(4P<K_Wa/\xW¡­Â`Z>RUPZZUFH>7A9WZ97FdtÁ¨ÌfUH<ZKÁnfK>FH%#KP\CR4RfACM7H>W>A_>4aWM_>>PZ%FMi\%<dPK79(\~u/MCHHKKR/K*(9/9>F9C/<</R CH#uKMPK9<A/FH<9(MUH(K#WAs>d2Z>2_9K>F9*K74/\k<\WsiktºÐæÆazH-PARMCA\§i_k(_<FPFFA77HZ>-W<PP47H/PkaC<<zW\P<-n(W>>*FH2U>CsiuirÇ´vqW7PRAiUCAP>/\AMAMi_£æºZMHFCFMHdUUÁidM_ZUA_dF%94U4_<AKCCU>FHAP-PRH<ACRC<adP/URMRC>R>9W7-UF(fZK(4/F_FRAUMZF#7W¥nUWpHP9Pa%F%9P_AKMURFRC*\*qLM2CF72CF_<A-A-d<n><xRdd¨¦½¥Ý§ÈwfsCaAiZ\yÈdA-F(>7M\U<HUA>W4(uKZ _K(<99zRPH¯ÑpfU>MK/n7<44F/>dHPWCPnf¡æ£Á}pMd>RC7UPF29Hud¨©¸npPRW>K(M>RKiË´«C<C>x/_FPA7#\#P77<MdZCC49HA_>ZAW7AuZ/H*/K>><K¢¦C>RRKMPU(ZHK*2HHHK(iMiHFHuZ·z7_aWPZR>A\AF#4CR-7H9<sKFHxf®}P*PKA29/K9i\K>7F>*UZ_¥i¦¼°£u¬º²â Ò ÈuCnÁÃZU22HF2#/#<MF<ZH<(F*2\P/A9>49M}¸uH-C n4iR%AH>CAFFn\ai}ÃÆÜ¦_dR7_FR>(4H>R\Á©Ö®9RnP<KFF%*-x-PKz¸Ã\C>CH#9-HsnK_K79i4<M9\RaF\H9F2a<*P}MF<UFFfPU2d¡¡RP\%i-F<Z_*2>*94PM<kUCCRRWR¬AC>\K><>F72HK_*P2\CAARH>(<Çs9<(H-%sKRRP-2</9\/2a£É©Â_douÁ¨Î°¢~¸mÀkCP2<<Fa<>_M\\AA22<FWU-dZ/M*4KPMF}KKWRMCkUPMFMWRCP9RWHiu¬pÀµdpaRWHfC/KfdÙ©}K74MUKZ>Z2n>Z9CWMÂRCRUCkUH*/<P4A/dMF2A-H_2UHKH<sPzaCx9a>kdUav¯lu>A\ZW7R//F7W4PCWK7Af7FKA4aszaU\>A_Z>9\U*P7*-H2f2 C2-PWdu¦RiW#M/WPMHZ>H>*W79\Pp¡¯½R_A<iKfdxSÄº©·èvaKFF99(7-UZC-%RR%<*R9>kPMMCC9HsÂ_F9U#H_(M<7H*PFM__M2uds>Z´ÞØÁ¥dKHFZazK}¤¨¥ZAM_4/4(A-HCK7_C>_HaRªÚ¥/4HK*/->7#(R_fC FCaKU<fnHsa}ikZfRAZffn~~æ<R9H%C4</HRF2MCRRfKK>fAHaM¿_\FMA9WARKFA>n/2HCMA//(<H<nl§¤UnAWP>C4_UZ<dR}2\s¡À½f\fUia9RsKCKz\ztªønKHPAC*4_aCKPHC>_<KU7<fZWMA>9Z¯©HH7\/>>9FPZCHRPFWRF\A<PRpw£´âd\/KK\_·ê¯kK>P2/H9/FA}FiFZP7<H/PdyÈ}KZKd_77C4C%>M>ZP9R9A9AK\vzKpi~z±}aU¶¢i>RdKF9-fd7A/FF\<HFMAs*fnzR4AKH-FF>PZ\9H-CCUWM<</UC7H_ÿ»f-WRPKKK \F>H9zÄ²^¥<Z74KZU2W<jARiK2PCd9C\>FK<FRUKiC_ZRdzdWaPA} 2WFd¨P/CHK9*CW2R<Z<AC/fMPFRCdxô®ÛiA_kpÞsPdAfFCP49W(W9<4A<WW7 akÅv|i_C4Ufn94K*\FC4-P<F/P# ¦¢_zª«¼¨¹°ä½>MAKfW79%f7C47kK*9R-2Pa7\Ka¿Aa2%*_<RAU_>RKH>/K94<AxaUzvÄÓÀ¼¤p_n<ZWF>\d¸É¸}sH>7>faCU<aAR\MU>d%WMYÖ¥ZW7*R42RFFACK/d7a\>AHMMa\CFZCA³§i9a/RZPRC9<\\79/i>7>fK4Rf}\t á°¤}©³WKZK>AaF7MF#H7W>KP9FfU774RH\¯£uk4/Z>9C</27<\k\U7ZFA-sw»fqfpÎ ÃØ¬¼C2>_A>URRRK_AKR K%>FP(zWz¢¢pR9>C7P-2C 9d4<<229<AHP*Pµ«¡yÒÎ­_\F\H<W¤¾¹}RWdA>2Au9H%ZA4P<A9FCdPi¬ÁiZR 4>-K29-\A\A9A7AKPd7F<PHkp¼eP9HiKZW2P<kAFkA%Fn_<M7fPF}R¢¯Ðs¢ºãZHC7WdHA*usP77MWWH//FK<PKC7Pºz\UA9UF7pzKWP9(RCP7W2MskH}\x§}sdafpWf¢à«~zUHWPC/\-a_7FHU7<A U\/MWZ¢¨dZP7MR(FW<9Z4UR4\7(AUFl¹qZPs/p»Æuk°ÙÃHKZu(<_\9sR4\4FUK%F}sHC_<x±¬CMFUKZ>MW>-a29HKa4R2FC>_9U7zl¦AF4P9d_HW(i7<KK>AUHF<<<\Ai\U\½ãÉÿ¤kx2<Kk>UKHC<M%PR-<\K<n74%CWCzF_Hdf¡s2/>/7<PM2i997M2P*_FPUMiP\ZAHRRMuPHxd_uAn¨¡Å F>AF-RPZA-Z7A99<dCURiZµ¡Þ·­d_<W/ZZ22(HaR\7C7FMP|¯~Ó²\CHUC\Kkd¢®«tyÊÍZRAda-<faKU7FHAW<\FAM<FWHKdfîÇMPZKHk-9A7kU*>K7CUZi-p7>>p_×MKFCUC\KURK7>>/4Z>K*PsC>MUUMndf~÷ÞöP7pM72F<>PHKF>MU#M%aA\7f<UCMRZ<ZUZÏ}W2U4aRAHp9/CC2<FCz7UZP-\M}W\\}2PdZRA}kF£Äl}H7/*9UdK<_2>C7UKs}xuªh¥¨£¤dR2<72>7C-7dW-ip¬¤Ãn_kHk_4PKK>MdaÃ­ÅwZRak4K-P-PaC>RRRC(M <H7Hs9UUddÌ>nZW/4->C9a9(Ai4>ZC(Z//ain¸x<<>_K/UK(>ZF9/ZWP9HKa/FCd>KK>fÑèF-H9FWU>Z*4*<HU\49C(<P92M\WKM2U>k4K¨{WKK\7U\Ra%__PUk}a}>iC>>HWCMip/}\fZkUnZ¡ÏMaCnH4p_HK*>9MniÕxµj}_Hº7UWKK9a-<_<ÖPPiAAWMC#pCMC/\¤{dak94W(f2/><2dCZ4ZZWP7*4CRf/Z_n£»MZ2A/UHs2PU9-FMMKFHFMMdªk7FRWPK2<9%4f(W-CPA<7PR47>29FiCfeÅÝ_CH7<R>M_PxPFPAA>FMnWU/\U<<_CM/HK/_2>Zk³~ZzdhzKf§§ËxHF>kCfsHpZ_9iZHRZp<ax»kU(FF4#HFKR7_ª¥¯d\>*/\u«ªÚM<WZf7ik{«|_WW/A9HCPKWU4ZKRWaznt>K4>CHKH4>>P7-aPHU<>7ZZ/ZR<UHnËÈ«\ZK2//7RHPKPKF(FdFHAU2_y©rzWAHFK-FF#_CZ#}A7zC_M>K>47a-P iUUzZH-\ 4CfW9Af<FR22(i\/-77PU7-7M><MU/Wx9sÓÃ¡{¬~u¯È¯ÂXsf>dH\Zda\x}lz}¼¯³aki9C9M<Ui>_h¶©wvf_2CR-*\U\M»zxF*MidÅ¥naP>7H/24<*R/9(CP4FaC¨_W9R_K <_R%_(k9Z_K\HP(Ws  Z _2/\a·¹UCa9KH7M\9-47FH_K>7UMZa½¬n*>K4MW7s2HPMdHA-MH>CA2<>%<W>Kfp~³ffZMUp>PK\KZP/-HP-9WR>%(d7W4UWa2-(9ZHfU­¨xp{p_Zp\Uxk>WHsWFHH}f¡Zn¨w~x¸·«¸Ç¾ksRKk\z|Õ¶y<Z(4u4H>K<4HFk_Áº©¦Ak­«¤´\<H>42_CF%477<7\n9a7WAnryUHM7ZR\_Z27AkCM/<aFFR-*U9Ad<PAapuÎ£nh2*dPaPC(HR>PF<(4i4*U\~ÅÆ}a97a7a4RWMK(nU\-RH*U7\#4P\27inM<H_MkK>_7U>R>>\%/-CUWCAKWMRCU%CCsRFAg°aH_FAFFRaf>Ms9<-%snmx¤¡ª¬sà¦º´mx««À»tH9/Hd</C24CC-FK>\}nf«ÓµÈµ>s}%2\29U2MPZnA<2d(H2_AakK\FZ<> 2#RKZC9PF/UP_Hd9%W//*Wa}¬¿ÑÂ¯iiWP>PARMAi-7\-K¸þÕÐ¤_fW>W C<aK>HARKd4HFM4>2<FK7i<_dAH_FCUZ<99>\FP<2<R9HiFa>94<i\Kd9CR\WR§¸~KH4R_H#HCA/>2M4P2nUva­¦d¯±n|i_yi ÈïÁÀÔÀÊÉ»{uFKP<M4\FAM<AFKHW4%\ZzWa¯½¤ª<C/*FRRK2HH<ZHA49P(2Ck(Z¡«R/4U9-F/H9xKAFZ->9(AaKR4\7PKHKdRp¸¬¸vu\HZKAu4K>W<WZ´¨­È¡c¥¦9FCF>ZAZKF#i>z<A/9R7WU(i>_s¤KFR4CPf<Aa4\497><K>MPW<RiC7UCK F(URPmFU_A\_RHpPHZAPCPUM¹jxpz{mi¤nZ Æá­gÁ¼¿\MRHC9CPaKFRZ<49KU2>F99AF#_Ìka/UZKM7A HZU2k4C(H%>FRA92adv\P(a<\2WAF2ZU2CfAf4>ff(F>4R\n9_p¬®¤lÖ½ÁÎ³«~|MnZd<fuº¶Ã~f­ Íµa<fP_\%>KWHFRC\--PP2dFWdºëêz_PMKCP4H2H/HfAfC9K\_A4W9<<C>F7a7CiZiÕR/2K7<A2PF7-Z2*WfZ*²zx}Ä\RxUaRz}Ën¸«§«yC_2FaWUa\<PH7Z42M><Z*AF/diu´¯CaPHHF(*-<RHPMfUARFdAP4<aPUZ>AdCPHP9K2>CM>nK94CPFCZH<UiK4R½² ÁÆ£ÁÕ¶¥µnÊ¹±µ®¯ufiAK_¤{¶Ày¹v\W>M_U*AMu9*FMKF#FZ\p©Å¦CZK4K#RH7_C*#A>C<_9*H79CCP_WKUpfjj×e}H\KM7F-A_2C/9CZ/H927zkpknRZlZk_\zd__kiZx~v~sH}kUM\Z 27}K>CfZiF2Z><<7F\9xkÀtRM>2WC/PZ7K4F27F9z<-(<K2Kfs»nzfk9><KM<HaC\9W7nUCd*A799CH*PaWd£·¯¤w}m´ÌkÍ¹Ù¿zCWZ_PFU}w¬°ÓxR\Ui2M2%->AA>Z%Zz¤ ¤¸³ÒMPH7<HaHFH/>uAWR>M>A>PK-4*P/_CM*a£½k<H>4UWCW9A/U9F7WCfC_nkkzWpZfZKZP\P_UUKfaaW_xn¦±­sa >/KURK<RF>7FAM*AHH>fFK>PKu\fZ9<PZM9>FZ<H7<2-4C>>_<PU>pp¿zK(k9>Z\Z>M9/iRC>H#RHH4H4<WFWH£®Âk¸HiW\\__Pñè½pnAURdM7>*<AdqÅ´{¡KMUP 4RW\ZC_¦¿u/PØÁËqMH-<FH2W2<\a49PFF-Ua<WMMPa94}uÂ°zPiZRH7CC#A2<K<C-C7MaZKFP4p%WAP>>URFn(WKd><9xd|w«jMA<4WKMWR>C>9URF>Pa\FA9UH9x \44PFM_<#*9(Rd%Z9\d(W>x/9WU\pWZUZ4a-CZMUZUH2C9<HC<HP\<#k4aµ}aZzMP<M4WFºÙsAA\CA*//FCi<ip}w¦©¨­pUR_K-R>iPx° §£MZ9Hi¥ÙK%<C9#7C>(7ZaKHM_\7U/ZnACWA2>\¥Ípfn2UA2\R/7<>HF*9C>M\7MxZZKRHHZHM4RF7fPH<9<dRz¤kÔwkZMHF<a>C7\<FA4PFMK\W\4H<>>K(_uAAPC-f}RUMHCCiC>#sH79K\(WphiiFACP- <2UH<97RHRpZFH4FFH>zAÓ°\uWPWaU9RRURu\k®\HH9>FCAWnKWW-AdzoºÀZCW7n_Ad Ç¤UWF>fKiPiÍ²PnH<\ARMKA\49F7>AaU42HfFZP¸kU>CM->>/R9 >C2Z79/_2M<CU2KAa\A/HH7Z\KdRMPZZddPiÁui ff>CC*>_<--<M<<A(/4\U-C4A4Wa¢u<AK/K-KHCA*HAF<fFA\C9C(>A\9ztWA>u9KR2KCKZUM4KsF(<2*_dUFCÍdpfPKM2 C9KCM-Fn°Å_\FC_z<FHAWC4fK/iM î¼onR<RowµkM/*72d(AKx¶tHCU(ARM9FM/P-9H7/A<C>H-F4M¼¤²><UF2ACMRpA4C9F4(>PPH_Z2%9CF24KR(k<WP2UM7ZMdZn¦{xf}aP{WW*P>/4KPUF(%PMMP-Kf<R<4FRAsWd4F<RHfMHH\7C24-/<fMA%/>>UaadR__FH4_FR2A-#MA2>AMMM>/RiHawÇ²aHZpW9/zA(RM\77_sÜd>iFZ_><Wd2W2ZW\F7<iu¨«{}ÃzxUM4\H*AHKR<adÌ\R_ZAC2AZxfAAAW>2--_HF*z²¦ZK><PW9_Fu94H7KF4>WK\_2U#-i<K#FKHUAFZ<2>C%\FMUZM_a­¾fA_znhfZ>_C-\\9A7_U4 MUa #FA*_7PpaK#4UM-Z7FP_P2KCAKF7 <>2RR\iWkÇ°W<ACZF7WM>\PH2%i>7PiK*2R9~­¬Ánd72HAk94RHUUP_2xzÈ·kCK<M-<M7H%/R<Z/_M2<<Zs²»Ú¤ªµaURF-/AFKdMP*P2>ZÅ·|idC9\PK_dKFW>ZiAKA<HCUP¿HAZ2P7sUF<HKZMCCU\<AAW*MFHAPFARCC9K/#RZH27>YkkHa_°9A4R-/-/>4*2(C_4n_P4K9M fd~9i PU9U9W2AUaFH94Z4>9UR/F7k9 º~WpPF9%UPA<H2PiH<9UMWW\u9UUw£iA7KZ_nFFCMx\CH9*RMn}uKa%/Ka_k2PU2KP9U2RCWn³±ËÀdPCR9RRR<9f<CW944W®sP_siudH_WW*<AMF<2pÄÁ<(HdA(a9<**UZA%dC44W(zCP(FFZ97FH-<s44H77A>%AaZCfu9FRk~u}nPkW7/k/> >RF/9%_nMW4UWd%FPxj¢9HP*RZAa2>K<aW<>FM->aa\F*Pa_£nHA9RHK>7PHZKRRHf/AA42C4KW±¶naZF7<>UFRKf7>dFPUn >{Md2H*<-HHPs77_KC7C7>F>W<qÅKdHCKaFH2#/P4FA_#9M_dfÖÐÑw ¡»xF}ds<tzfu©ZAU->F9RH9P9CCRC\>RP<FCKCdC--C4KpCPURK9WF7CKKs\Z_{d}__RKuikUM44\#P922skC>4RA<2RKACKMs´®x9s7_RAKAiPK#F/KP<*K7/zMRi CiAky/HH\9R/>-CCk7CWH>P7RuCHÏ{\\P2RAF#C9A_ZMFZA<}HMWÄ>7WF7H2AUC<W>K4CFA#CAR2C²zM C4ZdU24K>\K2a_WFKF97kÀÒÃ¦pÀ¡|uf¦d9R<<MPZW<-#dK#f->R9*4UPFF<>FCRR/Mp_ 2<_RR>U> HiPkt{ai\\Zpnzpk\_aWPH>i4CK*ZRH>(AAW</H\d9xZ2KKZ2H<>%>/RAZAFRACAU2kuF*dZz°{dH7></77RH<iaK(A2 k7-4KU  RRW9292H>d9ip><F-<d7RaF_PAKRPR#R<<AFRaW(/K#7ZFkµ¢\MF7kFM(P>H9FHRAC>/ KHAZWt£¶k´¦Ä¬Ò±~KK<%9*(kH>WfRAU>HfP*PaC<<WAFM>_Z7/R9R24FH>U_id_AA}fbn_HHM(a-HF*9/A7FZ2Cd422-MZFp¡zAUZ9K4*>/%9-HM9FKK7Hx7_fM/4HuÃi_Z-4KFf_FaAF9\n2H<F7#Pt¶ãkZAU__<KfHAZ9\>4xUaM9Pf\£ºdUaiFiK2U(dAx*AA>M>CW2CA nM WdF77\RR\<(*HFZ72CW9ppa}\x\R±¹¿Ô>ZAAkCMPPZZ7H2K7FdKWAH<M9-4-KaAAnH9>MH9P-<M2K7aiUnkapW>µ_F>(PH<\9#/7479>ACWF\W/A9CM_kZ49W9<2<F\R P2\>KaPWUWCH9K7iw\KU/-kRRHHdRPk-aF>>Rza­MWWC/\FK>C(W*H9Ra42RZRiA«²fP%2<H/Fn-<PM4KPZ<C4iWZªnuK9RF\>MCWH9KU77H9#AH\sa¨wZ_UpWUK_\H_U¡r(C4AWdPHZ((HiZAk_*PMHC/A7H9 MRPCPUiR7KF9H<-AP4>9<F>zi«_~P>/Us®i_KHCW7>2i%F2a_<KAW<UKAHRzMRUKAFiK2\RA\K<2KZ9A\CM2AAHd®¬ukiWH<_\FW\iKAMFMd9#_¡ÑZK9F-<A-9*aAaMR>C%>n_ARiM¨fUKU#>-P/\a-n(<<9-RHC7y¿kRFPC>9>>Ri4H9AZ/UA<fC<\ux°©d\HFMFM7KipMkUµ®x\79<4ZA7CF>K/9>AH<#>C/d>(K(CAfRZH<ZKUkUH_7H7WKF2p_s{vWHxuWz½CHiC<>KW>(4u\A<W#CA(aMF\Haf¤kA<>49>P7A#P<C4-(KKH/PF27<W-dpÆ¬nn{\KZHKfC\W#Z ¹k_-Pf/R<\fPFPCF2_4s47KHC24fWUPWaP9U<7UH9C/¼RP4A27KH7_aMU7MfZ2_94>_#pPZ<4/MU\CF/CW4aAdkfC#>ZFU9U<KAMdMRf/7 H*HMR\HAF9\HHHUH9U7APf4Zd_An¡spKHrs}nUZWZPPAW#HCWH>(-A2kZ7U_ZdM4>RH(p<7AFMMHM<A\9 4P#KU<CHWnÀizfzfdPxWFxUdKidÅF29KU4WC2/2ZCUP49P42aCa*iUHu£dP<-4/KFaKAU<Z>K4><* kÑ¡Ha24F>H<U/H27WKpH>FKF9UFda§¢PaURCMM/*A7MCKHMig¢\_2(Z<7HHF\2HPMH<U9#dR*CZW%W2UPa*FK7nsF(F#CCKRWkzpÂ¹³­pPzi°Î¥t_972>FPCAWA7RW9HCRRHM\PUWa}7CZ>9K-HC4<FZ9\MZH<n>W>RUUZMR«¥wºsx}x¡_x\znÛÔxZAf>7P72\FF/4}9f7\KK9\Mk<2Ws¬Æf-99FM%<Fp/K<HFfCCPf¡­F7 M>>CFp CFH77 Z42MPWxAH~¼KC-U-UnPC_Z7PKai»u_RkH2A\2>WWR/7#MUM7CR-\AH(KP<Ad/RaC744CFUKZCMZ9Mnp|k}|¥¹¿ÀËuHCPCKZ/Wd*C FKFHM<AH_FFAsUCAWW9UFR-/K-9-ZaAfH/s\n}¦~Ìl§¤px­}il_¢Î\>-dW9AK>>RF/ZA>P27ZFZZ94W7AP`}R\Hu>K-M9MP<<FAKZ72Hk¥®pHM7F>nR4(<MC2a-RU<AMW9>ds¼PC*W>P<>*CZ<UfZ\m¶RKH>_<P>94/A->(K<a<C_Z#7\(>n*A<7H7HA/<MACK4HiCZk_£Â½À ¼¥ª¦¤ª¢xÑµ}RfK-*7KCCF/<<KCP-f>RCFttKZ92RF>R MZF_Pff\_Cnz¨}¬ÊöÆpzÛqw½]¬­~MÅÉ¾KRK2>9KM749H#K\UA>_nF<M-f2FxW\dR%H#2F#C*RCK99Zfzf<KAWFC/AFHMRHH/%(*HHa2a\ÀhpH7MPFR94A7i> A\\´k\9KZ27ii\947/2*977>dFAFF2s}>9Mf-/9AZH9ZF\zP\U>WiW­Êì°¢sxksZ}²±½xk%4H2><K%-<HF7K/HPsff~7_HHfRKfAun}dxP©{µyÃÑÃ¼ÏãÆkPdx­as®xj©Ä´æHU2/FU9HC2/W9F/R/->uAFZKCU2n°Â_<<R4f<\H9-FRMK<K>a\_n>_9/HAZ-AW<<k7/UUZ\9-P4Cnn®¨nF#A4R9C4-7%2pxµA%9i</HKH7P<C*<<KF7dC7HC>ZF9k-KkRk_9<9_FF\9 /CRK> ³Ë©ÑkWpsRdK}}pWu\AA7%9Mi#(/-dRfUPFiKx­k\xknuw`k¸} pn§´°¨¥}U}~kdni |¨©¼ÕÒsK7nCPWM*H<9WA4C9_dA>anF9#><FdtMK<nK7H7<P/7_AUCFPpd§9niKfRAH7A7A7/CZ>KKWKP/CZUp§kfF\<KMM*AC>K_diindi<7\77MHaP<>AW>H7/KCf</7iM7<MA<*<7aFMPFFR_ÉÆ§v}fRkMxHAaC9_WiW|­¸·xAM<49#Adi*<K_WAak¸¿äÃ¥Àx®nusuxWkWKu\Mifui¸¿ÄWsii_knÆµÂ¬×}CndH%ZM7<FP9>F\7UZPi\99\-9Kd¿rxZ<MZxRUad<KP(HKU>MWx2*<9HA<<MM%CKKpFd>A/fM4M2CarWFAfHK_M*F\Wd<7¯¾´È-PH4(H_CZUUK/Z9W4MM<-f*<U<%#>WZAC(_9R<C<479WzË°À~aW_<dZP>4CCpk4KUMp³¸¤}xPK/2UkPA\i[{ÀÁÖè±¼´Ç}kfd_ki_R9K7AkPRA\RRkUv×©fszÈ¬ieÌsd%p//C>F2sWAFUPKAC9/AZ9(9ku \4K79RPCM</CA-WRZF>MMPd>_\fK2>K9P<4<H>9K2RAC¦_HF9A\9_C<(UC_r¢¼Æ|dHMCAUKR9MRCA*U#C<PRUKMM22227K7AFaRH/9FHR4KH°i_KUdFM>UFK7F<>UPW#Fdi«£ÃwdPaRWsx¸vïÃÒÛÓÁfskUHpMKM}>42(CaAUkPMKf-C_dP· jz§¬¬¸oM}uWÄxKuPf}AHMCK_C27KfRi*>>aP44xWu¢yZ>aC\K4Wf*CWH2a_u¦¢ÞzfCKF2AK97PK%/Ca\-H4A42CA2C<a{aªdi_s>--W9F\>Cf£¹¾Õ¸Å¹knKM\7CZM9>\K*/FM\PPW9HRuA2FZx\HWCf-AFH\pÆ¡u_<Ma74AR4%aHWM/K<WZMK4PWp¤µ©Å¶¯Ø¦È}¶·¥¡wKfx44<W4U9dRR9K_U7PW(4nHAA>Rkµ¸¢qsÊv¡f_C2C<È¡dKP94MUP/PHFKHRF9PM*WRA/<MMW¾©dH(RRFCiA}Hfkuy®¥«·½RZK7<4UUFF/ZKKKa/K*A>\*RWZU®¿p\ZK>>MK4ZKpª¯¹¨kÀ¢§knMPW4(49FiH#9HZCC4f>HWnHk<RxUWdk4n·±°\CFFWF<>RAPaMZ2FPAp\CUKF<d©¡¿³Ï«¤±w¼a{ÖiUC<dC>K4F4P7#4(RZF%\P\F29\UU>}¬³²~~fqkudUHaPCpp¡y%WWM%_C%UA#i<9H7Z#CK>daPPRsµdU7-a<aFnk°¡µ ÄzaHFKA4_CMR99CfZWU<>4UZ<7MK<_zsK#9CZKC(nfº¾¹n<ZFpÜ©£zadUPKM>/-7_</KKC>H7Rxx\zsonUsC_s¦¬¨\AdAR(PCFMFW7fCU/<4\HWR(PFR9k±ÊÍ¼zd¥n\ipu~ÀUxH42\M_FH7-Z<iH7>P<ZK<d4HHKU/f¸Ä·¡tFpdzaM>\2PUFpUfx}kFP/WM<FK*UdMWHK/Z\i2z>CKP«ÁdR_RRU|°É­|dYzÆ£}<\H#R \UH4*W7MA7iRFK4M9U4UnWC</>7\Wx|¬dW\__A_n¢â¥kUKMHFPM4C-FCF2A-<(nj¼®m©u¥ª¼µÆP<CHR2R>C\M<M97*F<xHsW/PP\2/HM¶°b£dzFHaHKZdK_ÆÒ~n2CkC2PkM(iAW*U<K-P9UfMCk_/_W¥£sRWPHKMPA<FpF49a/\ÌÊpMKf/>H>K2C>-CMA_/H#CM7WCn°·y±«xdUHFia­<F\HZCiM2_9APFKKKnHd/>\Hdoªix4U-az\ ¿©¨s\9F9HMPHMdÍª_4iUZ/<WKdUA<2HM#»Áe¬£È«n®Ã¶îÁfP9>WU<R>7<\-W9(#4ARW>RRp9<U2HUM°ii}d94K>iR7AHPfµfR_ K<<--A9UM-(>CUP4WMkfP/P>>Uk±y}af<dkn>M<MAAUH<PP_d\ÁuWKdpM9ZCxWPfUdUn*p9\2<Ks}À±¡Ö¸¶¢PF}iWR9<H<Rx³Ý|fFa#H<>H<(HCf9UuCCPf-\Kuxupk¨´Å~¥iRPKPHaPA49Wf£½nFR/p_>UHAC%>>F2³w«iÜu¯æiCH-#nM\AnKk#C_>W9_9MMK<FCfW79UFp©¦uW>MFMiACZRCFd>Mnµ³¤W_KfK/C7KH4 (AF*H9/>n Fn7U2F27spaZfuKZPK<U>M(#k/HF_dbÏ©¸MK9AHWKWU Z<U7PRR<2ACUdÉÀ½¸¦_daWWnMF92CPK4H>k±dF<9R<aKp\FaWHdMPUW(>A_Rpj\zPp{º¶©xxWMk7*FZCZWK<MZxp¸ÅsW<H\P-<_CFii\aWz_\zik}¬¿Çn9U9P_H/ZWdMF\9#4A*(WHH\FPRW9\KiÃ¬HPH/\W<H74/ KKK\KH9KH-H(A9CCW7M4RKZ>KaH22CPWa7i²n%}FZ7ia7AaA9WCA2C>9MRW¢ÉfMFiZ7P7A-Ka_ZPF>A7k>fs°ÈkxMPMFKfF*AWFF*H>APAPyzM4ZZ79sMC7CM4C>794>A\ÂsasMÇ\pkWU-\2A44A4WK(WR/Cf¡¤Ì¯i9_Z<-U7>APx<knaunkUK§M4W*<%KAP7(2-W>PHZPZP/42CHnPZ<f z}nK*PR#9-R7KuFCP_k´Á½wU\RC2(H(FF>9H-AWFCMM_9AKZ<KFq¨¥uU_<FAPp9AdF4RCadAR/MA>>u¶Ö _FpRF/dRKMCR_Uzn<H9HKzì¾A7>\*iCMC7MFHR2CCiP/KaUd¾¨s%<7_<KUP44PFFK%d(<APFKqu¸»\i7H*WiFHax9PPAA7pKfZnumµÙ¤H\MAU>_CdFAPuRzxfPKkHd¥ß}H_R\WC<4ªHC\/FsaAPPPAKMx<<2CRK½¨WZR>/W2H\4H-\Z7FR¡a\W#MFHCPC_7Z7A_P<HWMUiF<FMun¾¡R7WH2a_\-P(_KMWHP77#AM9µiM\W\CUPp9R9d_i>az4¿Íu>KAAPMAaUU2Mn><U<HU nf§èi2\79H<H-/RPMsM\H<Um}Rzª¸¾±Í¨AH/2AF<dWaC-(KC(RFHZi*P/>fx¢ÇizZ<-<774d<\ZF_uCCHiARÛ9CiRH2-PM#99P97>><C4>_WWPdWWii>Wa<P<F4n<HUFFK_/K>R2/K/\C/MCFF2M<HA4M*>%_f·\iRUFZdPHPRaZP<_CH< Ma(_Cf9d¦®£kiCHuFAiWRxPRU¬¹zC>a/\Mz<RA<k9K\C4K#7a*HZ kt¼£Rfn<>M9ZMMH*RFW-HARx}{ØÕ¢¥U<MxdCAKWd/A-KUM4R99 72f4iK\k±©ÙFKuMC4fM_WRPHKidMaK-R´¼§nWPAPAk4>7<4HF2>n<HfF/2A7MAFf³¸kFz2K4K/aMAKZ(\nfPf/fC<f(>C%4M>M429Ax/dH7WC#nx9P4CAKW-9MKi\AP9K-77CMRPfÈU_pHdHZU7snz_mb¹¢ÞiKd7PZK*ZCRa>C7Cs9*RKAF2-A\ilµºq\Uk*FPM9%H9W*/R2>ÄÏÑ¦akFa97nM*Zuk4<4RP492UMACK<4HFMR_p©ÀndMKPfUF2M9FPzA<>RFK~¬§fC79ZC42>42Md>7UKp\U<U/a>C­MHC9iHA7__H<_2_-HPÂF-<W4n9C7A\F-M-WZ(7idRZ9aCRiM\iip2Ri<7F9Rdu>-9dd//KU-ifi»³±duZzp>x¶Ð«aFCZ2A/7HZCZ49HC>9%M-(H -RRKn¯¤wM%<ZCC94KM*kRFKudWnÓ¹buRdaKnaHZ-a>A4#79ACMR2M*9/9AR<744pss®ÜdPd_uuf7<M/a%M(AUPf>FrÌ xCZfFP>R49kRp>\UaWU/sR\diHzn«ff<4-2(F%#H*/-KCz_W²aH7U>H U7A7/PH>ZMukU__-PR´dF(W\#7A74a-9Kz4ZdUZC9AWFWKsF\ÏÍznp|z´µ²n<_Fk7Z7*>2RCK\\HM>(Z2M9pRKF4C>°§HfH\HMZU2U>U/f_d´¡|ªFCHM*>MKP>F_477->2Hi7>4<*MWK>>-9RPHx·³É·µt2-p>7*M>as9RH<>>Ýf>7M/-2HUC4P>#UFCMK(aRHU7KPKPKM9C_4sMi9-M(94<FM®ÁafHKKR22PMWH>H2RCxU/4HPZCkØ¤saU99\d4**a*9M4P\CA*P<PC7ZK<sf¥Ì¸¢¬v¡q¦³ ²ÞåÄÁCd(Hdi4(H94/-KHR>>W4UMC9MPPUkC<kv¯WkifxnCzUM}u\³ fU-9fHAd7%7AFMUCUC/*K pF(PF(Ad779_MF<PWn}Â¡¦94AM/->_>A>9CdCUW¤i9dPK%RC>R*\7H2F<apWW9aUºns><7K-\M<4P-KF2_ H_Rmµ}KAnFkW4MA_P/2H9Cfp-zCpUKl|Wa7H(d- 7zd<HZ7fWk9R>Ud\9WC9/ZRZÝÕÿÔ¢¡ªÃ¨ÁÑì³¢xH(MAUH4/H7MH>9A-<U#49UH\ZHRF7CdkÍ×¸{i\fZ\i¦½©«ÍÑ­Z<7<2<R4/K\\nH\#*/2AM947afCURid>7Cf<RFA4Rs\º§ï©M*PZ%<2W79Z47KAKHÁ¨iAZ9W4KUC<2>>WH-WMARK7Ws°{n9PR}A<W>M(dPF-iH7kCFfp_7i<i2C>M<Cu>2_4KUdF#HFAdzykU#W(AF<//P<KUCa>\4HCdH/R</UR_Mz¹Éº»{ÄÃ©{zWPR/FW>/4>*H7*>*UPA(KF49WMKAPK27Q»¬~p¤ºÈÊ¥²¢³È±Z9R>HPU\\>Cd> UR797HP-4>HZHZsWAHPF<Un£ãª¤742<K*9FiM/i9_4K\HRÕn_As(<MUK/H*dWAU-FAR#R¶KZ4_ii7FH>2/>F47CPA-MyÝP<7HaF_P#aW<9F>RC#7ZCU>_dpµzpM7P4KPZCKM7722CMddAA2Z9CP>ZWsªÈ¡u{nk¢UnZ\¯µHZUA4-_F_M9PZ>W2K7UZ(9#Hp>P7\HRxAAi¨½·Î¯¬«¹©U¢¢P_>M>94<FU2M<W99xRAC2Z72Z4PWFAR/>%UK4fak¯ºÝÉ~M-*<f <uA9a7zHF>ZPWax¦ÓWAM<W4R<PPH_PURFdW>a7s<AAR<_4RM9R9W2Ud\<<%_R¹~R7FC<2<%KFHFMZi<CFdx_d/d_>C-<9PCPfWW<W>\M7a>AA4K/%PA%iW©txMzkPpnZa_}¦ÍRRk-P\>MRU4aZP2K4*F>Z#2/>HP4%Md/\RpÑÉ®Áu¤{}__ZR¡xPP2/MH4H>W774H7>dCC>Z4UU77U>s}UHRk_*9xy½¢n_C<K4xH<\dAR_F<UH/RKÄÂpU/KU>4M/H79(>>UP9HUFrµKi-KR%#RR2F<CUPFPU/M(2AfpR9U**74M(*4/MK*2_KM4RCH(n½u_\(W<2<kC4W(7(7RKAMU97HPPMdA>7P²¼¦RMCUWC>R\_i<MM}ªWUZi<_CW77KC9AF<#AKZ>(7<A9>HdHWC2RMÅÝÉ¦kpaRaMAACâ¢_2(fRU<C4UA>W9H9a>F%A\9/M>(FWHK9MRs¥°uWRKAZ<M9MdMHMP_A9>FRM>R7n¥Å¯dWA\iFZHARM FdU<4*k´±CH</U/<-WP4KWiAH4<%WF*WxåºP774R>R2/*/KUZHRC#(K7_R{ÐzRfKCR>UM2dCZ\9%\A>CZH>n  HA9>2x£¿uAAM2u#K27AKF-UiË¼xsPA>2FCCi_CzAK#A7i_Wa4AFF<sPAFWRKn«Ò¨pW_kd>aKdZF9FFt¨Ïa7H<\KAMpd>9F>_Hf4\2U\MKMM49C__zÈÈ³sAU/99H74-999-Kd7p>9(RACU-Cav­·aP}*4<d(MpA*<9R9ukgF\UHid(/27_>A9U2CFRPH-9Wx¨\<<2M<->R9MWF%u#HHKZHPz®®Í¥M>R%KP9A>(>A4MdUWn-KCCWF>>7\U°¨KZMM7ACZ4>KWP\-9n°UZ*2#P4Z 7P-\KF/F\C>>WW>2UM7*H%ªænkdsHRHC_9U_FÂ}z (>FaH7<#2\\KFF>/977>K(/2}_©ª×}VCiPWC7CU9<H9A4Z9CARM<_<4</AWx¨xM-FCHCM>Z79CKf>F\pÉ·U>-FA/W2AM(4#FA>/>_WFFkC¸ºRU2(7(<<WMKA2C4PWkFq¼±º®µ¯}}KCA7AW24W/aH>Z>WCRUHA<WWCd§faCUM4A*9dC%AMAFC(z´_7W7RWZ444/ZFH/CAAaA9/<4HP7HPK4A\½£µzPpkF<P#nUCA/C<z±»KsKZ\99RnA>PM<<__Z>9AM9A/ai Ñ´ªhFFFW->P_W<UH%CA<\F4F4Rf<pP2>k7k¨fkCZFR7P_MH\MHCUPnÄ£PaMMU4KK<4\KFK/_CRkW4H%4C¸x/7\ACP>K>kRWHpzr~½ºäfHaFWAHRMP*dCUaK2WK>9KKzPF£ÒxW>AHd*PR4>%UU#*\>P_pk¥MP#2CCU ZKU/KZK%94R4d7<KR(KkH9d¯¾ppFaR4_AMK9A/UsCZ>M{ÂÈuWUak%HP97>(<i_ZMA29C9ad9H°¬AAs2z/P<*CF4_HH\<U*KZ7f<AU2P_K4xápi>UU29%7URFFd\Àni-FP<M>R4}W2PFaa\UKW9<CF<¬»sP<CPUPACfPWP¤{rÂ¿­{\Zk¹¹¸kCKKU2KZM>(CFH}HHFH_nds|®RMCZ#HKH2%C7/H<HHRARFddP(4K<R(/M9RZWUKZ7UCUW-A479fCA{Â`\pHRZK_<>KKZ<C\_au­iR9W7WF>_Z7AiHKiZ9AU-i<s±¢¸aW#dH/fKAFPRRP>9pKP7Pd%AM2H/FKnR<CPA2/R4aM>KpZZAaf¡¯·ÎFCMM*2P97K7HU<iUA>PMHA\M¦°³HRFpuWU4Pf<iy¦¾ÂqH7Pd#HsMÅª\CK9CC/K<%2\MWCZ9W7Zp¢¹ik\>WHF<dn*HiZM-24iKZCs®nAAFniCWF4MF74FM\<\ZA97K/-<\s}\s7dH942_U_P7AHARF<CZ«}ZKW*AWadHPFHA%<A_MZMxÎºÓ>4W<K%U*F*AC2ARK/>Z>PA9CPP47U9U%\MZ7KHzäU(p4i_Zi¨¼«Þ×ÚÅ`i*a/F\A9M2A(>A/9znP>npd½Ì°a>_puFnka â¿sdZZ7F*_kK9<w¬²_9\H9(9FH4HR/pR>HARfkPiA7pCH-2HFW-2C_K9ZMPª¾H2</FAP\F</UZd>-URUZR*au>W*spÎdiiFM2a2_kiP%F4R>C%PF#P¦²àskU-7AC4<MAC_H>PfKv¾²WF-K>aU4C_/CR7%<<72K#>a9UUZA_ZF2FW/Pd_WKUá¢\pqªÉ¦Íµ¹ÉÉ¨¥u\i\>(C<KzHR22\<Md_²½ß¸ÌxF}fk¥´°v\APR<H49Z*-a2aMº¯uZ#42M-ZCC<<AKHRZ\½<AdAA/9HKCAp4494AdRnF<UC>wÈdfARC>F<CMM4UKd>_dA(_>a2Kzÿui\9\WACARC7\f<Wd(kCPK74p¨ÌR9KP >\}P*PMF9MÆlÊZZUUZRAZ\aUP9u-<9UHRP2AuC>pUZFACW#FR%W<9K/AzÁÔtÝ¡µs¢qa>FH¤¬¬µRanMKU#2AMCddWHpz¬Ê¹Ë}i§³ ¦«¸¼qna>7K_KZA*MKM2-PZ7Ru¬¬d\%>HFA9AMZ_uaR§¨ZHC#fFa9U/<FF>PiPAM97MMMR<®ÄRRd9A7d\ZCA24RFHA-A_AU*CCUØ¢d_Wn4P<ZHWKA\MKA4\>Z(HUF>ikÊZ7P%d_<(<C9ZsM¸ÈqnFaC<*M>2<AA29i\#-MdPU77aAHFuZW-<<F77\-CH<MCzã¦¹®©x¦¤xZ_a\__>PHps¨\nRCKMC }FRFnu¿¿¯n\f}­¢©o±¬½ssa\<CP(WkC>>Z< A>\A2ka\h·¦aR7<2<U<4FPPRk¤°_dWH<*7d4Z4d9KC9P_Z>>AC9CHR¢±fZPAAR7Z42UFPPZ7#PP_\WPd¤Æ\A(HnM\-UF7M>F/K-C7/>/U(2-dk¯lu/<9<ZPA[¾°¯PF(R94>P7Z-R997CC-a 4_F4<sK_(*WHH\AR>pMMA\f®Ï|a<iunP>(MM7n*2<aWs§¿ãdPMAKPdWsns³ÐÄpkHdFU_PKuÚÝ HW_WP/>H</RPA2AZ9\C>\ZZ_ÚÑ u9CiPMFaAs2vsåº¥uAW7AUMP297/CA>H(7a#M<CMZ9WRRºn<>d<<U4F<CU%M/4\<FzRP9®FH->47<9ZCKWA2<ZPU(fKCCRHHCPÑ¤ºRUFk<ndR©£à³°spAF4C9a\P>FiC9C9PFMR(<pR_Ak9M_RRUR CHPid<FCUz¬²£HMH*M/fH9CF>>FAKHFAadd¯Á°pRW2zp¥Í_nzu7AF744<M\R{¨}99<9#F<9AC<7_-a9U*4/<UARkWÅw9_%RRkCZ\°ÿdkRKCHAF>M#99R\(A>92C/(-(M*(Uµ24R<M 9aF-PA RWaMPKMk\ÀbRKA74}27dU><2/44dW*H2#_W4HAH7WÏ¨w7H7aRn©ÀÃizAH/W**-H<U4/_(C42*/7P7HFPF>K>MH<277RH>79iRM>9d¸¹7aW*9f/a#A2RCKPMP(<F9i~w½hß³UfWC/%<W>U/K7ZF¡Zn<AAAM77<M4\/FA>(z\KR%/7i<RdpkxxUZ4WU/Z¶¼hFf9a9CFKARPPZ_<HCC<2\4H/9HZMA²}u<R%KKi<%H9KC29/sWM¢mn2WW>UHd2#9R-W<WP*</A<HA\d>(KUMnkpÈZt¾¥kUKPZ-<</A*RCPa2FRW4>UKZPPa(Ra9<97-FHM_2PM/RKy¨´<7A-U\>fK27KFCUAFP%<*WP}zË¹­~s~APM7*/C92AFA9K4HM¢oR9PWUHWCWW<9C-2H/*K>R\HAUFRk©·½{ix9A_H¡®pRRZzZPAR\_P\aP><9*AUM-7>UAAdH~¦nkAWKZ7F<M_dHCAaAa(ky ²%Zd>R<C>A_-Hs\iRW_C>a4_>HU<U9dMu{ª¯¹Àº¿u><C> P_\KZ%d7>U7<2FRRP29P*(4P9MF>/kU4PZAZHARsPFAd»iR*(44Z*94Ps>sR42C7-KMM7f9}­Ó©½k<9>>*24WW#-7K<-*CU(HnK\-\_9MKPW>#PH7>2C9d(AA>-Kks¸¾zfCk¦R<fUCsK729<M>F-47/RPCFM*7_UP2km±ÅaR2xp_i\M7M/#aH2>>a}·RH_AMM<<MA9xW4A_Kd4KKUAu7PaMFnA42idµÄó°¸\P(*__KpM%ZM4#sR(da\A2UA<dM4>9UW>a>4<KdMaAZ9a4fUCÝndF-F7F949HZ9C(KCfCKa_FCK<WHaÄuuFUFWHW\%_WA/*UF4A<aK\§Hd<RFP7aUnAK*MH7H4//Md*U9R>7k>ZÊf_a~¨®F49H2\A2F9 A9U7P4Z_-WWsFfuZ>/M7C\¾©ndfa<afA__M\F2K<Z»î¢\R22RKkHC9ZFPKWU_4K4/<W>MRa->/CM4PHMufÝïk7<2(P%\fAH2P99<>C7MAF<U<4-H79KRdiFFs-P-*C9PHC#RAfp¢¯_UaRPFHF7/AF_4>724HKCHU(*AFZAumnWKA <W797<W>K>9K9_MPKZf¦ZFHR4>RP4 %AdK2%\_>24FMZAM7-RPZz¿ÌÈ¹¡__9*K9H942H9KUKRMf><CH(K7C7K9<fKAn9iÝä¯dPa_dfnme«²²zMM>AA%7H-/4MW7>K\sW<RU*>_4-_H<F4\H\ç¤}PF/9U/2dW<\(47nFPPaAM_7<HpF}*dHR7P>Z/2U>MsiAa4HW¡®ZfWKCCCKu 99HUiFH<*/9*UUW>H4W_MR9M%FPKH9Z>_R44/_7/<\¶KPW>W(7UH}KH<RMH>RA74RP<274>P<MnÁ¼ÎÿaW7>7U\URAR%PAAH24_MCH9/FZdMR\Z9<MP¾ÊÎ³¢¡§¡Á¡«£pÈ¬ÈkR4\HZ4RaW-7FHPC>>>AR42*4a7<-27KaZA4dK_¸¸HW\47HF/RFP_*(9*F9UU*FKad<KK/-UWaKHZFCKA7\WUCAd\iRÔ¥x_/><9HA\72<C7K_-RMF*_P42/MH(UAniK29aF(AAUA>RM-/2\>2/*i¼p>A44*d79MWK9(49n7<HC>2CAa4>*>MZ´Ë°¼®a\>9kPMM<kA\dR<<Ap_/KCZ/AHAH2KFFCA°¯nuWa¦juu|psMfx{ÝÂ¦fZ<d%7_-M\}P<AU>>C<9WM_H<d<<PF72#nAfd¡ xCR_HHCFs9%>(F<#F<#*7ZZW<M<2\>M>iAFWP>n_RsF\\pdC²§Kd<MK\ZCK7A/A/K2F7KF9*PM>7CKW4aW¼aP>/AAk>P/MP4\9K>aFF>2<<Cª_9_HddFA%MfH/\(sUH4d>7A7AuHKAuf®Í³zp~}WWHPMAMKHK9442MMU/K><iA-_Z2CiUWFM«¢_RMuMx\>(4FWfPMRUiWfMR\4KHCWHA2C/A4Ax-Z9/-%MkM\ MW KZMK¹´7-<H_C9AA<R\>4>%A4/<da*P_A%C7M_sMd7CUfW\izazzHÈ«FaCaKxMM2AC79KFH7CH7Z_(4 9>7%nfPMF4%aK9WW/Fa4>ZM%W9KA_F©d_Hi22pA4A>RU>An9K4KW*CZH9(iW*W¨è·_Wux±«upM/>>kCW-<WM7aP4K-\#99P*FnPR>aF4©®\U--\R(\2MHP/CUPP2WRØi>aR*aRCPCHdZK>M >%MRAR22R*CKCFKAHKi¤n}WF/KaHi<AU2kHR4\K(-KC >M9<HH9ZRsghhRnj¹®nP%a*7P9AH9*RZ7\7-2R>U*HRR-/K<UndiMAM 9FMWFUM*k>2R<KK<HA>u¹¸aFfKKWFAMCU24Ud2>9<A(AMWPaZa_°³¹FWRpAªuaHF_s_-<2d*94P>//f77A%RP(H99/nsR9PU74RCf4UdW4K9Hf9s\}¥aCCKHF(\4A*F<2/27UR<F7H/M<4HH9Z7>MHP ÌZaRCWWKM%HM*WC-\9(KUKACH4>HW2F7zsp_«·Y°¶Î«xxM#%A>d<H% #aMAPAP>9F WFK>Af7-\MMPMaHP(HUUK9/7WC->2PfR\i¦ÿU(ApaCCZ99Af4UA<Z*KK(PM/KRKÇ¥xPAA>Wf°Z_CKF9WA2/>(4KCPUM%94W<*A7dsad¨}\iWRMRCU_<W\/*PKUA4daFa¢u_HMK>7\W>_Z(H<Rd(92<dKK-C4C2WHRZH}iyiFR*F7-9>_/FA/F-27MZP>4H9\P*k>¯Á¦m¥ÄÔªh´´ÀÁÉuu>*CC(W*<_RP7RAf2PM>HC4>UM-47AMin<>Hd%FHFCiH2WK#\HKi//AMZkfµFMF/MPAR_F2C}UaK-_HUR9ZfUµ¬ººMKU2R-Wf£Äaa/d7xRWfF-<2-PH*M>H 2CPACiÎ£mAWuU2<Z/M/7WMKF_<%K/FZÃ¥kAHF7Z2(KW(7>_KpPFs>HFFC/-4MRPH9xiu¡ÓWMZ*A>%PaZ29W94MWCF7 4f-pWW/7FC}j¨®½Ñ ³h¦­¯Í½jaK%/F4*7H7<9U9//9%M(<f/PF-kU\Fp·»kW2\MF>/W/>KZ2-<\Ki*K4C>udHFH*9WMK7p4-_H>UKAK<72aRe¯2d(AHp-ukUp¥eWH_#KP>>RHF7-dH>HAA9-fU}~©Un2ZAAkH<P%MM9><7ff9ZA\uAq¥_PnFFC\HCR>k-d>>z2WMF/a7AC*HF>pKf¸ mnMd2A4F9MAF<ZR-K2PMRF2AHH>WaW2ÀÎß²a±pnu¤§·ÂªCMF>WUZH<K7fa4H_P\4>9iAFHPW27FÁfaKCM>72<RW2<RP>74H>K9K_oÅaHCP_HA\9(CC_RCC7\CWKxPÄ³wWkF2PiHAU>UR\º¶MWC>>dP/CC<F9-4<(UC7afM~ªÐuFWHAdn4}-KaW*A Z>(<K2Z7\£²zFPPKf>Wa\K4//ZC2CH\_*<PpCWWCui¶ªhnp/UM7uUCMRUMaKKAMdM4*/-WA<u49Pqºc§akisdkÇni<\C>>U>P92K_K*UaPR/FF9CC2F7>°}_2_U2HC*C>K7(W 4#H#>9F92_¨ÂC*AZ*PiH7(KHHAAK_4AHp°®Åz9\PRK7a>W<ACFp¯®ÃzMWd7A2\24PA7n ARRZUMÐ§\Cf-U4__P>4Zx<a%WK<*F>PMKRn`¯jUff_HiPd4s>F4a<_>UZCniM\C7\MRyfuW¢²~dW<UWM2U_<PM<7CA2Z_AZCPCU(<U4PA}}xd}p_zdFisxMfs|§Z9HFZ7-AsF4MA-AFPu9i/A*4%HH9M¶9RCWKH2R2KMa-<A/URF_zK<P-9P«¤wxA>CK9FdCFC-i<FAA77Ai¨ªPzk>RFWRZ_24A_M4\¦kfM<>PZ/KnF>KH_uMux½ÎýÖ4W9i >279HM4<_>aRAiC\P9FA>iyÔy>PM/FWF4C>M#*7HM<Ak__->HiHA}sfª}vii%a<R/KUKH2K/<CH<i4K7C*7F9KH9Wfuk}asnpiZf>\fC<P/¢ÚÝ\a-P4iK#-PHA_P<AC/<a_u9\9H7Kax_K-4FC> aKP/_R4a7KWHpKF<}>Pz¡_>d2PKC9>PM%FRZ2PpACx±½d9FA*__72WC_>F27F\x«vÅzaK%ZkP4_Z_pat¬©ÇµÎuU9*WZ C>FW2-AZ(/fMd9 \FFR4Rz¨®iiMMnU2CHM( WKUfZdxd>F2UCZ_MPR{¯W<WdAFMkfCdH2F>-(\AK9WKka49#%MZ___aZp9_dRA/HUZ/Kxn°Ñ§ixRHCKK2>p-M-<FF<<PAKCAK9>HKu27K#aKC\2H2Ck2_URHFFiC<->K\Êf>k7A\fP2K7FA2/dd/MZ±xqPKCF</9C(dP/HR/iauRUZaP2_z_Px}«¿º»KuaKu<FR<MFMRPAUC4sUC9ZRHZAK²FpidRu7CkWRHRPW<nKP/f7_7Ua<_³£os\*ZC>K_%7a*KW>M*<>H<UA/_U/KuAZFK}ukKpC9fPFKF<7\W<FHn¸aH<FPdR7MAMUH C4*f_>/FUAPKÇZU K2PK4 _if/2K9C>Z<H#AH77PfÛk\FK/7<*URPR72HMp7}{êqiHZ2U%4A_F>-4/P>FA/APU£¬kFWssg¢¥tzÁpF4/AF-WAnZ7f_AAW/z_AuMPFiFaÉnzCUFW/CZFMA9H%*4\<M974uK ªvb ¤¯p_WUA7-%C<P4A4<>M/79/\2CiUC*#U9aMa_>MddUMP<RA<>P\C\<Kux¯yRR>UFF\FCF%FPFU\2_/(4CA<\^q/*<KFA7HZKA>*KZH9RAF-C9U\Z~¥Z#9MPa_RRWF<2U4Ftº§·_%M_WC-9d4ZAUF*2(24>><7K¡Ä¶z}º©§ÁP}uu¬WUF#W4-FkR9>P<*/<f*C%K9R7Ca\¦¦Â¦wssak\(M>7WFaMAFuR9FCAZMaHsddÇÁepP>f<A4fF(Ui<W<4A<49a274M FHFzC4uA*MU<HH7<C\PA%U/P4s®±upd_F/F((URFCKK4P9MÇÉdZzf/A 7PA79<KK/4K_F9R>2<9ug¨¹}<CP//RC>2/KA4Hzu¦¢pHfK>kC_WM><HpUF_C(C/<9Rk}º³À¼©ÀÁuU72<d}ª¢P7CH27M99(>RRU\9CHP2Ci><ZKfki©Æ«spap<H99iA9H<4PH*fKRP<C>Wz|i½µiRM</7MHMM->Z(K/Z>2F(AHF%4-Z>W>%i>RA\RFF<(HCC7fC\7uZ<Hy~¯x f7_A\W4F2P7nkMCPd{¦èµ³pPiC*P7-fd><CU<KMK%WHR_C»´ÚFPH4P4AFHWU%Ws_²AWfR-\UR7ZW4\4U4FK%9K79AFs¢ª±i_MfpMk<ZKp²bFHCMM><WMKf9\M<2WCP\4A/%H<d¸±¥É«ªMnH<<C9UH2 (9R\_(<U¡ªzÉãxsMPM7F2\-W>R9FP*2\7UM>PFP97P4UKPF4zAK-\4M92HR4nZP<KaikÅ¢«WZ9A4*>42AWCA#sC¦·´¨ÈpWH7ia>HK-Ca/f9>H(R_-dh{½Ü¾£zCKKf4<U4R_¼¤R<#f_HUCRFMiiFiCHFW<<K99Mpp®asHsHZMZC(d<sUd¦aW2>U>PMPC4U Zz\W#a/U><\2HäáÏ¿¤¯×UkWp9Pu2AR4/\<nU_xzuº£ ¬_ui/KZ4<FU77FRPR<<F<n977H9RFR-AA2*<<C7Z<<i2<>2RH4F<P_Re­£w/7>29A*R-PRUÚÁriHaZ§±H2*AH9KC97>FK2%u>a½¦£~zv°¡j\HZn_7C¢tW>K<4FdA<>A9-dUPk<7(#HHp24>xs|»_pndPFd>Z9pR2MM/d½aPzKFAHRK4R9KKCHKKMA7FCRsÎî­²Ïå©k9ZkHH4F9d£Ü¶ÒÑà±~udZF\W\92*MACZP7P>FW  Rd/i4RF74A#/AZ2H/2akFW-sRCPn|xªºH>PMR%2aP\¦ÙªUP-a_\Í£¨zfkkA22AHxW>%7_saÔ¨y_P|¼zRPy§¼PWfH_Z4U7Z2U49<F<H_UzPM<HU<Mk¹­un<R\9MU>/ uW->MPnisA7>F\9A7 nk(UHAF>z><2%Z%k}¹Ò¹ss}ÔÊ ÄMFHp*pHj~s¿ÌyºÌÁ§Í½ uPZaR/7PP4W/Fa2M\ZUA7\a-HCZ7\4k2MW9-P4AZ4CPZC9Hi>9¡u>H>ZFuqÞu\p47_M\ai}_¨ß©dW>944CZA_2<da¨Ê§RM_>PAHCds± ~±u£ÀÈR_A4CF-RFH7s_MHx->a<RF9f79/7K_y·aU>9(A>KKKUM4C-k>HpiuRFCU*/P_> ZC><fHPa_#PA·Í­klufRWniPso¨Y®¢kti¹¿Çand}s~½¤·¼nadUkR2pd9_RM99U-iWZH-ZHAKF-UW>M7AP79U7>s7<<7%RFf©p<i}Px¡Å¾W¥¡U9n-A4HK2<WPAM«Ü¾ouAH(UkCdkis¾nf_4/AAWW>_xaUu¯Õç¤Ü\AF(WCUdKUCHCU2%KKPMF7M7FKRKsº¾kM\7fZR9F\pnM\PkUM_¦ªpZ4\ZfZHaZ\-94K7*7#<9%kA>\´vin>H9AU#97 ddku¬ËÀ©ÌÂÉÕªÆÂ°{dW<CZpg³´®¢}RkWW72H2Af7K42/Hk\U\R-(dRC2HR>_FA792<C/FC(>MHw÷ua±£¦HPF(p-2sM9A<\4ZPpd¥Î½_<HF9fMz}ºÅ¥|uFK>/P>x(\d/MU_>izÕÚFUiCHWR4U\R_CR*WR74C*_-*9ZCP2_ÅiUR97-<%<(KsFPHK<CxfHs\C4<C7/FZu>FRFC(9MHHaÍqsdasAWnd(\*(C4i#>kUk}i¨ÆÕÄÖ¶¶p_dkM}W_><P4a_Pn½ÞÊkzKZP<a\<(n<fPKA*KH-FHM>>49>FHAAPK\#HAC>#/2s º½Ç iK292 K/C>* Mf9((9_szØhip7sMyÌËp_HPHW</P_*F>KM4MPM\xå´F4#>><H9a*MF\P\UF(K>FPWUFWHn>xªU>HA\MAA4R9//P%CMai£xs\z(47dH4<FKMK-9HC</>2nz°®|s_#siCRMKC HHRRZ<i4CPWHpf£³¦RPRii_MHHM*UA4Mapu¿¦Ð£¤znUZCAFH7dn9/A(>-<_dP7F9P7AF_ \/KFM<M/RM{å½¢¦s*f-4<WMFA\_AK*\<(KU7ii¬Å\Ws¢À´ZCaZa#_R_UZ<kA<2>(dUWUCfAf%FAK/RA>-PP2pPA%>7nAC>CAkkn{iACAH>K9d#_M<R<4CRZf¨aAWFPp9RH>W>ZKP\KP>9F_§®kK*K<p/4-f>F79PC7/4%FCAUAF>§·ni9dH 4MC99i>4<74KCMxuk¥åí©¿skfPH_p_CA*K(7><MAMU<A\C*R/d<P><MaM_ÖZrspKW\RaPKd%K >ACC_i94C2Cd>¡¥®°l©¹º9Uk<sC#CPHkFP_AiK<H9WMUº~HkW77CWAAM<(K\>-<#4U4nd<2\M4>-K¡³RC9#FKsK%dUff7W2MMW}¡RaUA-F#AHRWAR>A<C2dRz¼`_<27HK/R/-*d*A*W\RW7AM>2CA/x<xPR_<2\f>Z<<MMWZ*MH2-Ff fRHa£ºÇvdpRK2F49M2KA4\/KH9U-29<CAZ(2K>PnFHf¬eP_a9FMM77R7dRKC_WCF*%K27(K9(UM\¥³¬¬Ç|MCRWHW7--d47C\2K%(/P2(9W-¢ºfR>_>_9\A>%R#xKM* F_UCk\FMKCA>MusfWFZC<<F2%K2KkZM-iptza2P><u4WHKZ-RR7A>pµ¶ifH ><KZ>aH-CZn/P>Z<RP72CA-PFf£p_C7k>2P4K2/<7A79HF*9_PR7*Hk¿¬¸§Ë§À9P%iHd<H9MM>Uf(/KU<47#%WMu/A2\p±zWF4PP/(7F7a727FRFW7/<PA>/Un>\C<R|¿ËÄPsZz49>*U><#49n>K<>W9*29RApd_FF(7W9FsAC<f24>MM(<%7<MF<7MÅiiF%P9Mkx<U<>AK2fM§¨¥»\<\UUWdP7s29¬<PaC-R9¤WC47PP-Mf_H2WH/K4KA#WU2M9AiH}°PM7AAKFuCaR-FKZC_AC-AH__<4Rz®·°¬¤_M*KPCF<CRn_K4(U4RP</n-9RAWKF9CAFCKCM*<<9%2dAHA\ZAUiFCiH*W>A9RnPF\-2fF>A2K-%79aCF<WZ-2%4ACdpHHK2C/MWdUKURP4Z9MF(U4C4W%97FzÎ  os}sPUsF7P-H}HRPM~_WPM(>FC7ZR-R/%ZU>z®{HCdFW2F*<fHMRiMFf/4-WMa\7MFUkK«¤PfKZUPCA2M9C%4>/9nKPA*K2A>>KMi_ZÁkg%>9 aa_7U72MPAPCUU*WU>ZMU7AkCF~ ¡K\H<_<HCCA\\*FKKRA*>\H-M%2A2*2_<Cy·n7<<W_HKZKi#ZC9H//4WHHP\77C2_R¾¤H94HdZKK<UFC%H_-PUHHCf*M/Ai£Ø¿ÏÒmaM_Z#AK\MxPCdKsu|UAA</2FR/UH4/CPia}È´pMUAA2R>-R>sCC>k7/W924MC*_a(49F7aaRW4F#H(HRM%7a-dA4dRFFRKd7PKAKnruvkikWHf2>>U\PnR_RM\4H(>4PC_MC_CHPk7yaZ2<FUR9-KR/9MMPFK2HR<CKKFHH79__%_¾kP<9P(/KAHF>4H/<RHU<\*(4-<*K_k_p¹¦«KaF*R*ZP<A\%<iC_WKFHKn>AUdHq»½¦ »isUPHH<4Rn_Cp§a\P2HHHM(9%Hid >_H>P7FUFKR>H<</PC-><(<kR2(CH>9dadxUnKA-dUMP*WFdA PMfUn9RZ>>Fz\HaRkz¢UaFKR*7KA7W9RdMU</P*fC79ZC*iCHC(_C\>7KFMZ*_CHM\<P-4<<C>KK7KRC44>*\<UuU-RAM</P447n2Z-/(FMAR9<9#A>>~¹9uFRCP*R2\/2%HZ%7>-fM(4F<dÒ´zd¼®¡zzx*UuR\*nfiq²¼_\KUW(P9kRA9C}l|nWs<CCkU/PAUU>R\fFxUMkF\F4<F/4 /Fdj¹z>PUkHUF>\CUKdCKKi>_4R<FaHFKCdfxxMA\\ka9(4FC7C9_ZKURUPR(Fa7\FK242{\MHFFHFC9UKC>HA(FZAK#AA\KM*<K2HW\4¦ª}xAPA4<WM<9C*W<9<7UM2>FF4UM<_PH7jÐr}F<WF¥>>AK#>92U><(<F7pWÍ·× MUKf/²«anKA7PA n_PAiHi9UR<<2WÏ¾WC\24kz4*H<(-\-AFUAM/9MHH47W>idM*Uoa7f<ARd(>CF<>ACf/CH_/UAA4KCRnfkZKHH<9KK7K9KW\PK7FC>FPd2UFRd>\Fp £MC7A(P_WPM<U22a2_FA7\<>Ck\_<P>A_\PWk«p2H/M/\CF(9R2 Z7A>9-P7\CAH\A*\*Hyn2d/aFF#<P97M27PCKC/a4£¬xAZHP>W7zk§ ~xiZi_CZP«Ø©¡WfZxF<U9É}9UAP<K\/AMF*HFa9-M/(MC/FZ-KKu/C%H_UfZ7#\M>aZC*as2C (WCnnWC<MuHai£Mpf97C-CMW*KC# KPRK<2C4M44WF%<PPCk³n%R-<FP7U2\%F9<2<2CZMAM9 kn>Fx 7M±¢F %9W72AAp7#iMUAZ>P<A-_A7< RU/Zz°¯HMHUA224F\AMUUP4*AP}´·MK<KM29HW9Uxkia}¦³Î¡³©apµ±¼Æ¯¥µxªµ§kWd%_Zd7M<9MAH-29%/7#>CC%Z\MA%C4H_ZÉR>AA-7RHF>FHK9\(aK->9\PKU(PPu\i}p¾©}xZuRCdMfHMR7<FCfsCWnWWd\/HMfW_daF9ACZ4FWAKaW<F\HR<MMH4F49AZ*H^¦u4nn/A4P-#-FA9aCd-PPM4FUMWZ_K>FPH_t*ZfCaH4FFA7<<-P}RË°<CaRCCA(>4><P2>k§s¿Å ©µ²ª}spkÕm¡p¯y¦·ª¤7#*/RnPiH>AKMa><<2FUZ7UKUCZ77sA#-HPZiWMAdAHs7u\4>4KZK>>P-fU74APpkkxiaaRW<P%2C<C7*\AR<UH7>F9CinU<W\»_R97HFZfWF>AM>CkiAFa%KF%KM2KR<4H7MC­9ACC/4<FKMPiU4(Wd44-\(C>n(7 UZHZ¸º{Ri}R<ZKMRAAUdWÂ£ªiRH\4F2f_C<(k/MWn}CdKgª ªKC_U9\ZU\iik}R¹¼d9Kx<9HCK4P>*H/KK4>RCd>KHAA-W*pRH>uk\RH4Ra_>>*>-9K/RACFW_F HWanR_{|zntnPstka>Z\\9W99Un9<auHWn{»¯jpAkWf2 PCA%2p<AC47><<P<M24/F4CW2#U¢dHMMWCH<<_79*Up/--Fa7>/KA944(aZFF_«¨¼£¨µdpa_ia><naix×§uuU>CFZ/\C*H2K/49A>U(MkaM|Ã³\zH>dW7>2CFdAkHHzzRZWn/FWAAC<\CPHH-FM->4APMK<99M79K7<y©iP2K9M7#s*RAH94>FH9_F7Wp<RUaf_vfa_®o²Ä¤w©¢®psdFi-W/xPZk¨¬Ê¼zW_HAF997K<KRZARF9nUUHF(7MPHA4af_9ix¨9HAA}-C/HP<C7CC}MU_AkfHF-RP%<PPPå ¨«v¥¼¤\«_iiq°ÂyK <<C/4F<KdC>M-z<MdpCpKfPx\£äsaCCZd79k<<99CAi~²tp22F2 M7fWRa>7<H7-Aa7H7(97k/a9CKFZCAÁ\RZ\dR7RK(9CP>K9iKA<MA72K9fZpn\W|iWn_RU´iM£u«¡¸¤­¦|f§xßª²²´«suH*af2*/}>A>C47A<<(sM>dZRH*FR*Z]ä¯¨i>/K*-7A_7F-2<7A</<4K---*9uPxZ9pU_xs}³à¦§¯Ä Fa9>fR_A9FF(M72*Za>MUR7<>9HÉ M#Z}>2>>C<\>2MFCCFR£ÂªudCA9UW-%RC>KUPF4UP-d\Fa-F_MFKdAM_¨kA/<9<-\#>RKR_27H7FFCZCK9KK\zx¤}kW9Pz2F_fpRxp}ufpx¦ª²¤ Å¦vÎ×ÎsdWWK/z<2M97C4P7F\CPF4WR9HHiduóÉÜËdRWF2uZn/4*kn(>H<4H/4A29<>2fw²¢\#<PCR_Mµûäëuf4M9-UCaa><-*R/94UFxPK22dR4>«}f-4/K44%/_a/RPHaP>Z_\ ¢_F7M/%<ZFa/9>HA9aaC<2P>HA%HU*ZP9_^¥uZF(PHC7Hd*M>2P\K9K>77KFMKCPZupykrfz}f\RAKdMPFa_RpRkUksiÝÂzzz}aÈÛzUa<<7W7C<<9%9R*k<-PH(>ux³Ç²{Ñkdfk*9-KU24H*MC->CF9nCA*44FnM}Ô¬uUiU-*>WRiZF7ÙÀÀyAF}MRFsP9P-MP-P<aRiZRCKRPFA7Cn®Õ{K4M7}CPHRaAR7WCK9FPWn°®F2KRW79(A9HA>\aK(>Pn4d9RU_<M/9Hs¥\C9W77HC-KP(H2/4H(K4 K/FK9MWn_iWayxnCaR>AZRZ%4_C9>MWWFFFkddZMR}¥ªa2<4fs~¹°usHMR>MA27H2Ki2HU<9F7k²È}Ri©¸§¥x/79PMP9HzHRaFHPC4M/F%UPsª _Z22<> 7/fCU>CAf§Z>AF_7>WUP (CP(<U\<PF\RZZ_WK_kå¿idk<AHPC2ZKMRZK<<K9 FUWÍ°xRR2UWR24\-MA->-uC#/UWPF2A>MR>2MRChKAFR/dA-dFFRK#KAR*AdCF\HKZ}\kuyWM_s<C9 7CHF WnW9Cf_UC<>sKH2<´\A#K7\<iÓ´ªudfM/Uk_>F}HPC%RKU¥ZWx2dk¡®sP<AR\PRAH<sW7CPR74KHM\¥âª~afFzW*H2K_9ZRK7¬«RFCakZ>92CU\-9KKA2Wff7FdW9U4M7R>U% FHKAi7(C(k*7FW9%2s½p (K4(-FF4a(dW(HWKKC-K(\ZiKPx97WskM<aP<>ZHW9*W\\f%Z4-zMW*ZiAPizzz\M}iu7>R<Kk7Rf/HA_*k<H\*97>>HC\d¢_P/MM94FMfx¢¸^nWFf7C/f>H/#_WÓ©n\HPUWaszµÅ}fA/7UKR44-FfM/HiACp¥aA/KAdWHW_4<R9>4stUKApUM4R*UHCR>9ZC<\\d>(F/2Fu®dUPAHP29PHd-49ZP4xU_>4f³»ÁFPH-_H9ZP *WHMF4CAWUZnH>4UR_URÓra_FWd>W<a27A>H7H>M<>U*W4CAPlRxzZf_4>H-Ha7C97<WdUM2n9AC4dnF\>sM>A_4A7A94zpk¨´©®½MWHHRPAK>Kzª§¯¡W<Z9<#H\Ffµ¬`uUn_7RAPAH22RUiz\½°°vu<iP9KMKnM-UHa#ZPd>d|ZR>#FF7<-RCC2U4A-_<F>P/d<PRH¥¸ZA4\A%a _A*uKUF9W*<R<kiFkØ9_(-7P\27K -2*4<<Us92CaKpfkf_t®\aKa<FHa>H\>CA><KFPWA_2>7PZFR\u}z£MsFWP%MAfZ4fMCn<>9U#nP\K#K>F>WHA<U2A7R_RU\¢´«ÃØº|fiZik2xÀÈÇs7FPWRMKA<kRi©©´x}KAf>_aK94Z4iWduÂWxFZ>C>A2KdHM7C%7d_sk¬¦°2HFdFs>nU%2M(U7K>9/Zk799R\R/<9P9HKFA -P<-F\*9Fk*WPf|ániC-P\>H47k-\F#Ka<f_Mzndc«±Ñ¦¤RZ2*aHKRRkC/A-UMAAFK7KHP#WpCx¦ppUªKH>ACPF4WHA<z<4\M29>FWCC_PRnW-FF\UZF(>W>77/a}i«Óªw¶|a_ªzKZ\727>2(A<CiMCf³d2i\a2>94HFxªinZf-C>/_<4UK9%9nP9P<M4h\79%n#WUMP<pM7A4AzkAfzHPKPºi\-A</H##9WP9HM>MfCAPUPZCf>i¤dUKHCa>fMH<W/xinÉ²Ê±¾¿7W7\K7ZU9F9/daM4R<HAKHPRFip¼<uiHU/RRPM/9<MAH*UCMUPZKAA/7kW/>AF M#>4P7C4\\9FpdWf}®²´¹¶Î²xd\C\4aA<%HF>HKRW<fk¼¥¥®KPCRK7 CU§s*9M\RR_P_d>Wff(Fa*%\\AqWWFM9ad9-\%FRA_AR#-7<H<M_¤¢z>C>>>CAU<U*FP/MC\<UP9K9HW_ux}*9F/R\PUa ~n»££¸¯]ai\f\i7u~»¦xA-HRdk#H<>_\9F4W7AKMzP_k}_·iaiixRiCKUPHW>/>UAHP>W(PP4K*F4>Pµzk><7C>P>(4_MF<H(M>PM©Èw¨Úy>f9<C<HM2FWHW_9AFPAU\¥s¦k7*ZdHU¸\PCH<7uW>#C* Ca-<A7KF4PUC A>Pk4ZFMP-2>4A  ->n-Kd½jRCZ<297fH>\UM7AC9HK>C7C<R>HMR¨a_ZsMi¤½~è¦fns}u2H\PFa\ UuÃ¦Â²>H>M*K4FR/ZPkKZH///dFZ\nh\k_aU_PFU2CAW7dkKZ<KH_9M\P_(<UKaF2>7K\<U7C9p(\KCPK7Rk>n óPZK}kU2\P n9AH4ZM>4<_WKZkyÄ³Çx\>U-\fá¯A7AMK%PA<FAC/U2ZWCK9MHFp¼»zK*>7Zk9P\(KP>M9Z7_F2>ACnMK9F>HK\FKWF_WMRKA\_4M(*A7>iPz ©¿°­â®ª­~u_¥KnfKiMHR9Z/<MF\sfiß_aAa><*4<H72HPF994iAPnUMp}}uuuusCFA9C(F4M<K*K-#FA*4AW7}aaz¯ZMHC/UR#4W\4F>7KWdRFFK>>2ZWkF<F-PA4K2Cdn7HF42FCaaUfWÁµpPRH¡¤¢faM/KAk4MF<F/RMKCZRAP>PKRWu£\M CPR<\/MH\CZC477F4nCAk±£\F/W-92>i79PUUMCKu7\W>\7CRF-kxï´¼¦ afxRK<_4HK9da*9KWHdAf9HA4ndÄ«PZufCH<4RMP-7<9C4p\HfHfi\zs¢daFdd*sk9xiPARZkK_U/u2_W94Zi9xdÈ<CUFKC4FUC<H\CxM\>#7>_UfopR7<>-PPMWWRa%pM_*ziP_Hs Z<<_àÆ§å°rn>u(2<PP_9Z/d*PMZKRMa<2H/C7x©¾«RU-nM9(C-#*RKH\CHHWPxix×¤/ZFHZ%FPaW9HsZAC__H7HF/d7n4->¦faHda27HU2C_HZCdF/FKiFF7/H-K>\x·¯kZidP7CCR/ R9*AFRCUMCiu³}£U\UAi_*F-2WC-(\WPH_7<F4WPM9U¼x\MHR/9FR_A99H7fARHFFC2K2\Ww\p7-(C9-U>*P->pA2_4Pd2MAK\Rs~¨ý¤Ê°_MU/ WM9Z<27(s*_<\7<-Wai7<CU(Ux_CCWCAZ--Z7>2<ZA9AACAzªyHC7(<C<47U4K-PCzHKR994FpZ7K Afix±¶UCi>HC>M>f9UR<P2Ck2-sM4-C>CM7ZWp¢Ã}_UpRkkFfkWK9PU(d>dK7a~¡Èx«§¬29H<2CR9U \(MZ<F/CHAP\PKf¶a2K94sP<FM9__CF9%/9Kd9%CdpwiPF<A4HW#CKKiA9>/7/f7UM>RF<pHKd¹ÄfMC>/W27Ki> 4HW*MPi7UAZW_HFMHFk²mAH><W_<*AZWAKAUHZWadgkZfKA_W9KZC *\2U\C\>U>#H297>\Ca©p_PC9\-/<H9A%aF-Rk(M9(9MZ<-K/FzRpzã¢z>}RUHMaUZdz\kW_¢Ð°¹ÀÍ9M9W</H/<f<9i2AfMa>\4CHR®x/PHPa>9HnF<H4>9Ps<9a2>>Cy¢AU-HAW*\/fPK/PC>2FF7H<F9<*P9M}/¼çÃ{xP*F-KM>79(29Z-<7UFMW/FMHA/4U7Zt¸FRUM7F7>ifU<AWFHFA29K ÀsR<-*ZU>a#_F/KMf2<A4A4HHfZ4>nP2_kRk p<9<Z>P>A*/*A/PA>M_\Z-P4H7WCzPx³Ú tp}_RfU<{R¬Æ¢¯´m¢jnM4949>F7<9<4A>WCFM/>H4k¤U/nd<nnZ7CKM\PH-FKU7M/K7dP¡wH9KM_*<A4U/AaR2-KKAa4K>zFH<4Fp}¨³¸ZKpWUUW44Z729CR<7RA-HF(\><K(<*kxFUx>ZaM4K4 n4AFW9/AuiWF<\ZCp9MC<7Ws/F/UM<HAFAAHR(RRK¨f_P>W7W%(7nF7Ka7AZ2Z9<aH<<<C\CWfaWz±ËÕ}ãz©åuª}qk|zxnPRau-M/A2/7>\PAHMC(H 4HU2/P¾fa_/MFFUH(aU4H7_UP9fFKsAK¡FAM4UC2P\R<-WZUKU KZ/FUC4k2M*CZdzzFfZ>M<MWF\K\>UU2AF-4K<_7ZZ<2u}{yM4-P7UA9Uf/>7AWA(Z>¯M\dW9MAU4W-#\PKs%7FH>4PU>KM9H-Fx«ks-4CUZnW_FPZK4\9<kF2WCKz9M9W7CK\KRÎ¢º~§ËÁ¦ÇÃ­¡_Z42-AzkUa2>an7a}C>PH9/i9*Z>ZPn9CM299<Rx©\A9KH>dMK/W9<Hxi<HaF4F>FWZu©CufWP4<4< P<W4HP>9a*R4i<RZM9nK\CË¨¥da>u4ACMZM2MR-UCZ/W22R/7a%n>F ÞvPAMf_>A>--A__7-i9¥F_%W7/FCsRC7C<Zd7M9RUCM*4>9<Z¨¨\U9(U>>FZ9U(A924H_U/FRFR>RCU-FCFCF2f}|§´~í´½ÃËf­dW_ZC_F<9>AWPHC-74R/x(RC>A%R>R_i<RMA<CMWF>H7Mn¥ÃR9MWR4_KPHHA(4naAPd/CUUa\Fx9<K2C_HH7C9M2/RZA4\/iM79HaRiPPfk¦Pd_A2H74*MH\47Ai/f-AKK47_RRP-FWMK7<>H72%2>*Z%FUPUo©Æa>Z2AanCHZ>CU9i2U\Z<WkW<#>dA9f`±Æ_WU(FPPCPHK9iA2-74P79CKR%MUHC<UUKZ}z¢t¾²®ªªHaU(ZKHUF>Ppi7(RAMU\-F*M><Cd4\*-AK_<ZCp<_MCKa4K9anC_>s<94M949KafWi/ 7<Csidu~Cs<aMR_<AUKWFK#/AMFfM<MK7*FsA\|f¸°©MFPMM-KFHiKA\7*/>(2H/MaZC%WA<CK}«¹<(Aa/CF(ik7_7Adk9·¨MPHM>aUaKA2_>/7--\4WAFC\ZH<4Pf®n4_uR-A/K4-7WCP_fPU<Z/KPd<#WdHH<M>Z>¨£v¡©£¡fsfdMfH>9H-H2WAF/\Au9RM-7FF>Z/K<aP>f9<\d\R<<CAHAAz¹fR>>7P<kA_ddR*AAk/uHF->ZCRMkRi_*P7F>7CC9\7/_PCK7MCnR2-4CRs-\zÁ°a<9KM9ARa<aKAU H<KaCUa9>F_MMP\µ}WPF-7R>-RC4KHnfss¥jW74K9Ha7ZWHR<9fFF94A(H>}4*MC9\A¿M4/>WPPUKU\k RCH49H4>M2K<_W77-K9KAFdKW_Á ~}CfdA4A4FK/F<>AA4KCMAHM_A4UCP2iZP2R>dK4/KfCKM#F9/UnHMZFiWCA9><H/RMWU/FH_KKKF<RF>4>ZPRf494PK*-ZR2KfU<C>2A774<>2RW<W¢ØÒ§¯aaCMAF4H2K2/R<U<<*PWxFRC<d<*7K_­H\FCFK<ZF2<\MCF\°£dAK/UP>K4>A7Z#_/7#H9iW2FR_4APRC\4>2d(AWA<MACH9<MMWF#7AKCH4<Fk_\K<9asPuá¹«ia_C4H>PWR<(F9*<RR>dARCKKk9dRACZAAC94KWZ_KFWZC7<K7>iUuuUUFP_AC>M*F<HMK7M(FF2_F\4i±~f4A9>zAZnd4W4(/HHR-7<4a-AA/U>fi ¤Ð¤¹zZWHCH<AK7Kf7f>F2M\id-#RAWCCady¬¯a¤z#PxH4sU>KK/u kUPCdRWWWu/AC<CH2CUfsKMRCF(HP-MWÔ4<F<RHU<A*_ZWAAR>MH7#a_W*Ua2<<fHWKKoËÄf\a>>*ZiP4*(aK%>9Fii2KZKAHWMHC>WRPPaU\ARZRFM/<H<F4F<<9u\ZRA72A\M7H47A7WFP_MC2fHAKKisa>7>9K-2a%<>i(H\K2><FkHFa<RzPM«³À¾Ñ¸tZU\>AM4P_PUP7HH\<272aRMCAWak½Á©§­¤aR}dfz49FpydAMR2f<CRZ<RP\/9PUM7ax<42AA4*WZ­fWMFafdaUH%><f#C<kU__FFA>4ZMCA-UH2_dW|© ZuPF\F9HFH*9\>Kp>-*AUpCa#2CH(FH<HkF*P*CpFWK>292Uf/ZFMzfUR(F_2FKC<CC<4M_K2>%4/A_WZukCM2p/fK*P>7_a7\ZPCM9KRaH><\f¨£Ï£³ØÃ¾uRdPkAHAHHZikKC4>\a%A\A9(/uio¨k²¢»¦xuH>W¦¢M%2-9RAP%%>9R W(FdF9\HHWHPx*#M_x¢RP\P(UAiZCfnA-2C7FC2/WUkR/-H24W<iAUdª®CRMZK<W*4F\C7CMd/AAFRi79>222MMP/F<P/9FPfRU%(*-PPPf*(_WMn\\-<P#*2<k%RRA\>aF-M4977p>H|NUPAHP_<MZCF_>77HKM-dA%-H2Uf|ÛÀyªy¬Ùá´×pC7\>-KZ7(K \R/-R9749KnKuÎsaRa«¨¶kvuº¨PC<aAFHUUPd29/7\<M<_ RH<C<77Ka°PFFKA>}HZM<-AF(9U>a><922R-a277MHUZ/\4x~w}WHKM->2PRAC9HW74HKK<9Kd>RkAa<>AP99<#U492(9UHRHHdM-Ff\FHWU72Z9CpRH*RU(\sa/CiKCpCC7/M<4RPiKMURAPspUK/C9KiizËº_iCdfv¡¥ffPz/kKC\sA2f>9C49_#/>i¯__d9HH2Aa_tzÚ×»ãÞZ_/A%\4#C<M(_CK/>zK/A>>u<(_rÁÃ·kZP\94F*K2K>(#Cpa2/a%44>RR>UHP>2>PnF©|WkaH744FCFi-aK\UH9H _WRCa9MCF<2Hu7%W HH_7P-WM7iMFW*KpWRd³_7K*4CKMC*aFM#9H\P9<\WyyÅíKAR%R%> sk/K2HHFWM/M>CPxd¼¥ds}><z}}u¤Í³z>MPP_M(P2CM799CZ_A\¥±¢iC<F2iZAU<>k}Z§ºÈ z*d2\RMKd<PR*PRxd\vKfW®É²ñrsP7*R-C_kF7a-HPKf2\_2C\<>>CRHUA#KWMiKzÕU9UZW>f-_P4KfFHPRFKPR--K/\KHU2>W9ZF7>>9H4ACCAMRRZzxs¹ÀÆ¿ka4HRpU>/W>R/7/AR/%F/ax¬}Û¸²Ëz\Rz<2U\a<C7UAZ2K\49fPÂ©2a-(M_WskZ³©ÕPU7727/ds>_iMR99\®ypW4K9RF2\<WHH<ffkda²¡½²eZfZpfdsnU~}¤v§µszÁÌ¤x\aKPFC/a-\C/9_aK<>ZFWC7A4Kd4-fAAUU4°¬zPM 9K/RUPKHAM*U4WM7fAKaW/F_FHK2PCKMAK>M/2_CiFnkiu®ÂÓÉ·xµWf7/2F<<AF2WPH_WHn}w¡¼¯´p©¨õ£KdUH2*4HM-dPKH_RZZx_{¹fnU_pZPMfAd<HMPMu¦u¦f_H\4fdMP7>\p¡§ÆK4247FH2>U*K>Wk>k>Fuf¨¬Á³z¤±Á{¨r]©rUWWpnxFp¨_U7p<\MWH/>MA\URCRMdP_97AHK(Z\ad9ZFwº_/-AspPMaC>9R_W<_CW/7WC#Fi/FA_P<9K>n>KZFn\s\x¹Ãº¸o©¢« ¤\H_PCC% 2H*4AdH>Ó·Á­x\MAn´C\dM_94d9KU(Z9f_ª¿xU\4RzUR//94U<FKn¨Õ¢pC#\FpCinUuÅZHP>A 27-#94MWKMMfKU>i­ÇºÄ¦¨zr\Yxa{\aC2R7%WUdZpkCn¡µv<PZCWH22F2R\HsHUH\4ZM4C4(a<fKPuRZ±´AWF\>F/7*C*K/-#<>KCUAWCACAa/f%KFnCxfxf{pu»¯|x szMFPFu°¼u<%-kCF72PRUU²ñwpZkHCR\\UÎzf2H>KW*-xA9HP°nAuFRH(x <\R#HHA*K7>f\¦~iW9\<FUPpÉ¾´_MdA%H2CA7_A>7(F7W*Pspy~²§ÏaiaF<KFUU2_WR<U%H-n<2F2d-p°¤dARC\->MMWHk4KHFdU\2RMMZlI i¤«ºÔ·a2MK-K#FF9PAnAZUMx#KaFFH*CMR>Z%>\°°¹³®¶fZ\nCPZ><Z77p<Z²aHCM9/p7yÖ³»ad4Mn(KHHusuÃººRHn9P>A>Hªº®Un-APa/>>RC-FU>*K9\4n«ÜË°kZpW7H»Ð¯FR(*4fR9U7PWZ ZUM<2_4URusk¤ÒÀsH2RF#74ARWPn9d2P2%>HPF4P>M_ï±dd(/9/M9A\WZx}kzxi£º¨Ñs½»¸*<Cu<C97CMKZ\>ZCP<2<WPR7A-*>M2F2HUn¥Å²ÌÃÈdfM/R_C>PA>U>-RKxx±ËnF_(PZ±©²UCMCM2CP<x\R7fkÖ¶MfFW<KdpÚ¯Hd>(7KZ/fiM-K2f_iZPRPKAAZÂU}¿ÆªZdKH*KUF24#RFFFW42KKCFdpn2xW«¯kR_CH<A4U944AH44M\(*_>%\>%4<§¨Åd/PM}aZ<anspÄÑá¤³µ¡µpuiM AFKAffUZ9WRKW(C9>-MuAH--Zf%\PU\7«xRU9UdHad\F /R9R-WkAKU\<_¨É©£kukºÇ§RnRK>ZW77H(7*4dfAiq¤¼x\ufRsÈ|>fPpHKW<<UM2P%9n\#M*HC9<F Z_©¦§§çWC7><ZHZsA_ZRFa*/<ZU2CKRZ\<xa}ZAUAF-M77<UMP-94AZKAM>ZWC-7%UFMµ¦kZ­¹~r¶k¨f£uk\ZfdApfUiW<>R\7%dUW\/kF4MAK-HZK-UMMF4#PM4/n\K4_an9FkUFUMf9ZA*4K/RAa/>Fax¢¬ª¸¬±¬CW\ak7FM4>ZAdA-PW7MHf¬afdÁ¬m}\C<C29R<>9M9C\>-p4CMCRFZF9<Z(WMW´¦ÌÈã¥~xFH7U>FC2>29_F\%AH742RWU\PZxasW\«MURdH9HnPR2HK>F_<ZKW2KR#<dA7F7K´¹±Çx¢¦x}Mf\pF2aHaMRaKA2MWaA ¦cd-H7UU<K/4><>PH/9\ZFa>k<k9fFH2>HffMnzfMPUC2CWMRH/f9A7-UZ%-i<FaCW`ÒÒvv9KUA42Au(Z>PA<<W9UFUAAAR¥zÕ¨¡·xnKzM9A*9K(P_a*HCsFM/99-UCH9(->Ue ËÀpFFR9KCC%>\ZFa<d\_F>K<P(<7M_RxF\aµ¯K_WFHi%dM792RH/Z_UAR_a>>27HKAPMFFÑáÁa\kRHF<}<_/<F*f7C_<7UW/ZFUÍº_9iKU42d><AK92AR_2-2ZH7MCF_#W-A\4>z>Zfn#\UH4RWRUPZ9F>F/ <72UKFF4§«¸xp_ZW<\9FHCp->z7Ff/ARCK4R*K>K¸½{ZR9/9W4UM>UAUZ<F7<>(F9>>H<AKUA4H/K/kÃªFHZ_Kd>KHPRHCfFU<<(AHZAf(9_RUFaaM\W¦ u\KA<2 n9MdkP7*\>K7KF2ZHR <9-P7UÎ¿RK\(WCM<pA\4C-K4n_K k<CH>ZPCCRu¼r74R/ C<\  fRHF4R(CFM-_4MR/4K(-2WZC\FC(>MU<KpA(F%29-\/KK\U9>AAWW~aPaaA9*%fRACRR</4d%n/dKPMkUAR4Axuµ°k>F7/W>Ca\CHMFZ_PUM9_AH9%\UZHF9HM<>«ÃdMk74M>HUZKH7#RM*d-2W(4k(K7FfH/AFiU¥¾~dfnHU7K-4iHpiUKMU<72-CMRZRC<<A-AMCP«w-kRk4<2(H7WAPMa_/MA<-f7C>aR*da¡¼­>HZ4AZ9PZHU\K9KZHW7AM<WFH<C94%Z/PiFnKC/i9%72H>4<K-Fu>d4iHKu4HW*RpûyaU<f<2AU9FR2M/2dW7>MKx-K><MRP7UF¤\>FRk>MP4/MKZ<kC\29-HCACkU_a4WCM7UkP_ ¾RkWPK-PP7WPzFHK><9AKM>Kf/<MAUHUiap z\F%9_aR>>_KunF>F(RKZ4RKd4F7WMUZfFpÄU9\R7_Ki<FW/HPiZRPH(*CR-CHAA9C*u°7PRRFC>*/<fu74ZZHKR(RMR-U94*(F4f_-KR\4pR*C4-f/\HFAMRH<KP<Zp9FC92_}MFKUWUZdUFAf4M>7WPkPAMF_>Z</xCPfs¸eCAP><CM7MFKAzAC>UA9AFi99HF>7i99PMCR9w KFW2AFZn9*H<FHi*PF7Z  iR<kF/-_<Wad±±º_n_} AKCR9>9<RMWA>C<%-%7F9k7MFAA\M_ªzKW>7-xAZZ9C97Pf<\C<Au>UUR-KRP<-Udza74\929M9FCMAW2F<9WC/49KZHM<f\Z>aK>ZWHf*\/-AW#9/F2R9-RUC%H9HR7C¢kzn-<fU%x7H77i>#\M-WH2PM7RKP4diK2pHPFFi9<U9FPAAWFPFu<7\W HZKCKAZMWi*(xkuFua<C*CH<>>RHz<_AM(2AnnAR>UPH<W¼>RAF-4<MipWza<HaUWi#W>A>Hi\fPC2/<fZkKA9s-FP>>H-*HZUA7>9A>KFUPUC<HW-F<É¯>Z2AWZR#4>MHW*9>9FCFPHA-9RKFC/MP(RkAHA_UU<UUCd(*4<AA_n 4HWkAZWYb_%HKPA/<A4RpF%7A2_</</W2(df7U<aKR¡ZH/MW7PMUCfUU/k9>C_-C4A-M>aZPk/sKK}WUÃwaWdzUR2C( -\*PAA<W-AHd4>UF_7M\fR\§sU\<<RCA>d7#aKAR7\7C<PfkU<AKFR<9<ÇKP>H<HRM42C>-AWK9f9>M-F2<RHa9-%Z<F{Ò}/*aKM<n>779(MRMRA_f>W7fiHHK44-UWA4KK(>a<#AU*FUAM</4_KA<WfC%x>%d²³_HK7RU-K><C94MM<HZ7aH7*RKiMC-U2uÝ³pZFd9-i_aHH*Cp*7KU-H>\A92A %ZAZ>RA_n}¤nx>(H(_M\R2fHUMMU*7HK<C-fMM>sPKn«²¦|RM/Z9>fZUHM R\if*\MUZ%(<*<R2A*-Z99rÇF9> FH-2ZA>77_7UC<>\fA<7>/WR7*/(_<ZzØruKP9AMHF2FMCA\ZMM(9P>d7HHFCA(F2A-K<K7R_<P2/79<M\PFC>ZUKWH<*k/>K<¹xi4>fRa/<UKPiC>KK<aZR>%/K-}\p>UsnZk%7M-UMR<R(2KAW2UW9KUP(KU%PW%C7P<Ha«N\dUMd*u_<K#F<4aZ-AAZ*ARHF<C/FA<MksA9>*RH>4n_U7H<-HMFZFUWC4W9RC_p>F\skR<>2/M9-7CPK422u>9Hn9RC229>M\949An¡M4>K9nF9-2HMM\-*\FdUW<UWkZ9ZWU<*<(><27UAZCR>>AMz7HC-K2<Md>a<CCPp©{sCR9/C2>-FPH<UK\P9<94 >k<W*ZAW<RkfvpUZ(CCM%A\ZMK%MCKW<RA<<H<aAHMkZ9#W(C\nt©±b\ku9AZMAKP/FCHU4adn9(*KC<<Ck>FZPPH©\ZAF7(Ck*%%CFU<KWZ9M>kPs(2sZ#Z<C#n<{T7 <PPR94F-CH74-nC*a4/M2WPf>WF*/AUdAµÊdZ>M>CMH/WCP__RWU(RM\2W7_R4R#>7\aMUCA<7WKd2CAn><>pR<A(/RZACKM<Uj|Z**7<WZ*iCFHA7p<#72*KPHHMWU 72Z»sdR#292A97Pn\<\F#RHR72U4(9C<9<FP-2*M dh_C%W4(CFsK<ZAAC K#C7ACUaW/ZHM9Zu¬_iAMCaAKMu%aFiHP#HAUFW ZPK<HAFddf\Z- uiW7a7C/F*\K4>4HH2*KF(*Cf79/s<*\-7³µfZiH<H4/iUH4<AHFA77(WWPK2Cf_K%FCA_>Z2R/><9FP>274KiA4R4UMZZ(UM>d77lUPCKUK<M>Z<p-4pMPPiRKP-KH9PMAM>KF©d<M9/P*7A<nU\ACUAHCAFHdK7-MF<4*>F_a§ÆkKWR#2K7<P#%C9KK\>>C/FAU9K(KRFMCrª>aFp>sF/R4C7HHMAaa4>_i<# WZ49ZAWF4#Wk}2W*/\HCFH>RW-R44aHZ_2PfA->/CKHH42\¦§H4A>92H49fU4aF9UR_Kd2MKW\n4/7Cd/RH#U9_4_\FKW29k72FFRAiM7-\W}U¸ÆdMMKZ9Fx_AFHd*<F-94/Ain-%FKAMMA<\R¿ÙaP\//C#-CC9R<2PCW4M9dA277K>K2>-AAK7_±©¤pR}R2U>F72aMFAuUKFHPC>>u*7ZH(7-FP_k±7>fHMZF\C(R\9RMCKA<W2CZ9U<P9M9AF<FW_9PPUACARWRAFC9>fdKA4CHMfKAaHFRMnM<7a{©nH<7**9HFAUAdA(Zn>-K>>CCAKFHUPA(H/F2a4\<C 9/f\<KAK_AK\HFR7RMCPP¤s>/M9AF>(P\_7P-KCKFC92UA>4dCf_C/s¼§KUWPUWH(-UM/C<R\A CMK2fW%_pxPaA*u|Àg£tpHR%9CWC9<AM22KAP>4>CZF\df7UAPZa­4aH7MC9AfW7A<ifZACRFdCFP_Ad%9/HMW(k¬s\9W97PH-W7<KCaFFZCC 9KUx-FMZaUP<Ra>K2ü©f4*A_4ia\RK(AFW<>_7AC7FAZ9H_HUF2_C7MH>CAKK2H<F2HH<F#UC9R9UHWACP´}AAF>}p%7RA-uWH7_M<-F\\K}<ZR(<7Hfx¯fMHMa\\F%iFZ94AUW(KH9KC(4A%KZ_Px4/-a£dk_CCHRZ*-_Pk4**PR9-AZpU/M-/>M2fz\P<A42k-FP<RF-FC/<MCWi<HAH>2*<R\<UmK9/K-PA\AMC99>H94Fx>4>sdKMHRMU(/9uZÑWAF2CCMPUA>P9WH4KRF-(ZA\F\PdCK>Ua*FPM4H2HRZ7URi<R><4</9\(PK><ZRi¤PM7H9Z7ZH4Z\*4AiM>F/FC/>4p<7R>9Fk}_CAZZM-47H-f*>M>2U-4 -fH%ZRs74*_k7_¹ÂMa4Pz_i%>F\#H2A**K2i4F_dCACH/aPCd9(AaCi>a7K4>2FC*k<#U/<WR2<>>AAKfU¸kW/Ci9Pp29ARURC(9APC<UHH>*U4\<nRCZP2f¥³RW2<U7C/9HHi9H_4PnFCUWU<CAU9M*(n4R29K<F/%\HCA4AP>7aidWUFA>Rdzdk/\U<\ARan> FWU4xF(Za%PAd4%M/9}kd\FW4M>a9<CWH%AF9MF2-7F-P><dH4F<H2k_WoµÀRFx774KHW\Mz*WZA>CkP>HiK<CPP_#RRC9_CCMaMM/d49*CR 7(2ACKRUA7Z>d\Mf²ipRKKK92W9><H_P9#<#<-47>K(dH<k_p>FF9/i©¾~f#K2FAP9Aa2\iAd_f7ZFMRU<*PR<%C4P77MP*PAf9WHiH%PM4ZP9Ck/PFW4RUnµQf(_</ZMZZ%kRWH2ZP9_WM>R4\<C24RWU{¦MW7PH\RKC<9>_9CPfHAPU<M27C/2HC-(7Z±_ZMWC\2>7-2RP42FFU<*>U>W4-*H<FMPzMCF>/9H#(4>PAA_k/9ZP<9-F/>k2AA7\Cµ¡aRPMHM<<P4W4CUk_#>H9UMu(<UZ>7MAM<p/*KKPÕ¢xMK/HWWaP<*W\ZP_FaU(_iFF/Hk<AdCH**U(\diUHP7CnfF(d*Ad(a9*<KHF7a¤RKCM#C2kK2(K7F-4f4>WC>/9MA M7Cu¦kZ\W>>< MCA>9sKRR/(-FAAZHF_MP4UP4nÍ}_}_H<24f\F/><2>4aCAWM>FARC%PRM<n~in_-74A7RM/F2aWH 7<4RA9C4nZ>W_>KPM<7j°zUWpKHfiHPPUR-K972KRHWAMHP2-<2\9KU RHH>-wÆpnKM-CZ/AWM\%9MMf97KH*A_(PuZaH\2Z\9F<MUuK>(MAHPxAMKR9\a_M_2F9´FfK-WZZMuFK<KWCR2# Kp\i-AUaCMAHi9KuMFaA9Z<M>>C>C9>/M>k9A9>22K/*RWKMR­wld}dAH\WPRRFaKCRMP2-%RHC4M#>aMRKKZsiRU>CF7ZFK-WHFRM9C>A(/(CRaHMU2_CRd/4FF77</PR/7HK_9sK77F4Z<_F/C__R9C4/aU<k«iPAHP_/d WHFMHP\F*-WHH4WWK(M>>FZ_MRn*K9/<2HUW/WMMKCKAWFR9<UfsM-_9#7KM>FHC7Z\ZKC4*%RZHC-F/dUPn}oPR2ZFR\F-CPH7U_>uWa*Rp#K/UH/A4 \4UpaR½°xkU<pM<9AFad7-M*7-Us<K<PCZ>KA7WZfâxHC-UUa*sC2xWWCddKfC#\2CRfs_AF<F>RnçdM<*2ZUPCZA_/MZ297H>F//K2a/F-><HH97f\*A9K¶p_97UUR2ZWF_>iP77CZfM<WUPRa>7/M#%K/>4H2\P94R<\AKWFM>-/27PAWZ|94A\KHK7#9FZAC<*W</K4Rd/PiU9PRfWfR4R_CH\9MaR_\Z9MH7PCKWW\*a9PPH>>(KM\§¥u}7MCHMz29-W<sa<C>2CU9R9KKCM-9H}}UR</-U_<-9U4(>H*FCZi(AU>>\aR79CPFdnzP\MAH(aCR*UdFR9/_2%Z99F>UMCAAKF*2<Mf*(_\³}\ARP_*F/</KKZ_HKRiH9Cf4PUZd>AKaFR-ZK(AF<AuW_Z\\#WiWÆ¡\/nW\U2CMMKiUk\npkZF4MPk(>2*AHWFU7K2FR\(<(2KK\Z|³z(7K\*KZ4Rd/4M*9H42M
sKdkuZ§\}UZ>%94ZP-MF--KdPPx_WixP °¤HsF><A-_47>uaMZPz_Ftk¤À¥du<CH#<MU<47AiWW\a(©tw_WdRd}}£}RHH-M\7A-4FF2R<d9dAzpUZPMC#FCRMAH7>(7#KM_M\9U>C7>4fp>7U9F2HP *(f_aCR_<>%Ks\KZRZKHzAWHWKÐ\>7A/ZF9<FM4ARCCAUF22Z92H(4-Z~´xUHCC#/97AZ<MM%CHZFxFM*(iPµs\iRWAMp7<AAZA>>7ZanKis_dR£trpk4U>>H-U9C97}_sxMv}sw|Pas%CRCUM_2_Ra-29FW_¤_¥kRFRZy}lau_M<><WA<>i7-Af-ARkµiMF4>9iddR*49Z4-/i7d>KH_ZF-HZKF\W>HHH*(FU4CC4>4C4PWq<4d_WdkZFfCPR<i¬UnF2P7 ZP>9ZFRCiPUCP-2_\A*7K>F<7\7A-aFs>>i>WM/URK72>kn¢Ü¤Fz4P>MfiH2U/4-iPFFZRPpdndÄ ikfU4H7HaA>AaKAzZ\Wsksz¯{Ux<HA-CKMnM-UZMR\7XCZm~`kdunxddi<K4HKHHf\(M_9CH9/a|}WM7K*4AZ->>-Wi>9FMPpWKW/9/MaRAWdRZR(---K<2>Ai#94/Uk«¹RazuKHdCi<HM_Z_#CW~¼sWdZHCCF<\C7PFM>K<P<fHuU2MR2P¨©zFZ4FHFMWCM>M<%R2CP7 _dMfKf>Ua<<Ud7<*MRdKaCCkMRCMsfZ¡oª©u9MdCFAP#Zp\Wana\{4uxpz<(U9FM<RHP9%Ad(Ci}x¡nayi£MPMiMZ\Hf<#R/4HRZFFaCaM<H2//>%C>fH_F%-97HC>FAAnFPk</KuCPz424AWW(*H9H ARP\<PMkUAU/FCiUHzg¡dKAW7zkFMURffC%9/>Z-/-MZ\RKP¤xaFH>><R_C#4aA9PWi#2AFa<fRUn\H_K49dC<P2ZKKW_PWnp}z}xjzksnKU4C-C>9_K>HRd_aCkni¯tdfKdRa(*H9WnCH2fsnHiiwysWCf}zp|pk2KMM/AUCF*UK>AZ-FPipFKUP4K(A2CC/WMz4F9#%aR29HCRKH/i/CRPFHAPpRP72H*M2<F>f»¬4a< iFZ<>KU</RPHw¤_>7Pk/>>2P7>KU>Z-7CUH<A42ZU/¬dW*2F>AW\<F/WRkM-iZ>FR(PHMdu¶·fKUUfCH_7MMZM-4aWA9aHMFaZà¨_©UM2HfZ-A>KZfKn(sfikixstkCCn<UF(zC7Apn4R_4prÝdRspuikuFP>(sK/UHR<HF42(MfC(HC7-4F\RA2M2C<}<KU7Cf2(>U*9_ZZf(A-\P2RCFRCfU/*M<HCPAM<HAHKWAaFU<Z<s¨}KAC4>((CZH%M-%/>9R4<*F2F/HWªCZ>4AP>FR4PAMuA<PK9FMWUn7Hdg¸s_\CnZPHW>2/M99HM\F\aPZUR\¢Æ¨aMR CA<4-k9MMRC\KPnkuwÍkHffW>>UFWF7<Af9Ms>ZMsp_nf}a¶{v\HU<KH#CUA/AdH2WRp_Ris¿}M7K9a2R97F7><nRiH_d7d<R*AA42A C2%Z\RW#n(kFx<4FA/APR%FFd2Ad9n77>>UCRz|¹Ên_-sfUaF9#2/\AMzC<444<R-s«\fUM/(aKiZK2F>FHU>PFCWZW>fd\v¼¤\(AK9F_d<>2RR>M99\kM}d\t¢²z\uus*ZK<WCA-H-WF_PafaM{p\n¬±fMM_<s7-p<C>(H (fHPanaf{f{p|itkk/-<F_2\P<>FHR4U(*Fd{}iU_U<%K_FAW<A77P4HUW4FKKCH(9F%U9C79U<A*\(HAU>4iPUC_¢°r\P2A7CHWZRHAHA>asU>HC>-ZPUAM7dCH_Kf4n/*HPHAAviR72K/\CMWUKMKHkZ A*P_HWR\Cx¯RiRAAMA/<f4<a\iZ4C2RP9i}}Ë¥szpsd}fC77k/UZPfWaCUpxawk§sPH\aCPi<MH*-MP>U/\P\HCsy¦vnnuzp}fxaH(9/K<C_KZ4CMC>WK¡sF*<KFAAPHdF\2K744AA9AkFMU4RHkkMMKR>-*-KzMi7FZ7<Ki­{\>M4f/>4RCR\<AA9Rsn·¢7>MC<*CP4-92<7<FRWA27/saPFl­²s*sA4KCM_FH9H\H4Uk *P>49K\Wª¤¼z\CMKR\CiRPF24>CH<nPF_4i¨ ¤§kKHZWf9aR44z\K}idx}nzzastHK ap<P\aW-HxP\<aW\R\Ud¢s¡iAM4C4MP\P/Zda*aAKK<MUxC29M9RaKK2zP>#97/4>2#>><9f7P*CR9Ak>Cp7M>iH4K9MHFUFn°K/MU47Ui9A(-AW9Huv¨x72Ha2xC*F>Z-U\-(<>HF/72_f{ÏZU7F2H7U>daKMK42*7_K9Wa9kká£p2RUMHR4FPU<CR_K_4\9iaiazqka>4i>PFHKpAkUM>zu}aKi¥Á\p(9An\9>2-KAF7WPZ><RUP}xlx{µ§´>pdkAPF*a>HFMAAPC/HCUZ-n\}oU_U7>#HA-HMZRu PFCF4A/<-AZHFC<-H(/%_>M<R<RW>>7RW>2¸sZ\PMM<7(4iHMFFM>CW}¢t9*W_\%>72<K7Z>Ppi-siZUKFFÕ2K2Wa*_uCZuMAC#Rf*/AHMZskzéxnCCK7U4AHWMZP(KHCsfdWUuidÄ\Rf><KdC<CMPRRd\dPkzZv¢§{iaFHA>K<FRnf2U>P2ZWAKHnu¥k¯}uaza>A7/7kHA(/M< K/%9/%uX³kAU\99W429W<C/FRUCW92RKA>4U7ACiU#\AK4F>Mdf_9W2-CW\Wx<P*PZF/AkZ<>M%fa*p¨nF\K>PMsKPC>H-%AM/aK\P</iWkºi_7U-MAKPWC(2K(WM/#U_4MH-PAz \_9>WR\-P7<PH\aU9AKMW%>_Wi±¨_xfRfMM2-UK>k2>4Ua}indsp¨¬o£MW<\KHCandWA#2MZHHHMRu´¬\»dikUR4-_WKFC#i7MCM9a9774RZi°i<C*27A%KkPPW\MCZ7<iH<-PK79(\MRWaUU4#AUPHU}<H2->AfP}WWFR>MM4Ps4MH4PFfFKF>HHPCp442K-CPM\9pF>WR~§iK7in4/A/ZP>PMP<K9*C>CzWH_u¤aZW\\kMKURPU>aPAF\F>\fWiU¨zfC7nk\HR777Kuf2UnRsiiiu¡x\_AP_7U>FR2ZC79P-(7#nafd[\¥£¬oZzka FUR>d/(>>AfP*CHi77 k/PHMH27//>/>4P4iRP\79a277%2fa477M#>#HW2d74ARK_7ZFF>Ri_7M7ZMA</7PRMR47/4dP´¢>(Wf2k7\Rf4f9RM*/kM4-F>_>­WU7WU_2>A<M/>K<_UR>CUZF4pafsainiRMAM*UCK9C4AfnU7FkW_P´{#_u>nFP9d\\\/M/<M4ZnWpi¯®iW7M/RCd4fMZPAaHk<*RfWwnw³¾xC_\-Z>>F7(UA<<RAC9F(H29Z|ÁHM97FW-P2CZM<H92(9>24C2RCAH<KKCMKdC<CCUFWWW-HZ*¡¨sCU2HiM>4\A<U\R_F2PPËRFFC/<2(7C7F2ZZKF>9KKF7f\iw_HFF<kUsCUC47-f}K7>(U4iMa_}ÎgxxRpx(<A92KW(MW49CWnRkK_Az¶knM_Md(#M*99<<Ha\MWHippdkn|s-MZ9ZCP>9HK_MF-*R%7CWUP\zz¦qfaA<aMK\#CA2_P7%7HAUFUK7^ F2Z9P>WKZFCZ74>#K2A(*<97MCWUP<#M_WAF9x>ZW2A<>*<\pnsPxF>*7C>C*\-_k4H/C 2-MUZdC/MA#94ZPMFKKURMn_ÀUC>2n_AFCPF49UWd>9fRMMkWU_AC7H9-<27WHPA2zA/9*>MCPM|®¨i>RsR<P7_W*WUMMi__<PiPks}nid>FZ>9fC%>Ff>P%P2_RRHRaufp£\fiRP4F4/KHWAHZ(PkkC<*A>PafWR7>R<sCPMF>_>aPAK(n}AUdW*9>\dC-RC74#A(HK2P}AKRH¥A4FAPH<KKPK(kH(2C\WfzHR><2WZU4UWZa4dZM422AAfxdCAW/RAKMZUMZ4aM2C92_(aUxx¯fdAa>9PFAW*_4Cd4aUZ<nZ_\PY^«¯ZF27WHF9Hk-AUAAi_KUaukÆUdxZF4ZaFFKFCW<K7A <AdAu_pxd¨¡aWk>AH4P(F><<WA%PfH#K99_9s¢K<(2fUF-\<Aa(WaRM\P/%7CZC*zK9MC-P7Z>Hf<7K4R>49A7C_x´{ZkCU2U/>Ha7s7/9AMMK¨U2RPMKCkK/%U7C>(-WnU7(Z¯ZiRA7H<77\CAU*<ad2>__\AUMRZ£´}_k_F>H>-K7\HA74W(MMi\AWaqk__9_>PC(K2xHC92K<RfPWWKx§¹an\/>CF\_<>>9p/2_F9H}\_ ²¸xxidKU*7Mn\HRMMMMFu2U_%W4aÖ¶p7\A>d<<<>A>U(\PPd4CHd\xHA*d>CWH2H<Z92F(_-KK9Cd>Ci®p<2Wd><R*C>Hi22Z\2 U_tP7i2<fU7AW-\H(MRF>M7U_Awn2dUKK<CH<\<K%HZanU<FFP>7R_\ÓtMRdUPa/MaR*ZUKPs>><HAFMumÎ|>W/PsM7/4KUZMHsK>CWMndua£«Î_HCx WF7KW99A*RHR(PP7<FHnKlqWidUaAMR2<2KH>2_WF44_>//2dx\Pp4WPKdWF2/7f<P<#29-9<AW4K<PFMKx2WA/A>KF>9<P<R(i\fHP<FMCC<<nRCM*PH9<<d|¤M9C7AA\*2aH4PUR9WC>7AMi\¬«xdCMAiA/n*9HaCR-U79MnP_ik¹º¸uqPMR>A(_C7>P\R>Pnd>RfRaÂpAM_FfWAM->42W\auUMM_FAZsm`Uf>ACHK>9\>KPP49HdU/d<7ZkpKAMZuK\>/CMRHkM9>FKC_HRCs¹<HWUA49aUF7RRRAAU%<HWKP9>*AAPdCH}7W7/Kfd<F#%Ck9UnH9HHH4#PWCCCRk\n*_(>42pM9_C7CF>HF<MK4CZFH<xsCiÇÛskH97>Z%/p<*-Mn%A4WCKWfdÍ¾Ã½}ni>9/Wd9PCK/F A9>MHWxCW¿_ZFWR_KM<\2%>949MMiaZpdzÎWa_ZAPi-W<K%(P>FWC#HpdWsUKUiÀ¨dUC4H4RZPPip47FKH2Hf4FZ>7£¬aUAaP9F9>KWA%KAAFH->CsR<%>p7<9>>MRa4aZA2<Pa<<FAH_Hns«d>*KR/\<A4*M<97\UWF\i|Ä®zM<U\a>\s/UW7<PMMaM\zÄ¢²åÎÁiHHA2>>\kACW7Z7>9RRA>fa¼çµàæñg\ZAH2*<>2-dAF/MC>>\dsz¬¤¯Z97>M/k2A7FKfaMAZWZiiigÂnzu\2-PsC >(W<C9R<Ri\UPf>ii±X_iUW9C7UFF#<<aAKRF4//\FzFmpF97d\WU-CKMM K><k24>PRFM/aA9F\CPW-URFHF2ZH*\>M>PA¦if>d4KMMFRA_aUC>H>fKHaxF47dMHWaKRCU\Mk_s\¿¥¬¬¢³HMFP->Aia(Fz<*99dpf©¼¸WZÀØa}(A-iC7PC\FW<HZCU\¿ÿÃÌ«¶ZAz\UaPMCk>74WZF7ufinz´Ú¸ceUfkFnPK7P<dZH(\dRK_>K7MP\®ªÆ¸>_AW\KP/KF/>\PK_H-RCFAp¥u<i72Cd/(MW#KPCHUZCAW79>RW>aMA4-9FP7_</a><x7P9U}i{ÂPRiWi_MP%FAdFPMFd<PU}p\zÉPWsMikUK/RPK9U<{cÍ¨ß¤a¡Ô¡©_i9R/AUFU\7UMUdpzÐ²ªx_M\Kd¾Ã}z7M- d74FKPRWHzb~»ØÛ«¨\¹sRP_/UZH\4%KaZii<~ÍÞ­²x}}qdafs_WZ\HPRH2Cx}>CU^ÞÅâÞ¿kkiCZAM/W/M*ZW- UZMK%9*P_i97<K9kRPC(/<(fMa_4AiH>a>\(/FU2H/(</>Z/H>akzzau\¡ÈÇkZZ_Z4CAHFKZWARFn<A7MUf±ºp<\<sZPiis¼ ô´isZAHAHa§½¯Pddf U>P2R*zy«xWW\ZZAaZ¨ÏÌÁun<447*Cf<\k\pÇ¶È¢g\ua£Ó{ZaKd/-dHMdHUPdzkßëÎ®sy~Î~ZWW<FU4U>unc«Ó°ÃÝy¬·¦kfk<ZHCa<dKCUaH4\PHR¡MUUZWP<FK(*K9<x_F(FAZKUxU9_ R/<>k29C_FiUku¾½µÔÀãÊdHP\RpfW>Udk_2ZWWPdidÒ¸wff\_Fsdf^®Õ½ÙÏ¹\nd-xdMMHHdªÑ¦½uMR>RW97du¶¬«yu_i_/M(H/ZRsØ_asi>M4fip¼Ð·nd\RU\z®ª}diH(F<-f\\Uia®¼¶²}M¼Ö©zyza_k\<U\Zk9À½pzsÌ·²}_7kP2M<>HCU2KFFM_xfZ/UUdCaRkWCP\(_M/CR< *aifHR<\pfKdsl\wfªº³Æ§|®¤Ñ¼fdZK_R\zZMnidfsiª½º¤»npf¯¨Ð§­¤PnMd%(z4>7Cdf§¾³fksu¾ÇÓµ>MZP(R>MUs_fKUkd¶~d\7M4KfÏ©k\\Cd(dHfi\dYrÌÂ«kkRKids³ pK~}ªuxf£²snudUa¥±au9Mnpz×¬tq\\A4>zCC_*aC<Zyv¬sdassP\79kUa-/KH7PP*WfnzuZF\_Purz´ª¢Á®¡ki4#asºªÔ¿snZ>uxusi\a ¾ÉºêÒÞ¹ÿ¯¦Ë¯¢©n_nnp<RAU4 <>CZfÊzo®»À½ gf\W-K>A*Mi>*%%/Ukn®ÁffUÀÃ\nsCAHC%n24Ra2Zp·¦PnZWMdz·¿bsC\KWPxaªÎ´£x u¦d}i2Kfu\k«¼Ì¤Ws<_PdiAKMº»ª°·~¯aFnk_W7pPRCZC2ddt¸|¢ÌÆ©§ÀMnUkCAF>HW>d¿ãMszM}p¸Õ¢±ÆvÈÂ ³³¬²¥íÀnkiPCPaCU>M%f9p\Z²¶®¤Á ¢Ø°ÈCRUn}H/_49C>FC>(k>PWHÀÊ{g¢~\\PWM_49C\C>MA*UWiKaÅ»ndnrx·¿ªZU\HPRZ}kfa}Rk}¯¸utvx§¾Â¼¿UP*MZs>9\PZZaWZiÉ­iPkf-UM¯§p_iµ}«Ý¦·ÉÈ¡hiwuWi<<Ò¯¯¼®¹¾¼vPfaF\9Rk dMi/RsnU»Ö¾±ys~±£ºÆ¿¶pk}fz¨«­Üw §ozipHaiPC>2<HRKM>>/UH<uu²­ÀÊÜÈ¬M}KU\U_<FUfWHH-Z\-<W<kf}ÇÓ¶xndAMM9<F<2MWU4K/RR7_>z±¤£ÅÀy·kkkK9-4>AM%KM>p_Pnf£¦Ó¢[·ÃkKPA*MfK KCf7 Z__i¬|©Æzf±iFMa_WK}p¤´Ô¡Û¸½¶°nÒí¾ß iFdUFKM<C_z/C9_Fq\i¦¬£¬q¢»¬¿­nnpCk¦±Ò×Ã~aaUs_PCUZ9UKZURUMAuURZayËÓºU\sFR_<(u#%d\4/_K9Hk7KdWx¸°kKH4>__HC2\R_9C<4HKZ>9UR_lksÎº´fFK>7> W<99iAs\k_f}}n¡¸äù±RZU-\9*K7 Cp(H\<PUK9Usx®·¥¸XÎÃH>#_f24F<\AAnizpÄa®­¢°¢½¡|p_aFnUFUCPR<><H-FUZPZsyª¶g{¼«¬¦d¥mrU\ffHMsZ¬¥r¢©}xk\PW-9_k<U\CZ4\KCd9WsklrnfWkU/UH/HF<9P77f-HA>d<-iFk¯¢_RUaZ47danZWnM4-z4A7A(*/9APHy¡Çã¬ffR9<H/_aCFFUWZAMWHRnki>¢©µ·nz<UC2AM**CM4P/fZZaUKiapKw·¤åÌH >P<9R(4M2F->akCRaFRWzn¬²nxKMK4in7nfRW-W>WP>C-_aMu<s¥x{p­UMUaZZAKdzxkd¹«¡\PU2ZHPA>KKH>a</-iHK\\ufMrzw}MRMR97M4PMA<UC>>KMdF\R7kW¸\#-H-MR>HAKK<FK>Zf9P9*KPKR>2Za¡£¤kHKCR>*PCHHF/FWU(C_FMfKf9Kv§¤nAZ_nF-H7H<*WH>CsK<9RZW-Ap§·ºn7nZ4_2F77#U<AH7pF9W(_7fMMdKWuWs¬ap\iRdA-4>9F7_4aCFMCZfRR_fPznvkHd§tKZUW\MRMMMaPC×´·a\/FRaU7U*W<P>>ZA\izisy}}ÆWHKA/u<CFFAHKR4FMkM/-KU4U²£}f9*RAWFd7HA/9CA9ZC/7KR2FZ4AUAF{zÇz_dKp2M<HPK-#(FM>k442*R7F\-_¿£tMkCP>WfA7KMC(AAZFiA2%A7FPa}°osdWd%* CH(>HWF_PC>CdCR\2PpW_\C>_npMzisfa9KW/7AU<MHRCkK/A<}_nk}W»fod»pPFxFuKW2F\FRZnu¸¾ZUPMPF4PA--URP\Zf/>Kxsnu{WK~fpPWuH2F2a9%7/-7Z9f<2#k_*7ZWf#722M9M\\n_4<_<Mi<(u(9CA*>u´Ã¤\Mf>AzAM2><<F9ipH_P\UHP<dsÇy>pRaCC9WMFURZ4Z<9AP*7RPKPKH_¸k>2/H>9M>%%HAW<WAP*2*AdMWA2M2Hdxµa_WCUAC/<7<9(KC49*P/>%474Fyo_j}Z2<<#\af7uRkdi©¼£WUC\K9n94>AHC79ZAWKkCianp£{_aiMFP4*PP4M_9<CZC2dF>/_HP¼½pfz%>pn72HaCn><</<W-*kCUC9>C7Pi¶­Áfldfds9kMK>sA\}fZ>W-AdHdy¹£KU<Ck7 WFM\M(U<\4d>HC9<uU\>fz£fZ9CKU9HMA>FP2iR\_*7AkARHHd4kWCd_aaWAd><M7(2MfkH%a\HAi--2R>\_n¤®¡³dakVHZ2KZiA#dPHW>Hsq°siR>dddC<M<P>Z_aKC_Zis~zka\inP\FHACRM42(47Kd(PK<ZHMpi\ \UxH-WWKU/W/(ddA<K492fM7772RHx°º¨¡rF9Ax>k>>M>92W<<UC<a°nMA*<>#Z_f27a_UZ2#CKHA2WA9<F¬ÄPM-PA9Cp}CAC2>(%daZ_AH92xWP KM4ppUR>aW9>}(9F_7Ff742-KMFWFAidk£pzu4W\7A7#*9PUAfM9Z«¹a(Z4>HZ4PACiAMWkz¥fiZ\nzi{kM<_RM<>a/AZaMW>C\47RFÀPZ*PaUz79FPP%9C77Azn\KK-/F-<Pil×²µq§vHRWn\HP#FCKPFPH7pARnq£WfAadk>MWMK47pUaA#FM9k-4M%iFHnµ<F2A-7UP4/ZpFZA9k7F<> k4K_F72PHpzdF\fkW9RPaCa<K77/H%ZA<(M7n4>Rzil«²s~dddfkkWdkR<\H-/M/CPRkÁÅ¶£azPZsH(992WAaF7CMduau\dUtf\RCfdW4_a4<74WFCdKPF7CpiwWAM9a_CM\HfWU>F9dPKW\C<z>H2<C\©Ó zªm|µ°nki_ZWCKA42F_KKM<~¶miaa>F_<4_a9UaR\PPKR\ZkK%*PMRc[Z-K<FWM_2>KKPAi4FHMRACFW>ax9p<Mf\FKApP2P_M9UfAPd}-H9HU\-<W\xHp²|}s>Z>UZC\MR77F77HsH7u}Æ·sUfzndP<Mu_RPFysW\dUKxrZ47-P>*dUCFUKH\FdM<nR_k7H7MWUF9M7PKZ<>>Uf/(2(7UCK(uZ¡ u~_d°¥°kv}U9UCP24U<9kayÀ~iU4>/9<H(UWA49Pp%(*aZ9PWaPFPd¶¡d>*_79CdM4Z>-n4H9M>a<P<M(/WCCA7MPu_i<PCZUsC<M7x4PHWK>KRd-kfdsPzzÎ«FzfaK*\fZiA*UP27a/KF>Fp¦îÕ£nª¥liu\zk£d¼¥ Af\ipii v§s*7k>H<FU>CAU9_U*W>FaHd¹R<9U*4HF_-CAZU/dP<a%UK\WM</2_i¢\k_M³Üz}WRZM><kZWa\x±\/*>PPRU\44CW(*KUKKUMCM4FCCFKzF7#2AP*FMHCP-4A%KUA\(>FK-x4\7_UM}__xiksHPW7\F9(Kd-*K<P-7\4UAC4FK_l¶sfuF\k(9F97K2#2H>7<UWAZ*xàÁ®³¾¦¤ª}¼Ä{n¬m¤a{¢nKss}}¦¢ÁudZ*AfZ9%F>PFf>M FRCRAUeÁWd_--FFRKF/P-UM4A>RF}F*RKP>WApW®´sH>apx{²«¨hmkdaurnFdxM4MCM9MMM2P4#H-MaP>#AZ<-UKZu»ÀsFa42<RaF>C\f>a(9UR#>CFfZHHk\K<Fkf\RWK47/ACFWR7KCA>_u>R>ap2>iCfa¡µveUK\>KK_F%PRaAA_UWKPM-HFzp|«³u¹¸v±£¼º¦g}sZiPfakzdiaHR7<9Ka2UP97KA/>*ZR7a¤U<nMA>27P-C}Hf7i7<ZR(RMKWf/A\É²MFU4UaRMkax·p} ¤}pp\_xaº¯n}zCC2<7ZpCHA-C9UMK47H7U7A-_K©nPW>f>i*HR\iZ2<H>CMKW9KZH>p-PW(2iKa_U>aFK2A4A\\\-H*kCZ<i\/7>*zPa~nis-PKFKpFU}H9R>7PFM2WCPf±HHfxauz­ix¾«suMZ<7Rkxf©­yiWM>4CWdFK(P7WHMMZ7Au_R¥Æ¼sU9Z>x47A<d9_9KHdCk>/#974pkP_ dRkP<K>CHWMink}µ³~|C\}a2A( C<<<WURAd4>AC>4 R4d2>9}R%<M*C_W\M4<AU<C(2C>KRMR*C-CMfKWK2RUAMC*HK<<U<_AR->2a9>P<7_HKZd¤uUiaCfU#%>(F74MZCM-KfZ£¡Fi_9dZfH}URp¹¯¦Õ¾ ||faC7dsxyC_MF\A-HP9*<f/7/*ZUÇËæ´£<d*K(AP<>F<-9W<%U9>PA*>AH9HkÌZ9R/M>n>\ZasZx{r«³®®zn{©¢WdPWPRzR>s27C\_HC2M><FdFMpM_*\d¶uC<i<4d</4>K427(-%9K<2>AH9MPHadZiHk_<Addf\KZ_*<KR9n*pF<FK\iFHC}´u\FC44RaMKR9U9UHF7(KaRAjMAH9M>A7P>nFMHPZUxkÈ¯Å©h>PsWWixui©u}R2ZUp9HW>>CR9WHWnÀË°É¯¯¨­dMRRfUW4(%FA4FWkW\n%F>kp¹§fCR7#F F7<K<K(UxWonunx®¬ÃpÇzÑ¥uZA47HUF(F-KU\RRA\KAHPMKk>C4MAHxCCPW/<P>C*WRCK UK\iM<a>AZ2PRMM2pW\iP4W%_MFFAP F_U2<%9-dFR2Z2MFd4¤zi(K2FRMPA-A<99<>HC<<FZn®±_W*H2C7>a<>K<9>KCZ9d©¢\PAaRK¤hzUisH<(-K-<77>F9Cy³Ë}_fU}©¢mzUdFFKU>afFKKPHKK9WR(_Fppf9UfH2ZHRFWRMWZsWPu}}yv¯¼±WK49HPFFFpA/29/_\2U>H%>F9F>MA\z¡­H979MM9R2P>F/MMZAa>4RP7fKa9>2/AWWZA_P\R9-C%-RWFMP*>_A<FPP2fH*W¿PKkF\A7-/P2(</9dHC\2PR}~¡}_HF-Z2<4<Z4FMRHUR(%>Cf·³¤¹WW>P4_nnhusZ<W_H\d/MM-fi¢·²diRf9Ui¦¸gdFM2\PKAF9(K9f<fKW7M7Mf¾vA>2RA\9*HK\HCKU}HaK>xAPntªvZM7K<<\ZPR-/PKMRuR7/CMZH U_ZCCx­fRH4/Msd\R>d/aR>dRUM9_WA2<2W4Rz_PM9K7H%a//F77U>7-CH<FF\2M9HU»W*R_Z(4\CK-PPFF_->C</UK\¸ªFU4%A(FZR>C_P<HH_Ff2\M}|¦PRK_}¡kuzWMP>_UA>HCfn£º¼\AHF9>HHx¾·ZU>-pHHU9A_>>PC<A7Ux¨iWWp/PF\R(>HHCa<HFR<KRWiW}©ª¼ÕzsfH>F7C*9aKdUU>HC><(R<CPHK2R_¢»p_ku-FP4*i/*U--<<F49MKCU-F%iWU¬º¦xCHW<<ZA#2iHK(W<2UP4A\HM4zaff>xuKMCd2kW>_C-ZR<97_Cusjsk99#Ha9_Z-Af9KM%H2FW-kpÞ¯mfUAiC_pnkKUkHCHuF_£Ë¿¼upRR AZU#RWfp{WUfZdA7M-FF7Z7<9C\zj«a<2AfAM(AAMnW*#M_U7-2PFMFddZsx¦®¢~CR2*-></A-2<7A97MP9<W9M\CinuµzniZ_K<7K247kMM<iAZ>_CCHKdZ\Fa27Ps¯¹Øwhid-RF<44HWZ>H>(Ad>x/7(nAW}FA_HH>C-M7HH(FC<HR*7HKiÇs*Z9KH/H4%2%7AA7*AZaMCA_¸¹¢xRahvadUK>fFHtÍndpRMA#/FZHCAAiiË¡i\-7UFW72nPdPUHP¢ØWF7/U7d7HF*FWPRMkpH>4C>>M>RnRM©z/_2HCP /npCMfdP Pd#<F_*UAnzvÇ¹ç«dZkZMPCCKP4f%7u77></47A>2dCHRCFWuU®«¬³lpRAM#CHH_><R4\RAU_FPK\aP>4//C*Uai9<PR4FPMWCpaP<H<<_9M9kRCFx7FRC-\7Udf´®©¤¤p¤¶¤¡ªqz}nHRq´¨¡dC-92*a4<U\d(>M9pÂk<-7H>C/CFKM>HRn²UWH#CR2A-PWCi7 >CA>W2d>9R>KPKs¢¢ÒjCk>_*KHCP_7F7PfZM4F_7_d_n¬Ò¶¶¯aa\Zz2<\%U974R9PP<dRF2>2HK/ZUZU/HAk¡¬Æ\\kP%4Hk4/R22iiu>d¢npW\f-F%UCZCPP7RH*AMPuiF*C\_<Aa9P>>HAHfFUCP/A</k§²¢­ÊnZs¹¿\UC_74>MAWFA<<U2d9Ua¶¢£Wd4R>R/AF4\7ZÍ©_2UUWM9Kp<7<<F>4(>M-RK<PKiU2KFAKxºÄÆÎv¢Pnp}aHRKkW_Hd#9HKpfq´«Á|²UnPAk(U92PFWHZ/d_FAFfK\}spuZ\UPPn7\p>i©­ÃqiPf7(47d<HHMFMdlU4A(2 FF><9C<\UWARFpH·¤FUzK2--/2AA4F%47WZ>9Z4M#K<Kºµ°­Äh±´¢¥©{°_aHFM-UK*\-*#<K9CRW*UH}¤´­ZWUdHCK4AF2fr¨ÊaZ\C\RaZA99(A4KACZPHWH>A<*AF4AZp¤¬Ò¶«´}Ék¢¨¢P UaZdnt|¬¤«kaHiH(-P\4Kasszdc¾¦°/H(F(>>R77K<¯ ªu­¹xuKAUWZPa4C©¶KFk-xK%2CFFMUPKp<CP9_¯µRK*i>a<K<F<_>AK(KF<94U(9UHaRi¶Âä|}¯du§­³ÍÒanF4*4a\H742(/>R*>9CusiUKz¢¯dF_FP>P*\\U´}dku>a*aPHCM<R7972_24>4ZM7HWM_iM</p±\kR±´°r¢ Ø§®dPZFn²~}rfK}yª¡§¬l°¬lw\7PM*/A%R-/aW__7l}®·kCRF>An¹´\PK9*AFPKdHP\_-Pi4pZkÈpaznWR*\\#/f<PiWAM*RH9C42ZWKU]Ã¯¤u_duHWfnµ­Á³fa\HUf>\42A97a-7P_9FU-7WAR<HZ¡±MPWRn2Pn>µ±a<kaWd>M(MCM>4Z-*4-<<ZK\4PA9RfF4}U}¤ kW\-UF_Hj~iP©µÔÈÁã«¦­kWHup Ó¸äº¼¥­UfedaRMdHF7>#ZACACRCfpnUHMz\k}}qÕWsC£|°ßuRnKKR<9kCn2iRPWKMZ\sÇ¯|}A2>2i7KMA\Aa##/4U9(R<_W-fis r}_9kR4}aza_¡­z4MK4PFiP><H<MC7U(WK>A7/H/ FMHxFMAAA7mdºâp\-FC\*UF2KPnPPFP/dCPAFK9CMF HUK7K³RZ74fFk9ZRRKH9Wp\}n\£º¨uik9_>}-Hu¬Ç£ØÉ©_ |¸}spakoF\M97CMRAk\KZCWp-*F<74HCWUUZF4FpMp7dp ·¢¯®ÕÍ¡É¨}kaZfUWUkPHK/uaUukÊxFKK2MMF4C<K_K>27UWdaiF<RHMUi­ºaCC/PZHMiH¶Ç¸HMu>7/2>>4n24K2AW%CKWdRW*MAKar·®fs~ÌÆ®Mf4<A9<2A<Z<ZAFW><9<FPP<4>9#d%_pK~ÕWF_KPa(MKR\CPx9Ran_kUxip_nuUi9C\nf¨Å°¢ffC}iFWHC-kKA\F(/<CRFAZHFM2#(Kid%MFMR4pa\ifC79<Cnz¯¬ÌÎvHAs¼¶A±}WKf_ZdHfm\WRAaC>PdAKdW#UPp*FC>P(F_W7KkÌjuC%<(dRF>F>HZ¢7WU>PPF\>\/2UUdAC>WUKPaH9*<U_ÍÄ¸¤ei½¥³­dkKPiCaWMW>PCKH P4A9*_>KRF24C<MRªÄÁUF<>aFMH/>K%>MRA-<AnKªfMRupfUCª¢¦_<Hf>#WP}PP*2aF>KM<HH(7C2KK<MCA9>9PWH4MHFWRKfai_fUÐ¦kP\\Zpµ¹¡HWkkvauxsFÏpR2%aa9/>>aCFC7>zH/H4CZHHsH2sËk_HH\kPHHHHRC>xkARAP7ZH74_RMsd4CWZK\_KM4*2ZZCa{¢½kZxyºu¥Ø¢pPM\HP*HC dK7<7\<#KCFuAFfZfFdaFéC42*/KZ4CKaPZKRK(WZiHk¤KMz\ZF9/\dWpP>_K<MaKMMKHHHK>FM*-9WKCaf9-sCxM7PHFUKK%p<fH_>A}ÎÃdRM*R*\KPR®»Ê¥nu}¶aK\9CA>HCWU-CMk>HiMZKPAHA/ÂsKiF2P_HK<a<z_M­ F<}#_Usf7CMFA/RKKFpM>4_<>K_7ZÄ¨lpW<9aRP_UAf°»4K7\UCd_9>2UP9nZ7H<4np>fKiKOÓ¶x>FR>P(KKk>U<PM<fHiFF4jUtvufPdWddzszk92KfU4RfUdU#d#M<K9*AMCFCHHH9FHF>H4 MaA>A7F9U2>_RA<¶µRK/CKZA_\¢©¥°|´|ª`f«¤¤¿HWUFPxPA%9/KUK9Ca/aK9/FZ/nW¦¥sW2p>-UHiFWRUA\}®su7FfPU9fA_fCH(a>K#<M9/9F4-dª¯ÐMzZ_7-2CWF/H¨¤uk\K_FCA7HkaPP499>%-d<UHKZiiefzAP2sR>u4C7>A4U\\P\pvtZdpMA||i\RRdKH_PWnC9#UPK-2M><  FFUad7<UKkRRW9CnKK749AMU<¤}¤mWH_AKMA4(<P_fx¥®¬Âzx]nr´¤ÆjsUkaRKC>Hd4FHA*MC9W_URMWCA¢¢MdHs2F/>fkK%>>P\Wn¥§{Hd>RRCKPFnMd%/><*M7_CU47>_½uaU7<f7Ad9UW9A¥a/97WAM\9P\KWZ_>HUKPF7CAdÕ×pH<Hp\M*<_2Ka9<dWPW*fdsf{UKp_KdW abpZC9CKFfR9M>>9W-7iF4H*AnFMRWiUuA-9<7>PdR<\P-R((KfM}¯­fA} 4ARHd9>MkKkuªÔ¾ÔÆd°±¯å }qkHARA97KP/2<R\MHU-PKdÙ©fMMH9/4A_<RxA_uÏ³pCWC >W/H\PUM7ZU*R2KW4aKAA©M2KAU2PPU9M7H<U©£ \-MA7H\M2a\ZMRKa/U4U/iniÛ±iPRnK}4K7MdZ_k7<>2C4RHi_xK®uxa\4_ux`pRCpFR4MUR\M2UR*97_CPd7>URF_RP(9_A#FC><<<9UznPH\-2Ws³ds79##P4<A_>24Udd}xµ¬Ðá°¯¸dz2M\AFZF>>HWHH2s/pp² p\H9UW2}2fMMMfRxÔp°½¼¸faAAU4C\7P74R29H/f<%F4>>³aiA\M449MHi4uA>Kff©»¾f<77PRCipFF_/\>PA7 A_\pÁëÎ¦suURdHF>-Z%M7*<Z4AARaWUzy°RsZPxi©ÑauM-HAHA7*K9-MC2C9RfAP<A7#H7<-CMA>-W9RWR FFRR*R/KKpoPn/KPP(RFUPAKUCWi}lºÏ\¬u³º¦di\K9i97HCFH7(W9W9v_ÔÂR4M}92iH<fPW<AZkxµØ¶}dAKK/H29APRMd>P_RHRKk«±R7<%9<PiCP\9>FHH>KP¢_>P(CZdRa9W*>2F2-Puk³³¾~ekfiRZ4PMCKFR 2<4>%PCMMZnf~siaMiU}av¨¨\fA#K/A<M_*HiH9URUHA_\WPZ2U><74(7H9HUF<>M2KpH>C*/<x¤»Ud%<2aA/R<4pPP>2FC2Rn£»|¢H¢zut} ²²{¥sP_CRkA7MU¡lW<P2AR->/>\PP>idÏ°¼auU_aZ>2CWMZWaH9<FfZZ\âiP9>4/U<M>>>*iFCKC(Z_}­§WMHR9HC<-a7ARA\7z­©»¹¨Õ¶U\qWCMK>//<97<FH%*\>>\n¨\}PfAa¡u~xP_d(/fKR>4*\#MHP#C9_FK/i2a>P<H<-AUHF/94AK(7MkFiKKn×}kA*2F<9Kf2RWH2ARAfHCfZWk«_\Mb«µ¡~ffHkd<P\pWxC<P>A7KPPMa<ku±²Ã¢ydU4<iPPCR<PU4RAFdCH§°AF7ZUfk7U9u-A4UM4_(RKx¡}nnHKHpKH7CFWCFa¨Æi®àtR`usZ9HF>HR9Kf4MpF*FFfk¯®kÆyPa_p¦kkM>7>CP9ACRFZ<RCKUKP<9\s*P<2F44i22<2MF\WU2ZKMFK9d4xa_s*272(P\/URAWFWd<CpskM|K¢¡\AH4\ZWz_nµ{£d_FCpfHyx_/7FRs>AZM>RkRakq{¨}£ud<H(>#M\/M_px2kKd¥dA*kdH%#<HA}KMpCfPiFFWPZµ¤\KR*(MKfFPHi2s­£§b¡_fpFfHUHaf7H9A2RW9U29knod}wk{A}{fKZ79RAC%9AR#%AU7<WHP Z>A*FR4>UCf4HR/ZUd9aZ_R>HH>M³_sC\PPP--Wf/P/i<KMFUAudxd¦Ò¦d4KZ>A\A\Psa²¤}\asÀÓHWC/M9ZC><_9FHHan£p¬a§Kp_9K/#HCi9->-92\»Ç²dMCC>f(U/HC9FMF(dW<M>KR<F\ ¸±fAKU9dKP©ÀÌÄ¨nnsªilpuFAW/H2Z7*FHiH>_RWfuWdzg©_f³²¬HsRaHKF<>_CH*AHfP/Pn(K2Rd<du\>WRCA77C>/CZ*H(A<p9ZHW´K2dH>Ws9W7kHR<M<>AZaZ*4iRnÅõs_pi>R/4FaMAW(xy¼¹x¹}¢¬Äw£P\Z>F-9C-HRHMMRWf¢ff{§£«®¤xs<W/U7ua7HM\MµmAKRA4KKWMWF><CHF<>-P79A>ZW«Ë®Pxudia¯pÁ§Ê¥\pCR«MpRRFPR\Wd>7Rf7p\F\nvÔi¡©zP_Pn9MH7C*7F9PPaK<<9C4#ZW2pU>A4FKC\RCF}C_AKHM<K\UWf¨±i(a%9M4%<4d#KK_>P44M->PHfv¡ÁuddFC7<_\9CHRfHUuZ¸½®¼©É9KCRARHaAFWK9F\r  Miy¶~¢HFdMC>FUUMHPPx½_2FU\44>FHHUA7UH4}M\WxK\7RM9çá¶g¢äÿÜÌ§¯uiKWZix}u³zxsC>Fdp>PWH>KK>H<Ws¬¬ Á­¬skpa29(%<4U>W>(7Hd>(_ZKMM4U/FF9fk\9%K7\M4(\f\fHUMK*<7·_iP\/CP*<\ZKU<RP-FCW4_2Z2px ²CKP<C>9RpW99FKP2C>}sxÔ®ÌÏ}_CHZ/*HK9\799_ZHªªpsfuRn}{ÁizsZ/KC>-HPHdF/CFMK\d(7W>Z4W>M9/\HH<Z>FRz«©¤°RZ ¬¸ª\\MpMfsºdÅxC_d-RpMZMCKRAu9CMFx¹Ï¯­ÈË³µpC§MZC/-HAU>27*4F<>KC24W*aa#9P2A<KZ/WZnaMUFFK4<7KC</<nH7-#FHF9ix9FHCC2(K_<CH2U_¤©aZF*2d*2-dW>U2KF<RCW\KvÛ¨uW>H29d4H<7-2Zpa un~fuzCRZs®¦v«Fdn2M>HRKMs½pK\AC-\R#CCM<</4ZZ9UK(<AsFnFHuÈÜ£PaM<WRp«³³¤uFWiF\sfux}7WWC7-W2KFWCKW{¦»¯¤«hÅÃÞfnHZiF7-/\C*FCfu4_9K/KM%<KACHH*UZ4sHiH9\RPC_p(\AAFZWUWUPAP(_APU/<dFFPWM7-(a9\df_U<Wd/Z<M<<HZ*-Zi2fK9\kÁÇ nsRH\-<42<Uk-dCu¨¬xH\U}d>Zs_§pKRKPd>9a­¢ÀR(HCKRKfU_f9CU7-UU\9M>*_a9FP\}¢xuM7PUFxP~zx}lWx_}Rf ­pm{irxnZdKZR2442MsnÍÑ>uWaZÆ®ß\_H>>dPU>F-A4H2 R7kMRMW9P4RK<W\>KFKM7UKnMUPZP/C>pË£nARP}7_/dKF>9/9_>HKR_-/7Zp_KAFK-HZ-M\a>HUC(A>CR4_9Wi_uF<AUC}aZ-HA_af_ipiukHKMMMUxx¡±¬¥uZFRKUz³szMf(CHK<%K94i9<Mx9H-\>42FHM(Rs{ZMU97*ZCA\£¢¨zu>\ZF\aen¥bµ~n_iFCPCa7W*_YÊÔÄn\CMPUZ¡ÞºiKHCFF >Z2MKHZC--PC/KUF<<aKP2usKfZUs_WaPiHf\K\Uk³pa7MCMR/-F(7U*iHAKC>PA/Kp¯WW\>>P4*KFAH><A2><UFKPPaw¥ªaixM9#PUCA9MpqnW¦ z}ppa4AsUW\­£¤}Mz7fdØkfWAH}4F/4W>A<iK2F2CAaCR<2M2-MP>nxnn¢s\U2Hd-7Rf_®pfkkHFZzRxpµfuaU\F-HUP UC4_PWM<Fusx¡©2R>% WWHKCZ-HPHk\47HW24M9UF\WxRaaZdauZs}dz|±au2<P-C7iC/*7AF%4K A2/729C´zPFA#K9C7ZCA7FUa#4CUU*HUPrÁ¦iK4>>kM4P72CfHWa«®_¯_Za-fCCnPf\ ¥aÁ¦u77W%9WF}CUM/ACdKd7HFA7C79P-H7Mn¯¸f\H/_7H> i>Unf©tk\Z\afk±s¤aAz9Kt­ }WMH4<aKMFFF_sÈa2_<AWW%C\R/C4K2<7FRK9/(draxf¤}x{{£ki ÇÇMUdAKCK-dU>A4M>APUA*9\FHHx¡su<aU>ARZK4AFR<94WA9UW<4Z/Av¬{#>C2244/FZFZx_{u°u}R_Z\ZPif´Z¿ÁpiHHHUxaM#<R9>iaC4*9<pMCPRFACU%a· UCCWFHaF%PRKsU~¢»kfiUW>U}rtÔHUdfau±¥pWnU/aA\2CRC/\u®ª©-44UZ\779>H7<RR7H-P%MA94Hx¸¬´¢¡®±y¯É·\|72<44PKR9P>9pF4AApZAK9ZHixp<U<_ZHHA>7MC>%<U>7P4*A_%UHAR7MKF4u9PCap¤_riWfk}Pni_ ~ã~×Â¦£ÉfZ>>C4#4PAU>ZPP\/\MH2U>*<>W</9d\suÃnR>_9H/K\74zpRxZkU_À}HadR(itn}ÂÒ³UC7_d>4K--7FRR>P>7kn¥H4>U7Ki%%2<aP>->MZRA<W#RR°tn^}¬k­x~zÊ¬uHM#%79MAZ929\4KPUZPCRp92fv rRusK>fa_WMRAMRZZC-KH//sZKs¶¼z UFW%2HFiri|ziz}~u££Î½§ Ì¡­Kd4<H<PC\aMU74<>\94>dMdF4P#2C(RugM977(K>n9P7(H\di}ÎªkM\}M\k²°z¯§jRPfPZM9KM2ZR/9K9MAn<z©\A>KMW4U#2/4U/F2Hi#7K>Ud2krx_zd\df_ddnpZRCdx¡_<CCk /FA\*KC<<>R<FdP>\­yd}\PUPMUAF\HUH*aFM94-U7Zi{£Õ\*U-fCMZM\UK ~xRs¢jy¸vn®hÄÇîs}9C\\/MCK\K7\C//PW-RAa*MWU7A7ii©nCCRU HC*FWa9PWFffsu>\izpnZ¶f´£PiUZ HC4\*FW>FHFMUuC<UsdÒ¸y\U7Kx2HCfCHf#7\>HRRZHFA7KpF2a<fRnfWdusikaZfFFWHFKFPRK>9MZ>AMuA4UP9kÊKAfPZFZiC\\iK<FH\WPW*PH7RA}¿ÃzsdKWFKMfp_¨{µzÄ¤l¨ {v¢uekìÌ¿}izM9W4AR<R\ZHAR>ZU*9}pPC2MZCsCM¾µi2M4FC(49PHF7ZAZZUxsuZUdppk[|¦¦ÍªnHUM9/F C<WCC_(\9KHaCRAZAPhÅRf47/A>KFPPk4\W7MdM>a>4-FCZuiZ9x_Wa>-U9nRApas_W³H#HHC999nR<4#9CH<K-H<Piu¥uW_sasMsak¦HAZkACk_ARdkaxg ®n©rPdHnMxve³¤À¦s«inikn¥¦fH_7F2/AF AA-44WCCf<CHdiUC*>¬ªMnH/M#*-aH9 P>CRKW\dM«´¿mZ9pRsax~ªµ§¤xUfiK\Z7sK(K>ZAM7C<UCHUiMAUk¾ x\ZRAZCWdkf(<Z7>(2AH49AzU/MAH2s(H(9afPRMCA>f¢¨fZMKFAK<7<4R> 2A7HWPFU_ks°ff\issZRHZf_s>#U<-WAnuª²Ý¢k±ÚiH}\¸´Ð°Á¥´¢¥sr£euxPRnWKfu}µÊË±dFUfKA\A2C9FR7H<>CaC>R*<PHx¸d9UR>>/KMFH<>CU4fUH\UfmisxMZ/kaw µsd_4FdC<K>>AWi97HMM#R/Kp<9M/W_¢ÃqaFUK2WZ<URR9fAHxU>Cfpi#Ra*F(44WdUKM<9A_>4Cu-Z_¬w_pKH9/aH9K4H7M2H22aMRz¦x}pi_pWZWnf\ZaK\ZWpÇ«²¸gUZ>iv¬Ã¦n{îÍ´®~TUuP\K-fM<2\dZu¨¤¬Û¹¨\uHHK<-\fMWs9CUHR7UR<42FZZ\¨®dHKKUH<Z2C72MZR9<>>U\dkzs³zCWk®Î¥`fZA4 KHCdPR2<<ZZ<4Z7/Z-ii727CdÃ¤nKP4nRWnfxH2fn\fuUx<4HWCK4HfFM429HuC7>-*Hp\t\z\CA>>4sC2>Fs\d42KaìÀº®é·²a}nXnZHafHuAMsCda]®¥¬_FfCRpCCny}Ôå·©  ¦paukuHzHAC<RHZZ>UMkvÀkwguaW(AfA<U9CZAR-W2/<dAZC4y¿u%42F\PFRMRUZ4AKAHUCRF4k¦§Æ¨fK_sçM*nCURZ-<f92RAdH<uH4RUu>F\ #C>4s©Uudz*>inWCUdp}ink¢>d<U>-ARW9p(x4(UK9<F(n4\¸§ÜdnAPHZC(KM*2<x>f}°Ï´®¥¥uuz_sfU_k¤¤4pU><df-HH2aMd¢É²ä´adsUkRU<pMkFZC77K/F\ZnZuz¢Ûªj¼zkZUkdPPk\_4<kUPCU99AZv>-pf#M-A4-M%iCFCRRH<nnx¬K£¦±}sM¤§}dHZHWnW>9u<(*99KKH-<K7fK\W9K<FF9iwZapd\iUizWxw}hMa>HPHW*9\/M(<ZW%WMP2F<4¥yZ_KP#dK9\aFCk¥Í»»sÈ¯{¬£xM¤mvRU®¶¾|{A2ZPaKW9>_C2_sa¶¬ÐpHs(PKFUMH4R>kZAAKCFaHZadu}£¡zaU7UFUi7M/k4d72*Ux}WZH29AP9K*<4-<2PdaKR_<Ca¥Æb¯«³C9HRpk47Ra>M>R-<WHAMAF--7W>>>CCMA*f¼Ù·sg}|¿£µ¡e·m¦ÐHfW>\H2KaP/-22F79xCH97Rx*KÀ¾ZR9WW9|n¦¾wUx·isÂ±¦¹²¤«zÂfbn­ÄÅÆ{iZZF/Fd2/KM H4<A7naÐì}sdA<\2W7PFAHU>9Z/f/Kd/>dPkk¦dsqtwHMKWR>iM7\iFPF>(ajÓ·sUZM>#7CPCPR>MZCC9_d9CFfxa©yRRAMWMPAR-CA(F7f-Ud> UMZ7d>C-<R99f°´¤¸£³¼¹±³Úz¦Ç²©¶K_FMH2CW2R>4\RFsR7CC/xP<pUUÅÁÏ¼_z\ds²ÇwuuCfuW_fw¾m·Á·Ç­ÇK%%K-P<H9FK4\>p/H<u§Ê<W<sp(M*iC_>Un>R--2H>RRH}u|ynffk_Å±ÞskFfC(7<M/<C>\nWçÕzdP(-R27FACC9#9-UC7AM9dKi»¬i­¥¦§ UP>H9><K M>HPUMWCa-AKCPRKM7Cf7/nKAMf¨×Ún¢«§±|¸®·éª£/HR>K%\-RF\4P>MA*UAaAFWR>f¿Í½´« ÕÂ¨sfiMWdRWi®Äsyµ¸Àrk\__C7\ 2CFFPM\MW7#2ZaÑsdHFWPa/4\R9RC_RA/MH(P7P>ixZxp\PuZznq¡zÊkaHZAU7P4WnkPÅ®º¯su7>>2<MaM>4a7FiKKW7(Adf¦Å}¼«n><>U<H>P>2ZPWd/P<</HCCF*2Af/P\7K<>Wk½À«k}yjddswsvyxKAFK\UAK9\MdHK>UFMKM#R\PRxv¤õO£¦É¿°ÂÀÉz<FF9HZKdiU¥fk§¥aw¶«Haf\/FCkZ%4FHF7UPWz<ZF¥ºx-K\*fCK(f7WPF2U(4PU%9PC7FxkppkK7P_kf¦»¯q{sF__H(2C>­¬ám¡Á´µn\(>UMW2aKAC<AZ77FZU_ki¹¥zH/2HMW_a7PH9CMkCW9\K9\9U-a<K%s>CP9x¥Ë¹}aW©M~aCMP_zkZ9PPRMM<HiKUC9_fUPR2-MKHïsiCz²µ¯z}iH7(K*4C79fMP±­ £·±²§fAnF\C4d4#_>K_x4(77RUZ naMHH_\P< C7P<7>9>KU4RH2K}¢²z7KUR\}AFAHP­jÍ±¨zPk\pºà×sfHUP24M-9CU_9C>H%FUpd°¢¨ænx/M<PUHKdFA<7iCKKZP/A>CPWKHAU>RMuC2Hs­aaCUsRi_p~U_kduaAk_x9CK9><KWuUn_f\9aUiif¾¦sU9A\RFPzpspaA9U>>94_HM>Hns|¦º¦¯º§³Udd__RfHF/C/CFRZ4*/KfKHHC­}pdRF/C4_M<MMPRnfHK2dRHPZ_zxC-d-MUdHvÉÇ«nsfp¼jnU%xH/}£Ä¥ RdH(RPCR7C/RUCA2P_s «ÓÈÒaM-H<MCs>kMHPWAPZ>PKF7AM4FAd\UK2f<%M³ï~HHACPkKPHaFdskPCZs\i\n_%*_aHzRWzk}n`¹çZPCKW_U¡¡´~nd\P7dA/Fd4WM4*dZiUd¤ÁÍ±cpMRfUC7*W*\<<74WHUUUaA27îÉ}d<ZFCUKRZA9\A4<F<9>R2ZdufiËKzMR*K_iWMz©¨Ì¬Ä¶´ÁfP*HC_>4zfUÆ®¨k_U9K*Wd<d<W(F*C*¨Ü«ÊîôbZRFi7W-ZdM>MPP-/K7KkHdWf92xA-FCFkWkxdR>z2>>2UnsA/PK_kHanad_UkUfWk\fzpjz§_dsf¦ª£ms9CUH*kHKa¦¶HUCPKM (Z<7*K(KWAsUMzfnjÖ¾±]PM\Mn999(9_FKk4K_9CMPMHF\kt¯d#CK2Z2_>MU(F9ARA<WM_PCUnx¾±sKC4/MCH>WuC­µÂóïâÐ¥½|nAKR<7s7AMpR<m¬¶²ÑÍ_PA27HWF<R(UM\p¯»¥Ì}F#>C\W9K<KA>iFP/U>HH9<H29/PKAfC>A¡§¸\CU/7\ A>RHP-WPnM4\p#4 iw¦dnynfx¨±o´°¼°¤sffMCRPFdK}Wtwa*MMP-APiWaRf>>A>fFfPfq¥Ëka}xd<C_\\U\9iUM9W7C47PRAun¢kP_dK7UH\aMCA/_*A7KFdF<Wnnd_HuMWHfuZ\n¥¡ª¸£PUWAu>MCAZ<ZPC%HxxnÚ«¬¬Wz><%U>7U\f\´Ø§uKiÚ¶>zR24#-9<\uK<77UK9KPA*7F<RK49F4>¦WfW>7F_iCRA27\AkZZ/H9RfJ£x¡}}¹»±s7RFMH4FsfWÈxaKKPMf-9A4C-/ARMa<dpduz¿Ñ_ifC7RA#H<<7>(FMHRU4RFU<<u£xk*#>x<>U<<FM22C<-F4d7RMafx{AnAM4fsfdfu§¡n·³´ÕUi7FWM744d<<PUA>K>\7ulºÎ§wu\74M<k©a_AAHs§\HZAdMRHZn74%PZ<>U-aF_MUs>/4UZ´}aKkC44PWPRRx7AK7AWZ>HAarx©}s«k³¡{sFCFa\F(P\WZi{nW9\7>HH4aWCH%/MM>\fknn¦Ã\Afa7W9>4U FP9R<A>AW2H C\2KPÃ¢94*-K>> H2KP9M*4FMFWa7HU>aÅpiz{x©µû£¥u<2CZsHkPRKdRHU /R}7ZfÂUW\Uf f<MaW/¢ªÞØfCsxdMdUK(RpUkH>HFMZMC(RK_tÉs//KC/WK%FF\H4CF%/K2<\9ÁÀ¡tpf±sv¯}pdMAP2_UUWs_¥b_R%<AW<PF77ZA\FHFHR<H/MqP9-79<FF<fF*FPWMZU/\H_97ZWURy®wK/#HMFdRPR7KFKWMd\\W7Rz³dknp½suZ¯}s¿s_F7WfH-_dF\H>\W9-%4MWMHPf}~Å²t ­ÀafnH>RAHAM<u®Æo~|FRPaxnPFR>zRn_-F>PAFC/dd¡¶RWUC>F7/9FK<<PCF4\<>7<27Wa|kk}Ks¢ZZkUp Ò}nU>RWHAnFRRkRMoRHuAMAFHaCK\n4UKpCp\<~¼_f2H_dH>P4*KR9A_9W72*dRfA/W}U¦gdFF7C*97\>U\PF999-2KZi_Rrv|iip¬zakfdf{}åÂ_MHRRMsa<URUFaWK9U>UR\KUWfªÇÔÚÂ«kUUA-FKW/KCif>¥±§®¡xsfUx__iHCWsPMHkWF*ACF-Aa7RFUKHWAAZ4Rd9H*uyR\kni7zdMFCukvnaPW<p>><Fd<KM_¨ws/F<(PH-7KU9AWFFdn_2f<Pn}vRRf(>pW>(FCaiUP /}K_WdnUM9x¤³FfiZpFZR-UCFUdMCP2<HKF\dz}Ð}p¤ks±¡u±sRaRA°§PkKPAHZFAKP7>KMW2-4<PK_27C\r¿ÕÍ¥ZiWdk9_A4<>A4n9dà¯¦z¶¢»¸f¦²f½k¨M<R(AiMR4<MHP7PC2WAK#4aFpKz(naM}CP7\xR\AsZWW\FHK<>KARfKWp_ZUA*9U<2HMCp\R_MUPP>>>ii<A2kxi_kP7AA9%9WH7Kx>HC_M>²Æ©dKUk7U(CR\RadHF-_PM\ZM_RC§| ¢p°zypaCHiWHRs®½x2ZPCC2 2HH7FP\CP*KK%7U7H9dÊ¢¬¡(PRFFiPaR9<279RaÊnp®{¬¹²uºw¤¨¸¶}Mf2dKU/9WU<7>M_>/9FAACRH<PARFs7a_x/>_/PnAd\skKZMK4PWHAF>Rki{Ca9WHZ9<PP(<>7iK%<><AHdsKRUH>U\9FaRpfMAUUF7><FKR4<K7\²Ó}nUnaUuRa_MK4AMpKaM4ZWzn­Ô| ±{fsfsRRUaKPyÇkfpi<WFW9-WF\F9M99_Z>MZH*FRi¥ZUKAR2FM>KR9K>A>P<\d®onzzzxivUzrØ¹ªÑÊ­a>27F4/FFK>W-F<9*FW\FFH7*UfHC\CP-nU9KzRA4W_Rµ¦dkP%Uk7i/C\Zd§fP}7aRM(2HnCW4p_Ci#W<fzR¹i<H/K2>AF%7MF>Z4>R-iH**>WsMHu\«d}pxuRnuZWiaK>sZpHWM\¿§k©®HzdMWFAR(9Pxd©¨d_7U-<4AW<WF<Rf2P\WHCk</7\>d¨72H>A<9HAUdUHaMK\WR®ouMd*n9<PR\nZ\\tk{m¢ÉZK9PCF9</*K4KHZKCiRF#/KUFZA(CaA<*iC9CRKUifn|¬siaK>RFPK4P2PWna«WuP\H2\CCM<F>M/<>FA><M<ª_MWZ4RC-MK>ad->RW<ii/R*/<UKi½ªÙ£nk¯dzRif<KCWK_a¦ÊÖKPnds-W>iU9ZHÉ}fP_i-92ZC(M-9H2AK<KAiWMA(H©i9AMPf%AUi2aCP4-C4Wfv_zdfCHRFW-WkFUapA\zkÅ³PP79FKs%P>>7/A\#d%Fzk2aa<\2<i>A7\K/-H/9aHuuºPxa_*aHCK9<KaUm{wHKZ<CZ<4-Cn9-_M7WZsii½ZU>F<74CFxFFFC__C9p<H_9FWZdPa{Ì·£¸ a§t §\p\KdpØ¬¾k\aUP\Wz (*\aHRZHiq4_U/A#UidUMf/HWU7//9HMF<AkZW§±\PK27M/KF9FHZ>P#MM\pp½kp>2WM\<C>Z%W99AnHR9zU­¨W7\F<Z2<ZKP<<A997/H-_W4/#*4<7<RRP4F4Z*>>Hkd«¡\aM92CC#M\i99pPmÍ{uCCC\ZRW7RRM7P29Wn>\Mf¼ii4<AK<KRaP4F*WUKP/-\-H_KZpwÿ¢¦Æp{~§pPu«Å£dZ_F4kFZR/<2>99ACF<Ku¸u4FAMP9HR*4_C7\KK<4\\2UC_sWK*(Pd>4A>p\-%Fa9PU\fxfHiCMHA<RWK7WWC2ZW®n*HCMF4UM2H\asFPA- >R2%HUH_ HPuA2*AH*<HRz/gxM4/P27>277*M7z¥u*MP74C*<2s%a7U_RHiHv±Ë92>KHCik97CM7>aka94ZdZPHFMPÁÐu_sZv½­ynª¦´¾äZnZkRaKkRMM/2KH/PFC29PÅkF#a>C\KKZW2A *<*ndUP_kHPftÕFWUP*7PU9_/4U/aCMFdxf©v<MH<F<*KAa2R7KM>U7_M´H\(M947PR<-HW>>PfM/7Z\K>HA<4-4-2AdUK\n4CMPxp¯}\A*7\4<KR9Ca*2\¯¾WnU9MC49M<HP9dd7aHPzaÂaWiH(9>2KMCRAK*RMRPkCHdWy¿«dap}_Ud}xÄZq®°Ý¬qWWKdZka<W474AWFM/W2dHa}Î_RMMRd--\RFPK4<9-F4#RU_*-­M>UPMCA>U-9d4A(F9HF\©¨iCM*7i>HM77\>R9iRC7MfÀ¦UCiAM2C4KzU4K<CCAUWi92*9HZ>>WK %KKaCRHF>_WF\xwPMKHZ9K94>R9U\peª\FZaFU<aRCFWi_Kssx{¶ê¢ap7FC R//KARnaaCKK<R(CkuWsÍaKndRkAipadak_ozs¢ÏÅË¬{RsPAHW\(KCH49H-<P(n/(AKÒfsaCA7<U_><2WPf-U #*UKH9FM\Å¨sd*%7A-4AR<dWU<72CZsgCfMZH4R4*s<>MUA2Uiuas¢fFH \MHCPCAd7HH/WA7\P74F UaMW4KZFFf449/PUc  xfZ-%>M-\A94PPMff>_\>KA<FkkK_Af}¯µ±a}2AAF>C**CfR<aK_aR7fMAR|½t\HHUPPUfdAuas\vl¶´R7<#Anp/HRa2af(dZFMAFF}âZ47Cf<d>_(PH_C72M7PP2ZR<Pw¨KUu%W*ZF47>F7HHUZ_HZZ·W7> <F_>7WH>A(<U-/CPxn­W<7>>**MC_/(A47>97Z7K<KPM<WKUZC\RHRH<U7HkR¸paWPHRPRkCMZfaF9d9 ²}xWdz\9sfuPUi~RËz¦¼Ã­uPZK\9ACFWUnFHW<d<KxUÁÆ uPU\Rd7_*H94Pf\Ra\KM7zÌ}<AH\/K>-9_fd*<>k\UP%Z9URª »W_*RR\ZAP9A%72UF#W4/>WRHHuk<HKH>9447<#__FZ%d*pi­ {KdR949/>UZ79Hs2FUAH2iËP*RZRCPFMFF>MUF><FWF7<iC7>Z(ZHsanAk_<fCnFa_vd_>fAWf7>_aZ}kUUaÁ¦¼§>_K\zZpfk{kr}}]²n9>HRCRnWRR\axC¨sx|°µó¿«a7ZM<pH9(CiC<AWUMx\sz³UKUA<9M4%-2KPH>-ZPCZ4A><kx\<dC2(*>Fn4Md99d/-Z2HWC´¶n-_F4u_\7H\9W%>UMCZ(Fxy|]dF7K>PPF<kFFM4HC2faz¤­nukWZ9A>FAWkC<_HFA<9(\-Anufn<2fU_FnUM>UM±®qKPAHAa_PKdF\½xÄ¨q³µ n_RUUZakud~}q{o±JUduf{y©¶¢±¥sÄâ¡WCK2RZC9RK</kM7UZKK<Wfzy\W>F9HZMWF79CH<>AM_F7*7Az¦nAMP>>ZM2_4-U4H\F7HH<9Hpu9aaR9d97Un%7-7(U4>WZ{MpC_M-CA4F%ACd-R_WiPZsvbx>FiK>/KAR/2HpznHW2HK(\(nAZifi\K/f\iPF¦fdpHdWsa¥£f£zÖ¸¸¶µ®ifxdkn§ay~µdpnvÃÑÓq³ ª¯§pvfxM{}g¸ª¥iR72f7HkZCnP>\MRPMCAUFb²_M9CWZKWHRCU4<P7(C<CW\Ruuq7K/\KpMR99\4FH4a-\K-fUR§|xHAA2C7AFKMAd>P>F4HA\WU¡§2kCF2(CCZk<MP-HA9z*_s¥ª±iHMA/ FUAHP7Z*9Z7>AF>x7C7fuRdpziAMºlRk{}¬}©¦¢£wpy¦£ÚªÁfgnz_K\zÆÇÐ ¤¦Upn\Ua7\>Kuayµ}__>A><HPC>Ua\4KaM<Pk½tf_PMWF4 CA>/4ApfWCFU2%H aM®ÂddAfAP/<*R9C7Pi/7-C<Kz¸}pP7(}_\2A<-i479FU#CuPZUuWCHR>2>*ZU2C_CAACAU7-Pkd4<%//UR/#<79MZ<ZH_<*\R-{Han¦uyiU¦pz½¥~vàfx\}ZZAiËà»©cvxnp_uWppFfRnªÄ®aZi#\_P>K7dfp%7>fUa¤¡Wf9Ri/ARf>i<dAP>k_x®Ð®aMK<aRaPCHMKR/9P<s9_\HM7W\U\9 #K/4FkFCM7<_AR79k²¦i2A7F2pKM#--9ZH7A299Zp§Z>dCPzF*Rk97aRU>-MF_>C_\CH_2>9\ZACRP(W%/>MUK/R<W}¥¬}x§Åÿ£¯³¾kfzA7nKfd7PCKMM\­RiMzZ_WW7fÁ¤­}xKKHMU<2PHFCf>4-M#u~²¦4UK794/FFF9uP\xAaÅ¹qUpôÃR_>ZA4MCRHPMdPFK*4d_P*Fu ­MPFPKAHW#-KUCWZK _WxUKpHZ>R7H/MK4</U/7AM-M(PRo~ufd7R-PK-PWCPAR9>U<C4xp¤´Ï¦CR_APFiP/%A<7KFU>Z9>K2Cz»¥¾±¥ÀÛÖ§¨aM{UukFWd\RRKZ<-A>K_PÓÄfWdZ}dnRxH\p\\£fWFFs*AHUP>HAHMpKAKC*4kZ°u/H7i>M2Z*PKakWC´®´¡fkZaFd7R(FFWH4Z>R>F_\9F~ÔfH%K>F2H*\%*RMFpanfi¯pzms RHFPF#4aA<F-M2CFU%P>d}dP2RKFMW79U<_PRZuZ_n¾õÁxUUC<7>KH7KWUH79*FAfU7W¤_¯\_}§uji\¤dÁ³Í¥k}pFf4Ms>R4P<<(k>4_CMC\\WfèÃ¹7\zpaZUCnAP_Hox92UF\F4KW4Kp4HM%CC-a\Zf«±WPW>dMZ_Ziaki}¯ ±£Ô¼~x9RndA}dndF\<\z*U>Us2fMz¨PkFPA-*<>FA2C<paw¶³ä·z>-CF4Z9AHH2 AHi/F9KAR2R¡´WM7PP-\R*p9(FHMRA2sKs¨À¡¿³ifHW4%>RWMKC*4>F*RMMAzddCRsZ{p}ÀÄº¡dKFsa(HH>2HC//aFRdUfZZ/4RPW« i_q{nA}xWspZRik³FkAAW4\P2>UR\2H2KU97R4Za±¥A92K\F\ixd¥p®ÊµsU>_Zs\nFnaZfs_fsdHZ¿kFFkdCPffMZpUy¼Ñ´snU-<>K<RWC\\RC_R(WPPW2}PuaiH<92>\(W9_-%MHpK¡Å»c|§¿µ\R4<_WxkFPsfMCU>n<_xKHdWCZf_F~¡PZM%2P>>a9/7UU2ZZd<9#H99\U_m·£¡~MuuW}´z§nMUHZF4P_FaMW9>MPfaW9_Wku­¤§ApnHnRu_a_Cd¦ÎxvuZW_i}tzzPxhÂ PKPZHFW Q­º¡Ã»®bÐxU\K>Ua<A_A4aik}MP_M*akU£wWHK4KKA\H9sMM\aaÃÒ°³xs\Wn­Æp}zFKCW\dansi_UMKzF\fP/PUUCRfasMA>MM\KAndMFPP#<K4*K%RP<7p(Uf¦q\}uzZ}pt£¥aCRAW2>p9-KKFCHZdU7<M(*MP_¤p}\2d}³r­{zMunRUfÙ±¥yoxU|zzzidpa}daËé¤P[fn«±©®rUiKuHZHxK7C#f7K4UZ_7_4ZdpCFpdCM4Hxfnâ§{}dKRi(R<P­Ò·Y\fU4pudFdCkHCPa-Pf4CH9C\\n}WnMCP<CU4AR7 K#FC(nP>HAMH-F\7_¿ÇÇÂf £rus]¢¤´U`-d9<>M4CF9RK9uU474H(FHHCn¸ªuvfw¢²Æx}WAMkC}dÛ¶_qnª_ni¦¡x²¢x®¿Ñ ­ªÇº© ppus>U<H#HHK ·³HfHUp*_pA<WCKZU\72/prUAKzW2<2_H9zvÁÍusd--CHKRd<P¨¨¥zukWxdRRM\zkP_4KzaCZMpndpa<R*-HZK2AiiURP/P>M2dAH47P*_«s¯zi ¢§ifKZ<a<9FdKR7%/<>\CU4F/*H_Rk¹¦¼¨uvdayKax9KRa9_2fa£±x«¨\w¢§xxfuP}¼Ö×½­¸ ¯HnP9M/MKKH4FW_pf¾ªWa<A\<9HFU_FHHPH_u_paxl`\C7WW4Fxj¦viikUi<dKf7/7AxP²¿Ãpv\atsuu}zUPaZpRRuFKkz£zWFKk*FMR7<7ZUM9iC*K<UMMF<RuF\²¨ªmuR_U¨nuzfzU«ud/H2PA<KCRA<C2C H7CHCZHAfZZk©°¡¬|sz£xknZiPkF%fMC\MWZh²±¨ªa z~ªu½£n³ºËfadP7\P<\WFMH_(AFpk©´guiKWuAH/>/-Fd*fM<nfz¸¨|iM*F<ZMZro¦Ë{zUUCW7WM4M4d44H\¿§»r~oz©vp_\RiCRfxM\Z<PrzzvdnuMP/HAM>K_A</C4fAK>2%(7>\47k¾n_ diHW\AUµÁnU<>C9 \n92*A\Ff>C>/>U/a2Z_n¹µ¢tf\a_Zns_aWWP%MM>A_FxW¯Áj§if£gzp{sZzol¯¦¬}²¹RMPF>M7WZk9CCHCKM4ak2Cf«¸PappFP_Wa\FxWM\KpZhu_>nZMikxÇpMMf%<7k\7H9fHWACHZn{¦ÇÙ°~uCZUkP}|~xns¨HiRR<(R<C4>A7_%*>KPaUK<_RCP#\i±Zpan\zkfdUKk>Wn±§Ì©u<>n4-dCZaK/2s-H\P_F*%MUUdP{çªHf_uuRkR_<(-<MZ<W*2/zMU©¡ªxpRhizfxnp`¦dMi4#pRA9dHKs99UF<<PHFssÓiWkfRZkP_HUuÌ¬rA>\xs©¬pACRU/kCPCH2UC/K9d(\7fz¬u}tePusnWdpFkzd±ZkKHFPfK 9C*FA922AUK2\-/M2Hl²mx9a\Fa_KupW-UpfÈÂW\<CMCMCHF4U-9H29/n/M#H4K%Hp{¶uZp9<FR_Hf7n4PMK7>A>PFPFCUR¨ÉxZRiUxUZCf\dUHCk\MU­¾pUHHHaa2Cf>H>d>HpR>a<H FUMRf¹Á_¿pK²ipP[¥¹ÞºsA\s®±Ì|}M2_(M7Pu-#7>a_-4>AWHZsU{¸e®¯fpgri¢«\_\W¶­UMPzRi4H7k\4ZW*R*274>A/FC*7h¢_CAUx9fuik\ZKfH_¥®\R_HKdPZZ4AUUFkRZC*C(#7F\Mv9f}HR49ZFiKCZHnd-<MH-M>H(MRdÆw\sKHH<U<pWCCsdi<<Hk°­gKUPHU-KUFPC<AAW/HFH4#7i>Ux»âº±ipÁ·¬ÔµÁn£´WM_>*F27>\A/->>CP<\\%k>KpCKd{®§«snzxaPk¸{p_³ºaiAHAKi-9aAF\Hn-9/>ZHH/WfC2FaaMU2_PRK>ZHRWCW\ddº½\nZA<9\7KaRCHH7AMiPZ>CU4<PCz¥_F>9WAFRM<f2># 9UFM<PA2aPRk¸ÂdfRUCW\7AsKdRFFn\sr»}F7<KPRaPH/(9<A2<H>P7H29C>W£¦×µ£edqpª¿Ê¥¾À^¨·usKW/WACa9MWKsA 4R(C \HHF\FuC}wd}fHzdHkin¨jx¤µ¢nKFC>(<RF<<HHM<47-R>>*P9_dxÂR<<RiRfKHH_i_s\as¶³tf*\><2M2UM>P/M(dHF2(>AFKd´_H2>FU>Z7HC<<>/>\uH7\>W\fpv_Ca/>pdK_\Mi>9*da¨Ãq\R\FkRHfHWHR<iiFF<KA9K*9AMW§°¹ª£Zi{s«}z}p­µ¡ÏâÇ¨Â¬pPHK->4-PKP<MK/f>#K<W929U<ZF/ZPiÊ¤f4fW§§Í}ªzzu«¯öaC>RMHRa_A9<C>4/F RA(C<-UC´{KPdMfM4R4d\MMa(_t´¼dip99HPARWR<C4//>WF>\Z<KWU¡·yn2Fi(dCd(>k4AFH(i<RR<Rf#>K\uss_KCFM2PRWCuuizfM§uRPMRF-9FPFa47PRAF-7/Hd<FM}U¼¯xUa_MKviUp¢·Ü®a®}p\7KH4iH<9_K9UfZKM<_>HF<A/PH9HH}Ípin\ks|¯x\pilix{pªpCn*nP<<MCU44RFMPHU2P7CZ_ ¨fR z7PW7ZF\ZsiUPzp®oy>HHAP49HA-FFMs99UZ<W<-<M´~WZ#<A-CA C(AKR97/4__A>HM>Wa|ÅvpMHxK2<d_}\dkkf¯zxU<AH/UAC4AM7M zMH*<>\_<Kp_PuU§yv¦a_KfnZKnsf\u}~¶µ´HH9ACUPCUAF>(-HKAHK*<74ZACR/sasn»anxKzsfa¦Fpxza¸Ð­_\\ 9A2ZRMW>dAUk-Ui>Z\Rn»¹_\/W7\CRZuZ_z\anfuX¶ÀsPn\aM>iF>\k<Wa-9aMf*a/7<UW´pZaK4MACC%C#97KC_F<4_>KWHRMd9Ai­sZz|f}fÎÃsi>FKPfUC/7AKAH>P4P-K9KKP4ikpiÌ¤ªkkfZa>KHMHeyÛÅ®¼PPWU<-(P>*(K9i/MMZ9HMzM79C-F9KHF\Ai}q¹¥ªyjdZ_FHR4ndsk\Ci}Fiô§sUPAKM4RHiFCW- <>7U7>RZzz}iC\a\_MPW>_Pfi\spzy£è¬ªu\PUa74CCk7PR>KH>F>/W2CdfZ9dUA*//RR<F>>MRi4HR-WCkRPpP\{¡ux}w}\u¢¬×dK<KuP77kPF2>U2W*WZ2/U9dMfPKauk¥sF7WCZM</k¡¨¯¿¨sK<7/ aA%W PCRHWi4d/H-H22A-AURnWUMs±°°z¦RnRsR|*RPM_Pa>ZuMHCsÉ³U<Ks9f9pHFi(2HA<Z7KH/K¶ÉaM}7WRUKUdPRHWa\|zw¤õKF99UCC-C4>FR<MPWCCPCzéxza>sa2>4KC<i4--\*>K%FAF<-axpt Ì® ©¤}­¦µ°x44U497<-2FMM7iPH-AW9ARMP9*F\ iZuMkda}xuP]·Í²A477M/K29FRAR->MHM9nPFZA4a<-UFiMf¦áèÉ¢¸®4ZiakaW<MUkZFR*Z4fRÂ¢kRKW-apFdC_*a<%ZR-zaÈnCZP<KaAPRZ4ZRM\fn¤º«gWx<Kp*a7U4HCK/A4_(dM>zMA><FFMU>FHAWadH_MH<RPWW#_<Hsf¢»¹s´¬Yzx}piaw´¡ fUU<HFd9AK<-<U7#><HH77uCWz__W d\WakP_ow³¡¨sMKZ/H(s47Z4<9KA<W2M9UF%2-<KaU>K|¶Ë¦d¬}|MdFC_9FMCdR%paRd_P_Fp³_HU_K\99C22HHF<A><27iØsPf_AKMUA\WZapxxyis¯©}apdWW>#KM-RUU9A<(}KpW²ºWK*7WC2<i7d9RHH<7P/FW7<CK>dMdvßÔ|¢uZz¨xxpWZfZfj®wfZZ>92HfC2P(Cd7iF4C(\KF>F<kn{K\RPk9Zfªka\d®zUU<7AM HRMpu-MK-K_9p-Z<_M<Ka¡ Ã²¡¡WfPfzik\MnKWCR>kZ4MU-dAHHzÑsC7P>kMPMd>#H/>P_Wuv´¡FU_MCZ\Hn\ZZsPaZkuy·¸~ZZsxHfCAA7UC<FWWMF_z£ÃÒµsiFPH>*KZ% 7MHF<aCAA2<U9HAF¢à­daudpHdZ\pWFnf_öµupU<A2\n-HPAFC9nKF>WCH2H7Ap¤§uF}nu|_k}Zxiyii<<\>7dCW/\U/_u>A2M_KCRZU_s¥Ìn_\\UkWadkHM9u%U-d<7fR7A>ZKRR>Pf¦¡ÓR_>P-M<><KKKHFF\¥²PU4HuCksMM\zf´}£RxxsPPR9MaU FkF9s{¤§×¡×CH/2 HMCFKMA\P-CC7<A_PCH-\qÙªaRFUufpnCuiUUACKCdÒ¼\ACH/7FPAfWZR<%M4A4H7PAA<\P}°\i¢¡aWkzF<>9U«ª¢9%7MHF#i/KCFH4-Px<4iWMdaz¢§kZA(KU*\MP/CfMa\<<_K9\iAKKKH-iF9UF°M9944 aP/APUfZZKs|Åè£_ZfPRnMzdsUsiKÁxs¨®¬Wk7\P>K4i7m¤Ï®tn{¯é\dx<(RnK/RaF*<ACHA>#<9aauº£W<\W\Z4ZU_CpFK<2ZRKsxÌtRC9PP\CZCfCU72CU_a_H9PPK7Mx~ºvwZynÃyixa\_HPAf4iÂfuP<4iA<<<<9C9kFFF-AC/\±©dPFZu7\4iH<s4>>UH(>KK4RHMPdM94W*7<WH`z¤<WZfAA>HZfZsdn¢¡ºã¼¡FK>WC\nsWaxz¥kl¥x§µl}K9>HK\_u¡³Ç§xP\_Rf©°µqP(-<4MCiU_/H7F9<FAF7WÐ·9FMpA<7<U9UiK9<kF9(FZ~¿ª°FA\9W4P/9>-P2WH7/RUH/A9d4P{¯qË¯pUZafKH7F9\P-fà£ff2<iHM\22H(HRMM<k}kªÙPnH\_<ii7(F>7ZW*zZU/MRRd(4UA92K9R<7M>MKiÊ³iZsZnL ¼ÏÍÅ¤½pxRd_uiÉ{}q\«yu}nHduWµâoRkip_xW®¾fM C9MU>R9M/7CR2AAkWu²uPR2Cn((<*KHCaKR(Wp\/\·Â\Z<Z\( F4FM4<HA>M\%/M444<jii¨¦§k£ddAakKp<PHda9\kx «WMA4MF2A7R2ZWuRPf¨wvAH7H>PA4/\>aH9AH/-4-MAFkP4PAWU\(P%%kACÐ¤¤ÊÍµaxC¥Çw»asZpa\x}¢flunuznvni²«¢z\fgÑ¹Ìå{iniFUx_UFRaiZ¦àuf-ZFR4A9M\aCP/(MPàtW49i7< \Kd7/a W2FMMU<>dK§Ìp>AP/W%97RH(CZk*RCCC#9HkCZx\¦¥¢~_nK\dK9CAA\CZ9*/fUW¢xFU_P9MkdP_Hn\··¤¬MF\7/UAM<2(MAf(*F9/kCFPWk<K>>F/Z*/WAF_<ZKKkºË¯vuiUiK}nRF>tÙ{uu­ohµi\¢Þ¦{½´Ât|p\nsUaUU9RK>U<Ù¢¯ii< %4HH<HKCxZFAU§·}H>(-<CC9KHd427KWFKW2K_fpZ/WA>KC4\A4KF4RK_ M7Rd/¡¦¡¶wzc_kRkR9_CFKRPAF/M97WWH¤«{MAdUM7A4MWPK®ªazUR74AZM*uFFC<*-Z2A/K//u\CZC/FM4/MC*/<HFRWRZ ¢i]vnydiZ<uAMW%(MaHM}¼¦½Hkpª}l¨n¡®¬¹¥¤ãØËº§WU_Hak_WWAKM2>ZPAz\vÅ¸³suM2/4\WH#kFKk}wºdPZ9<MMaUKC*A>>HMP2u<9UPAa²­x}_ff%WUUM<7W<47nCHKR*Hkp¬¥´{odu9KuCKHU>RH>afFU *A/R_¥Ä¤v><APk>4W|µµ¤}f>U2 KFdP>PfK4H4 <2W9-AK\in9CK<27PfAFi2Zi\AUkÀïÈkF>FuZ>f4<>_K<H2>ARF\_ÿ¿Ô{k¶zu zu®½¶Âm<ds_nZ_pRdC2C-aMAf}UsÓ}xnaCHW-<PFFKRM¡Z*4MPA<#M42PWf7MU_HR*UMKACR§¤f_AAKd4U-RH<HMa/C<AdKHd_Æ¼dpiuP<PZ<>A<\\KKPC2K22MZPUn­°¡ppUPzuz¡¾Îx_#PFRHC_>CZ2AA%A(HR<ZK4A9<Mi9>_K_U7KFFf/\UM_KµKCZ*UZ\PUU\C92>9*KRM\K¢ÎÝ ¶¬ËÀ©®Ë~£z¤©p_d\xn®¬k\ZPUaCpCRPPKMPHCM>//iWd»±kZMW xWF}aUy°¾nFFF#uuF<A2W H4P/7UMiUMFuM7<UiÚºkii_d\dF<C9WUFU74MCMCMRÅ¡fWfC\/FKHC(>R\Z*_nMpHFCWC9fMsÉ¨á©´£×¿iR*4i4>92A>7<2F49HdMA>>MWP7ZnZZUKKRUFURdAKiPdipÎF_7KZ>4<CKA_WdAC7M49UPU#7WÕ­p²­¤¦¹¯nvvK_HfFkp<Á¶pkAdf_\_ZR4dAK>nP>UPP>\uµUUPnFC2>kÅÈp9_P9HR-Ca>K-a*PAM<RWk4/7W\}4_µªwPaR<u\CKKWU>aiFi97H©¯R\a7HM9FH4K#CidMKUWA\PC*FCCdfÖà£Å²¬«ÈÚ¡R-FFaKRk_>/>FU<U2AKAA_>dRf>_f4kUH\M\ZZ>a\sy ¹x4CFdkFFHd>2-<Fa>Kd-\>*M(9_pvÆÀÎª  wvitiUaKnCWC<<Â{vx\_Hdi<4aAp/<<aUAM2/->A>_}§¤U\Ra4>»s\><%>C4UP\dW%9F<CH\\K*CdR#MMH\¹Í ~k/dMa/Hxp<uZF>%MC<CÆ¬ WMZf_>_M42k\KFUW>4a4Cz<iA2AHWZfÃ©­Ã®ÅnAaRH4<9U<4/-pPP9(-Ra42HR>qFx\dZaksdvi{nno®R\R2W*>7>>iAKMPKCU-<-7\f7<U4W¦Ä»¤³ZZaWiUaF>Ms*4Za¤¹vKH7ZRPH\WMpKPK\kM9iR(W_U*F<¥ºµ4>>H>»§ª_pF<dH77>U M4-K7\M4Z7RC2AFH<K<KRW»á¦i9HiRFP>ZPdK<C7RW2/®¤uZUUC><A%ZU HR94R9MCR/7H947C*P>nÈ¢ª­aUi>sC2M-Cd<\U/R9CKF(M7MK9<RAsdyjvl¦iq¶Î¶²F/CK4M>4(R\C2 CM<KPAUKWZ%<KRx Å¡sp\dxRUaZ<f9-Mi%/4KUf~®\>iKHFZadUHCRWA>-Fd*2R*22FKa\ô²gkfvº²UMUHK-R>s\#U9W9aF-W9FA>U9WM>\Fuau² ¢lz}x7xUf\URFdkUz sd\A>KRP9/PPRM<Hi>FnRPZF4Az9p>kawÅ~{wsR*F2%-CAC\R>4>>22_C><7R>>#7Wsq_­td¡t²UZ_RRKH7/<7PKZfZ<Z7HC4F#Mf-/Z¯dAnF9H_n-RAaM>aM/AMCCUUHUMnu4MuRMFPA4KF_HaR>F>_Pd2Maî{i~iØrWgd\_iPH>9RZHPPP2R%HPF(H*P(HZ7/_kÐ°°¡{uhxy¿É²PWanA_MR2U9%M/--*7-FFC7>ap<P_f}nd­da9A_k<<-P9>H#KFP7////M7C#4*(p|K§pbu­k¾ }ÂnRPZAZ7-K_>MCWF2AFKZ7KkC<M/>afuvnMnKK>PCZH9\WRPUFWFd*9Z2´(9>KM2WZK<dRPa4}W<M%>/i*U2CKÍÔÃ½°_P9>AKUkHKZxAAFCF7CUAf#9iK\4R4f4Ff¿¤Ã±Ú¹Ï¥Þ¶¦¡yÙÐ µÿWkF\\MRasRM/97aC2U>2HzFZUFiK%\Ra_¶qxuWH*kZ9WPMPH9A7>Z<K<Z_KUa_4`§aznzzxix¬}¦}fRHCH_Z_ZFs\4CFKK< -<WH<MFaR\´94\M%RaWHHCsA7/2%HF>4%Upi»}au9i2\i(R7CRd22f
MMCnnUFfHAa9¼¹»[£ÒÚ>/d9M-n7A7UCK7CUHA7UZK%>>\ZAPCFps§ÍÒ­§¤_ZpnlÕ§_uzPWM/>AMH\FK9MF\2F9%<-44_UWsxqp¡¢MU\_AW2FPF/MCRZ7F>fK\W*F2MPtdsURfWZMa}Mpaº|nA%-27<CH7HKK(CRPA*AACKxU*>%Hn¼dR29RZKWACd4PK s>C%W<aaZ¿F72CuAa}9W2P_HHZC<R<kCF\d\}³ÍÀzdP½Àd%k(>A2MM9P<P<2¬2UMHR_WMPAW4PHnÕ¥ fZKfUF\<H(UCxksi_}õ¨kspx_W9-PCH<_H_PHW/>>PFC7<WUs{dpk}n_7-d29H<WPdFW/MdM4P_R<FMfinUpUfZdsZWdKidxx\C#K_4AP/WRZfWFUZFn<C*MMzUC\kWC/M*FFUA(4C\A#M(<#i9-CRx¹d/RHC>WK/Ad>W-<PFMFR4FHsZF\f£¸¢uZMP\k¸¸¥rZ\KK<UZ4W<C>ZM*MARMCRFaA-CpC·µ½znZR<RZRH>PRPA2PF\Ku³§µ¥p`ZAFHiaH\\CCC>Z>AHHUCUU>H_f¨{Rsk¨¢c©PA(7PCW2FdHA7>i2 >aR2aW*9(PZMUs_xUAMpM\pHA2UkPfZMaFAd%F(>4W%UFU(9HCCR(C7-<9MRno§HAKZA7F7<H9(Z*>Zp/ /_-#H_P¡f4>/7P2CKF4AA<d>47pKA7K4fx ¨Ìd(P*<UZi¤¦huM4HZHd>M7APF_<4F>nAKs9>*2K*7uÆ×´}uHC>CPiHAk2ZiA*H2u\°¦zkna(\AW2CP9_M\M/Pp>AMxd~anuZp>fa9CF97*<M44MR429-p-<AU*F-RAiZuZsdfKU9K\A>9KC>iq4R4K/PP<7<U7/2_9(<KAis>>nFd W«-_#9R2UCK<2_RRZfAR2Asa d\»\CKKHKHRK9FFKFiPn#Cu\A>C¥àkHa<>i\CU°¬KMR9PM<<*PWF>9dKM9FiWfaixHÌÕ}zZ_UWk9>AHMFR<>M(\WHR¬Æ¶ska_K7>/PR <a/*PPnCPZzidW¨mdaZPPz¡r}M%d>7CPP9M><7*F7P>FM-4AU7\UW**P>9z7*nHUK-RP9/<Ms¶~aUH-_4fM<FM2H>KZH 9UHRHFKPHFKAPoW7#C7FC9/C-UA_<A72\AF<*>k»¡dZAPK\F<*FadZF4MHAA\R9H_§Â¡rUMU2992Md7Z «}¬}kPP4UR#RZPUM<7Ck*WMaUkPx²¡xUWzW2fKC4WC<A2-RPPPkWz¾nnx¡p\MPMZKAAZM9>%P(i99f\qp9PUn~4UH2-//>CAK>FU2FMMF<9adk2HZA<<Pi>9W>FPUa<RKW>4}®iU7*4F-RA/CK2M-H9 UC2KuFMF9_fÀk2HA7fU_H4>KUAUW>CK*PFMMzqk#7>MUC9PKFPZCFCM/<ARKn|¨­ZRKZ7>u>iAHz©¶º}Zpp><4A%2WRRZpRi>_fpª²Û¸xn/7K<>R#-2_PC</>>aWk<x©«xdfHZ\MFC*u\->M<7i(u_Z~¯ ¬iZK4~sz>UH94/A9_(2K72C\A<->MP_A9RAaFK*ndWfMAHFfK*s\_Zp «pWf>49H>%UC_MF2/-9_ 4H2C9F*%WW HR<akA<>ak>H7*4(C4\Z>WiKk9RU(aaFR 2M7d_WA4/ZAUC\Óx99dA9P<CW_PC>à¥sz<PKKddAF\zMk\Mym©¬óÏPCUKW>9A\W2dP9FZHuMufr¬®¿¥sffZ\H<nZ<#4KMUKR<rlu±¬zpM\R7vkd>2R%P-k>*HA99*f%Z27RCHZpZpZ9RKx\kAUaFKsxZ¡m«ÌzmfAMPd7-7\W*7d>2<nM>(>H_4W-s(Rp©_K2%u>7>KZH*4R9H49HKC(MUFn®p>AM2aKMFRUHCP\2FKdFdUÏuÃ_9CaPa APi\9<>k\§`_Z>ppUf>i\v¸z ¬ ·´®aKWU-4MHP9P/M94-H/WMWÛg}«knpuP\MaM9F*#adFn-(qÊ²UnUMF7UpffdZP>k\9nFUA4\<R%KU*>*RKCAZ/_FsWMzf_ef_kskosa7ZU2<7F7UZM27/A/PUa4CaK*FCPKzÈnK><>P%RKC sMCa>K7H\UWkR>WuH «u<HdM<7>Z/W<HM<<7HU¯fiKM9>9>M><MH<PU*<pÞzMkZxRuÐ¨Å¯ sdlnÓ»9P/PK(\2AdU9MZRAKPsWuzi³x{©¤}ZHWPdHKFZWK9FKZd~©z¢{fnHa\H}¢kUZHpkK7A\>d<ZRK4AFUd>*<U<dsWuuP¢z}}e£|¤¹zWAC9(aZ\HWH-}Pu2pMU<> W-<>>R§lWAR4AF-f4<F7Z<n#M<4*H9M>4M_r¥vp>iM</FHHPKC>>KAHC¨»k>%RkAFU7dd9K_P\RnZMÐ¼«d·p³³°­´­v¡\fnUpZ¡WZP><<iPCnC_\MRR>FHfCdc±|¦© ¢ixaZPf%F>Z\ZMYvCk*aUFPXs_RH9CK29Z/KUK4\/_>F<HRWd7~i[k§³¤i¶³½kAFP/9RM97U9<4\A/%Z/FU%K KR4·_9Ksn4\9*KH7nF<k7HR*CZ2<M¢·RM9W(KsPCFHKp%ZF¨¦¼xRUZAF2>MF/f4UUA>4(ZCAs©¸Ð«£³¤c_p~fpns\<>dz·inKP>UA4ZP<9F<>WP_AMswµpKKdifzÅz}fuM_UAR/M\x »³§K_KW}aUkA®RiiK2UM*(F4(a\>APKRM9CMCf<dqu¡lp²¥sCC2P/<9_Hd<MH\R<AdF2M//9WPW_HWR2\(2<R_HKMx>C#C9 /9>9-MU}´ÜR7Rpd-u>A-2/>2/FZ¯°A74\>KCCRdM_U/P7\W#>nué ¹e}f s_xd-\<R/x\CKu_W4aPf9/M><zCAC-U7Uk_lf_MFCixgUudkCM/\<UPPdtdsRsK9RyËi_Wf<A(\72P_>ZF><A>R\F>Ca®}~¦»uyk»Z<u±»ÓapFd7/_9#MAMA9> -/>HZCKUU<iu~f4\4<RWAi#PHR9H A7ARMZ>MM>*Uz¨hWZMiUU<KH/\
>AdeÄxU2%HF(KHRH4dM7}H*/AM__Fu¥­Z\UCC*i9A9H7P\4ZuW¡k9PWaUA7M74Z>/UCA>Aai¤ZU>9UaR«ÁpfA9uZa97nq¥©¬¦axdAUR9\\Rz«<R<H7RPFRaW2KH/kMa7/K_F>FxÅs}ndsZ_\snPuf<HxÂ±<Z%s-9WU>(A/>Pd_pKHA9RK*AWPWÁªRW9F<M<9K4s9kA<FARZk9A>AKa9peÇ¿aiRHWsW<HKK7Pi¤¡¬CAK\PH\-WRu*-C a<fK-2*FAfr\ZkkCFKa9KMPU7MAWa<*<kfµz¥zaWA4-ZRfK2\>PMkUxr¡\_uzfpzKl¥Ç¬}{xf_AiR_f`p¼PF9PW<Rz7HKªk«pHC\4K-2#<UnMACW9PA4H4C><RWk|pfnniW_RfU94P¢Æ¾nM/MH/#PUZa*CM<7H<ZdFFHHHÒ®°xH>2(>R-97R_M7HZK2M-A\i f¹±ÃsMifdsFUnu«°Î®RF92%F>_A7d}xM>A9CHA-%kKkpx·zP7Z_UUMP_99U2a\\HkUZa¬~ºaCi-CPR\-/4/C#H4>PMkPz}RMMF4Rus~_¿§ F9Hvº _u<aWFPdWWA|yx¨Rs_UK\xM AWU97R/M2AZ77-9pz\H_MHpZfsPRRM\kf4M9sn³±²Ms_FRCHA97UF(AM <\9WRzZ¤··ÒÈ iPA<4RW9f<9aHCR72PHCKn¾áØ¿©Ã}KuxACP©Î¤_M9Z4<F44U*MFACAaR9F<MA<M2_£¿s(W>2pACM4A>df\PWC7_kUfuÈ¡}w2F7Ad4UHC4U7CfPfWkflz}uRsFHsK\RRx²ÀdiCMp§­zMK\RWCF(<Uas¨U_*RW4ZCM_9>HCCA/>UW}A/<ai>dZZFC>UWUP44HM<P7dF>aË\7M797%d<FKUA7AM\xµ¿ï°Ã½¸Î¹HHKZF2WZ}PCP-*C#7nWqwÓÁ¶×¯±avfnfu®¶sZaf/RRCaW>dARFk>p/4a<F><KHukk*M<R9MK7C_*<H9<F>7H94¨o±K CKR>H\<<A_/7%WPZ\_ipWZ9Ca*uRpwy¶¡x¨u\tt\k\aH<WAFZPkzZkA9PMW><n7WZC_HA<4<K2HF\WkdUC>*9AHUZ2Mi>#_Wf7P>MUwÄ»s4C9777M>fA>Wnp¥¦__|¡ÃvKn-2H_UUnU(HM/KW\Rs®¢¿Å®ª²³¨ £¯Õ\HPMA/4a>CCM<(>29R_(U<49CMuxsªdPARA/7-AR>7-AZH9aM/Uzu® WHa ><URW<\fZ/<7>R|£W\\<Ui>Uxz§±¹ß ½»Ùxax_MM4uHffWZ q£Õp WH7p/>4-2(PMA>(99>x2fF>>9K%<ZK_PHF H_afZ-7psP4K7¦¿~rRda_ /2-Uinp¸¨É\pazº®s\MHZM*P>dMdHWMM}À³^pz}kw¾¼Ä½¦²Ö°\9A_PKHZ4A2*<\>UP*#/CHPWFFAMoÚaAf*ZHK*_<>>AFKCK<\\RUzª|~}2PFZURK<_F/%HA4MH\¬x~zla´^«°¬¡¤ÁÑÇí½¶skRaZZAZFRfkt}z¤³¢¶°fud94a49<Fp_4HW%<4W>URAR4HWR\>H9P9PAFMCAK>CU%Cidä¥xCWWP>Kddj¦é¨{CdUCf}aR_ÁÃ¢W\-A24d#CA_ku}±Óaa fWU}¨ÕÔ¡Ä¢§ZRF__7R4FZK<C\#A(ZK-H(A<Z_l¹xRK><2MFZUPzCZPR9->P7>K_¤ð¿MF>R_9f>*UK>9f>PKMn}¸uº¥syº­©uk«¥y  ¨³¡kK<RHUUP¢x¨¢«§ÖÐ kx7>FA>\ndKd\PA7A*aAK7*%K7FCM97FZ>/4K7KFMK-<WÀufHuZu|¢´³~uKnUKCup\sst¼ÖsW_UAK/#PKZ¿¸ÂzªuRiadUs¢p|a_sÏÇ¹p\WAF<<UHu9\#AZ/AH</AH*C A/CR¡ZUAHK>_>4AHWAPiF#M7C>%/Ws³-C2PdH7<R7RC7-RW_j¤¥¦´¥{´¦¡|oifnRkUpiv«ÈmCaM<}nªx ~uxµ·«­ÜÑpys\M_asKdfssZsi>AC-M7xKK\2CMU99dA</A2RMPU°ÐauZ«Çq}dPW9a\-¥}uxAMZfi|ÇZ_fx4Fpn²§Ù¥RHUWxpsZª_nvfp¡[¨b{WAa*P(2d7ffHR*_<FFR7>2/#ZAka¹{nHH\RkRRpACHZA<H/K>9F(/2\u¬Ud4Cf<a>d9*_PKkAzi¦ª¼lª kZMi<KK7PZ9Zz¨¸Óor{iZavvx{_RMkpRt~°¤·Ç¢¯®£ÌnsÊx¥«F%R Uf7FRZ>H2MUAWU>U2P<ZM99>Fu·Ù©ØÐÈ±¨WPPR/MU_ZMRa_Uasaso~¿Â_W\Faß®¢p_2/FxR_Wz_²susu}a-W-M*AH4W9FP KMMMM9d2P<P*U¤­ fi9KUW9K7i97daH7\HHHWCU_s~nR>C/_4AUC\WK2Fz­ÁWzarW_azPk9faRRC\9<29a¾¢~p`c¡°¬©wZFaUd<uk£zº¾¡²éº¦°©FF9R<R*i2K4MPR>Z_pa\-C27>aF/7RÚ¼Â¤ÄrsuH>KK>a9Z\PW}MUsf<kn}a¸ß`¡p­pM2\FidMW_paZP¢Ri¯zÁ{|WZZ7FU>HUW7C\4<4A9-dF9P\PiZ9iAFFfU#FUUC>4MHaMZA9Muu}ÉaM2_P%CfUUFf9M<>n°ÓËpPtdkZAu\WC*iaP22AMH>(4Pn©Ð·÷ªªÂpusKCP/*CFCnz<p¨_¤£uu|\¯-U<HZ7Za4<CF<RR<2<FZ/CRK WadRCfi£§sd9PFK\F\HkPCxPuWZ\t_zx¿Ù¶²ÞÉukxU2P Wd<Hpf9/kday}¦ÇkZ9KZkF4W7MAUAH<7W-7(ZWU<A>WÉlnP9<dxAH9FW_K/KHW\/RUPMfÀ©U(FF2M<a7<-P</HU¬¡mUU_dn9AWU->4AaFM>\CfU<iHCf\x¥ÀçÊ¤_i\\U(WHF\/7KPZs<Cs~sUa_AsAaUWFPRWRK>MMMR\9F\dK9F\FFRn_Rn«za}U2PMRi_KUUPKU>PMddFp\ZRP££¼ÖÏn4F-MF<nP2WPR\k}FZipU~nFx¹£¤n¥n\F-i/uP4RaFCP2W/<U*uU74qP>dZ/K7(W U9>7(%F2<7W9FUÂ£fd9R*AH7ZR/-/*MÏÅ¢FouWUnM7U9faHs<2#(aRH4_9fFfx¤Ã¯ ¡\£_f>KRM>Fi44FK9_a®iiRWWUiCMHR9xZHKK7d4FCCpHfFAU\_MsAC7___7pfÀR4KPR>UZKiAM/HPdiPxWZfM_dass}}¼¾à\>i4_F-7PHfAHM_\C\uKkinnÂfZ7AMZ7<\%KCPPFAP<UF#A 4<CopFa#C9Ud4(FA-PUWCU\RFM_F}R¢vdW_fM47-<ZHak2A^¥ÒfZU9KAaWRFC9d99KR\Z4\(>7RFRWdMp§eU\>PiaAaA/Ma\HUCUUF\ac¨|RWkHaK-P7ZK9F 9>PauP_aAddsp\M><ZHpzziR\9k £KUCCH/F\Z4WUapdkx}aHf_<sfuss}ÚziaU9WU4UMFkdafH\2ZFUA_fub±Mznd<MRiHU7P/77UMU4-Z7>\fM_fxCPFRPn>_7ARM7Z>AC/2*Wd#P±®kP422>CdWFA9HÃ¹zk*F7PR9\Z4ZHARC#H/PAnCA4aP424_7Fi²i4/7<PFF<WH>MUpU<>uX¯dsRU_KKdU7<9/_W9(Hk<p_FxdFi}a4fRnfsHUsWzi_·}HZ>fRR2>UUFA7_uM\fRZW}dkifpM¡ru¢³zdU_K<#2FKU<9RdpnMFHsafpp_}s{~UnPRH4f_x*K<K>4n%99<FC>9a±ª|uZF<HR92/AFF/_HWCaM2(ZRiupqFKAP92C>KW-_r¨_<P*HHWMHW#sH9>C_H7a<_AKCCCA>H7*A\­¡uK>CFM#>AM2W_9>i7WkZlp>\F\4<FH7C<\aKa_aAZ\ZdHukWR}fs_dsMn_Wdu_­uWACMdf/HCFFU\ZpaWH>4Uu\iKUakss©¦·sH>C_2\K>UkZA7<W9xAkppds_ ¬Î4AP<%RUWU#a>AM2WPk2KMM2iwyÏ±¾ldKPZ#*M\-R\Z994KHC9FMzxnMA%KZ%-W4fy°KHPP>KP>CW\7CZPPda-*Ha9/<MA<C7W72xM2\/C/xWCHRA>72-p9idtu}uZ_UPCH7f\>WPRkiaW<ffPk7KZWaWRzdnUiWpxfP7MH/U>WiP(sA}HHAWdsindMsxmiPR}px\9*<PHCKK_AsPZAfHARsUkP}}si·±ÐxHn<FA_-C/PZ7/HAU<RZ>7\¥iÒÄ¡½±|§oZyPR9WAKKK\sC9CMF%2_´Ô}>xfC_A*MZÏ\da*/4MKHp4H*<->>CUKZUMH\CZPC7H#KMfÊUuA9Z<ZH4ZUHFKPFH_WKixst±idaAu\HaiF_CPC\F_iU\WaWC\`nsidfkZ_p¹UH\7aW<aZP7AKZ7ZWWRUkpifsdu¢w}}ZHF4(KCM92-979s(aKWHaRuZWKsF~ktçRW4(W(2AaaF_nM<HF>F(ua¯Çzxn­°rRRPMFW_K4ZaF U9H  ­·×ºÄZWpK~w©}fW7/9-Z<K7R_WfpaU-MHPHZ>AP/U>dMW>}Wqd-2A>KR*dAdKRiR%AiP_dP<UPKFpW9F2nf2dMxnKfataWKnus¯}WKR>K<aa%P7nPd\ZKdUAx_dfZzis}xfi°U\HdCP4p2KuU7UiK-_2n\AFUffFkp{£|`iWd2CAdU>kFZPFHPW/ZnZÂ±¿yxnZss£§«WnZ\PfR<RPdUHM_¤´å¬¼¾ Áº¸­ÈzkWRMA>2<CC97MM2*d<M2z\A4A<C7-(MHi_¼MiA4iPHzxF%/iUF\\ e>us£³WnWHdC\W<H79<dmhuznfuPpnZ{o\K\nR_µÄdRF<HHxAHn>H9RAFZMPfiUua}}Zu\m ¥aKf9C>CZHa79<%FHM<U42Zd<aPdzC\qy¬ u9U/<H#HH>PHZfKK-P °çdKn*FR}Wx¿È¦~°ypZUWAW492½»UW§xfµÃ¸ìK(P/R<d>F9MAAU<7C*/9-2MFnUM4H2<4HKP iCp4PKC\AF><K\f_UAj\uZaaUP\CUd\ARz}Þyªnnz}iuPuta¥´ÔzC<HPPaP4HaH<fafMKaKMRk>cssFR©±a\2f# Z<_M4<U>_RR/Pn-RKWnMddz~ËÇÆ¡uZuUM77HKR>U-Mzl¿¤nHkPFnWMd_zr|¢yh¢m§p9MgÆ¸¡¨}xH}fdkZu_faMZFCPA<P4CM4 aKFHpf>CUf9-ndW(nHA7PWi¢sH*PKFHC\U WiP7A9#k{aa9>FUPF7CaM½ª¾`¢ª}a~xxqxvxfk¸íªzd<dF4aH4UkU<MKP_p\dxpfxf±fRns¡op9>>U\<%949>U9_><><HFa__M<HHKixª±âñÿº _xdU_CdPUPÊÓÀdk_Z9W\<>d9/AUKdx¼¥¡£Åmæk¬´¡\W}nfZ>n#2_AHP§®KMKA7<C/Z_aRPW/FHHUiM2A-UU-*9_#-A2\RZ·_U<9%FU4kH9CdA\Z<ZR>W}{ip¤fkFnx7KF<R9}¾À¤ÒÎ­¶©ypf¦ªkxx¹å§£{aa*/iPMW4AdAiU>fHkfZaMZubiz\Z®¬}WRK2WAM9\7(KKA<KK7(nZCKKiUxZsZ ¹ãªÍ~°Ì¬}ZnaP­âzWC\P_Mn/H(_HK9ddpZsjp¿¢Ñ±uWWH4 \AUnC>U4(HÏM>H-kA4R>%4HKPF_P9M#HF/9uU#FRF#722F_FCU7p(M2A/2(<C2KP<RemZ±apiHf(<R/kW%*Uzk»§¬È¬ª±½¨w»Â¶»®´¦ÃÄÕ~uZZWC\ZM>KuF\iMPUnpfA}f^kf}®Ía_PHRHHK449C\HaAKK<fkUd>U%u\·õusxst½´½¤vvÀ½«nPf7RUAAM>4%2KW}UPdHWWi~ùÜkyfUFCC-4(W>R4CWdR4ºz\PF*7}<9PC7_2<PUA>>UKM/HZF7H*9M%_9RkHKZFH\9KA9Hk2C2sid_}fuK4kFZCU\>PUaHuW¨xz¤j ¼©Î¤§£¨¡·¥ñkz_È¸ÂµpZHi9*7pdAZFPd Rafs\¸p½¹åÃ×{xKCC2FC-PCsHU2-<>UR99M4\7\\s| åÂ\a9d_MMs}¡ º¡¨É¸¤¶UUz<fHi<HF\_>x9(49<>F_Z¤P©£ÇÑdWpZM*MWZPM4RMM/Z/WpÒ£H9KK-2WAaA%H*_-Rp}FPR<74//K2<AMWPdZs%uZCW#%KW%A_ UH_U\d}i¥nP\4da\9PMCZ<2>WnA_f Wfnv©U©~Ë¬Ñ§aPPP ËÌ¡ª©}np\WU-qnApkZ}kkxñ»ÌÊix_Ck/%72Pf-2PRMPCfWFMkCK7WÄ¡¬ACZP4UCuCFWnazàÁnzA>9fHWAF-7749>f<AUF(HFPAP}¢xfpA_ u/A\74Z<2P_4a9>MuÍ¶nuZU2MC77UWM7\AM_297//2Z/nF2n7<_\PÀ²tdkKRHCU9FHFFPWaF\_Pk p7FMRFpM2F><7CiAAa>\AiKWak¦Zup ¨Î±~aWPW2K-k£¶¼±®ªU(sdPZzrpK}\~£»®cd{ª ¦qnWM4UZ_(Z7H4FU*UH>4W<UH}ÌykdW2fdUC_FRCKnÔ³pnZZ9>_#4(UPA/iWWHF9H\WHsRf>z© A_-7<<fFWUf<->U94<F_7/C¬¸F4-A*2H27K9FC*M4CP(ZPA*7M_/9KKPyºÍpidM_-C-*M4UF<MfZPducqaZAHkHU\MFZ_<K FU>7#aAMH9HCd9ZuzAsK­ÇàZHWRa9\FRksuÅµ ´xfakCWddadz{¹¿Ò°}fWFKáúxPPK(AU*<4P9CRU4C<kns¾®iZ2AF}/pAUiF-CZ_uiÆfH>CRFK47*<KkZC4CZ\9A<H_<xÀ¯HW\%AUiM_F R<HFK*Z7AM92W×ikA2}4>K/ ##M7AW92FRM<>HMUf%KuÆ§\uififZHdK<7W2><\nswqsPfdF_>PHF>KsA-7MK/Ca7W>Kf4*A-AU<FF\dM/·uR_Mu\4HUMMnaPf¯Â¢©w«pfWnZzy¬¹§pt2CP_MFq©ÏhWPf(M><%UPARiUuR<dW¬É©}WMRH(W2A -9CRMaH\pÅa>ZWFMMPi ><MR>iP79/M/WkK/\kUM9UM7H(ZC9M2AKU972>9-<ZµZf<-_>afCM*<W9fZnF*UHaaKPFPZ9Wi´­}pAizkp(R9C>\aU<FA<d`¢upZZWPH\K#*CF4kKKF>/C\7F<_KP2Z7RWA*p9\¥sxKd/K<UKZ<UC>C(_ZÅ½Ã·t_p_ik}±¶Æö½HzC\(k#sU\ä½¤UxkAZM7APF9fiAfp°¶¹PZdC*4nMFf>A>C\HAH¯}\idP W2AWU>AHaCA<iKFHp>FHdR>M7>KUP2K99U7x\RAWF9MZ2AsÚ}fu>K/CA<U4W49-u2>\F*Ca2FHPna«¾­Å ZM}d77s-FFFWxapd»\kZiF_FAH-Rf2-/7P_Wu
RKWZ\P\\\i*\F<HPHZs_<#k_<FUF22/A%MKKWWÁ­«kpua¼­Ï·PU(A/7RW2i>>\}¥³­kWW<RZ#KWupf¬¼¤_4iH4C4CMP7(F%\7F9iZºîaPf%A4p\#KK<RA/Z/F C9KfdR(W~©UA9(Z<4K7fCA2/a7A><>fAU<7sò ZA->>2A_RM<P/d2AUMM(4>uWÄ¾´¦¦ª¥¸}HZP\RC9RU(f>n§Zkb<PUHn(aZRfF*dK(_>C9W-%U KHpk*-F9%Ha>/CkR\FFFMA49\_H9Z>RPkzi¦¡©Ò§ä¿aAi_>C2HZ_>K-HUd7ì§RiCsAnFnK£n}¢·À{fU>WdFM/7ki/9C(7<9_kd\¶¯P_4H*f}7RP#/p<<HHHF4AH_WH«§¢dR2HW7aC/7\R_<M/<4ZdHW>_CPaz}®¹nF<7<\99<F*>WxWFFW¥xxso¤®ØÁÇÏÎ ¿qpiki}_MHFPdPa9xai_uWxpF#CUR42FAZRZ<%2A_RCF>2FUK992H2CHF9PªzHZ-<\>*/>79p<RP29>HHPW{\»ÁÂ£¬xCZ7<><%-9\*MCP4FK_§ºÒØ|kW`__snfÒªZ}\P\_kFAP<CUW(K>(HP//Wf®\HMZfHCFFMMZ9_2MA# x7\W(À]iMi>9K%7>9%79CHK(FAR44_%}2(r©M\7<RA<U4dfU9exÁÓ[¶¼¿l¡on¢ªcdx\iHnPfdsipznMnW__< 4M9%-z<%zMdUP/>\C9PURKMn(HC<>~ iaMR7PPPR/F7axAMHZR>2daF¨¿Hz>M<4d79MM4Z7FFaCFPCx­©z®sÑº_RM*9929>R_9FiCnkRH-ZCa³Wk\\P->\4fW<RkKRWP4C>UAMk¬jZ>4#KKaFAR9UFM-9A*2f/Hx-/RCK ¦xUCkn_s>idÑy¬ Ç{npd olzpªuxdzMiRks|]fpk77a<Z4AWRWM9u*RPA(CP(2KHAZFM9\PAC\¢¶fUCdWA\<-<UCAWKM#Cp*MH_K4MkÂ_U d/R7RCZPFUW_MnFAFi jW£ßÌ¸||³¶zÆ_U\ZH\(W-2A9*F7KfRKR-4R\Wz UWMM<a7(F9<%\A>PMUP<2iW¬½UU*PWP>-%>9%\FR4s9-ax<_AP-Fs©·~n¾Á¤ºn{pd_z4R<AfF}~_kusrªg§ØpqMaaMWv}nx\WMaRAdRPKP9WF-KK7<<2F94M/-\F_MM-Rk«½}HAFHA9W9ZnAd(C<Hf# F2CCFUPJURsFA/d>2<<WkFFRWUdHfRRM¥Àn¥´¤fdiM2FPAH/H2FKAFK*9\R\4C\Pµ~dWHM 2H\<-ZAF#PC<CP49ZPkUn27_H*9ZA/<xCP2C>-KK<R-M-C2ZKd»ÒÍ}¶® iMpKF_WUMU>fKFa_sHpsRA\Ma fkw]^ H}z¤a}skZx\\<4fKKP9A9F2#pKWC9%R>H/F>>WM/K< U¬¨RF7iCUF->/2HaP-K 9\F_*RHPW\kCWdF_<ZCK*k9FA<_/-i4-x>_°¤ª^n¨ Wd\\dMkWZH_R/K<>WMa2MP>9Z]¬\9nMWCKA<>/W4Z_M24<HAs¸MA\MA9H9A#FWuHxM7aA* 9RR7UiP9F\Ô¿WqPUMUR_4CC*>dK-RRiiim¤dC\azqq|©¨p°¼ZxÀ_pkZnfK/CUiZCA%A>*CZ7<MK<_K<k9_Z<72WRA_®ZR*F2HK2HZWK/U>UK>P<KFZ/2<KdzZ447P/F>Cfd-#KZAZC/7dHHMpa_¢iRnpx¨w£PUHCR4KinKH/HkMC<P4<iRUP¸\An(>4K(UKH(K<*7ZPfWZa¢¸f_#-PH9MK#2(<HWA4(>/n/KFR%HUkF2UÖÑaRC<M-A9%sC974AK\}R_MM}fu dxazufax_j¦w¡pWp\¦aspFxUPZ7M\7CUU-HCPWUM2a74F<}dC>7AW>CK<x¢F\M-*W9kaWA7FPAF/%<A<AZH\ZAp¦saHH(A\M>WMHZiaPWkFAUfWPCk~FRZskcd~Rrf>HP-K<H\9F7_HaH(2R/_%Uiaj¯nWF9CWCA}<7H}/_27i9-Pp¾W<MR7UWZ-77>U/>MW7>\K\kPWMP>\>R¢ÒxiHPUU_C44d7WZ9a9(MH\AUUzpux>_pn_if_Z»y¨_©y©²sizkkRPUn®-2\>4FH\CKU-daA<H9F--UFFHaR­dP2PFF/9H42-KAKRKMaMZ<*<WR|2%HF>%f>MZ/*H7H*K2f4MpMfAwdF_MnZ¥l_|MxWRa(R<7\<k9*9/zH9RKRa¨°}\k4WKMCZA7AnFCH>2A_¤j\Ppf\-RZa>7\AA47P74>iUKZFHFC<H>a­fRdF\>A99-FWnaKFH</CAPPH\uxtn©}dpW9%iiWjd¯ ´­È´ «kffKdCPMA4FMF C9Ks*nA%FHnC9-<x¾^aWMaM2/f<FP>9U<Z*Rf>MMW>-*_KMM(>K/\WCFUsKKKKHFZ2R9Asi|_W2\uUlR>k/sP44KH7Z2F%AC(7H_F-HÐaCaR9KP7f<9ZHMaP(Hn}pR<W/4%Cf_>4H<dd_>7M<ZFdKC%>ZCH®kxZ_H<AFdM2PH-F4CKAHHRdafWx°spi_9p7znnptkh¸·¤£¸Ê¨ tÌyw¦µ©¦7snK2M9>KH\HAUM4KdkZdF_Wi£H2>>W>CAFf}7-H\i\F*a><W*_-}}\<C9PM\\-M9/\2WA<M_*M%><_\¸ZKPZU¡`}zUPW ZW2HMC7M><*\/\p4K\p¶fHd2H\AH\2RZ9-FK\fKnu972C\WCCFHCCHKP7W_HCK<PPCFCKn\¯Ã®³UR>>7MFaAWU7//MRH(K>\RiWps[sZkauRMZ9Czk«¦°¬udft~K}AH2\KaAFW-ApfaZf(F*KZF~¨aWR99(P294%H4ZA<<A429KaZ4U7\mK2AKWA>2UM<#-K-P-HHFK2iR9fÌÇx~z7KPntpk7W><CZ<PAM4M7FPW<C4}k<s}iP_%/A>HMCA9aR*HdM\\»U%MZZ\<9F9H>fMFFPkAP2>f(>CFpdÈÌ½uZk9ZF_a4<MZ>UHZWH(pP/H<Akxix§znkKPPRUW_\~Kn4ZMKWCKCzUwsqf°p<%>\xR>a>CK-ZKd-iP<HAZA2<HPZWP7dM\*2Pn-CRAA\MWRH¢ÌKfCH<C_pZdFHARAF47kAP9<HHWs_u}AFF9fKps­upikRMkCMk7>-Rf*HCWCAMnUFi·f>-n74AFaU\4K><W9aU4C#F9WAFAA<PaK*iZP<PF#4FRMaWZ|fiM7_a\A7u>R-FaR>CAUFC<-4Rk¥¦¦uUfF4>>Ufip­«pyHHZF4>WUMfkUdkFuf©MPA>C>aa_H/RAA2a_>W\i9AZnA9**MF<FM(f2ARA2PF>A7>*AHRn¤fRP92>2pF/HWRKU/KKAZ\7PA/UplpH<f4WxUk¨Z\aF9<<RdC<A(FnMnF\P-U_xpÞPUAR29_URW79RUdAs«± xiRUZ297ZR2W*CH>HF<9\(4AK9dPZz¢¯\uuiZ<4/H2F-C fRPa<HFFP2Hu4_kuURC9WU}\}ä|£dFfiR\/>2P7(-R7C7\PaAR(aAMKRMA<C<A(4R >MFaZC\¿fsKP72FnCA9UC4%FP44K4PUM4/a ³kK/>PZ2/CP4MUU<F<WZ#7/>(MR·lH\pUpj£n_nPi(F_<_K-/7WRfP%AU_U Zd¡¢9P7>MACfWF <WMR¨\/<RH>-*A*<P2U(F2F<P<_KFkKPpkaoeÍ¬uZ7KdWR29aHCM<7AR(M77 H><ssw_wrdRfPZ*_\x¦­HfCdM/CHCHR<>/kZ9HRKPd-HC<iP42ZPFPZ9#/KU_4C\4q\pZ9Hi4--W9-(s(H9<ZC<A9AHZªR7C_M<H<KZRUMR-MM>7A<FxM}fFp\fFHk¸¡¦pZ_xHHU-_#<H2F\*\ZaMR<7¦¨k>Us2UWRA>aZi-UM·\W9MF7ZF(R2429dU-/CK<UfWKAWC}§aa<FPHf4dAdC4<(AK9aHFM%_i\ky wnaizf«sWMp\P**22H7_nKK_RM\A-/<U4WU/<AA*P/HCM(UHC4KHCZy¯xn_i/A2A9%CMWFCC27PR/4R>fCHpz\MFK\2KfRHH/<<C><\C\4P>RW³nCMHU>Uki_f ~xWMM\nUa>9UKR-W>C2AKA7FM¥ÚsWa>Z}RUudnxo£wZf_>FsiKH/d\MKMA<Z/942U>H9du i¬¡RHZ9(\\R7K9- <Z#W9kM\M__aaa¤a f_ynZuWCiCdHFPUK<d4CR>%/*U7W%dK-2MCC%RPP_4A2/xWF>Z}\¤pk9Z--C><AW<4ZMZ/Hf<7K7K77R§³WKn>47-A><9AFHMHW\Hs42sd_Pu¨y±ydKKnPzWZ}x¢}aW7FM2AZWK\U-MCH\AH44\QÃßÜ«tdU¹{swqÝå¬fHH*FF9HMM*4>pW7M>k*fC_\MUnu«Å·pa7R4_F\%>%R9W<2 7R24#2UCRPl}fsd<pz¤¨¦rzHfUUZ/ZKWzF*29RAMp-<fC><Fp>F2P(PC4 4kKK/f2U9<>2ik{KC/RHARF9/iAFP*4Wp9K->>%RMa²¡U_F\C#*77-9AiMM/kK7H<9F7pxk\s¬i\-CKF\z­sx}uP4Cf79F\AHp>R%P_Kd\RÏÌ¡Â¥³¡s¾Ê£Ãzi\H7P9\FHA9/fW/-W-UWM\s\Wu£{xh}}¦_P_d><H>7fW-99C/H<CMiPA<PAf|µ¢r²MWUdKiF49fFFH22A2CH(RF7FPK4RH%9Md94iP_au//7(HU\KCpnWHH/Ad\K_>HK/2Kn>Z<HC>2M2\W{kPH>f dCfUH>K/FMWF24\-MPaj¡¥zkPHk9Cadav£H_zFaK-C47A<f_F7CFH>_s|§º¡µªz~«´­®ÅsM7i>WA/H7Hf%#AUHRPK}daz½r¦ffÁ{ a7dWuPZ4M>Ra<Z_<2M<ZKFMRAU2WRKskºlÌ}¬nH*7AFZM9#fW2<F24/>MC7P_\4p-UPH *_77WdR>dH>F<A9KWA¼£C9MHAU-UH9UA-AA%AH4/4\AdnádKZ_P W/RAUd/Z-Rd%>7(RU<_³uz}kKpn_i¤zaZ>97#FaH_K7ZPCMxU¤°Uzip«¤¦xp´¥uHK>2/H(_>p47Z\ap7_aKHzj¹]zp|ZMkUH\A\W>-k9*PsAWMnH -MZzakÍ«¶u¤inK\\PKaFRKWKAU>k7_HHF<ZPKCMCRuPCP9C2CZ}P/<( RZ2sK°¶pMK/4>H%P>FK\H9R7(\kfFR_¨Åz_4PU>2a>%2f2K\(Pk9ACR(HPÏ¤ikaHkv©jcaWHKU\4Zk/>-K7sWdf®ÀsMCR_xr~sÇ¦szkP\aua¢¶¢¢ikK<uHiUA>\H>_fa´¦¢£oi_fÍsi_Z7KZF(*-UC/uaA/>7UK\<C7}_an­°tt_Z_RZFH7f_k H/UCWfHaW4>i7f>M_MMPpHUaui>AZR7fkRMFdåÝgddMi97x*M<C*AZKC79HM4Mz­¥ÔUxA>2 7PC<MZ>9R4<k2K9RiÕÍ¸¶··|À¦b° ¤KkiWWKFFACRPdKaa>C¼§dukssA\UaaWsdPF_s¨¼¯¥dx¦oM§A\s®|³¹ªÝluki_rhziKR%M<M2-H49RA<FAF>W(K_HauÓ¨«ª_iZCFF(ZFRR9KF7/CCiHdPAdMdK4MCPf2Cx\_MZKZRndi´¾ÐÒ±dHiM4P<A7P>i<FK(C7R>R}x¨ÓÌ·î} K7RA9>Rn<<*KdWW>24f½¤§lMn~®²§s¢®usaRAdaxKiKdM_yZµ­_\(ZAApUs|¥zsWAAUW_a½²º³®c¢£y_¬vpz¬knuZ}~nRKA2UMMWP\FZH4dHMn\AHCWt\z®µnHKZ<2C44K 2WRC9H/C\UHWZCH>C<2HksuKsak ¾ÎÇ²è·Ôx_kK2fKHZCi_ZF<xu¤°µ¦pRu±{xWaHA>\W><9WHaWMz{ä¹Zd}x«zu¦zk£©|­®f_\H§Kxxcp£Î«³nkFMUFAWWis·pRKC_%>dWx°½ª¡skPpyRnR*Rd_Z s¥²¼¦©sUW9HRa x7UWuPCW<\xyduØÑËº·}W4MPKFRP29PPuPA>P<aWZAfUZ\AdFRHF°v­séÌ±¯«®·y±¿§£¤FFHCMP7R7/MkKki}«·fZRU<fÄ¨kFWd\7\/9iiMªÂ M_H}dk¤MUidopº¨ÍÛÏªny·q¹¾µv7R9M%_PxMuasnsgdn\f_2Zp<U}e­pzRR<ZZiWu<Mi#*A/n\nix¤Ï¡~sR<fM>duRxipeHd©}¼¦Ñº¨¤¸½¬Ç°zZa29HAUCaFCPfdkAu</MUZRfP9HZFR\dª£Å¯¸oÒx±Ï³n¦dW\pkÇkHP77Ri7APZZl«ÄxZFUHHWFM¨fd4<7F*WMCd³ ia/PA\9(ZH>siRzkiËk¥¬³Ù ¹i®u¨º¿§­¡ZM79 FFn9CMdCRÔ¶pn_WduU4H-<M]u·ik>A<PWFUAZFZ\CU/x>M>u_y«t²~s__ZFsc¥¸¤®Ñ±\i\_aÎ´½sKRWH/4a7\RF<AAHp>M2ZuCf47K_a2sMMU x}od¤^Z«¦inU7fl½ÈtzZ<>PMRfaÓyÁiKp(R>*>PAnnU{ôÇÈ¹\\HM7>n_sPnFk<KKUMZRPU_PZfixRHU}ÍÐÎ­c­ªk©®ÚzfFfR>7Wx9->zH\Myhzz©fksnRZAR\AÀ¨fzf7#2PHK4K2f%HUW-WH_x\su|«¤z¥¾§É®¾Ãa|n<\AHU2¤yHCKW9kPFpkM9_\KaUFC-*APUAMUaA<iRPzkphaa~n®KnU\UW9p\WÔº¹Pa_W¦W_aH-9C%9aM2k_R¶e°µ_HA>_p½°»_C*<U<2A2AU_A\W>nfR_uMZnp7¬x¨¢wxuHddUP<UP>PsWskas[iiZ\KfHHnnÏy_HK2idF*RMx7n AR2Z<HZ2A<a«Ê¼²å§´¥·°Fuis}_FM}UF>H74>H9FHU7Ci¶U<4CHZFPFUMH>(ZMaPWMPKUC7PFsHpup\s>noZ|dnqkadfWffn}ZAdPf[ÀÙ¾|ªZåÒ\zA7AFd27KHA9/K<UFas¯ÕÏnnv©HiA_diK>K<CMHKUK24HZ9/FAFHdPzu>fzzcnn¹cnfH22RdZf4Z_WWEd§¤aiPx4ZkUx¯adHCMKU<<FK/ACd9-UWA<\dM>xavk¯¿ÛÁ§¨i_\<zZuARUCZ<7KZH/-4CP/7URF4Aiº§fRFdCA><<Zd/UZ<KUWAUi7apZUFkMHK_UppdkpiÆiupxnfFzM77UMnZw³ÈÎÉÈR¤zK<W*FCMaKK%FZdi4<M2Uk¸¸³©­¯À·x9A<4PPUF<HPFACF47<*F7 RWCpp©p®xafazfnZKCHRH9Ad\ZZPRkiUiÅaufKpiVn£¥W_*C(Ud7K#UK4\\*H/ZZFC>7Mik\w«¡¨®Mz2AC%Z(2PA/C<Zu(AUHnFMK*4H9<<dzUA*UnFZ<_7\__H4xA>ZC9f7KKdiZpaWUZfp{iz±Zskif>KFnZx(7>´¾ÇÐÍ]\d_CRCaf#/(ZH2CM-a*A\HKCMk¤¾²Ù«kC2R22/\>RWsF*7Uf<MWK4PPf_*/Fx_}a}KxPpsyµanRap_R<<WR27>nKizixn9Udne©uf2HHCKF<R9Hd*iMWM>Pp<HW4AkdZiÃ\>2K7MWZdC*<PKFU_-WUC_nAf9PMP_RZM*\KMfAFZA4CPCi9PMUW4W<MZHPiP_RKxzknnd}s_k\fxn9KaP_fMi\WZnsÕ³ç}fsWd7WRP(4R9C2WZ/_C(>An9dsÑxuP_UM<WA-92W<aCC<KK7pHka27->KR<_ªup\inpmo_-_44p2MK/nP>iURdxzxixidFZf¬RPWWiA9AZKnZRWKF\P*HA2>C(9R\U9u¢Z7<iRP2UHRC AA4*HFFUW<4M2R-*2U\PC~¥_>\MZ\MZ>Z/kH#_Z7F9\H_aPMdd\RZ\xa§yxWPWduKd7s<7MF7RWps£§°¦kRfUaHU\CP>_i%kPC/2>_fZR_i9Un\nY·å__WKHRAKC/2aMHZPUP>(CAkK9MPFRkUix}}­\pKK}tfKu2#FUWPiFZ<WCfn{§p_©nKuoHF42\>F\<K(CFA7K9H*P*RK9K*fsm®RnFF<<AF*C-<MMK77iA%s-CA\A>iMU-A%k¶ydHUH9-A/PAU9>UZ<<Mi>Pn_iUPuKad»f²zdWkud-U\k/CMC/i}£x\>fFMHU4(22-Pk4>Ua_M\PMCZZfaa¡¼}__MCWMf-<M\4Z2#\P7\2 %AWF7_RHCsn´\dM_\K§ukH\2_<7<kH/R-Pn\9KR«pfanasnnrpAH_Z<(aW9_Pi4UZdC(9Z>CA#f7pFdaxÝaH*KK2%4%fA/<fF>>\WZK>AR>PK//4FP9P>¾snCdZAZPiPWKPaK_<<CCu_d9kWxsp}gn}fpWPdnK_zx2ZuF<P-#PKCx§Ã«£x7sM9U47K_Pi>aU\HRU2C9FH<AFAZp¤uUA9KHUAH/WARRM7<CR<>PCfU-2a7Px ]kyPWkAdus¢RPZAH2A2><W-MZaH}U}Wisf­ufAM9FCUHP(9\PA/-<ZC>M(-KzMaA<9M2HHCC_7WR(/(HiP<PZ*P#9U_F4MKiA_RaFR¤~kP\KMR7dAUWRZxdidAadp\W7MH\dad_±ºuu¥znf_}a\fzCdZW9F/%HKdM\x_}n4HHRWC*K(2P/FH<AHzKP R29Fidn»ndR_a7U<(HF2R7F>A<4%Z>9(Z9<<RRZ¬y¬¦H>ZdzÐ\aaHW(AKACAF>AWdufvykdPUMZdW-UFZ*KaC7 PRUHKd#>PCFuMuÇ¦FAM2C*/>/%<fC_9ZUUP<7/7FPAA-MPU(>KWx±WRUF<i*WapZ>ZazfKPnuiCCRziuas Z\UZikxa\RF2dARHHZKR(CPFi\9RnA#W2FMRR9xRU9<KA27iF4sP\n¥Mn2/AZZ>/2ZAPn>7_77KC<7HZ%MF<Cd¼u£M(Pauzxp_kK92K(iaPR2K2P4ZA~maruc ~¨kKPW\Hps4PAMHMK2kR<P2P77AFA9*Fkp¥__R77/>d\Fi<nHAFKHMZRPP//(C-#U>RUKx<C±}/ZU7>K<7<akZ_aifskZnkUWMp}WpkfxRnzt{a\u2FfR_WP>\aZ<a\URHs¦Á{RKUaK}/s*x*>AaF>7MR#-CU\9>fApd<k¯¦¯a_C>HdWWRFWUZ>C%PA4#RMRzF<\7Ckqp|MkRW_}¦sfa-C_M4A-KC7/H*uxuxWxkfoÞfPPnZ#<7/a2-9RiPMx7faaAPFR4MCWz¬}>*HA<>aRZFHRW/>-HHR(dH9Z>M aFCHiPP2ZixUF9aFsFdaxRf\\nz\pnHiZiakkPUzd__xpZM7\\7UaUK\R<<\ns }npkaUMK(A/UZC<(PH7MF4WA\_\PCdn|U¿¢KWC_F/FK9pM>kK9U4PHZfaFRUF<fnikxZFxk]y°´Pdfz2CH9A4<F%CMRPF}xA | d}}¢nZAP(4>HMA*AFMP/H*H2C//R>MdMHp4FPCCHPRFfRR%KdMFRa<MAWKUUH7MKK<P7aP M«¦uZR_knkdaRZa4_Rn\neRiR­PkpasqWuxan¤uuxuP<<z\APA_k%KFsZ/Wu¨©dfMsPC4P<U9W4C_U/>(RRA>/FH9Kxkvu_<\>R>MUK9u<M7AF<#R7FCK%F*R9Cps\|gPuZd}|fkfjRs9CFkW>>>a\7zZW²ik{U¡v_M#2AC<sM2W7nK\WW>M4>2KA*%/aPU>p¤ªj4iM* HCK>9A>a*7<A2ACM>><pdK7MnK_RCfdsÐ½vuZdR_W_n_FCapx}\QUnaFfWkpfyl}dx_\CdpZaWAd>*iAMF94UHZ_¡ZkCsKFRU2URMaK4MHM9FF9PHKiMRaun_ÜofW4UR2>9<9PKM<A>WRAFH2KK2U(>\snkPfA|ª³xwfzZR(FHFnd\9WdMR9u\kyrxu{U-UC<PF/*#x*KCWR(aC*FU9MK-4s9n\}i<u*2>C*//>uf>KRKn\W-C7(F929WK>W(F<KM_znxWdz_asffpuRk~yU\mz\k½sra~s±aWn\Kk>f7>Z94<AsFAR<K¤PWRWiCAFRH>KC99*9H(*F<A9aP9UkxRo«zMH9kKH\444kdH>P2R>AF77A7pRMs4{{r{¬WZw\uksdZ__AA9R\/pKiH7ZKRRxz¦¥ nKR4/<*CC\FRM7KMdKM <_*CK 9UM*ZHdnaPK2HFA%F<dA7AAHM7a<Z}nC*P92p*2W(A<Z¨±xRna>HZi¶zRnsimuWZpdjZxrZHR>k4MfMMKC#ZMC4UnUn~¬zp29p4RR<#\R</Z_/d/77*H477ZnCxd£UkPK/A9f2KiUaZ<4F<MH_<9PHH-MCRCptdpPaRHZiaZ}tclAnia_d\C_RaKMdn9KU_Z{{ÁxZZnx797H><F#HM-aH>UfPfKPACd-<A<a°À¥kWZ4K(<M(_AHFRuR7ZC>R*C72R7CFM4UFCa2<WHÀÿdRakWW\md¨uifª}¨nUCshkU\nuAsWaRZ9AC72HP9RkAP#R\s}¯ÇWkdf}WZ9_C7FF*C>\<A2KUU7fa-HKiÀ}H>Hi-*9A7/K2iH(9UH<>HPZ9kFUPUPUnxZaP2FdPWf§~kZ_WF/ 2%F#FZUsaACPw¯{`FUPWsd>>KH>#UfHFWU<U7<CCa>H>CCW<}WMFWAW7*2A9<PCPH_4F<_<M>(d2kK>Z#>274/AAxy·_WKpWf\nfnudx¡xdtnfd\sf«sa|jW>KM_4MKkUZF(R<7/a7f\kµ£¤pf#7RFMs49(U/R4U2P2/CUFAMuMAaRi¾waWPdfHKi7PK>Fa49MM29/F<\RAHKW>utUUUMidxWµ¡·wspW2C>K( KCFW2K>Uinao_b ±¥}CHP<Ra7K>2CZ}A*49\>MRdUU4KC>(_-¬ pnnMd4-9**a<KP*ddU RA2ZHZW <<K*ACP9<Z>2F}µpv}uZaKoz±\Zxºn\_kf¢ssUpdud7AKW>_%PMA>P%C\W%/<Fk¥ÎzMW9ff4HWFFP7ZU7A#K9P_KHFCaH>Zz¡©¨¸ZKHCd*CpAH7KZRC>7ZCFCH>aaAUHRFM¨nndUHWZMyf<d<U%sH_K(\\7/*\>FdkPp¡·s/U \CW9\-HHPP(W2P-UF*_<AA9}9H2Cn\ZA>H>UWPHF7(xdA><fFA9fnK9-RHM*_9W2-K<K_i fif\«nh¢kkZk_u^~_ xPUd³a}duHAZkUFWUPCWd\CkZdiC4_fdf¡­waM>nR7U9<49A#PM<MAdFH4<PFaWMPpikb½ia>RCa>RPFaP<K>*-A>A47>9KHH2AKa7><HZsu\nFHPPu<HaRM*H<CW#>/iKkHvdKU>F*Z<dR47K<-F<((H /FW_(MaA#R Kf_\UM2H_C4sHAiHPafMAnU/CP--2\/<FHfR7M*MW¢ÃunixZinznxfZaikzjUFzZk_dfPPfAWppM%F\CMfPRAWR(MHHHCn®saCi_WP\H#H2_>P9K(W4>>C7H*9K2/Upzn\7MA>%PKM2ZMHFFC>4ZMaU<KFC_a_¤z\z99RMWiWd}xiPu4\7MH4/ZAC7PPR\PaWfk·¹¿U\2<kK*-((\(U4FA2-PHdRM>C%sAK>ZR\>ªUA>HCCPd4Z>CC4CKHF*FA/MPMWA(PC>AKU<A99iupuº_ufzsukzaszukkuUYz±¨fwPA_kUFKi/fR_W9M/<<PA99WPdW_¤ÌpnpCMZK4}Fi/UMCz7HiMi*7C\pF9du¬±nF*H*F79>PRPA(M\F>7R2Rf7PPA<Cfiau¦HAF/FK\h±paiW>7aC7P4<CPMM/#4__Mn«ÂsUpHMKai-Mk<K*k2C9CWAHK7kHKKA/77Zkndi7<*K_<>AU/24PCRHaP4-\/Z/>7Kk\ #4PRF4PUMÙµ­s dWk±zuappPfxnxidi7CFKK_a9FK>ZRR9Z-FsUM9CtZ\Z>Af<K(RP2F7WC*P<FP>PA-7fHnMn¢C\AF9H979<7*<Z7dHuRU<AA>C7URRaC©vz}P4Waup\udH2>_f<4i%U4CZ9_4PW_WKUªpC((RHC\-W/\<7/n>k>Z2AP<Ri4_HW#HFCkH(u99UZC4>RHCFHRW-f7dCAA9FH\--FiKfHU>>{¨ÔuHdsCMp Z_skPKpeWdfi_d<fdAKPH>MAFFK/<9CURA(\UC_u¤§£MxWMUk2F7-7C9iM94RF4CH2k9HUM_Z^zrZd9CCF7C>2nHM<R*a2RH*%Z24>R>Hkd}<MM<C_Cp¡kR\RM9k<PCM(F99<(PfCURH­¨®s_RF<_MA*AK<HAKRUP99s99UK2><ZHCAWg§~77K9_ZK<FWF7H/P*A%C#4M>7H/W#PF#<<_24*z®qwMpZzzCR_uzd}ppsFi}Rpu<2xUURdAHKAU(K/HR-\MKUPZd-uz¡nnxx}R_sRdUdpk£ ff\AC F7R7>}M<zP<AZ>*AFMzP77KxkU4%ZP-<RnH/>W_iRZsds\kFf pP}\MKknzd°Hsfz}RiiAPUK>>_dn·i }_WuuMKRU2U_P#W>U\y£­}P<Hknkk}psdRfU(R/WM/WZM>(zKxZ_jz|r}Z\k>ZKuH*K}Pa<>_MK W>F/4<<Ka-A_FHUK_C/2(\MUCK4/RHZf7>H24CUMPnx¶¤fuxMRW<i\ps\¦_²n\dC>nUa%AKF*<*2RRPZKR4Z7MAU¶}(</>ZWf9CK/nH>Upl­sxPHCs`}sµAPpn>AZW}°­zpMiRAsM\dFfp zuMsznMzxUMKaZAdK/R\§¸_nUssnzsiK/dH\F9iA%FH2\k\Pa\¢{udRiM<WAPHCpPRZ\%M_KKA>7%>472\H/<9F<MAWU-R>>W%>M\aFM\Kd%7/W<K9CsmUknaPpHZ\£w\d44(z7HUH><fP<M2<2R92C/dHWa|z_ZK%MZU<KRHM_CUAFfxP\naZd9kziq_©U__kixiss_UWaUFRnRpWd~g¨sHZ_K7MFZPA>47UZP}A_KZAs u ppafUPW\AW\P9<(Ra»dizU4_A/iC2Mi}u¾9U7}RF-U*CfW><\P7ad9KPZK_HA9*F>*2MCi2(CA//W7KfHK>\xZzUu<|\iPpUu¯fCRZMC>WFFCM92uW9#2>/FMF42ZfCK«¨sK>%PK7FHa%>n9/k<PH_~rsiUfis_¥¦`U\PspPsuwdsa}\fi9MPPFn7Z}p}zk_Hau>uRnnx2RZW7KfZxÅ{nfU-\A_n }fusKU\F4AU-PAf_K_\ak¨kfsZ-PWHK<Ki¡¨FWF2_*Z>PA<2iRAZWC7<>H<ZAF2<F<29M<FH24/<4RKK%F(42M<>x³sMkgn_zspuUzkW°Un9KU<\AWU4FF97KKdA4FZ47A<>n¥k4RK99UAp-KWaUUfH}{uRFWUPuskWn2WH¶pwpipp_\zUfP4CMKqisnu}aiZAaff<CHp\ZPpxfKdH\CUK{{FFZ>>_F4_77KAZ\updqÃna}Z-UU/an4_FPd¼U/Z7C9PF/MCuMH<HHP9HH<ZUK>_FCF_F>Z9_K9-<<Uk>ZA_FdUivªk}d_dnkuxHxµÖUd2A<R7FC42KuFC\- M>C><RiUrkR%7aFA-<-\FdHfW\kuazaM/u}q~}}}i9zsa\usx>asxiZAAiRdii~·Ãu¥UUau_sxZW94a/K7Kdtuxf7_F_Ca¢fqpÀZUM>F<MZ\7PK2a(xP¦n/U-H9-9KRF_R4<R7</PUiAPa<HCPuPAF9HpFMR2><fnHACZ4C>aP<F<a>-#Rd7HR_ÔpgUZdFzuRtafzxs½¥\_#-44M94-FF<pPaAF2F4Z/<W<>Uzsd97>>A<W_KM9ZRk_Rx_gjxkPsaZAMzjUuR_i_p_±upMuZZUn7F2AdCs«£a_vRHKinRW<RkCC7*MRaUpWP-k*P-sxmd¦{yM2Zd27KWFiWM_iPUp\xzidiP9U>WH%H\RÆx*U7CCFd>kM>K2Z7C*RUA9RMAA<CfzMC#U-#4diAWP2*Z2U7FA(\WP²\indddRfq_t¸FC#2CP  kH_M%uMU4#CRZ>7C7<Uz°_fH-CW-pf(>\AWFnKk}sRpRdWH\ak¸dv_zinUW~M}zWUxsKa<A<>Aii¦zsZhnzHuF_UiU<>pixVuknPa/AAAgs__Z7<>*FKK>CCdsse}yÀxxCpKU-FiF9M\¹uM>MHA2>9*H94<fZM2sf7PRdC<H/4_FWACMKC>7AZ7#9F<4FZPFAUC¢xM}q RWu¥iR\U(7/HA4RKK/CH-H<KRR__7>snPCR2kC<ZM_\F-9ZsaYiWZ7diUCdiUpk~n}}diHsdWd2kW<_Z_°upkkshasZiWHdAZ9W_HA\k~§sK\2xR>d9nHd®xn\7FaR27CCMnW_ndkW£n\aP2aUWHK4C(Z¤pPd>2#><K44WR-92iUAUCA\sA7U4<2-R9<W9W>KUF-#PMKM\\(MP_fvMMmRpz_u´´Ç\aPU97>9MkUU2U2Cd7HFHH/H(*ZUfKRU9_/(AaHFPHA_ka`u}RfRsa¢_Ruspd_M\zx~zZndidZFFF>/stzdRd\iR¤RKpWuF_sPPZ<_kP§p_RHMRFRfff¯_nUnz<Hn//i\URzuZ wdHPdpW<Mf7Z7k«uAP<44FRRMP2MAsK>/M2/Z27F>4F*FFF9-Ad_<aA(P-AF<*9a%<AW±ZynfxunZxus}kZ¢ÊsKAK77_U\CsCKHCK9CA>aHFC-PZfqHF/4M2A\H\H<Zi9M_k_pvnafZuzk¦pPsRRfdkZn¤xadZZ9R9diz£¢z^dgUpWCKZHK_WMW§ky}kn2f_ApMpxyurHpkPdK7<4R<\UKaUd_FMUP7Uf>*4M>\7RUACRKCMC>%aA>Pi24(fW-iH9UZFM\HaM*sM}7WH<UWKF(H\<WRsÐ\_aWpnauHkFuFw´d_97H7Fa*9pPK9U49<UFM/CHA*Au\±´n><7CUM/<Cn->MFfpuiixid\>7fd_fZZF<Kp9x~zd`iffzn>7HCRj¢r©za{_i{}u}}RkaCFU>U#Wf¾WUK>F9CMpHdÉ±k>UAU<aMAPdZfC{f¶dzi4M_P-4A2/_(\p®9s7Z\}/*CanHH2PWH\CUA7C-9AC4HF/<7/H2>pM7AfF<MCA>CAkR¶mkKU}fiudd²>HCi>>HAPUK>-/KHd2P9>9_/dKfz HM7aH9PAUn_/MaWKWzopa^hRikPU_y¦Fsi¥]~n_KUxZFA2P>kn}u­sz[PsvdqddkZ\<d\2MMfn|ki\MKH*2>Rinp¡xiZ<ddCZPFd\_fSi{¶^inxR_AFMaFA4CPa°nFA9nPMKKZH<Z->f*9//P#4C/R7<47MCA\>_C/CW72Z*U7(HH4i ºd¢a§fswi§n©Â§p9UUd9C7FUK>\( 2aA-%/d999Cf d/RUZ/_ <pH2WPFMk}EzsniHsq{y¦i\fWd2xfk^WiRda<_/Fkf¥waassknfPA7<CKKfnxkk_Rp%PFZKZZ{gZ_ZPdRUR#sCPozu\nHWUZ2WUaWC(<duvZA7%\U99_KA44CUA4adP4H9pPMHM>CCfA9HF/*<7u(>#K79KPp\¤hxZ}nksUad_°´¶Úk2A%PRR(/479RAUCRHK>FFM7/FW°P9fC<_WH <HZWHP<n}n__irsMkWis«}idssWUiPxfnsdqwkd_CCUKUPKp®¨p¢¦pZUsRxMdMU_spUaPdWKMC9FKAAZun_iHHu>2M-WCa}¦¨ap<><44HP9fK2>HF§z{R(F-WCW4HW%#Md2A<7*(RZaKCA97AMFRF%9WAk(CC2MKUCFUHdF7kÅ²spao_RiCdÃÕ}H7<aMC>C/K27U7U2K(#24AaHKZ¢A2HdFUKU7ZfHPKPP£sfrKWZWsZiiZKaCzdH_aiWHduFkiC\<iR{px¨ayxn\\fpufWKC_<WPm|~MuW2WA>UPPZ_z flUKMn<_<kPzrs¦PaKf2\C/u<#9<M*Hs£p>WfaR4KaHKA4RPM94zPW4CWAAR*AM*KA/KHMK-9MW4p->>-AZaWpi}iWa_RRzqiin¡d<4<H7(WKHCCs9CKC_C>pP< AZa{¦siHH -dFUz>AWMRp}©sfu}\PfHRps}xpWx<ziHUUxaZsmPPwxUHWU_Wua{ZRpakunRZ>\k<-UAkz¡w|_F_WRs#P>9Csl|zd\ZA- \}³r¥uK22nW*WZC#Ms>wÐ}W9_KF>ZWWMK-CKU799UMaCHF4474\HdA_AP_<\K>2MW\9HC>n¹pnaK£_px\fC\io}o_}F9a/P77CM2R>>CMA4fM>PU\MWFsÊªsAF/ZUdM\U29}WKZrisRkMfUZWUZvfjpWP4KZud_]U}u\HCUPfU<}u}x¦\sc£ysnKHaF9M>fxfFH>(\9Mf\iPpM_KZdnfddRn¬Rxfai77FK/M-H\2}poKHA\FF\MZMK9ZPaU-HMR<RF\<A\iM/KUHAFCR\HM*WHP<<_(z>§zuaf\fnn_§napaiu¡®WZ7u CZUW<<Z>UAa<_MPRnfaiHÅiKPMMWCZUFkz>fssdiÇuqadMCRna¸afufa-WRfud\_4iC_f7W_Zkzz{\aZsisaKk\WaRZRWp_nxsi<aH_\UKH-PPvxak/HMfW-iFKixsueZPnKC(4HWUd\W_UAvWWA7A2PU4F2fRM>*>7FPU>WWCKAPAd-U\492>(s_M%aZUZ\4/4WM¬sk\Zi¯}zuu\zaiss z\HP*<AFfpKAaHWuzkzKzsaÇËi_UMFC*HARk_Zksx_na}kapu¢\qyH<R2Wu}<uzpf}Zffa>_x}nzi§dxqnakp<FW>WK<2ip}Ò©|i\akW9CMZUkZzu±K\MWCHnCi¬xnWPRdCFHAfUR<R2udÂ¥nFaWfWP9<AkM/CW<K-HM_KAKP}FPs7C2<KKCCZd9->7PaPP79M4\±ÇfpÁi£W\CzUliZ}PPz½¢»tuP9dRF9fxA{PxkdUq|t~®°k>U*aA7ZR__Assn}pZpxHiAP£pRdpaZZ_fncRzs9<KMnMa¸ia>pixkkZaMZKFPZHHk¹¤}v|uZPk\AHPav»uxa%AKds_ylipuiRMUP7M>-P<UP£KWM7H4_4R(i_CA<F79<-4<u/M7RffKA9ZKWWaidaP>M (/<4_w§uiauoM_iZ_p<P~zq§zikAzA}}pzf d}|i{sÚY°×¡skCUdRKaiMsa_xnnn}fd}k_fnj{u²inZWfsU}pF\¢CRaUffh¥¡WPaf~fu_Un_x_ZPAsµm£¹¸tWxxdsR±rÃMpPaFH<pR©rsd\_A/pP7WHH_H22kf¢kC9>9sCFKHHF9kFCHMWPKfM*dARZ4FZHz2M_ZMFR\>K>f/RZ_Cf«¯·¤x°mz±Wsk}°©s^hddsUª¦~}~Ãp}A<KAP/z9inMRh¡zn¥piuza²¡twkMAuRW}}|ci|zWZKRiWkMf\imruunAUF4-HPF·Â×¾ÂÁ i}dunq ¥}Ôudn2xddÃ~u f}PdAPd4a<}\KHas{PP<M><4*_MP(->AH-M(HA<\>M(>KZsFHWd-fZUWF<PA\WAfRF>p©´¸ Z`¤kFdp¢PUÊ¼Pls|¢g©©±i}dl¦¶g¹«¥´x}_7>PFHZnWop¸\^¬Í¤ªaPaZMaxaf¢duR_f}UHCº¢_Mtkxxif_URZKFs¤¾¾tukUnz»¶¹zxzssMZRa~×¥¬__HZPx_Hp<idHRR*aÌ°CH9/U9M9U/HMFWCK2*i9FH2(qaZufxin}mW}ZfaRiuiUi ¨{~ ~zu¡xxnn|os ª¡®°¥_«z}µpks_x½³§Â¬kAzdf>fpnWu¡w§Á¼×«¶¨§â°°¢vkWknwaX_tfpkkRku·~ÅzPpdydFzxRAMnvRÌ¨Üa9snsn|}j¾}n»®®raWip·«ÁÂÆn©vZxfxK7PUMxA4_ah¥\n#7isAPAiUC><>PMRM>P4<4#7PpwR]¯§iu¤u\Upf\_fzd~\_q}mz}u¢¦ý|t³n~¥upPsdptizkai{kÕ¿¸­^/u¿Wq}ÃÐ½¯Ý~d¥s_¦â×Æ_aiuvsu\__\k¡£tÏ°¢fCzr¨u_axW¸ÚpkUK>ZP_Zz_kK {~«¦µpuq¦ÞÒªÇÏ§~zeaÂi\kKi_ndU>-v¤§C<MFF9<CFa<9AH*CA>s><2Zf2©y¦k~¤²ØÜª»í¾§«Z{xyZ´n_­ßz§v\Pa\_Mikuknf£gpÇºÊ¶}¸¹¦Ã²¡[updZk§kA°¹Âºªyqik¨_{zk»v¥ª»¢Ùª¡¥sff£aax¹Ùi4W2<z<nH\9ipPWsuUKs~Á¦º­«¢¿ÓÈ»¡Çu¢onamkM\iae\°Hk2iRFM7ZZaZ\ZfF_FAA<M>i_pÁ«ÆËÇª¸ çÅ¹sb}adtdZMwpkCnPZnui¿º¡iFsdpZC_d\f<PWW}m±«¯ØyÕ¡³¸©ÇÃ²Î¤}nRRKUpf_ÁÄ§Ö{¤ªÁ®s¬¡±vu£¨|pupaR|¼ÅnR>\W<_2HHMWMsPMCpWPuna¦©ÛÃ¦´»f¢u©{§§tk¿\n³m¼HZ2iMFACdCHHPkK9C9%dPM szn£zsux¶§¬ª±Äÿ¬}pi\iP7i7Ki}aPHnCZ\Up{wÏfaiWCnUnaKaU>CK_\uikZ£Â§ºa¬H||»{wznFMZK*a\fkW»±¯Ì³£m A\PRHiZg»£µ»pnv®ÃfRWFikMWWWAKHs>FkZR\\_U\\iA«´öÒ ¡xvukuk|fzwszt ¦~¦kÁÔ«ä°¢¬¯czAZ«aMWUp>>WKidMaWkszPndUxzW|Ès¡²fHH\MHAU>FaHfFniCCiHfRx|zUxkKfaMKRPMH\_Mszkuf}xz¬\£WkupfUxxt¥suWZ}*H<FZxfWi¨¤X¿ÊºÇÁ©ÑÊkk_°WFA_\CWFWWUWdÇåØÌ¯©¸ÎÜ±KxAKd2PUWsMikUHWfRZ7#A/HRpUK}¾°fznx}sªd}´z_¥hwo À|ip®ÃäÊ¨·Á²ÆÆ¡§[x|¼z\}vFH2\s\MZ_KA}d}p|vMsx½ofK_f_7W\>PHKHHP2HZA9aHue£ºtZZf9U4%RnK<adn\g}fWWuruÍ{ nxzdRAWaKR_C\}o¢_s}fx</uKuUfsxs}Ã¦©ÂÅt¤uKHnp*kFpFRPW<F_kvªºÞÏÜ¼¯¡P4_9PPCAp>HU(HPn<<Z99MKFMA<kZidn£m°u¥xndzu`k¨s¡£·~È¯ÀÊui\´«®©¿¼¯ªÉÉ¥­«s¢ ¥>/KRWKWf_xZ}}¥azfxs\MZ <sPsRUR#2R_4ZaUf©ÄaP>n<_-Uak\UxiÏrmrnWM/>2AAC9_Hzxfpn£sk>KZ-_aK<nysU°§­¡w¥±u}aiMHP>>R7U2<C9PdAC\MiÍ°Ø©aK_PK7HK/AzR*#aHHkAPFKWRnd*M9Ri9_|¨s}±f¢sªxuMt¦p}«¸ÂspfpMWUxdµ¶¥}³¯§º³FnMZ\pf<WMdsz}W}Ui~µuw}iC9PKZ9*PK<<ARZKkF\Cuuéâ{ifM<UU%MZ}\}U £dzakbn§kW\Ad/Ka4HkCMfHÀ_M\7>MZF-Mdi}kX«snnsc®zxZdFP*/UC>C2PZH_%MMUAHÓÀs\_9UKPdCfMCA2f72nA4\AaKMR<P>2HU7nÁÔksWkZkÄU¬ xvmvÅ®¿pWzkWadsWaiuRfzxonk¦º°FCniMaM\_udUUf}auzkRuFa>W<2FU-\AMR_Rf\pWx¼¥q ya¥P4WFK7\FdMZz|u¤¢zu_¢KW>>>>CPK9CxMggb saZP>ZR<\>nZns}eru}cpuPk7F/4>P2aCK7CM/*<<RP_nµÃAP4>%ZzRF%d*2#ZMKPM\44MC<U2W9FCC°¡_ZiWZWn}Up¹«k£fidanZ²ßRU9PWd}FWxZdpff}n4W>nU_Uxk\}f|Uª~4av§nsHnKK9C<U4HZ<KC(uRkru¯¨±{jUFCiZd\_xpUiy\wzfz¨upA(Fx KCi7HdMff¥´{nfFdM/WMKHRWH}z~g_{dfkAFCU9CC-_d_%CZA7H/W}Z{ _dHCUCW/MKa4MFnK2FKWA__*<9(F9_x2xdd|aRfKdRnznpznf`~u x\tdz ¤Rpa~MUiWWFCCaxpPf_}\_y¨R99_H\xUn°ux tn\{\p¨¢RMFf>F</H9ffU\Uxixºd©«ªªkzz_asRaUf_fns|}n¡¤pxsMRK-MR(\>H4PRzup_WWKFP<\KaM\tZ¨¥}kWRRPk77M4_<>MFUWi*K(Z__d/M-H>Z>ZK>RHH7FF_UMF7>MHR<RKKRHWl¢kazCaZfPkdpf_xd}~z¦CkdK_s>}>U\PznAaM\disaWnuFkxAiH}_zpR{{|udPkdxi¦cmUaApC27W4C9ZCPWp·py~r®¢¥dW9RZfUuiuw¸Rs\4HH7HZH-4<URp¤§¯u/U2AUf\a>u}xiZÀ|tvKHKMd9K99FA>_F-R74M2fWPzj i_ZCHdHHK%p-K7a>CKKP%H7RA4FKM>\4xª¡RZHHKMMdsnynWzx}f~oy¤opRZZ<<ZsPUHkPspWHkM_xkkaudpCCFHHH_xx£M}xkd\UP}¯HaUU4H2_R_p]Us ¡½®{zpK¥vu\gsun_i«ufkUa\/-F2#k*<-ZF\Us|d¸k¥uW9*C>HZ_a¬Ftx¨siU(PRA<R4PCPMPWAHR_W7<sMzd¤giZRKF-HA4PAk>/9H9/d<\d#7aKH4fPk¾¤on_uZWuWWUaui|nwPU_}º¿qaMP\WpPsaUpHHFfzkpk§zZKz\_iRWsiFxzukZzxa\k<zUfa|uxdMxRMPF7ifZ}Ufuf|gºzxzUz¢ajkf\KM2*/>4W*d-a\akdMRUKAkPUanxaq¥¦FP_}z>>HPFHKMi72RPF7WZMRHfRP*\\f_R /<K\(F-9MW>H\<ZHPA4<Pr®uZM9MKPHdkpauZ_fkakzp¡¾zaKxFR*kC\dPnWik__x9s¥u/Z_nVs²yk\Z_uuC2kUpÄ£kn7PU4UW>dpfussnq\zp¤¸h~§vx¯­¬¡££­Ç´£pHZ7P2WMp<P9ARR<F¦\_sMM%4URfMHHzn¦¦¦d_iaA/9W7WP/P4*C*CZW2iH<aÈsuAP>CnKP%49HZPW7C4Z9_2H</P(<(zU_zAH_HHHzRHMHPk_§{p_zpP§ÃRxnHF9KRdZkAKfZdUUvsnsMfZfF_aUsfHf\Zi\k¢ppUzixHpAPZfk}xUHWsWi><d_af£³ytWaxdf\_}d§¸Õ¾àÔpºË¤pipZiFdKHPf-RKsAiF}a¢{riW>Hf_>kWfnuzhSµensHMUFKKKW(*RHURUAAPM>MWAd£Ê«ppkFC_AF_M\WWAMAFK7(CCZH9 HsUkHk49-HCUMC_fZMi}aM~­¬ÈnnWAzZ_ZUpdaWzPpx¯iKnasnp¤§Af\axu}fÀsksksfA>R\AWMs¦zkHAkK_dwu{cuox_HkMPmµ»×Ë¦Äª½¤¸ÈÝÐkafkH<\aWC7-<<M><9_af¼Ê¶ikHd7#\pk9pdkf±¹jo~\zsPAWaiZMAHPKd_xPKi7aK9P}¦Ù©uf\Ff/H#AWKP>H9A99MP>RUF©£dWZdCFM<FFCk_RP_MWKiknkpdnÏnU\7R*R7MZMUWf<Rpf¡iioz{Fdfdkp\z²x \RhfffffH4Wiq~}ZU\Z9auf}x¨qmdP7aUu4Fa¤¦Ô¯Êu wuudw_©ñ°¦fpsKACC92CHk227Zzpp¨dZ\WH<F4nPUp\sdr£´MHPW244*7*_/uCF#*%i97Z7/4PR¨´ºvpRKPasa>}aK9HHKKA>#KKWMW¦·f>PzC#nA9C2_u9RWzd/pd~\_jxsÚkK>P#fsHHRuA>nUkfapdHsnf}dvs­>R\_iZ~p~ZnZfZF9xK4>ZidwªWssxRzui}ryxkzn}WFuHM\>_ÃÞºÁ9dakRaCARC>M{°¢ZuW#<>U4/7<HdZ_<MRuRna<MkK*AfkWKxik£§¶ke\}MW9>H*RfaFMFR7P_aP94Cfn7Ë»²zÑµsa­Z_K<faf7PP\7_UR-fMd|ªizHxf\44CU\CFPaFCdA\d\FUZU PUKKpndH4ns}kWupnPx¥Udp M_}zRjn«ix~W<7nWAZHkf_¦MKp\pii¼¡W\uP\pFW\7nuÍØ¬sfZ9u9HZF/H9*FpduÀ¼¤k9<<RUkW/UCaAZaFiPpfnfk_MxFH< }WaWAi}ÅÒÂ¡uM>Zfd><(2K<H\>AUKWRF-ipFsxÆ¡{Ô¡fzxuffkZPWPZZUPMPFP<Zp§Ïf\<><*sWP(MdR\UH9asdnpfeeÂ~PPWa><\}(A\WUuuMa_iZsxuibuukzRPaavxnARZWsMCUFMWq¢§dp_uCp¡|rr}_a\RdMWMC7Wª®o_pFMC4<R2iAA_>UFWdªª¿zWK*(H4F/K(\74A7FxykanfHisMC\iuu¨­¸Ù¤zd**%Zd74_Mn>R>ZaPCKFC9HMiÑº®n¦¿TakUWA7UK*4UKZH2WapnUHCHMkZ<47PPi/4WfaZFaun¥ªßifW4K\PP\MRUdU_ZUnkWzaisR_RduM7Wxa¤|s_iUa_MsKf/_9KfZW|Zwdpp\vCWif9U2W>pi_f°¯¥2ZuAM7-KRPAAH<>iR}¤Ò¨aK>>WM>A>*-9>W>iFfl£j_ZHHa<>f_Àá«­¤¨¥º°®UKdZ HUFk<iZMZRZdnsaffRfpË»§FF2_xªm uyaaWMnF%MAfU>\p«RRHAn*9-Z9z-2>HWf_2RdH¡¾½ðha29\F9_sif<z\>HZsad}xuzukihxHxaKxc|a7zFZAK_ZUAM7>uaZuje_©bZZ\kauRPKC\\Uf[®RZ-da4WK\<PKCiHUHA\¤À¡}ippP7PUKWK7\A/>HnAx£¤z_RR\ztâËáluus¿ùÍ¡pKpUi>CCM<PP*2WUknZx©»CFH_W{pzPksx\Pkia\W\WaK\uUFu¤iP<2U*<Z7C-xRa>(kMdpxqµÅ£¤}M}p9_K4kAiKPWff4<PZHs__uii|\px®UW~7fW}KnFk77>WP\Ms³}r¯lÂ|¡Zs_sFn7R>a_iM§¹}\iRH4FpKiM<FPC/UHUUkW ÔË¡df7UM/4U7HRU%7Fuifp¤¤ZMPai{¼ªfsZnnkÏ°²dW_%<ZaPzsA7ZRWMWWMa}ÄÚ¤UFdF\K\R¨|³©amp}xUaa\>ZRza¤sFMA>2Z<AFn7\UM(aC>sp®â½PsCP_KfZpdnPWUUUdzsuR²ppRsH\sUAspsUCnAaaCHFd9pfa\~zµkKu´xMsdUsFC__WffsiFMW7HPZR9>%C7><ZRkuÆÚ{U<K>4W49FU22<nA¥Z¹À°tZÞ¶¶sjH_aiKfxAx¹{RPui<<KppPiZWpxuziv~}AUFCaR*/UMxzsºmxkfAzsKUR|ZnPCACC_R*4fp7MP<nkÔ¤ªm©ru Ù¹Zi>pC\CaaKuUU9zadWfau\Uu_[z¨ vp}AnZ\MM9\2ZWPaKiiak_®nod{uxasZRZu>HfARRzÛ§¡{U-A4_Wk>2sFMFFA*7R*UU\iÍFA29_K%PH>CKC_nvx¯©¼zCKF>KZ}<_H>ixµ·mHs}ffapunHdRCkZ°Ä¥aFRM4HdA<WnU>diU__£ys§pfFgZKpWRM2HHd>9_CinAds®²PudsZ¢_kWHaM9R7aWip-fWKM{d>pdU¶}±\xffFW>WiRM\FsF/_szn_¡zhfkZKWffRkfw}Ú¬f%k424(/RiK<AH92<RadkZFf¦âZM<W9*(H2K(9HKsÐ¨Ò± kHRAPfF9P9>F<Kp<´Ïä·z>CPW__\M_a}fk¯¶oFH2K2_FMUHM\\ininz}ª®}PU}i¹kKAf7>M9WCARkM_MxdÁ£dsKK\9ij°¨xM}FZ<fZa9HkMWxs_d}¤aAnho­¢ßÑÆ×ÓnR9iRF_aMf>ZZxZ~©È§vª¦dzax\tku}k¬Ð¥aUFCzAPU<-#FFR9*<<ZZ/HHRH aZUd7K->P<CCa{ÄÄt£µÁÅ©ÈkWZW%4<HCMU*U>A_MF°ª¦akUZipWKadpux£¨ÍxA7WZ>RZPP9WxCK7W9kta¢}ªj©¶~¥£MaP9WA< AfFKZ\zÜz®wsd>R>H\kx­¯¨cdMU2(PPCWPRZzukPmf\~ku_«©É¹ßssizMfRuawi°¡«¢|zyux©nÆnU·»©ZxU>kZH77F9F<zCM%HPKC<<W/AU´puWC/Wd/#7Z_kaMM]¤kCd9RA-f/\M<H/a2M%A\HZ Øhki\Mxdp\uZsnmÔ©µuiP7C_9/K#ZZMHMP>ifsRfzR¨¡¯ ®ªèsf/RRMAU_udMx±ªu__KHZC4\s¤À¨ªªnn7FiZdaMfi¦­®zuZXfal²½½xR£Zufuf_ïx¦}¿·xq¿pdYysÈPR K<44APPC-RMHiFZ/4<4/9\uxÍ°ËzpA\PRF<uaKZ}k¢éÊë\WCRCH*WH4uFZ7W7WCZCMUC±½Mu\s¯}i®§iff>(9P>MRAF4CaA(ZFi7aUpFi¾Úì±Á¿¢ËUdidxvª§¨HaifAPa_s7_-Rf\«Á§s¼¡¥¸jÐ´¸¥¡³\dxdkWAi£¹Ô­ºÌ®~d|UdxÃ¹÷À~zn\£§¤znksÌ¥sRRFHF#\C4<Cp*A7\KFH%%HW9k/Uiá}fRH9%Ud\nd£ÃëÅH%Z_UR\PCPR>F4*uFFH9kPKM_¤Ñ´ufkzUFHkZ}zÐ¯£ZZ_ZHC-CF>FWW>i_A7W%/RFiWKRuÌ¸¾·±Ã©¡À©·£¾y¢fUFAaZK/A k7RsdZ{¤¯ÈÏ¿ÓÄ¥°©v­¬u¯HaiduZf}ifix¤zo¦µ´z«©§¨­Êî²wR}uU¥_\xp·¯¡saF-4AW294R2<RAKKW<4F%H<>>M#9°·UisiZkfk¦¬°«xpU\RA/(WAFWR9HMFPAMCFUF>\a«½}axU£z¦®{z}ZKM \ZKCAAnPK<P>79>/>Hi9>isznÉ»£WundUufzªµº£±çR_ZRndf>WK%(K-9CRk z¼¾®Ï¶xz\znK\<aa<a7pZMKpxkkwU_¡Z\i½º©Æ¯¨«µ¨¬¦òÔÖ¤¡kfuq/f]rjUkfWaxiÙ¹\K_/>P72k9//(iM-_k4fR#<*A>PAPpk}«®kÁ|É¯ÆÀÃ}7RUU/>HHHRU4%>Fi>UH4K7KiPisw¢¡pxz»o©ã~UfaWdA2>HAP/RfFH/A4ZF\WC7ZR<CÂ­µnK\ai4kAWÆùgudM9M-FWFWW2C4W*2F9aPmÃ£MMRCi9UWRCaUKFk7fi2HZnkpkifinuw£zZsµ}°ÇÀÆµ¶®xf sxps\taU_¢uC-U>9KP9UFF7f9WA<A77>F\*7<7M\H¬ú¤¦®i²¯´Í×Ç¨n}afZC2>MPf7AH9_/9>sK/RA<A\uµ¹½ªr·Â»ª_H_UK4A/7Fa4knaUna4fd\>4WU¸¡ª¼ÎªkpzUCf>2a2WF¦w~~PUMPP\U*>RFF/CFCPPuvz·~pZU>>UU4HKWM%_9MH<M%RRZ_H<Aaifi}RW\kxk¥iÞ~¸«Ã«sqRMas\uM\ifR\UxµPZ4F\-A7P7K9*aK724%2/4M>K\R(2F¬½ëÇxzo·Á¼°©uii7Pu>%_WU_CKAZ<ZHAMK7><HUP»î·ºÔ¶Ó£© ÝÝkUFuF>dzHMAdRF<9P>iC7AsR_x\_Â¶´â±p}pzz> W\nupdRCPFpUHC_Fd7C/RA9i_PfiHiuFR\dW74\M%_C#HZCUffPUdPMRkHUupuuc\¬pd¯Ãt_®¸uoxian<Wk\MpyÐpA9W9W-<(9CU22<9>*z>WCfifRWfZd¶Çs|M¬¬©½px4CF/7AU*CRA2A#U<K<H2#KUWMs­¬Ý|¡·Zª|·°®KHZC\WFC>HkUfKzUdHM>CxFUWfr®­ZnZUa\F_\AU}¢_Z/W/__*nFfA7H2->fF\wv{_x4MH#-WnZ*<R>%__(F7ia<Mn/PfKznnnMU{¯slkix_}a¯v¥kP_WfRxPiPffCg¢fZPPH-H(\>294f/9#*H%MHfMWMUWW½­}±ir_k£ÐRka-(AU%ndf<KdCPZ Z7H49iP¥Ù§ª|fkzuZduZ¦¸­ akfWifUKKMf2HRF7WK\MAPn»t¼©¦o~£jW\sRKFUdZz||_syaCP9K4>2>*W2CaA7<>fd}ay|AW/aU<<<KH4-U>924#/*WUMuM*pCzWMssw£²·¹¢ua±voZPR_>dnU\HkjydfdH>n>R(7%_7KCf2<9>HHPW9FARkv²ÊfanKUsa ´xH_ZaAaPF(F(7AP7Mf\AZ7K4%R-4Z¼§xpf\*Cf_\PuHn·Ì¼~z\MMW4URRH>RC#WK<MKd´s\wjwd{dPaApddR\ipUMnUC_FHUMZWZ_A7Uu©³wndP2FRMF7KfF4#*4CKaCMkdCxH>da_>\sup\lcadMpZ¥¤z»¾xassZ}wi_dd_7WZMf*Hiu¥C4\_M%/MH>UKMWC2W-C#A/>9/7<`¯×¡Mix¬iuP_l¦|ªK/HW>-2_aRM /A4P<<7u\HW²P\\_iMMf4>HHP~êk\_A<<A*/iiKi(<UU7fr¦ Wz`kpk»F}zpAZ49AfÒni4HpUCRW7CH#<-_afpaRa<*WHKFM4P >Kd(nP>>f<WkU_dZdfPfnhapp¢9~²¹nKW\avik¯zZpi7/#<kp9¹¥si<9>*<299-F*#C4F42/FK9<7Px¡Û\xdurjgnaaW\kz|´°}M}U>(>UMK<<AzHxU\M4¡ZMMdfKPF\Ca*KFK\¢©¤kd\pARadP\WWKpnAp¥u\HaZxspin_M9Munon¨\sWH7i4-7>*<C/ZaK>WsCC<M4>2FH4P>_>U2/dUH9akHpAZik\Adrfk<Zp}x¶¨tkdRHkWµ|W_RF2F_9U­_a\2*M4ZP_HMKZMkZRR/R9W>(MZÅÆ±}H7pufnff}FW_U{x´fiH-_f9FP%_FC4>2AKkÆ¶PU UMx<H>Ki/FKAC¸Á«nKaWHu-PKUAuA\p{­ÑÄsZCZ>Mi¤©ffpu<9\P­~«f_dAZH<K7n%HHMZ(uµnMp/_9C(974RZKRMWA<*FiZFKH<7MPAAWKZiZp_i}Zuar±t®Ådf_AW>UfRUq\AdW<ikizµ­}\F\W947R2*s7U>A\MWZ}MP\ÁzsWK}zW_iz>KAPM<pfUAiAK(/7A9P7ZHaa®ÆµxCK4f\C\dHKs(HHU_kPªÏ§x_p¢KCZZ<RAxMtn¶WC7PUPnAKnxiq~nfnx§RwoskpHnPMnW(->7RZCWPK©sxUCd%MKW\M*7AMR>2KFU-i_p>ZMPC\}\Un\PUzfd¦®´}sp-fCH9Cdnffuv± fsiuCf2fKvßÐËRWip4MUaC/FCkPC<(faWU}l±\WkRwxrkkHU7R2Ua¦i}ds>>>K-_PPMdAZpCA7Z2U/U#/_M7WRC>MazWÂË«s2FMRi\9_u®}lzWK%RMWHPnz¥zu`dfCW_iixznkxPf\-iW#FAR>R>MxU{7W/U/7KZAMCK%U<>RZaM9_-7C%WUWfnpMifCxxUf|P¡vpPdaC-7>WiRpdi~qUPnWuna¡|Ü®¥zi799F<A/sHCd<WFP2Ha¤ºs_iapZ}}\zaAZ(/s/KWpt©a-H%K7\C2>2sp\Â©kH<WPK>aMZCR9#K<W4_igtinFMdWHzx~oÈ²f}WfPKKAZFa}wxunkd7s}p}Z</CCU(47CZ<izrÆsa<KAidCUMWKWCCH9<Z2k7HK<PF_<W<aF4aCW}MdpxUmx¯²´nRuWRPZ7CHfZCn4fve|p]nf\Hss©±¯ï¤tw}_a%*W>4%K<HZKCH}ÇÇdx}asÉUUPRsFa9x_a/<R{s¢ iH\K<xd<FFM9K­¡Çd%4C 4_WR(>2C>F_9A>4Mz¥dz_da>P\k¼¥x9WH*PW/MZF>_2Ua¯§uWZuWf§fnqqdKxMd(HAadRWddZZ¼v¡_FCW*9*7M4AKUP9>>F9RA/A#7UR_CMPaRMAipfWH_>snki¯ÁmK_FCH4H#2fRs_Ps¿ªyrzxÄ~º¢°ªkMKRCA97>ZR\p¢Í«|\ZUkyuZpRU4K<M_4ZRWPasªW/PfUZPPFUpÆw}uMkHWWHCUWd-RaC4(4KFFA>49u½ds<¢n}|¶²t¬uUWdAAaMKd7*MWHpe_}xnM_nMvr~u<WCM>F/W9x_sfy®~sF<*W-KKWHFdZ<4#>MKpAiuKCaP>adWZkW2HfuH znR_Uuf½v¤U<Z2*949F4UZzCdPif¨µZx« ±¦zkn\iKa<CMoy¥£ZnpAWk¡]YuWA#>M>><R2dM2kdºt_sR4idAUa°ÐfdHKU/f7FZRMP9W\KAWAAFC PCxs È~Â½Á¥×f9iAZMFH-uM>7HAzkkip¬RvZsunu£­pp\Pau_\ZdkKpfdUFt{sp/ZH99<aZK-><kAd4RA4>>MK9_kius7ZdiHUnRf{hÄ³Rf_W/AW-KPf2Fa>Zptu|t¦¨´_zdu¶ÇiPfMC´®¸¯°hiCZAnzoicZKfZPFPAH#992P7Zxu¡~Psa\2u7\u³ÀFFAC24M<<KK-HZ#i77P47-<H>Wn_k\ªúÈ«¨º¤°dMKP_77KUAU4AF7CnZ>Kkd¯®spaisz{nzZ>FHPPRR>>K<ai½ p9>PP4P\9\4AHKF-<(nF>CKPsfiUkdZFZexC¥¸~hHHMa<<<i-F9U9aR<HKPdZª_Çc»Ã¥p¢kUdUdi¤w±ðs¢pzÆÓ¥dinZplp§fkMKMuCRK>F/fW4\Ud\H>aÂ ¡P\FKAu_fnC(*(_dFC<-RCPC<aM2PUHZMzWR_±³ò®»¶¥ä~RMd*MPW<4RHdAPp//zUH}\i§dx_\x¡`pafR__WdfApK9sfUzs©}M\W>2>R7U9/dAAZA%>iAA4/2KiV¦d¿v_~ ||¥Ú«wHf979kP92>4P C%fUdUW³°Ì\¼¿pf}PRWMRPÓ£¨¡¤À¡½ÃÈaR>iMki²x¡_RuP/79UM4AM> CRAni²RHR¥É |an9PFFCZ4/PRF272K/Ui4>\iUW_xÆÕ¨½{³Ø~pfUKZHHZ%AZs(/4Hz/CWs<Hkq|x}£F\KvdwanksHia|x_W>K2(4CHCZ/2>WWW7ZP>Fy°W~r¾w¬dÁ­­£ÕÁÓMRp99Up\sWs<<W9ZM>dMPupuÂ³×Ö¼pz§dUp9R9\ap\ª¬¦¨Å©Â²±i_a}dzzxW\iuZHU9%MP>/ZHMH(F7ff°Wu}¶uKpMf-Kf>P>R>9HC2k<<AUH#_MfMZ¡½s}¹wºr}MfKM*R<uC<FkCHHW(UHZdip\rrRr±z§c¶}~©\n°i}ax4P99pCaCMiC/<_HKM>P9A%2>n¬kywgsw} ¿~ ÎÁ²qCHCiK7/<iAP4>Z%F\a<HaikhÍÒ¶ZixPWMdanxaZdd}_¢©ÐÊØ´¢¤yZiusjnrk¡ppddMf7f7C9>PP%PHC\nH_dnd}Æ«¦¹«ía-\/#Z>M_9<ZFHF\>P<P< 7#AdisUR¦ ~_kx¡Ã¶H}d\f(i7\K(P9HW/\KHHzdksx³¶×¡¸¡µyry¨nkZ4KK->HP<MFK4FW7ZAaC_kn2p©ip}Mi©U§fÑÛu*C9H<>WUFRWW9%7C\R_iakÔÒ»w® aurrspaMK\adU~©´±±bxnFUk \­¤nKHZfWR27Za2Z\7R2*HMZ\xH¥º ñ AHHdK4A>M\C9RdC<<Hf\RRkMkA}¥¨adx~uÍ²UkP<*PHAC*A<A4\%-H7iH{ek¨¡·Ì£Ñ¤Zpzs´ªß¡­·ZP-/P<dK<ik/H>(ZC-aMZRKffHxHiHUxZ}zfaKs§_xpzÅ¤bp4Rn>H>HKFiZ7UH>CZ_RR_i¤¦Â}nyuvdUPUu§¹v`_suf¤pp_nK _MKK\A7\nHKWAMp7-U-da£²µ»ëÁ¯WCP4kAKAFKRn4kK9(F>2<9RAKxfin´³¦pFsf_udaC4FKR\kC/WPKKaWKd_phwew£¶Ä±uiC\adx­~¡Ø¨¸f9_H9ZA9-AAWKUCaKWi9HKixMWMH\}MZMi___zH}M7xFFkunÄ¸m\27F_fK/W*Hp_4 A\CWª¶|ops}uf\kHsnxUaWªtgf\[KnaCPM4AK>9<9PFA-PR2KHF*UAK½Ïÿ³´fZ9\F9KZ>K>FAFKKCCKCMAf>Knu_£çps<dHU§£a¢fMP>2P9#p9U(/> /RPpsxs¶±¥liR_d>UFpxM§fa®ºµlaH9P/aZ/iAdFd<9(_9FWCPxAds7inaKZWW<PU<U%<U>MHHHCCà³aZ2P%>F_><CKC<<A<%aM>kxZipiv¥ik\zr~\x|o±npufk}£~FR\xAAUMWFCFsU<W9-FP7PZaid#\xÖµ¾¨ziCMM<P9siCC<W\PZ\_*kW9Fdzn}}¸§WFnuada} Át{fZ\P4UP9AZ(%Hn/2WZ\Uu x¿¬ ziFZKWU\_H_WddK\d\Ô­£\R7f\MWCaF4/MdACRxiFfauUW2<dxsF9R_PCWp79>9WFP_Uka{f_4PC<M_RRdCfFMAWPz«¯aifkzPz~K¡A}uZ¢°­¡¤É©x«ynun\RC9_<9C*K7CFA%U2AW/WC-*AR\¡¶ÁÉ {zWHFdHACACP>7Z*WU*4di\kvz­Á}K_\FHss«®¶np}AMH>>\>AC-%PK999xFKsZºwaCC>KK9UK2KKaCRkkdZK²µZRCM\HCpWpPda}KsRAW_Csx\f/dCs>KM-M4_>>>9_K%W#PKHApm¦pFKFMKZP<2CPR\M>H\narnMnx¢ix}io~¦usRdr¢Ã¨g¥¹|»xH9R2A9kZ9P%FkCCMWFf2kdCZPMdÃ°¡¦²_sfRdpFHu2R\<RK>UWRfdHf}s¶Á³zµkFaRupp´}4RW-C-A4PU<*CZ/>RZ}K¹ÒZUC%pFHAKfW>-9AHf_H/d9¤¿«AWWURakUpkfKdd}xUz_s}n#(RFA>n9FP/(HFWWCRCnadF7k z{nMAHadKfAdUi_<}RaÁnpdpUHp_>uk¬by¥s¾e©wÓ±y´£§iiWC*/nPn92M4HFafW>C7fWPdFHRp­° _Rfzz©¹´sKpa<2A>U*9M7CHuA<Knapu²}ª\MRakMZ{ªµ¡udffFRK<C#dUWPM9f<9\2nniaZARU7FH42_P9-/FUAW7*sAdé¶_PaWdfn\}rpkz²F2P2ZKPH>/K\AM(>7A>><U>dPRaCK>9/PH}M}z7psk³sssUC}ZaPxiunWaMqksk¤|v§ª²Ð¸½¶ÎÞÈÚ²µpUFFM2A<_HCCd_HCAFZUfZsK¨|FMHdWf{£ËiU/R_UA>FA*iZCZ<fayÂ²is\W4Ka\ks¥K\PCA/97>AAZF/HPKA«zKKCA-%/9xU%Z72PKFU\-ZA9CR§¬zK±anisxl·|»}nZF9U2_(R#_Mf7ZF<_AW9/#4<zU®¦a fudWPUKMZiK_2RgÃºW<>MpkndPkpaxM7}¢y·kªÄ¨Ï¦äè¤¯zxHp(/R>KWAC72pZ\k_xRZid¥n¢ªÃ»xpUFi>sfn¡Âwpde<FR7\P*PUK7PnqU}¤ ©d\HknCfAPPxU}§¡§}dZ_C4>_aKCRaWCf9Aevs|WAAAaW>RFfK/sP49ZRk2<<Mpa³Î¡xx¨nu¥~¸¨a®ktusa>>F/UMKMAC(4ZC<UR((UCfR/Ô£d_\_\MkaanipfnvpAaPMR<\ZiKpfk/Za\WP{® ¦²~øÒè«pdPF<_>W/ZF>W_KffRx}É²Úª\}F/ZUUZt¶£Ri\CfupK4dP\ k}p}qzpn2R-kKKnf_Z{Ë­~WMiA>P*_ZF\K\sd¤sfk\CP9A>WdK9C/PZ>\A292K>WUÅëÌ¨Vu¶}yasutp22/P2H*2H74(W<>K>d-A2#MaAuf°fRFRUsUna\aF¦TnF_\2PM/xMFAd_pHkp\s_Rki{¥®ÞpWnux»¯siWuH7-iuZ¢upzpu¨s®¡{zFFZ7PfWPMRz}n·uU\A\RP_Zzaa §}¨qa_®f_ZdMCk7PikZg±ªnud_9CUA>7AHU7Ka¦´¡dRzCA (%H>i7<<PW>ZA2*RPn/M\ ÄÀptWrn\zMMa}ufd>M>FC9P9PC>kU4(2K-KF<U2f#>pW¨p¸PzudHyaskUxpÖÝªfU97iZMs27CK<kdax\HiWks h kWiF|k[¨ºu\KfaAnil¤§Á¥£]Z\-92279A#Usp¼´_l\MHkUUU>HZsuit©sUkzFAP>AMaAz©k¦wFpuP*R\\UMMRCxn^xPa>>Kz UaPi>4U99A_-R/UddppÆ¡|dxiU\nWRRda>A}fF9WP/>9WUA74P7kn7MMK/C9</AWin³ÿäªa_n}xxz©ËÚ\HCZKFUWKAHUA<Z/R_Mn\°sCdxff©Õ¯ ¢¢i}«½wpcWÂg¡_£Z\nUA<HH>W<H__sxf ±¤UpfPd\\pa_dµz´±£~fZHHK2FPP9k2sszsxnPRMM2n*dMaf_}sµ¥k9KFZ Z29_HF_RMC<R%AFZH9Pk_Wh}±qkaHdsaxPApnR MWfMH2AHR</AURCCUPFRZ*PK9nM\9RMskæÇÇ´iÉjÀàÀ¤\akaM>K>iP-F2Ps-<paKF\¾²}f<Mpk_PpMsw¤Þ¤r°°zu}¢ux¡{_APCA42>22A_AW7£¢ÊuiW7K}f|}aº¤s¢jdRfM-FCMRZHzx·aq\W4dAZ7>*fÂ¬MZPMAH9a/URiUK9K44>UFPKUUp<\izK^wWKk_RMWZCAZaMUMd><MA77MU_ZC<RHA477<a2U4<U<9\PRÌÉÓïÆº»§ ¹¦¤°¹ß²¾iuAK<7>P4aF9%RH2U>(UapA£ªz®©ukF|di_|ldÑÑÐis¡\uu½\_ss\pAU¢m_dC4PWAF(9dC>9MxiraZdas®È¨»°ËÕÇ_9MF>2aA9M_Qz~}¶yufHU<KpHnC¤s\949AWA7%KFiR>di/A/M**}MK_Z>aprq_dFR\9HPRRM>A>/n\kRMU4<sPFMF4U MC9W>7aZZ9AWCd\i«Á¡©©«µØµà¸§¾¸¼}ÈÁ kUUUs/Ma>7RUFZ9CaaRnp{}ppUnns_Uiy¡·Ê¿}\ikunU_sCRP¥rxsWW-ka KP<_KRAAM<}£s¡¢q}}«º¬Ã¤¿áyWKP22>MiP>Z<m«cZPaZ7AK´¯}¤z_UK(xKK_F2d*P4RCZP(9-K7(4>n}¡©i}Md\pW_P}MfW9MC<P2>7AW-H/aF*FCFH#P\A44\H*ZHf>y­\nsfÄ¼§­ÊuoZ{±Ê®}yf\_KdMFaU74dZK<MMa|²fk<pxsxzZZfÅ²_ZnF\WkFH/k\U>PPnq§f<WP7R>U<M#PkKK_7/FHu°|Wju´°Å×ÚuzCkÊÏÀxZAUPR-RH*9Mu´WnddMAn}¥¥}C</H <277PZ4KU2A_R9*AK<(PR9Kid}na_sWsnMtPuUAPUiszMRx\C-CFAfP A<<PMUM9#4i\R9>Ri¡Çs9Kxn¡¨§}swv«§­dsuad>npf7CR*MKa7\x£fR\nzaMuk|iapfZÝ²_Uk<RUPPiAMW2/H%\fR{xia4ad4H\CHP pHPF#W\Rka¥x ¡ËªØ«±wMv}\ptÌ¥s}HHMP>H<9fi}«¦sfu_\uÏPAMU49PC/WW_-RWWA<CM>R7fUuAH<xºxixP\_Ki\\}fP_kka\aCC9HF>49AZ9R7<2KA4zFHUH§xK_F</PWW ¾Î·Îa_id_uR>\<UaWWuk¡kPa\nHMixs}¤ap»yan<k>AKiC ZPFCkUkz~\\R4A42RKs/C-\PU<>_>\§§ªÞzdd_nCu\zH(dsÏÇ¶¸¯z_C4RAaAMz¨¦¸À}¶bï¡r¶fF}/Z9MU K_<KfFRfU>a-7\iaA7MWZalz}k_rZtw_H}uPn9MMHxFHWAC<d** <MK>fR ³¯zZ9>M#AZUHpn¶´°wps\p¬®dkpHRP7dCCA\{}½uZipdnfiypx_qip_ºukKMzFP4MWi9HH\HZu¦zRCsU49pWU<_A9FA9K\/ZFCeÝkRkkWkWK_>R(2P2dF¢©oH\f<Mpv£Á´Ë¸ÇÆËÇµpx4>P_d9R_A*WA2Ck_942iR2K77FPkuÈ}^sV}^pdAUs>Fda*>/4kK4H<<2-Wf_UnÊÉf>9CAKZ>dH_Kd»fi¨s¤|uÅ¢{®ppnpF7CU7/u¥pdui¨Usv¯fz_ndz}aPf­iÂkdiWksK7P9K<U>-\<_z}£x³KP9C%M74%AAPC27Ki49Rf}z¤¿zZH7u_KKCCZ4PR<<ap¢Èy¡´iMzWKª{¦ÜÖ»º£Pi\nFxf/KW/\f4CFW92\H>-/ARFAZe¡Àts¡uS¢ja§kpfd7->-CC<_R2n>\APH4_t¨ÛsZ_\29M*-_PR9Hi½¿z9\\dZp²¥piuHRzdMfÀ½~nR\u~u_ftn}nzpxkMC>KFd77PU7PM>7znsdsFH24U-M-(<-HU47K\4WPF/p»/>CFFCM/949P4<x/RRRP§uÀ·zgp¬¨nl¯©±¥w°wd~_CxKZKi7\>F_2CaH_R<-f>CRW´peos{qzªxuwux_PCM9CM>a2AP#\%HFHsnmàwH<>Mk4M9WR(_/Mkz¦¨uA>>MWfx¤paa<uRu¤ºgaHWfau4zo¢nafZ9}pis{w§}ssWH<MRfiW>i7KP½Z\k>C<fP><HK99WAzPpZ9H\²¢n%p k92uuM>U/99 iCU>7_CÒ|¦¢¯_MtÈÆ¸©zybyyMRZkU\xAUnfMF**_Ffti}nxsqPazsks\FFZA(KCA7FK4AA<}`²Wp%KCaKM/_74/P*dKs­R9MWR9fpRpafe vV¡fup}»¤wifd}kipf}\_}}ni\n®wUPukWdnHuHM><}n~fWspk nAR99W7>#M9>_aPiZ¯ÁPA7W<<>9RWPf_RMP7>K/PC\¸´«ÿ¯±dWfdkk¥ÁÐ©»§¾¥h~q©ydks}ApMaiÍ¿mZk~aUpk]U~uPzqCUCFRFAPR>ZWMHdÑî¼aRCKFC4WRC\CMP<aCAxd¡_99C99fW_\xs x¥zpèsii_dU2FWix\uUuunf>tudj§Æ|¥¬nW\RiWf_WMk\¢d©®MPU<_M>R<7#2sUURZdk\_W¼|PFM2 P2>UUK>aMWFAAU4U2_fias¶´Á¥Åª pm~nfn¸¹§rxvdm³¢­ª¹|pf«_ApMCaRd/Rkd¢xK¡uixdHCsWpnMznfiPvÖ¼WZZMd_\2fMF>9ff7W\k~¥ZPU%9aHA\akf»²p¬\¶ldnURn_iZ\H_fpaR_©¯¿Í}dk_{xszzUqxiCFMKP\d2AZaFCzR_s¾xfP7__*RWC4RW(<7Ai7\4MA97sK\­«Äs¯F}ugÁp¥}À ¿k<iRZd_psm~sw³·«¾Ëç²Î¶zksRa<URKHFHWp\PPZ\\p9_fZuuWRFd{wjÔÈuU4KC7fC7-HCP4fK zapp®7P<<2WMZKhº©¨´½Àn}HCfMffZPf}sPdia\ifU\´ Å¥£°hskW§ufgU(FdACKx(#uZMkidy\¦®uFA _R7FKH%K>KAAPRP4RHHRKUMCf²Á«­{iuix_xZ}_KoFWka9x-dUWfiv}_k À¶ÌÖÖZPFRPWFWRpaU>\K_>4_PnHR<s{xsUfÕÌ_Önp#KpK-(-7KRPHC -AiR7Rp}¥©ipKP2<zfpnsaxxkÀ´Ú×ZWRUPZfpknuxkuZnipdW_zÇÊ·ÕMrs}¨~£}¤È]izs}M/iPU_K-WMPRU}Wu_u}Â´³aM*U>PUHZ>RWM__FAi7>42WaAP>s}¹ÆazuCUd}svk£cPdAiF2*9FKAFMFdauRPp_ptµRKP/FWCfAMpHRHf7_F\s_CW\a¥­¥k¸}w©½Z9HFC_AM2Z>9dFaFK47%C_sxzFf9FHsWnFkW«pw¸|²¹kifdpAuºUdW\izfx\~_p¢´¥uZdn¨À¤^¡§¼¨ ©Ç¿®ip<HP%ARZ_}_fn}r©½uCd4--2/A*>#-CdW7HZUK4dPK4_xAa~xbs}zCx\R{¥·nPRF4Hpf-dU_H4A\p<HPZCC_WZiCFF<UPaC\APnp<U>9s_uU<KWHp¡yY¡ÔR}-79Pi4#77FKA>#z4FZAHFZak¡¤RCFudul[rd{Áxq\spxunuRdufaunr\UUªdUnk¡¦dad\PPxhdo§ÞpaK\ZUiPduin_z¡¯ff{¸FM-M924M9><4k/>f-Ha\A4(A2MRHR°¶fojZ}ysoa{k}ylu/9AAiUR7H(2*A<F>CKUU7iFn¢¥²nA*>>M_2-MC2d4*WkMA\KP>WRAZxZsp¸p|zf<dH/9-fU%2>R*>-W4f>M_k|Ps<tndUUpu}\}nµr}aHZUi\\k\_¬dpHxdMK_jioªÚH7ZAuRiwknzKaq{~Ø²ÌiHM#WPadHp®}Ä¥¯Pk\9F77idA-AFUMsHWRUZP>iK /Ru_s}Ìynbu_Wk¬u¡£u\>97AUAHCFKM%-MAUU_PC-UFi\P2aAK ZFR-CWA_2U<>7/UC<W\diki_p|¦|uU_A/C9P>MPFRW7KaU_FPWZktÃ\\}fdcxpppZ½¼aW_fnfauf}RpZ_ZxdsaP°Z7AFHd>\ACK>WC4z¡n¬¶x±ZMiZ®Pz¥¦r<±_Hd/AFfCAM2<f/f4KUf>aH92FUCKnp¸umenHiuyt4W©n\/\*4UFW97Ua\ixu-RA9PP4MFMu§HFHW/PMWPCPi/M49ZR<W9-A9WWnkWZZpR_P\v§UZ9P/W4C447P>aM94CFFnRRU}dr«¦snagqKWxsxuiRkªrZ\UsuUMz\kUlkZzkpZi¾aRnH47#URFnZx_UiCsRaRzù¾WFxtuªxU±pzf}£pF -9CCA9KAC424PC>WCF><d 7CWp¯Q­§nn}aicWR<sz`¡KFF/>KU<Z7pPZ>RF22W94Z7MMxo¡MfPWUCWH<4CW*-K2CiFAKK9C9fsWU\CfaFWdz¨nCZfCA(H>9iZ\UHK/dH>HP<KMÁZ¤Cf\_HHt°}³»Ksnn]u¥KmU~i¿\nFA*2PPi4M<(\7aA#_9>fWxyªÒ¼gxxiyx»MwuxfMZ_a©d-f\(MKZZ*<9M>%>K2<4_HRHAM2ZªÑ²{szzKu>Uu7av§´U9WFp7d2-UPZ 2*CU>9HCWxFPC}ZWZFH9A%M<*Cu<PCW_CZR\K_\p2napMHUsZxpRPMWCARM7C77-<*>2KU4AKZa>aaÐÐn¡fszfnudPW<UuRu}«oºMnKaU}x¤s]fx·¤¿xu_9a7MCAFRHRC-%R4K/<ianaU{Óª¬UxZ_f/k_W\CWd/(fMZn\>M>>C<M<nWCFF7aa/PW»{z{ss\iK%zuiHKs¯kn(PFF9kUR72H>9%(FCPH29aUHUA¡f\<aHZ<UF>_2>H<CA(PP9-4CpafkdMRpZas9iHF4KW7MM<F7-<H2AHiW(C\Kd¥±¡d¢s}du_iR\\>_UsaµÀ¡uKzx\`naMRa}xufsÏ²±C2-kP49\K2P>F7RAHAF9/i<MP\Wª´Ò²¶ZrzUWWpZUAU½¼fK_>ZW9<M<FAH4CC4*>#F_<nF(K>Cmæ£nwMaRxC_naRZZUfÃp>C*#-aKUpAKK7%7/<927<AaHP_C¡¿aFWC ZPHaF>W9F9W*p 7- PA_Wpf~P ½¢ nZuAU>>_H(i7K\(UiUHH(%7FaUÈ»¬}·uiiWCpZ_i<anCah±É«}vWk_u¥\nd}¤¯zKfA/\R7d7a/2iPPF9/U<77PWCZM­¨izsziHWM(\<_ay½åkC<R4H_kiP<HMMUU7HWK2\KZFfRCp¯}ksn_W7MPW9WaCk¬Us\#uFk\CZa\7ZRH4>CZM#P2uRWi`±¦WRAFiMF#27HH%f< <HC#>}-¬¢zp_¢±ÈZiRAWRCM-PPPFk(><>MR4C--Fiq£daaxuZpUZUF/_W7kPK(\i\¡¥½l\ai\ddnuds|§ZW©Õ¢±PzA>A7W94aP72FR-Rkd>M>(/sisW ³\ipafndsZKCUMAZC<¾¿¦ln<M<PF*fZ%K( <A_-AKP<C(a#M Èp_ACdMsPZdHkZCª¡xU4_<_>HKC/H(HH/RFkK>-A4M4-¹ËÄknKC>M<WK92dMF<PC4<KMHia\t~Àpi°vn¿±²nXHZCZ97M>nRC_CM>\KKAKF\¡´°Zazkd_9f/uRf<a7d_AWAWdt£Ð¹Zk}nsffqÒÂ}zUWFCai7F%H>C4<H-RCRMA4CAUP*_¤¡nAM_\W\PAW_7RR\Kp>kjÃsdH>AAK92WiF<\%4*#FM>WPU</al¥ÆdkdkRR_d_}HRnC}WfªUfp>>FA<FC9M4MR 7KdH9MPCPM4dK_M<uHUZ\aHd/M* PaC\f99p<izzt~¨Ó¬7p/9/MCUCC\<4RZ#C4A>\/Ks¬­½}sUAnnM-aMKk/AWR2*F4_tt¸§«£Ë°­³¢¬~¸U97i\2a-CF<sAAC/7W<aZHa9K\PMkzzadWdZaxaassppFUÅ¡uKHPWiZ<*-7PC*k77FAfMUfMf¤¼dkZna\KRKW#Mn2ZkK¢qpU\7W_**KnU-PzFM\p7*7FUUAas\½¯pZf_WU_KK>*fa\CZ_pW4WW>\dMZsMduiwv¤¡ÑfC\U2%CH>PCCH<ZK27a7RK¥ÒÁ}aHUf_p_<HA->FW9_\AAM/Z_<UW²¼Ù©°¯­Öo¯®ëuf/A7CKM4FiPs7>AfKa9M<pA>_ZM³}¦²MPdzfdUf_¥u_Zkd±Ý}UUCK\7\\2a_faK\ACdKF2K*%_i¢rR\_dKKAKUZFaR\Uzª>CK/-#H(7F>PKAK4FZF<KM4<Mf¤_uaH4U\fC<<MRKa7FnH}ZxpZ\_n§psufaZ¾ç·u2<WW9>RAMPZMWfd~Hkf§¸¬kPsZaKZ9<uPRKMWH47M<%-*MCK\z×§¹¡¥t~o³n¼Ë~_R/HR<7>9AfA2P-##C<H4} <>>du¥«af}}zaFai©n¼ãÿµWPU/U7U2-7\479F*_-UCHH>\i¯zf\k\A4apHsPZ\KK\Mlznif%C7PAUCz2s>7RFs>aAZC7FRWuÎuZdMkdCWaKHssFZ_iAMpxRdadPPFZaaiCkRKU£}szMpZ}KFARFx{p}z£¥Ü¾À¢R_R_URAWUK9(>F#aMKFkP%2FUAd³kUWss|xH¡|©aiRRZWdKaFPfCAAMP*F *\MUK<UWiW§uit±cak{vqµ¾»sC2dAZsAp4K9d<HFA/F/MW\xmÜ<_Z<WRUP4>\nC>MRn¡©FkK9MR<49WWM_PfAApA97CK\4_K _KsRUZu_ZWnkRC}\inWRd-s<HAkM7KKsn² k_fRadmax¥±¸©¢uRRdF7pRn/><<*WFRR97RZPUp_½uu}u/ffuzdÂ­WiU\CC7<ZKR>W4MCZdWH77f \>7Rgh«ÅiZµ©a¶nquÇ½¸ZK(Pa#R4>-/H_9UK9FFC>2b¸¨}UdZZPP7M7FaMARaPFx§Z>WFHnM22dP9<WadF/<_FA7WM*>d¨½ª_Zkf<kW}z\~{</PPfsCFUZFUM*4CW¹¿º±}¤zyq«Ì½{©«{¤¡zW_4RCRR#W\RU49U4/>>FAWd\cÅ§n_p<H2R7P_AP%9rgdfd>Pk4Z\RF*U-F-}sZWH7RF\4Aapº¦ios|ix}i¢¡¹¸Ç± aR9>C9F<Z9RU\2CdMWa/RHf×Â£\k\fdnWH_<(HR9aWPdys>\WFPPCpd77PPK7MR>-7fF7KA/k¦´²¿yW_vu\`pH4<9Z_CPZW9A<CKKMzÁÄÛxn»y nzWW_¤¤ÄÕrwP>UPW4/A4 _/PFAdWRaFAW½¨ >AF-9fH*i<Anx¥§Ík_Hi*WA7H9WC>Cd/F2<a2n<Pu7_¸¢U¶tnM£~fux|WT²z~­Ð±¦M>WRPU*>FAKF7W/U#UM¤¦ÁauP_u9_RU_>RUa9ZRWik¾£ZCxMH7Af/9F(9>H<U//MFUWM79s¯Ï²µx«}s|aµ¿d>W*>MP>AM9UWZWHKCn½ÞºozÁ}v|nd}Ux_kZWn}·ìÂ_n4AU(/-*a*4C\4<FHCMZ\WÀ¿¢xRUKR9FWW\KRAFCAd¸k7PU<WCMK*UHPUA2</HidZ\Fnnu¥ôÓ¬\[kinWWouPa_dº¡¦dsHfA-F>FiaiM<\paª«´ÙUAfiUUZd4RxfaAFUA© WHksUW7*>CKMMUCK7KCP7afC\kÄµÆË§§ºs{®®zkdw{}¦>22M4(M2>7<K4Z\PFUyPdRp_MU</x\2M_d¯faZ4UnaHuz(WFFUA\M\R9_d}zdii>f > /iK4AKMks}|¾dU-}MCa9>R2/7CCH_WAHPFijin¾®É¢vnWxuzzFsuaRfM_ZH\piugÆÍznZC<F-Wd\azry§Ïî®ÑÓÌskxUfx_z\C\suPUsH³ªdZkKAPZK_9Ua9fA4<F2Ca<7M}Ò¸¼Çxa\fPq|9WA2-P72i\9-/H<KFKs>u¨kWHPR}9> HHRF CfPdKM°dpK7UH/4i4CdUfRk9*_k¯­¨sZMAM>CHMFRF(ZP<*_Ê§©pRFCMUFFWR4HH kP4fPKx¨¿·î°£_xMxn\4\_W<WH9WF7uPAiUud¬×²upAf7in­¥ç©ª¯ª«o¦  Ìº~oª®nxjnx}dZoµêzA<Cpn>9*//F2WMA9H-a_iiÂ®³«¦¬~¬°²­nana`unUWfCWPui2R<MKF9Aa%29( fi-7~xMPRa9H2HA/a/\(44/fd£zª·Ui(MZRC_A42>2KKCMpApu¦Õ½l\ZWi>RR9P/M-Fd7UdiF»¨_HF9>f2HMM<HaMAzC_s©gÀ~¡KMfPK9MfKp7k_ARa\PHCRpZAUx« ¢§s¨·rdokWZWK çÀ±ªp¤iswk»_bÇ»¤sUR>A\n7Z-C<KAMuAUsM£»¬ZxZoµg~[{AFAZR9\iRKPkM4Z9W7kMnk2HHMF4\dy·P\AM/F2MUiMUZMPMK>9ZPn§¢s<FM94R*U2K%<MuAaidr omsaP 9Pf7>UFUH9<%%RMk°£add\42_-C2uWAddf}}h§·fAMFaFMRA_R7diUACM<Z>MinZÂ×Ë­´£znaFHUKCHKU\ÙÏ®À\¿iÑÖ©k<aK7MKHkZWACMH_2ik{¤ ¢°\dPAt ¦Zp<MKfHPd>U<>W/AF*HFCM2PZPZM4>/AKKprz\UW_**Z\#9aA_Z4_9FPHMs}¡WnH\_HPK4FPfu\wPr\r¡²®PZ><4>CH**H*Z47<*FfaxxAfR-Mx9MHfi\kx®¦s¨x»wPH_R>W9MUP(<%UK74Z(U%K944dk¬¬ÓØ¶ ua\MMZUUW99CWuuªÑthzk¤`x¯µ¶pr|v Ó¬uzCM>FR<7p#>-PZzx£µ´nziRAspk´¥¼xA>dApR77\RsPUZWHF< HKFRf/aUM%K2Unf|uUf<A<U-</27#R2(P<4*>Afx\¸§xRf_s/pdUZkqaw² ÅÂaau4AZ9ZKW_W9\RCsCP#»Ä|p7<_KM_Zf±s© ¸{zu©e¡®kAsCAAAU>fAM4HdC27R9C77RR_U¥va9PZFR_7FM#HF9_s¤suzxlZzf¢ZqkvÐ¤dWW9H777P_}±Ã¬¾__\n>ZC_Wkdkdd|UM\PiCzKdFMKCZM4<A((FPFMHARFR>9Hf¿rtkd-7KM*4>C>9HMFF-UaUai§ukan\uifu¡y¨ë«i|<ZdCARM/P7C4<992/P_>PÔdksAfM_~p§ssoK_£~z\F<4_\aH4CFK>MdHMC79MW7AFU¯¬xF>F><-sPu-9P<W(FHCq[}}<FMsMfpixkdk¢q¿©xiM22FPW_Â©¨R<CM-C\HMRUqH_PM9A<U#F7P9AA<PUC-4K2ZWM79>9Unj¡ZH4>H\#/*ZP*FK_a<fPWKnÅ½Üi§Â¢¸£¤§z¤ §£Wf7PAf*ZZ924MK*kA>MMLfÄw}}\~È³£oxdRkHKFZu²inCW977#W(<M_4HKF><Z<*\F>~¤ÄwzdR4KMR2M<<7F9\-KPdnKikupFi\skRsZAU4PWi¥ 7F2RkPudÏ°´ARF-*<\>-HUncp ~iA-H\H<HR4%ZM9RR(Z<2aAZ9>KPPa7\to¤pHk9PACC%P>\\#4M7k>9_WMx}·¬¤pw³®ÞÂÇPUuïgxZPaH(Z7A-47d42RKMCUMu²©nwFZx½[nzZxzpa>FfPi¡_fW\<KaPMF*-PA#F\RAMM4AKM-b¦uaFW7KFfF249<A-\/<Zis´ HPaRF_kf7HRH4MaaddCp¿¦¼ F}tp¸¹¤ºp\9*d>#FKZCaa_M_¤Wud-MM<KA<P<P4C9#>*#C-UkU7_MKFWHzk2fPFC<F-i7RfZ/*KH/FAHMÁ¥ÚÉ}qnpxKz\K\U±ufiWR ad#-Mu4/<M>-RHW\Ær¦¥¯¼oa[ FadKWAZZ/Mzh\ak/A(\R2zPH-Z<7>2PdZFsFUt{{kiKnHU/C2%<_KHa>k>v_ZZM>A_H/2<APAR>RCUAFixª­¶¸¤¬x|xs7H2PKK(_7UdCfMPzfpaMp49KM*2R>Mn>RAZ>KFWPAf/R97k\HrzPsCF29RFMW</WK/_kA#Z79A7fÁÖ°x¢kKZM9iCapsi´ÄnU}M*UF-<HZ7aZR4HMU(f{ª¢¼ª¦¦n\fanHP_piPdUkx£aWK<<**MA99F>K>7MM7P42R<ZU\µ|sAiMFF/7CHFAPHFPHZ{t¶nFW_W_a-4xP7dF9K7R7F->µ¼Ü¢É¼²zpA#>H9\F2A \CCAMHusii«aniFFHWs<4n<9kWFnA\-<P_/(_2pPdd}i_%FU-p242_49HKC>\/C4WaÙÊÀm´|z_AM>>z9Cxx¡ sKR7A9/K<W2KRK_*Fa4dÔß¨_nH{A}iKM<HPRi<AUk9nd¨P\FRK7/9U7Z P4H>AR2<nRPHUwiadCi77ZH<F<PaHP\Z}kz²i\UKRf4f<2R2U*H-A(-C<C/FzaÉóÎ¬k_kp<7\M aHR4 K<94>is§kfUPd-Z<\C/A9FnZUK\}CKF\-PfM_RZif_HA-R>\2>_>>\#M7H*2dP\z¥½xiaWAAddMuA_\/MUus_wu¯R<>CU<_Z7<Ff<C4KAFKP¿¶±iuxWaPAuFaU%99<f*dAWuiÂRUaC79FAR99d>RZHKRC#M\R\*Prª£daH<>9P7*PKZCAHHAz4£nii9dRK-d*H7W_9<AA<(CKKWnf\ÖÆ~knHKKHUK_CdP<4UR/->7s¥¨y|xsF2RR><Fsaa_FZaHaudFsFiURUC°zZH2aU(2>-9F/2p< #<HPx¹psp®Mn_xsuZmp_fdRZUPH7WavpZ9z77_(9R\-fK49W>9z¥ÎRak\_a9\pK\kHHH</RC>UC_-MZ~nafRfFCfF4*7aFZA* /n7HMfCv{uM4/AM_P9A9ACKA-AC_ZuMHnPa_/KdP>P<-MU*<R7UF_n»·¦qkFa\RPd\<W*MK2W7A>P>MM}uldfFCKF_4H\>PCFFZpPpkipZf_F}zn²xçpaZR77F7AKK\9/MF<CF4R/i§xiuPZWa9_<akRP>F#aHut rxMKAC<M7\4RR9\\aRpÄÜpKWW7UZ-UH*P4CPz%M>K\MWkg°\HKKMMMff-_U7 kaZMRPHPWÝM*>P<9F-/\F-29HfF_zÅxMsR<A>Rf>/#H_RUP<PPCMHMr z}FZR_ZR4K>d4CKRM9R797W/Ka\WË_x_UUF\FaZfK\ZiZ¯kpHzkxRn}o¡pkWW dWP\fH7p\PHM\FU_M¦º¢rPkzxufkkkHR_2Ud9Fd%Ff_Ä¨µRM-P A9FAMRPaKkS°½¬fRPF-H7RH4R-MFKMd(MHRn\aUHP>A_C>F7RUP\UP9PP°xfaMRKK\4C/>Z<9aP-4z\x}¦i\P-UKi(ZRW49PCU7Pn9WMpZ¬x#P_HdHC<FA(AP(P(2/%aiR<¨§_MPaU7KZ7Una\is~unnz­~fp§}kWKZZ>W>A99a7(4RWH2H\²±wzUW¥\Ri\iZdFMZ_uAA7>9\A\_Z<Cf4sCZia\MfuuxÂËÆ¾}nR_fAFU//CM<\z<<PHP2\HMadµäPPZa9fCW>>fpCKFFaUPWK-n²½xKAMKAM/7<C-A7n>Z(fsWmwkpAUR*RHKAMAKH(<iHAFK\K~«Ãz_kUCK iURWA<MFd%Cp-7CRK\d¹m¥¨kªk\fiaWdn¦u¹pz|s}ui¡{Á¦C>C/Z_C\P(>>CHiM_*\F¬ªvf¬K}pWR7x2FAnP*_UMZ<xKa±i<PU/>R>uuzz²}Æ\a\-W%ZFH4%>9MU<P*/_UKxuiwzWsiUpUnk}fkPszs_Z£¦zRiU<MUA->U>F/KMFAPdWu~mfdM9WPM224FC%<H7F<aaPa\n¤½ÈgiZ<UUF*P\4CAZfCFAKA<WUFRCpzp¯uxHzisu©n}©zMks¡k{z³¤fKsZf#<<Hfkf9izRUddiaµ¢ Ff_paK\}\WA/dd-ZK9_K_A//ddWªuxHiZfFPdn¢Ç¬¦§¨°UUHW_RFPHKW<2FFu(_KdRZiµu}sdi_Uaaidn}n_­rÃÝÁksKF\dMWMZA*242WUUUKsi¥}P*_C<74is<44F9<PdnkR®°RUAiM>P2R</9R<\9-#ARUCF\U} ¦¸¨¼³¼¤xU_kx}ozuK}kW·¤µ¼¦U<kW>d>dHp_sCUCKi¢x_fsx\MMApHkff<ZH R4aA><9Hdfz¨¢}KZ\sdÉ ¶\wPv|_a%kR\H7<WM#9HC24>CKMy}u~©vaz¦¤ÿ¨dUf9FsKHnZ>WK_f%KZ<\P]°fFAdZ_PZ2R\RMM>ZPpu¬Ä¥ªÍlzxC*R47#<PA CHCR9<C_MFdzp¤áªº¼hÀi}_W\a¡wxp­¥ _ZC}\f_d_CaPdxyeÊîÅod¢zds\U_CMsHZK7_MZ2H>M<-4KMswÊzk¶¦Ò¦zf\k©³±dfAPAWWP<A>2fKH-C<FHR¡ÁÂxf¨m©U¦Ä~¼´´ãì¡i«pt}n\u9Z72H4P(R7A¤upW(HC-A\>/WaipCWppf¥o|¢ÓÈ´nRf<KU\xFK_>k/R*PKKCgª¢¦iy£opdK}®in9xxfzmiizknixkfiÄË px_nMRs®ª£°ÌÌ²u_PP_x_4u-A #2aA<\F7*AFCK/ZAx¸t¸\ »Ñ¥¡t_HUWpuCVwpuK\PMadkRf2A#9<_ HAnuè¬¤¤wzn¥¨WfxÐµ¡~in\xiAKPWCFHPW2_PU\i|UpWCUZK<C*Ckf\uk}ti_¨{]}AfMpAMfA\<<FKMKWZg®ºÖyKZWufupWxkuM}\ffWPUaxZaA­fa¢}u¦£¶¤kf©}pÊy«¥Ç¸«¡Õ»PZdz_a_F<2Z<K7dWdR472n*<C\<WZx­·³¨¥¡|xuiMpPk9zRn¡É¢\C>CA9<H\A9KRpF>fMR²®¼Âz}uzazZdy\sxWzdFa©É{«nMsZx\PWAMFHH>}|xyUPW/A\aZfH>2/u\­ªªzimFm{×ÔÙ¡UzU\D<sH9M_\uk±Ëy¹MdRMZPMCdUKU9H_FfUii}>_iz\©s¶µâ«¹»®£ink¦R«Õ¹up_W\Zk>>UKfaRP-P2Pk<A%%49p\iÒtt\kF\a\<\npu©±W2FFFRd2/C4/FW9KiuÊã¦«M_iZ}nKixf\}idPaFfRku£Ñ{W ZczjkU\HRfMKsPyf_>FHRMWa7FPAf¬©aZk_HfdÃå»®«¯ffCH2m®¿d\AC<AK/4P/xUPCFFPKksi}pduTkfuW½¹¹¿À±ÓµkRdpk4KP}«­x_aFC%4R\2MPK27CKM>>_f_u·Á©UFk>FHyHfUxRWpi¿ÛÁ WM<>KAMHKMd4HkPn¤µë¥ufkfK9FfM_HRWkHPPRRki¢{¼ixspfApKFzMUzffg}K>UMWM/PxK|°XffPZMUu¯ÁÉª¿¸Â}yK­Çß¹qHZAFCPf<>(<ZH*AaiFPR£W¦À¶x¦M Ôº¬~ziRZxRFZ7FPAdv¡¯ÅRMf_ARdRWZC%2\M_<9K9FR<kkzÇ½|\MPkaZxi}ZR\nk\HxdsÁ¢ÇÈzUKFC*</(HZKMMu­ÀzRnxHU<R2RHRZCHZ_WkCFiU¢|zjvr Z¡inWpuxu\iPnx/MzZAMinwuªx¨ewdRRMUPZC\s¤¡»«¥­xÎ¨¬äÂ¹±\7ZZ/H/KW<<_Kx\4<UFAHW¶±kªªs¬Zx¢¢ÇÞk|{K<AU>Za7i*9ZHAHffÉÙnv_<HiRKKs_KC\W29anUCMnª¨Ñ½MZWxx_RfRZK\s/\dpz{ipHt°¬£XiiPHHfW\f´©f}9Zd7K<M4K(>/9FWk fPpki||®uf¤fW~zpkuZdhrqniKi\k\duauprnnM<x_PC_|u £m¥¸°¿¢aZF>WZsUAdC\fFn*7<49/4/H¬ww¦~xuksU®¡_RhW(/skHHM7_>C>dH7MxukfFdk_UUKP*WFA9fHRz}i|ÑÓddPH2_MiAuidPM\}sfZpHspnn®ÈÖdUHK\HuP°pÖªuMHf\xCK-<HZi(KFZMF_4i{´ iiP_}ti­lM}tt}}i}MipWia¥f°wa2a9K47nM_fxk}M\vZk¹rßpCH<_aiZ9d-_<AdP<9AK99-*xWKpzzUvizyaWky¯Z{9MAAHZa\UP9HU<nA%FKpCi`¹·HCKKA>URFWpWkzx­¦É|_ZaZ\WRaMdaUxfp_izeZk¨ÜªØ¢>9RWasu©ºãxz_\MMM#\K<<C4\7M%PCUPkgyn\n\sKlvá£naus}¹¨k_aztn¨¬±}«<Ui\4a-P*WAFx£{u}xWZkxxn ²¬>F<df77aUad(KR>ZC9<M*P>Wx§f_uWpiWZKsfFFf¥­f/fRH9WZ>>M*7FW>-R iAA|Ap_<f9xUxWs\v¤¦y¨Á´¹iFCWKH\M_zRPipxai__usutr¿ÏÒFkfkp{±Üsz|RskfWF<P4CRWUU>RMUaUPZRPn}}WPudn__up}usc» ¬RR~kvaZWfPP9FCKH<WU¢irxkfZ*(W_KuW¤\UWA<KPKRM>9Z99PA/#UWK_A_MZzWWnWFHU}HRWPnFPa/ki\¬\MW2K<HFMf<x>fU\\M>-\Zdd_²¶pkfi-RxiKW}©»¤vsupWanHsiAKjx¨kW\Wk}|W\Z_k¢ÅÜ®k{Y§t©ÀÅt}ZFR\pUAiPP_>C-C/7RAHH_}}fPHp}Zzsu\±`¨©³¯½©|å¶c´³kWxZZnHAA<KAA_al}H4Z2_<Kn~«tuPC9<\CFH-/\<d74}H*P7fR>xa_W\>KdfRd9HFRi>P_A9HCnfµHRC\M UFC_P\aZAU#ApHACHfnuMffn¤Zr¨¢£º´¦¦®x}{Ï¹¹dfUkdx°sZ_fbR`ªpdfaiÅ±ÊÉÀª Å¤¾ ni_PHAkF_<PCRZf*FWF%/k_bsappZ}WUCZsuk\d_ayz±¢¦´²À··ºsysaZp\Ud\K C<H_>dzdRdPP9aMd_fdv_pZUC-HZ7AWUZ>K-W#2dFn>_9CPzMRdCH2\\\RU>*RWRF9WWd}i-4U_P/*x(4HpH%H(2a9M 9dÍviryzsgsfMx½½}4nuW>Ffn¡zWyikR\x»t¦öÀ´¨Â»f¶W}Upaif>UWRAZA_*sU\KUsp~tl_RxUfxUfddapÐªáÄ®µ~`u®fUPz<Z\CCHFKk4aRZ§rnWZWF\KnAU>Zp­q>PA<W<a(M/UKf4A4R4FZH2\CH4i4<i4Wa>27M7\9AZkAKpPR§¥kMU_4f><URAaA(A>K%KUu9WdCAÆ¨£z\gd2zpfZ\A7¯¶ikRskzd\nxfdfMA¢ytiypRÀªµ¶³±¹²ppqp {xnHZAAHPA<7KK%H/_KnhszPfUH\ffapkt¯Æ½©fM_\ª¦y±»sUFUHKFZ9<dUasfks_WFWkMHF<Rf_}W<CU(RKK\49H*MPCHU7W-fZH>AaK2-A27Z<7*U(P\RCZCiÏnxCCZK>W<RF9A<n2(CCa/fd4**aK¦¶ñ¥²¨ykHUnFi7<72FR¤À|wdv}aRddku¤xUsc£ÊºË¯¸oÃ³§rxZxRn7MHRPPMCKCAFRMM_|b}MakUzKd\skxs~¾ªÃb_i2aUniFx¢ovpUWAF9<\RK/s}i~¡¸\\/C*H9(C*HHÈ¥ik-KKFK4FW_2/>-HK9HCK4k9UZ9FkACRCW(<\4>K7>%AHW\H\u_HnFHAKnHP-W<#R> 7P/(H>PR¹³ÆÇµ~RWxkniAM9#WRkPFCÔcsu_n®kffd_zd_Wfa}Kp¿ûstpÃs¹hZ}}ufizkx(paWW#UWaMW7_CfWu²RapR\u¤¹l{£¿¯¼{iWR7}M_jp¨}Rf\KKn/Kin\vyzY9A7>24>7C2\nUa{M42C9F<424U-99HCRAP<C/ZPU%<CCp 7>>(7#CCHRFHkUÓ_\pU#<4F2FR(K\_7/Z-ZCCf%CA¬Ö{v<U>nns<A2iUUP(-Z\9zFË¡Èzm{uiUf¡¾_\s r>zsiP ¥°®áÊ\zZ£sn}}k¢dxkW2\k<>Rs9s<PWPzsº±pidxnyk ¬¨¾¾s\H\iuC\op¹rxndz7dF22PaP<WURf<<M_MMa*\apiUMC_PaCW<U(-fFW2>FHPPCR<<ZCZdZK<>/>>K9k/HMC<9p|~F9AUMf*H>> WC-R(R<<4RK\M°xUUnfF>H><PUC>>U\_H4/fi}¾Pksrsd{¢baxi}axpkKn«¼¡f\any~y¥«§³Z°fz_a\uF4Z\4HCFisZd^°ÝªÄÐÑiwv¦º[uwxÇs{pF/U7\>fzuu¢·®s7d4HPz\kxAkPU>W4\>C\aMF}k­¡afiMpi7MWf*2_<>F49>CM7a7aa>/H9\ RMW>C979MUZ%P>H} K7M_W#AP_->Mf9*(CCA>R79uUd`\4M>KaP*7Fa(HAF4PA<\-7FiMn¼Âªkuf\§~|²W`©_xzW§¸yWW<Fp}©n¡´õ©|x¦¡zsFiWA_HfZx¬¼Á°®´ÍÌ©à¨j|w¢zpf}_ÒlÍnnPa><dMARnWdp£}snkkHZW}msrWZR9KWM<9K99*%WZ~v¤f\R74PKC4/9uR%<PR-<#RU%4PKCR dCH>KPAM*/CMFRKab²H\CAUdU>*HHU9\RW2H#-U<(CCMd¦enaPA9f/_fUPiM<CC_K>dKK7iR¶²dxxzspppf\ZdUx¯ÁnK_WFUunb_° ÄªnuxWMkzp´}¡¤£¬ÅÁÇ¥ovUpfr®f_i\s¡®knHaC<94UiZxpµkfUZfWP§AnWH_C-<<HWFUMf}|}dKUZ>%92M4Z\FA%kHC7>AMApuCP7F-27K4ZP*
[truncated: 2,927,336 more chars]
