# Supplementary material for: ACME: Automated Cell Morphology Extractor for Comprehensive Reconstruction of Cell Membranes
Source: PLoS Comput Biol. 2012 Dec 6;8(12):e1002780. doi: 10.1371/journal.pcbi.1002780 (PMC3516542; doi:10.1371/journal.pcbi.1002780)
Supplement: Dataset S2 — Ten synthetic image sets generated with progressively higher noise parameters ( , ) and increasing cell number. (ZIP) [file pcbi.1002780.s002.zip › DatasetS2/Synthetic/raw/8.mha]

ObjectType = Image
NDims = 3
BinaryData = True
BinaryDataByteOrderMSB = False
CompressedData = False
TransformMatrix = 1 0 0 0 1 0 0 0 1
Offset = 0 0 0
CenterOfRotation = 0 0 0
AnatomicalOrientation = RAI
ElementSpacing = 0.2 0.2 1
DimSize = 256 256 51
ElementSize = 0.2 0.2 1
ElementType = MET_UCHAR
ElementDataFile = LOCAL
]<q<g+]LPF]V.<!g<Z<S(]{.(2jºÜVP?I2BVL5?t((SL??V!$S<P2LIV2FdtFg2BPdnq5Zt!`q(LPP8S?$IPLB8P<V<Pt2+?~ZP+jIPSZ.8]58P!L<5V?Bt]!+2]~FL?<I88SB?(SZ{dd¯g2<dS<]+!LL5n???qP5?V?<IFSj¾ZgFdV!F]ZPLI5j+nPV!8?j+tdq?582d¾­{IV5ZFP8+?S5LSIIFFBS.8(g].Sjjg`<j25VF2LBV(<.?]]I2jFL{?5I?SIBPtLtj.~x<BFBB.(FjV2+$<<$FZ2FBL2Z?ZVSSSZVjZgxt5+SBV<5j5BP+SP.d?]5V.8?$+`L8F8F!FFBB]SSgqt55`FS!?]LFZZS]S2IFSL]Lg?B+SBZ2jtB(g~x?]d52PId??nF5nVIF?dIZ.<IP<SV­jtZ$<<SdSjIL(?<8VZ(]8LLL!q]FtqVªLL5F.Z?<]SdPBZF$`gj8(LFBSt.]d88FP8S<V?`?]FL$.qq822+<$<?$2L8<jn8gg<nxq.(xIL5!$IPg.d(5!LLtg5B?SSI?BFB]F(dZ¸ItL?8+ZZB8Sn]V(8]nd?B]V+jB8]PPF`?8Z`IVn8]8PZgV(SL`?.P2PdS5]8(ILBtI?ZVgF2Vg°IxVdF?82L<P2<n].dL.<2F]Sn`{Z.885.nPB<8<!VZI<.5Z5IPt.2nI{{ªZ`<2]q?PnP5V8V5I<PSLFLI<P$g8IP?.Vgd5S((?`ILVF<t8?.LIB..2$?2L`+`SdBVjLL`gBdq.<!Sjt2BZ(8LVL$5!58<8(<?BL.Ä¯L`<t!<?8ddPIL5V`.](+xSVq8I<S]5Ij(8??gBd{{]<BI<BBB5`SIFBB?8P$2VFPV]IZ8d$+FjPgÄ{FP5VVI`I2]85F?FB8(S~P<!`<?d`SLxBSLZ8V5({F`BP5``+`LFLLZ]FSdqS2<S??]jB!<B?VVIV+dZ`ZZP]SIIF<Sj{2?F!?j?xZFZ+`LSIL]]`VL?<?5?jIPVIxj5ZZqS+?d<SF?SI8L285Z<+S2I{!!nS2j2B`Ê¦xF<!]$qBF.g`BIInLBSSjLt2+5`(5B8S8(2Fg{~°`P?8nV?x]<II22gSFF+.P~??SLBII`nBL8]IdÄ]BPF8IB8<5?VSB`VI+BSL~](jdBF~]IFZSP2FV88I<?BLLSPB2.S5`?.<d`.nVxP85Z$SV2?.]L`d<<dSj?$.Fq<F]BL<~<<88?S?8+`FZx+2?tI88LB]VF2IIFB+F85jFjj­?d(5].5B22`PdSPdV<L.++?$V.<.VZ.IqL<5qñà©djP`.nx8F?F.!L?VFSPLgLZgBPLLSPI8LVLSS8<VB..SF+5VI<<??<Z??2(xS((L5<5S8Z.dSdZS<jB8jF+55<d{tF<<VVSLB<I.Px`S2Bq8I2nLgP<FPdVdV8ISSZ(8528]IFÞS((PFFB<j.VVgZSLB<VVP?P]PZ(5VPBt?.28B<L{B5t5BgB`?B{SVd]5
SZIIIFL{L{VFZg]<LIZIgFZ??dLF2.?PVPgxZ285L$585{{´ÝV?Zg{2SFV~]<?ZLLdPt<djB{q+ISVIBPx5dqq~t!d5B2Sd<BS2t8?.?SBIS?BdSPPV82gIB<Sdq+??nI?282?(jFFII?8IS!IP8tZx{q]qFIFFZ8+<P`d<`dj8BIF]]+.n8ZP8n]`qSgF28+S8B?ZLL8B]P?VIL5L?PFnB5LId`V$x?dZ.V.8j`I2L]B8{ZVP?2<]S+<PLjj~PB5I?LZ5PS2IS85PVI?]g5<`I5<V?L~<F~·ÈªÒ~?+Z`Bt8xFZ8j?F?BIFLtPxI<V?VF?qBI5<gV]]Sx?SgSgj.j8P]Sd2`2`Ig.LSPISI?`V`<PtLVIgBP.gS<$IV!BF`I2B<IdV°~nq?FIjP58F(dF+n?V8L$F.8FB`++LB$F`ÅtV`I8n<B$j<<~+5d.]<IPL<`8I+FP(P+j5I<dL<dgIIBP5??8VFISL(!F]2VPF.ZV.SV?nÅ dnBLFdB2L.S?FPZd?jB5SId8VZ<L]S`$dt{­´dj¿gSBZ8FF?8F<2dL]BS+?Z~SP$I!5LF<({2?F{dZ2Z<?ILg~IFFPVFVI.LBgV+5.VnS+I+IF2I5d°
ZdIP!.S5I<IVt2S5LBLSVBSgx­VILI$Z<?S]V(??II88LLP?<ZI?(]Sn¿{ZqP`SBLIg5<q]Pg8.VF<jP]gq$BP]Ij?V8BPI<g+IjI2?8IBSVSB<B5FZdB.8nFq5Lx´¡jS?!?+8n`!?P]I]L$P5PVP5BqZPFFIZLn]5n·ÂÀt.2P<]8L]`P`dPZ?Z`<8`gVIddSBLBt]B~~ PSL$I.5IFISFt?VV8SB2{BPP2jI]?j+?`B]x~ÂdPP5]nSF<FIF]S8`]<F]LFP85SBtqg]dnS(<BIj2PLB2F]PVF`8SF8`<L`IItÅZ`V<I.5$t]IIj.<F$2?Ig?FI.?.IL8VZLxL8]`S.B2?Z+gZB`8B<P5?V8FIL?<?8]<S{~ZIFF`FLgZn88?jnB]FBgPgIZP.LI.<Fjns j5IVt?2?I?<8S5<?B`?B??]<tB52dBPq+5`IgnP5I.SBVILFI8ZF.(B.ZV?IZF2LZZVIPj.<L5¦VI.V](2SZ2.55`PnI?!B]tF]nj.]£ZVSBBP??SPI<nB?+.gS`?~B]`SV2VI`Vqt(Pj2nV8.Ij<gL{.j2F8]I?SZ.S?I<.5`tLV<BPSZj?L`FFF(qI?d?Zx5V.S!ZPVFd`5]j8Bd<PLZB`]nS(ZB?S8PSIS`<<85`tBdttn2F8{d£qIn<<]I]`Z]Z5!SL8F`.8S82n<LFjP£ºZLL]](??B2<BF2F(PZS5IVFP58$PS`n<SB2L~tn5BP<BgnFS5SBn<2.${IFBB~dBFjjZ<Idjn+Z`dVFVd8$FVPIL8.B.<<8L`j B<?`FIVZFBB8P?$+$j<?.SdZILZIP(B<{]<FIFZB28L.S<BF.ZqS$<]B8$tF<ZFVZt~­SLVI8BFLZ?8LIS?5L?]5P`]F2VBP~g¦IL5BL?PtîÂ]{I2.tB5I$ZSV+8F2`.<n2PFFZZ]2L`Fd<`F.L]g?BdI?V?.]dSLBZBIB52L?SBg?F<.FxP?$FPLLVVI+`BB5BF8g]+BVFISdB8?8L]
I<SI+`d?tL5FI`+$BFVB8<!5Ltn5LddL2``VVVZSB2VLBI+S<I?LdBS(?qB?dFFdj2V?2BBL(Vd<LSF+V5B?IZL<`?gB8qxdd?5<PdFFg.F5LF2<VF8PnVBLF8ZSV¿á]VLBtI.d­÷£`<5(?ZnL?PFB?d(8IIZjB2BLIL<I?F°£Z2`LP!g52~LVF2.!S$$?SBx?BPPnP]<<L]Bj{x`].LI2+F8B8F`]ZI{!.I<j8BFSZ­]P2<S2+?SZV+$`8+2SFB55V<B8$P<(Lq¦Z]VLIFjLPI8]5Vg]PB82L`$VIL<L`<+S5{?8I`+ LLZ++VI<FVSLLF2.B]xLL`5S`F`´jVFLFFS2IZP]?F8I?d<BdnF${P.S`Bxªº{SFV<BZ+8·¸tn]]8PFP555S<V+In5(BLS8Pj$$FP£·{I]FjBIZ8n.Z<.F<Z+VI8<tgPnd8].L<5$<F?F~£j<.<(BB2Vx52gZ5F2?.<FBP]?n??]ZL]F(5?d.8L<+q?LPFII8B5]IZVSxZBZ]ºdZ8?2.jS2IIV2dBS?$VBLL8IZ8qF55S(8+nI2]SPI5BP8FPF82SLZLSI]5]VP2ZLtSL?8.FLP5?PLF?8?gSSF?<ZnIBg{ÕÐtLBd2+Z.2tLÔÑ~dg5FL?BBIFqZ8BF(Pt8I(FPn?`<P`j´`?8.B.`+Vg5$(]LS?V2]P]~n?Z`SdFx2SdSxFd­8d<.((Vg2V`LI5IFIt.tZ8PnS5g]?V2jgB<d<8+F]t<Sj?PP5I+(5ZIF2`5It]ZF.]B]8VL$dVPSPVVI
`BqV8.BB+L]82P8PPgLtxPL.PI?I<x88]L<Z?B`n+$]t`³¾ZLVIdgB$V?SjS(+.Z]VIF$F<`.``Zt±xLZ]SgVFFnL8qq¦ZZVB<2SV<nVZL]xP~P+<gV!?<jgj ®ÉFZnPLZPI`VIVdVIPq.5I?+Sd2SS8Z2nPP.<``5gP]?I+`]5VF?P52LS+FIBdjSSL£P<Pg]IPZgPxBB2LVSnIBF`FPjI<S+LLZgqI5$FqZg?FLBj2!5S.S2nF?PS2gPZZ8LLjLI`PnF+I8dLPx55L$$L2(PnFqZ2jB8.dx£I]{IPxPBL2Z.P<++`BI5<VFIIS~S5]BB5?<IPIVjnddP8LBSI.IIIS?P8!FS8(ngLdg¦Ø×nPP2LI?V2F8LLSS?]5<$BI<+I+8nVVB{8]55S~qn8I+`$V.V82LFZdVPL5qd2PVLt5LZ`j5d8<I+Z!`5B<B?BISI8+.B<Ld$]`¦]SBI?{!n5<<L<55nZVSgB.FBF+P8(.FPVZPI.VSP25VjI5LZBPZSPL.8I.F2SP5?PZ~Vª5]qILSg85Zt.2FqL8V?FLIL+j²±jd`Inq]]2F]$+(`{g®n<L5!!!IVV82L`S`BV`<FB{È°~··~d55<Z+Pd8ddILPZ?8](FPqZ8FZVZZL]SPFS{d.`LIZ?]<5Lnd]<`5+5L.5<$]n{£Z<LVB<<`SSt2PtjSZLV8`(8.FS`?<](q¦?]P?S.ZV]LZFVL`t!LVIqF<V?58`?j.Zjj<I2.<BFFIV{]V£.B?FZ28I!8Pg<B5?8g£ºVSFF8?P??LLqV<8.qZII<VZLIS]ÂxÕV<<.xS?2??F8`LZ¢Z8ZPLI?qSIg5<BS`VSgnË¾ËÎn`I<ZSZtLI]5LSdVZ?8(LI<($BId]PBFB5q{®`88?+]IBd.!gdI+Fg5Lg?B8dj`jjÊ`Zx2SS?qg2V.?2FF5LSBV`PgFF?(8.8ZP¦SZ<LI]<2I~I`IIVB]<IP<I+8I?`g?55]<nB5I8VB<ZZ~Z88g?SS<<5?dFPSFn5S+<SV]?PtP+BL]+`?L<S?B2Z?j!{`?V2PB]25BLd8]85SàÑ<d?PIPS$tBI<n?Sd(`¤£xjII¦³ggBZ`BSZSFg`dFPnP.+?`P8$?VLSS8B<VSBtxZF`BgB]<n<B5`n<(BV`PF5IV.SBjânFnII2$`<<5S]SFndPZ$VF+.??8Z<SqFVxnZI.<+FZ2?V8<FPP8BS?PdV<2PPtSI]?~{xj?Vd8]?<F?5]PBF?PFLVL?x<]V2ZIBB8$j5`5FF5~5(8LBVZ?Z?L8?5Vdª¡ÏFSILLFB]SZ]PjS!]n? ­·­FB??gB?L58VIx]Àn]PZ85g~ZÎ§FFj!`2]?!8P?Vj5F?d]d{<Ltx`<d2.FIP<`V?]2F8SSF`5FV<gL.PL8Z].F`dj]8V+.IB$8L]gFS+nZI8BVF2q<F?!BBI]Fq~¹x8L8ZBF8SIS.LBVZggB<L(q?]jI{jjª·nj]Pn<S.PS?<5jFIV5<8SILL`Pn2.SLF.FL?5<gL?`8+gZ?FP]LFx£n(?FL.]LVg.+Vt5jVV$2£ÌÃx??S`<B?BBPBgª­nB?Z$FjBP`V²¼~q?Z8VPF52<tZB5]B?FV2$FqSV52?S<? t~+]Fx]!gFVdP<(2(VFdL?8Sd¥d<]SqIPVPZBI?V5nSZ8]Z($PIP?<?]S<?{·B<5`Z85PVVV!P(LL<g5qSgPgq­Sª·gjS.t+8LPn`<<?8<I?PP<`?(]ZS2IZ<.FVq¸{ZdFBV+?]!8<n$PLZFB]<BLxxjI
{jVn8S$LIIZVI]qnnjg®Ä{dSV82B88Vd¡¯~jZ?<2]B]F]]8V¯dLP]L.8SB]dZdP?8SL8Bg!.2`L?LIL5]8B<2F?VI5gd.5?VgL58P<S+n.I(n?{dqF5Sj5P$8Z+LL(!LV?LPVI]dPF2.Pj+Lxj$<<V`2LPB8jgLZ]Zªºªn qgq´IdP`IBI2<LV<<]ZF+LFB+LFL~FPI8BIq8xtjg+55V<`FPI]Sd88]<`j³]``$$LLtV`S?PB+(x2PPSZjg·¯B`LLg`FdjºÅ£j$VFL?$5LdZBP< Ì·g]PSLg]I.+5VP5<<q(ISgj]V]VB5(Z.j°ddIZ+x5LZS5L<VB??F]<Zg<ISg°V5<2(.IP5.PBLZ!V?q(`PB<]225<LPS]2FZ¸{jBn.Lj8`Pdjn­dZjÄ£ª°~`StPZd8I<dSgS5<5?`S`(L+ZnS52dVIF?V.ISFZ]ºg{`g+$5$tL(8VL?S<dVPªºnZ8?(8n<F8$B`8VL5II2Z?Iq]äÃ£qVjL8Z´Û£qI(gL($8L2L82!gSS´ªVFV<d<25`?IS?<8x]jFVB<Z8BIVgB]]5FB2qB.IFB{+5j5nF`F?$8tn!558LF?P.xI.2ZIV+2ndB52S.]]nIVn?Ftª]<d{t »³n·Ö{{]2558jZt(S<]Z`BBBI255]88F8ZF.$?5VIF]5Inx?VSgÀÁ¾n`]xqxS£Z°n~` tªtSj2gPF2FZBnI?PdjdL<Bd<]FL<¹Å{gPxÑÁ L?<8V]2LV+P?LPL2SLd¯dªgSFB22FPLI?ZII<<SP+]IVd2`2BLFV~¹?5P<?BLjxS<V.FSSP<FFL<Snd£¯gILBIVjg]?BnL`FB<(PV<LL<+$(<gP<]+P`¹gLn¹°¾º´ªtBd`8n!BISSjFB(d(..8P?55PBPFFPj`(B88.LFL(P]Bn`.5?FBLgqÌº £n¦¦tª­~´ÎÁ×¡ÄLL(PVj8IPg+8SV`ZVI2.?]V5SL<g ß¬¾dg<{It?I(<B8V5PP`P5qV!j³ßd`gV.j5+I{P?++(`?8gZILP?VPjF~°ZILVF<dFB.`V~gZ<]Z{`{Pd§ªtq5IP+]?8d2`.P2BP`t.SF.SIFBIBLt`îÿ È£t~dgn52$?ZP??InFjFVB]j?I.S]dBIZ<I?5BF]IqPxZVL88+?+FF?V?<n§°¦xjjjÁdPZ­dj]Ln g].IxVSjSnF8d(`.VI<BggS22]Bj£¦²}¦ VLLPB]`B(+<8]I+22?BZBB?n Ä ZZV5?]BFSgLLF<FFBIVL`ZFBZL¦ªÂg{LZZZt~t x`d~­{t¾~tÁqg~SZ5B2LSdB(2I8IFB.(]?jB5d`(dFtItSáxj`8gn<I?L?ZIIFBZLZ!(55Bg$I{P?d5F8{8PP8P(2Z8VLBIS]ZPxgPL2xS<]j Ígn+~Zd8B{j5<{]]`Zj<LL`£¹­]n$82IS28dSISV2`Bn`.jBSg<5F5nZÅ¸ãtjLZ..g.F?255g8PntF55j5~]?ZVgµ¬~]S$5]<Sx.5BtV`IZdddtL?¶¾¾­¦Ò ­ºx¡xª­t­xZjt jÂgF2Z($Ldg$S<VP`VIIVVd?]`jÎ®°¯î¦jZPV`j.2d(LB]LBVVI?5PZt?V8SFIPBSPPLtx?F5dZt`.gI?PZ``ZV5LnZ5<SddZPF2?ZB?5.5ISBVF]2dZ?dV~Ô BqSZ!Px?.qS.
]SI<]IIL.PZ]]LÏ´]Z<((
L5F8j<]P<P<nP5L8Z8LqqFB~¤¦V$B.Z!`xVFq{nPqS­·£­¥Íâ£·dV jxqSj{~d`jdLPdqPVB8~xÄx{F<FZS?2?<]ZqSnq{t~ª~¤t8]??L+FPL5P?I8FSSF5PSI!SFL]<F`BVZqxdgjg{]x]5tZ¾qgªntdZtn`g{j<8SFZ{S8ILSL?2<Bd`!5dFZË<2?8FBBS2LSV$2V]S~SZ<InSéqFZVIS.?x<qBLB`VZ+$Bj]<!ZSVdBgxãÜj5Vt{Sg8Vj· Ë{ªg~PÄjg]FjL].]?I]gLB<L<P]5IxIZSµÇ°qIggF]Zj`j{F{¹°ZtdLóZVF`8~8FP(F]?5L+t]{.PPFI<?5`8ZdIP]Å{Ãxµªjª £jºÓ{<5ISSVdqVVP?ZB(2PgPSIFx¶g?S2B2V<88?5g5]S<gj] S¾Ø¤¦tZ`]t5(<n<`L.?`8PqSFPV<j]$BV8??5x¿µqxg{·º ]t]]?<LgI¦{£ZILBL]<Lx22d(PF?`2Z`B8S<FL]LxtL`¦¿{<Vg`Sµ¶­q SdIn~tn.IPVFPd`Z8d2nB8`+L]8<jInB22Vnj5V58I(Idx{d]IxLj£gxSgjL{jxd z°°Ä2LSZd`BI55V?F?S5F.gxZ2.8~F¾Î{`.FPjVV£.P<]]]dFZn£~·tn¤»L?d8B+.BBZI]SgdP{VS]I+ZPn5ZLdS5£ò´ª~Ñ·]g?{BggL~LL2.?BII<·Åq55FLP(L+IdB`Z8F!F8B.`]]F(L`<Fnt~ÕË¶ÕÇx{{jqZVt+`SZ8V5LL5I]5{ªLd]P?2Z8(8I<+?q<V]]Z]L5t?Bd8?5L?2]]`~L5V]S]nZZ`LPtgP?52{`t­V?5`Pt(VPL++SF2gIt<Bdd$!F!8?©¨q{IPxL8?jj2V5xj­£~jZS?5!]]P<]<<B5gZjS].Z`$8SBSV2SV.<?jx¥ªxjnIZ?Lg]d2IPF2<SB5x.]n~`nF2F+qIZF+B.8<LVdISF8.ISj(Bq<P`FdP­¬Ç­tªt~PS?`d`jS`LZS?S.L~`n]xjFj$8LPnIjV5.]P]8`tLIZ8LSSFV`LBg<P.jPPnS+ZFI8(<?<<V$I8`ZSq?j8ZjâZnV(]B(L]SIV`nI.Z]2d5$.<L(FS<j`·x]<Pqn8<`{P~g~·ggLZdnP° j](22L+$$?g<<?ZFd?n.]II<L82]S<?<`¾¦{2`]Z5SLg.dZP+`5L8(B2g5?P~ªS+L<B2]L?qB]Z]F5`x`ZIV`II8SI2V$5+È~ZSPjdIBInjddP5V8F?SZ8IP52I?Ë¦P]8LP.2P5gPBn?VdS]SFS2qV<<FB]LL](?FZS28jB]$]jFd+$(P<L`VPZt5F8PS´jLxLZI5II5jIL2I]+<$PBILVIPtn·Âq]P<V]ZxtÌÂn]Ld5LVLd8`´ÍgqPn+S2xZL?+BPFLI]2Fd]`+j.P5IL<FÆ<BII{?SZPj!x852.FFL!V?$ZS¦]Z?jVIV<`PZ<FLI]L2.FPL~nd8ZP5t{LFVgZ<]SZS.2]]LPBF5S+tqIPVF xIV?5LV`FL?`2IBg`g](8?`LI55<I`Z$]P.]55!{I+B5B]BSd8d<P<I+BPZd8Fqtt`I(Ij5<`<8FS`nS+?I<?Z(?Z8L?+SqZ{¦]Vg¦£tÈZVg?ZPIqS..V¦nqBZ.PI~?B5SgI<P<x<VLIV5Zq8ZLZFn»~VIZISLBSFP$Px2P?5L2S]]´Ë82S]`q(~n5
d5jFPFSFB22B?S`gZPPI$VÅnPB?SFI8.FVPZBB<IPVPF?5+LB.Z`¯~ZPB(]B8SSLP+?L<q5ZB.F5P?PLSdS25+I+<LL+8PII]22<VZP+5nZS++Ltd$PFV`?LF`+?(]2$I~xLnVt?FjP8Sdg©º¦²ðÀdFBIqd8S`?.PF<n`Æ¾dS8L5+$2LV]V.B`5I(FV8<SgZPS`5g´`5]5I5BFL.dB($?8.5LtdFSL¦ VL]~8]VLZ]ZBI.LZ{FZPB!5q5VZ?8PLP£5SFqIgFIx8+.5P52L${PS?B2ZS`F!P©{PI.F.BVVdFSId?PVVF?(<SVIVSP.`2L<<288VS5Pd<F(?S<Pg5~Fn2VVLgjB(LqI(S`P~gL+B?<SLBL5L?j.22(dLZª¬Ë©¦qtL!Ln]I+F?PP]?5IBB~gqnFqx.?V.+I<5`IBV2L+LBP8F?Zqn£I!PVZ<]P<(SFS+n`I?V?<<!Bg]n<$?P<jS..FSIj5]$S]{IL<FBP!5FgIBBª{8V.FZS5`jSB]`F28$`?g.<.?<22ZF+Z ¾Lq<?+8F<8..5F<.VSSj]ZFPI?n$PZ.5`Z?`BLI?5t<+F5Bn<II5?5{L5n.SSØnF]BV`285VBPBZ<]?5??!2??PL`2Fxxºn`FLL]Fn+
qn(`S2FIVSLLª?dIB?+S]BdqS.F<FLB8I.dq.q.F?IjÓI`(88B++?5IdVd?Z8F?P<I?`BB`~L<`]S5?B<LVFPI5LF.S5S+5LB+nBFPjtxx.P+I8SL?tjL585t$?<~VI2$8j8Fdjq·qZgZ2Fn+q5V.PB`I8BF+]?<5VF.BSPV?Bd2<]BB5?]Z(FLL`<F]2g]S.(xtqd~`<`.($.FS$SBZ?]2<?SFIjV2jZ+2I85LqÂ B2g`P<x<S``dZ5]LBVd2nj´¶V`+5VI5Z`LP852<BPZZ+LS]ZV(g`Ån`.`Bg5L?.<nL+.B`j`Z2+Pt¦]F?.B2F2?VSnSLSI`?ZB?Vg~~++BdSngÄ~Vg]!BZVP]5(L8IB28P(V8LL<ZVV+?]£­~Z+<`<Z?8I5<B`SnL`PnF8PP<]SV8t8?555$BSS]PdP`j`d`IgS((d`nZ5~xFj2IP<5ZL<In(gtqBS8]BS5n58VZ!Bq g.BB8LP5dZI.Ij+V.PI?SZ{IFx¾{F]]<SLF5dL8Z+8<]5Fn88`nB5x¤Ln$2F?]8L8?IV?`F.dIL8(]5Pª~SBZV
g.SVP<xdPP`B]x?<<<8jnI852~]BB?<2IZ]B?I`8]t+V?L``2Z5jVSdLj~°P.5L]I?LLZS<8FBZ8d$SL?5S<dL8$`P<5.ZF?FV`+8?F?`Lg.F?d(gBZ5PÎ¦.BPF.BZ?V!IttS<B`{BL8P85+?ZP~<gj{L.xxL<B2g]LIP`<PLg5.q]gVIÅºd2`F+dZ]2V5SdPI`?IZ<d$ILd.L5.$I$.22j]S(5<B2I5V8F{{ª `Pn~<8LL<L2LLLFV]IP{B.t8FStLLP<LtZ<8F55.nnS5ZL]?8`L2P`(Z<I5F`FtB?nLZ.2<VLLdt.5gZF`IjB`+LSZV.+Vt5VI52B(VVF](F8V5LPdBI2d5LFLPV {Z`?]5.<qBB(ZSIId8LF852]dB]BIPSqF{gBB.2PZP2L8PPIdV8<?F.IILV£Ýt+FFP]?Z2.8FSPL5PS+]SZIB~t¡xnL2d<I2<FV<`FB2qd?PIL`+V~`BLgP2Pg22FFg8PBL(LIP?SPBL!SSL?IgLSL`.VL?gI5?n`2SLPF2Pq2+VLVFLPZPqZ¸Zq`BPIIZL8<8ngV$dP..LV<jPBZZ5BSILZ?FZqZ]+ISV$SB<BFd<jZqIIL25<?+8<SIL5.IB8BFZgd5`8FFjgF5<~xt]ILL8+dZ8BP$P?FVL+5d25Z+LS2jªÕ{?(q`V?IS2ZVB<B?j.qqP®§Á8Sd?2V`PVVdIStFBP.55<8?ZdSj~¦P2?ZnS<ZIP]IB+]?8<2(Z]IB<`2IB!<j~VPgL]$V?PPI825SIF<85FnI5B?5IVj]qBFq`qL`FP+BBL.F<BSq5ZI2]8B$SLP?Z.]VV5qSSLFP?<52SI8`L!VSd8xLªÁSIBL?`n?]2L+$x]8F5L?VL`Ij]5]]SÙS~VV8]LBS?.]d<j?`FBFP55F.?<8q½ ­~q+PLZ<8jI]nB2dI~PV]»º¦È©xZVV?V.SI2PZLPSF.BVFjPI<FtÛq<dS5.B2jg?2n+<{PF]IIL]d2`?.PP??(SgxtIL8qV<PIg2?PBB`SqL<Z]IdPnq8+PIxæ`2<FI<gS`?I?IB<.ZFIx~85<`5]+nII8BFP{nnIq.I5<LgF?FS<S(x<ng PP8gF?V2VVSBF<<28.BF+V?x+B<L$ZSº¹S$S?2?55V<$FIBB.B2B.PVFSBLL?~±·¹S<q<<dS]gggxÁË»°`{·]FLI({$(nFIPFLVP<`V.<ZI] xL?L2$Z`IV5?P852F<`FF8IjVBB2tSS2]Ln ]5V2Z!8$8]{SSII+<gZLFFL`VLZ~?LFP8S£¦§{jjVLSIIL.Z<5I<ZLBPSg?tZ5$BI85t5S.5d8.nnV<F8xI5j$5j5?(gq{2q+]B`28<?`8d5ZL`Sn<nSS`.BIn¦¾B`<<PVx5LLF++I?52~?V]?d<B(BBF £SVj<IggÿÃd®ZnS{ZVj£°ÕqSB8dP.8<FBnIVZ+g?xVBSS~­g<2jnn5LLI]q+8L?j8<<BZBZZq]FVLZdg]n2+2L+``LB??..PF!IBg<d8BPS(qLF.<Pq·`nP5Vtjj2`IqBI+LP5<I2PF5FP2S2Sgd<2?]P]jV?PZI8g?I`5P(Z5]<jLZxtFtSBSj`SP+BFL2BZ5??ZZ$IgVP8<5S{ª{SF]Z]xFZP58BSd8LL<`LB+VLI??2Ldx¦ÎtVdxjÄ~¯ª¼¾qx`g?II5`<~¦ªgVSLLZ]$(F]`BII$d8S<Fg8?x{q(8jL8IFBZ5B]5]F~`8tI?!?.S2(?F+Bµ´L8F.2FF]<PPI<FjFZd?S2?Z?F<ZBd`IFBZj°µxIj`IZ]PLZ8<PS]B]qZLg]t.~<`SZP!Igj2SVZ(V]BdL]FjP.V£jSZ?V(Vn2gV!V.B5xPgj+!(ZB.jLB5Ln.gVPgISVdL~S5]q?IdBLdS`Ld($ZL~ÆÏê·ª·ZjnP?+.$VIV8ZnjVt·jtId<t525!dZSnS5`.B.P5LLI!{?n<SLnPB<55SFn`BVB8LVP]SLZBIg2<{qn??t2(FS?(LZPZ<dSZ5I<ZZSIF<g`.Z`nPI~ªÀ£¤Óª©]xq{­¦qxjtnn?`tP5+BI8VPILV.+LgVPnVSS?8+Pg.?F{Z5SLFL8qI+IgFF88PI$8?.2IFB<2FdªxV+V.LB?25PVI``S`SLgB+BZIV2F]85{ÖÍ¼n~{LPtVBFS<S?<g2<ZIBgw¬xPgd5$8Z<LI.(I$V.ZFj<n{VL8.L.VZV<Ld2BP.L?+]F8?.V$IB{5B.P ªjVZILVj+]`5V(L(tnjF<!<VIBd8.tLLBjj£Ê]jqjPÁ£ªË{j  À{gnZF<x+P{2V$+I2F8LFq2B8ISZPgVZ · {g`5`F`gIZFS8gBIB]2888xdB8Z`V~n?VL.?VS+].t2IS5g8]$ILIg!2VS?SZqPddPB(ndt8Z8`F(d88<nF<gIL·g<B$?q?5LPIL8Z$VB+q52Z~qB(d.PdF`?PP<(BF8<?ZVP85I8BF5$P]­`]?g?2L(.(VIVI5BPgFF<BSPV.F8VZFd]ntLIPLVZgFdjd{jx~dt´º­(F$?5FLF]V]IxLd+]Lq`]]V?LVVxÞdj{VLdPPLSP5ZL?2ZBL.P8SL<8nP]g`5Lg?.gLS<<g2<P88B5B.(dVPtZ+g]I~~·t5V+n$`.n5I(j]5ZV?`85IVnSqZII2VBSZ25Zg22+25V?VjdPI(I?5~F255F8+LS{BL!jd?2ZBI{L5F£x`t5F2dBB.VIZ(PS.I~Z(Lq$<FBL2?<55Ij{P?I2?<+$FBPqVLZq8L]8n?`n]q]?58t!B5BFLPBSI.?(!!PL<`5+Iq¤°£~ª°ÓS]ZF.Bt+LFP+]I2IB$.5.{PPV8gISIj.dS8BLPF?2?.I8FLF5L{LB«tI?jZP.LPd5jV]]LPF?nVx?PIgLV~ÁPjFFF82(S.$FjV+I!.Ft gn2V+ItB8FVLd`VZ<ZP{F.5?xdZB<PI$SgnºV(?g­~BSF]`8VFd.VFB8<<F?<5+Pqx´~ BLg<.8B.j+<`BS5IP$<B88L?B?]VZnjd]`?]?gg]Z]?jSBS<?g<d8gq¥à{txÇ¤°¹qtgFV?<+L8`ZB8ZI`?<dg¦5ZLxLB2I2P.SB.FIP`F`5<ZPVFSB<I]tddggS8F<VZ5B?I5?Id?5LI.`d<]xt jj?V.d<Z$$<8ZF.ZZIIV{FFVFZStPZ2L2Z(L~FF8?nS.2V?ZIVdII?£dSVZP]$V!F5?F<B+tPLn2PFxVS{S58nV{¾gPVtF!qI2`B8LZI(B2B(F<F`?BPFFFI¹gdx]n~´dVI]?`]Z(gSj¢~PP2`n¦Î{~]g+P`88SFB].P`~Ø®xjPnP<<LVP`S2`BIj<?d]]8]Fg!?+LS]~¾d8S+5.PV`L2(nVBFdt.!VSS?nIIgI~g¨`L]<?qB2P+.VjSddIgVq`+5S`B?g?d<2P<Z<5d8P.I<$tF25ZP]­ÕBLI]`tqZ$PLL]8F+BFS28LBSV.(+SF{~Í{Zn+Bt]!]BV2??P2?]]xjBVBS$LI<V`Ø°¤g~~j ££~ntjdx¨g.gZg]{S]tgn·n´Z g$Bd]gBSFB£¦]?V`SPV2IL?II`PP].`2]PVIB](`?L(PÒ{I25P(2`<FI+``LFS5?LVZ8V{ILP(SF~~(B5`I~IIjIIB`FL.Vj~`P+BLPZ(qI5IdPZVP5{LdIqP?+?VSdIZP¦ntPZ?8`I`.SV~5]IBZB<8FL<8PZn]Z]©£~IB]VZBSFV~8d2P`55St?dPFZ?F]<g(.2Vx{IPVjqqË £x±¾ºæ°Sd.B<S<VF2BV?`{t¦°¯n{qPt~2PqPx~dZ<VFx2ItB25<LZ~Bq8FB?5?ZL2VVd<£ªqI<<Fj(8F?ZP?g$FB`L?<`8+`?IB?ZS5jZËg{<~8BFI.F`
Bd2?5VP2(V`2<.L<B8ZL<(5VFLB+PPF8Pg]5].Pg­~<I!]+S<]VPZZZ+F(V2IP8SP8S$Vg2?PÜnI<8?8j5SSV]ZIVI`qPg(LVZ+I2PLL5+Z8xVSP]gn]V?]gj]g g{g­Í´ZVnV`B.L<S]+dLnI ÐÆ°tIIF£SBgtFL?I.<2<(28B2B8IdP]2PFB{IP°5BZ?SS+j5!<q!FSd+ZdP<F2BPgng5?2LIõdVnI<Pd?Vq5Ld5$`I`j£?SVIP5Z]LLqPPFLI?t5nFL]2gS]`{LBBnxZ]<]<?<$<B5?LBIdSLV8gP(5B$]?8tSØn.`j?{Z.]FFIBFSdZZ2<<{FL2`8B<82BIBS<LnS!?<jdSS8IZILqZnV.I<Sd.PP$5?IB]]5?!8F22~P]°qtd´n ¬{­£t{FB$FII5?LISLF+?F.?VIF.Id<P5ZBjt{t2q<~8(<L(FPBF$88P8dZqI5?<PZtd]8jnÍZgVI$FZV?I55(ZLd]dVIPS`dILL2L.?.$dVF]P88$].FI?P<2VZd¢PZB+FP?(tZ]8SVZFSg8?8LB`P<dBPgt~ xgn<+Fj]VLt+nZSP`?`VII?2<?`FZSSBIFd25?`$g8Z`BIF58IFgBtPZ¦´]Z?8V?5?gBFLLFPnI8`<`5V5`dIj{«£µÌ]B52LLgVS.gS{Fd<d<S5.`LP2..55IgnI]L?52<nIPg2BP(8II]!VV+FS5(5`(`!Pxtt²g5Z`F8I8FjP2S55q ¨~SIIPP~jZt?Zg+IF]L]P`LSgnS(85PPFxV¦t?(Pt.!Z$S2`2I$??IL`BB8S?SV?S]]8jPL5d$<+VPF?LLSLS]SVj5<Ij22<LtI.+S`V?Sj]5SPSLFB5P.I`SB]£ISZqB8.I5n+P<q`5252L.FV(<?gPx~²x¦{IL+S.d5LBFZV`]Sx`B<5¦<Zq5IS.IInx{nS5?(8I{5.+P(8L+5qI+<52<8PS<ZZdPFt<`~~5Z!V8~V8Z?x­ÛPBF2VFt`jPgV``?]q<?F<<xdn{nj{`jF]IdI8n<SIgIVFnFg2.]{FI5I]gg{ªPF<$BLFZPZ8B8Ljd8L`{5I2<x2L<?P`II2(8P2]FI+nj5<?IF8BB]j2?<`5g IIPItISFjI<q55<SFLP5]FgVLjB<ZjB(PnjZPd2jFtFPZ<SPBFxdB`8ZnLVIß£?(5<8g]t5PI<(x`ZVP.2LBVS+L5BLdI(<SInIÔ{x`£nqS¡½n´ÿ¼qVjLFdB<tPj¦Ptª`q`Z~nj£Í¾ÃnV<IgVFF8ndg<V.?V$Px<L+55L`ºLBF+FZLV2dLVtFFjnVZFZBt<BSF`LV]dSB28++I+Zd82F2(ILB.?FBS]BVZ{¼x?I??n?q?Sd.?8]BII]$ISF<BVPZLL{n5ª´jg~ddg]dxqgd~]qqVV~`]P+B+$B.?Z?<VnF8ZBFBF2nP?F?<PPd2S·~{¦£ØªPSºq·¿£­~]SxÁPqtØttÄx Ë{£Á°xj·gËÈZ~LZS2qdg$F<+`g(P`.8I5?Ig`gjjZ5FF2BV?2FLjS.8PxtF.<?<L<]$.LZ.$2$.I?PV]LdP?$xVPV]nL<]g]BB<~d?BIPBSVjL8B<`2?Z<S]SSZ+ZI<(2IL·³­¦ Ë»]ª°´¹±x~ ´dqn¼¢Þxn?55+F`<nZ?`BZg(Ld8F2.5LIP+28d2I`I{ÉËtg{¦BndxnIZ`FI½¼¾~¦x¾ªÁÊd{<n£xqjxZ?Zdx­q{`P?2t8B$<?B5S2q.BFjBntª°xnII8VVIS]<2dZ+LFV5(PI+IPLZ?8`.SBVtL5FP8IIg+LL5F2g?`5d<j?ZPPttæjIxd2n2xZVS.FF2I!5V.5BL?S?.x`qx®¦gjj`~Z¦tVS£{{t`¦StL ¦qjÏÙ ZnV$SF!V<F2nVB85FLPILIL?gFB`II$FSL<SZnFV8BLdjtSPF<8j{ÄLj~xxxV`V`8jPFI5SjLjS.`ZBZ5.ZP´znI<LLSZBB`L?VLPLxLPId`PnxPgBj8<PV.ZBV2ZInPF?8]dL8LI.PILn2V.?BdI8dI(dF8Z+<5dS`+F!B<I.j{xLt`?`Ld<LZ2S?BS?<FIFL5+xt8P`8LLt ­SdB]PBPd5PF??`~5Vj]IFgB`<BºtÑSdPZ<(<8?IZt5$VFgF?gSBPI]nL25L?VVºÜjLdPg?F]BPLFS(BZjIVVISxdjgFxZnFZ8IS$I5Z8BLdd?IF~?.IxBgSj`ÏªgS]2]ZSxdIq8j]V]BLPxd~jÐªj+n$LtSPx8P+L8VBdBPZ?2S.8+!IF<dFPIqP+ZV?<F22?d8nqLL]BFLPt]I+`¦BIB!VB8(<q]FZZ8?LPFnSFP2IS]FLº~dFP2].<?LBF2]2]BL?<2BI5FSL+LS5´ dI5VF!5SS.?V58Vd.I$F.IZI$<L?q+$BV´«tnBdxj828F85FFV]PgItVZ`S]+FI?IgLIFB(SIPPgF+PF<q88Zj5SP+LS~ÑµjZdVg°¦qtt£qn·­º¦¦¤xtIB5FS?`xZIZqVgIV2d?8II`IFZ85]V?2F<d8VF?ZSB2FFIZq]]?2`.ZjLVdFBg{P]S<d!PF5P<IPdVP<xB28+.V.F<j5?qVI]I$PS]??{5xP?2B2`S`V!P{VP2P¥£SLF5.+F<td8.ZPL?LI]ZZSSL.jn`j<S®g]F<F<.LIn]8SdB(LZ5BVq´n]BB?]88IP?5LF..gPBL2525LInZ]dF+P8]°çÉ ·¬{¼¦ß jZq~¦{2+<?{Z?IZ?L5$PL?IIjL$2S`FVLZPPPBZdP`.8d5?<
S2$Pq`2Z2I5IBI`<Vd` ]P<dI`F2FIIS`?LS?LZt`LZ2BBZLPqV.8VIIL`<?`Vj?P8VPIL??PI?$5StSgÍtZ~`!+!~82d]...8F585ZFB{F+Sd!PVªLS.?8FqL5d8BgFFF?L5]Zn¨P?PF5.ZSxF2L!`2VZZx5Pd5B+`<<]<.BL8Z ¸´ BPq~?tSj°tPZt<8VÛj`]V].tP8?]5+??<2VL.85P`SZt<P5IjFI<BVVd<<Lgd<LS<LVP?28?SP.?L2`¾`25LI{j5dV5].ZPdFP+?58d+Z5In]µ5+(S`L?!2Vj58.P]SdV~jBZ?`I?L]8P<BdÂ·¦xg?LjVq+?SZIF+Z<Z<g.I2~+I]¢ªÁtLFF?ZB52BZI+`5IFd.S.d<j Z]FVSgF+F<PV.F.g5`<$(V{<ZV??82FFº¢£gxIn5InIS<8F!SP<L(Z5În$<2]n]5V.xP$S`8I!$<x?SZVPZ](B<S52]PL]8F<S<B]FBF!`++PV(F8Z~5qxxZ2]gd<dLF5?](]2P$nS<2gSZ!!jjFj±<LVL??g.PV!2<gS.PFI!.I]2$LLxVZ<Sj~~ã{qnxªqn`~2]`B<PF.V?B5(F?q£ðF828<FBnS]S<jq??(?`LSZ<.g´nS2+I`L]?Vqt55FV`?PZ.P+$ZI8]?S]F]xnV82]PZ$8L`j<L(VS?.LxLI8Sxj Lj`+IS?g(`2d2I<P?ZZ<PB5?5P2L.2`?t<5`55`S?.(j<?V?g!V`.2{25Vxj+?IBLL<F5$IBV+Ij58IB<B8BSgVÀ{VdSZPIVBZ!B`L+ZF5?]gI!F2q+ZF`~<2Z£­«°jq¢Äª]Ú¦ dV]B{<.`.5P+8]?5­§nL(L``S2gLVPI2dI2dI(qFZBqqd?~`S`I?.5PxFFL2nLS$LP~SP!?+.`VjnÈZ?PLB(Ft<!gPPB5d$]SBPPtZ·{?F<SL.<IPF`VBLV]<ZIFSV5F]PSd<F$.x2LV8ZZ?V5F2g<S8I<BPISISFdt {P?ZFPB2LZLd8qI~g$2]S(Z!`FISót+`dS5n<Z~8BZL(]]`ZPqtIZ2d5VIZ``gddSj~­Õg§jjª2FVF<$L2.2B¾ÄV.In<]?{.]PV???jIg?P52j.I·t~<Bq8SIBxI?8IqI?<!]8<I52ZdLBVP`Sn{I?Bn!8P<PZ8PFjnnPPg88S$g¿dI2+]V(5BZ`8FF2V88SV.BFS.B8<L.LZSqBFgPjBgFZ(<`8n2<`V8FLSSP`B`S]`x<!n8LFFZ+5LI.52+B<B!j~j¬­~SL.IF?S8BLI8B8Ln.I!n(I!PLV<<5SVg{VggF{SVILÈ¿n£{~Fjg{.ZZÿn<LVP<$dV`PIB?V?!P<LIS{LI¥{IP`L?Ld2$FIB]P~+P+Z?P5F<.?]Fg5L]gq¼xSV<S<IVn]Iq5]]B5+V5SI?xI`{ÙBIVIdqPVqF<?FL.S`SV+V+5]<Ig!??t5<FLV?2$V28.`<d.jVI5?`FjngZF°{`?8VF{I$5<qZZdVgSFVBS282InÄ¿ÄÅ¨IZLLL+?<?I]FB?`P2?PBg+8<PSVP8Pn´£BF+8PL.PjS]ÐÄ£Ä¾£ndx]Àg?SF?q<<$5+IZ8<nd<PZFP(IPZgt~dVVVBFg.F5Z]IFSjI<I]<Z5+Z$8(L]<Bd8­xV5FZB<2IV.5jBV2I+<PIL8jVgS`V»~?8LFtdBP`I?B+Zq?8`g(85<V+..!.V8S5jSjx2j.$8Z`P8x<22BB.SSSZS~Òª{5??VSS?FLZIFBIS(dSd?58ZSÁtg°t5?5V8`SZ{`j888`?.IZjF`??]2]IIt?~<`?2]B]<SPB+{V~¯»¹®~À°jFBLS?FI<`IL.S2Bq.ngLVLP5Fq?`85+558`BP5]F?P252Sd???ZV(`$.VS<qq±dLV]?Lj288Bj+P?L<FPSn+5FB.I]~qÊñx]]SB$?]$PSL8P?B
F8+LBFLgV?.Z2BZ`VSd8`P.`.B<`VPBg8V$g?¥~£8ZqLFS?LB5`ZFZ?nSFZ`t±SPv!+Vq5L?F.?PIS8FgI<2V5?ZIV5<{Ó<?8I]P<2FjB!??B.Z5{tn¤Á]d?VxPj?Z`FSSPBI8V<8BdgFSPF22±V`LPBLL]?S+!IFnL]SnSBFILSZ?`ZI5V<`´B.VB8L]Vd8?S`(<V5FL2Iq?P<Bn?Z~{ªPdxP.d(PI?t2j]IV.8IjIZ<BIL8PLB<8L8FgZ?.B?`<~L2L+?.V<P2q<{`5B85Bd5g?ZgP<(dI5qI{d{·~VV$¦­q´5PI25BLZPF2+?.]?8n8?5PLI<qªqP<5]F.2+$8ISS..Z]~jLg°]©ÑL.+Bt+<LPVL8.{jIdI$2VB?qdS.]Z¾II<x<L+V.5+x<SP`?2VV2IPVPdIdB2BP~2PSI2Iq5BgB$d8V<BP25BL(<S?FSLn¬{qSjIF<8B8L8VP<FIn!S?S!j8F`88BBZSP`]IBjF2LI]..5.IF<ddB+g(n{]S<I?IjZP(PnSVIF.Á£¦Ø·dZ?P]j2j¾{SI5PI52?$?8xB<gj`P2djIqq?VÈ°VPBP2P8SSdIIIPZVFx(]dS.B+gq28LdVLnPBV<`Fj?P?tgF.~F<`djqÒqSgV?FI(]8dB<]BIBB5B5?S5Bdj5I<gSSjg?BIVB(`F<P.FB!(.S8IVS2]F2LnZdqV]g2]5IVj5BBZ`Zn??<B85(S8V$PP?PVq?LL88VI.58gB+F(!.jVSId¹{xS<L5Zg?]`SSPPV]nÛ¦¥j~?BPj(j`S£»~~L`gPVBSL+??FZ]I.L<FLB<<?L{jZx?~Z<I8F<j2+FBd]S?V52B5.L`nP(nZIFd.t<`I]`V?<<x8Z+BBL5P°¾{L?ZVB<?V..SBP]$P..]?Lj+SS?ZB5I ªÈ{]I(?LF2
]n$Z`Z??Zx2?L.?<B??]Ç¢gZSF?.In<+V]<nt8LxBgSLZ]SIjBjLSxgIIP<SS2I+`gLF+~nS``g­g¿¸]P8LdVVdF(F?PgPZ~{]L5gPP8<Ijn¨ ÔtjVZFB]<qt8L8ZI.PB.F.(PP£F2djI88ILP28$dV882n!`PZB{<``°jLZBx`F]VZB?B5tdjBSj5jI8gZSP?`n·]Z8g`(F`Z+!{8!S8Pg5(S(5F]BBIjP`d{{jBP?I5S?FP8?5$q8+(88IL`d<5`FF?SÆxZ]?F?PqFxnFtnIt~xn~` ]{xSZB`.](Fj<5Z(L?]SS5VF]t»²á¤¦`tFdt<B5<8Bd`n± IdV?5ZV28FSnªxLBSPL25S$P?+P2?jB+tq$SS´Î°qVS8LFIBLIB+dV`qjB`(S{dSZ2+dZ`{dB?j.<dLLBd8+I<SSVV5.?2LF5gL£¦x?j55F($P(d$S5dI!FP5I8Vx?<5I.SIBL~ÍP?8jVZ`.Ij<VF?Bjg<<FBIZ+.j(]]`]­¦·g.]°qÁxnnt°d´{Ä £º<~B]<jBIII+L<]dLP{gx ËËÄà­8L.28(PnVV­n<]2VdZ?]]2`B8IIVVìZV(LnBL8<.V?.dI<?d+SInØqdFLSFIVFLPZBI8qB?IgP{Z8<]8BSPF2PIF`8(+B(Bt!PPSS?BS5]F`tnÀ`LLgPd?FjI?2x?]BIV2FL(?I2I<VtSPV?³x`S(VB?S`8FSjx?2ZVPSS.+BIFxPd8(<8`Ã¾·¾ÂªÄóx²¸xÒÎ«gnjjj­nI<22FBSFS+8£jª nSq.VqL~­Á]~2.L.j¸ÈµV?SBF8ZPSg{I$LL2ZIº`I+LSI(n2BP!F$Z+$L<PVâÚxSS88`Sn.22dZ8FI<..{?Bx(PS(Pq{(`5SgPP5j<L8{d(+P?(I8dLP?FPS j`IB5.BF<8SP(<]Bj]28?FI8nS]Sd]Pnt]g?PBV<Z2ISV{PBqZ5(2F.8?gVF5$<Z5`§]]~]­º{Z~dg~].LZFS`FSPLBLIV`Id<??SLVj¤°~jPS.8V?`<?{nZx´qZq]dx{´tVZqFZIZVBBx?IF2gLd2Pd·¤ÀBL?(+?5ILSISP]BFP5d]L~ÆIL`5+8tS<.`+SS(IL2jSLL8I?d.``d xSS5F5ZV2LBPj8SS$<25V22<Zq?I$n`SF?.I?F~+](P.VB?]L<5!(<5BLPFLS`«}{<FnB5ISI?5LgSj8gLZPI?885]S2j85BVÄ­gId]g.IqBISxI]nLVZF!Ij]SLZ2j2LI]Vgg]g~xÈxj`PVII+<5IPB?d{d¸ÈZ~g¶¦x8IdZPS<P58P8P<`]L({ISn££xVBdj`+((55<ZnSnZdSÈåF8+(8L2S`2F(L<S!SPFV]`PP+<Z+ZjSVj 5(B<`.Z?I5<2LPPSSZ+F((]gB.n~¦P`5FLt5<?(<+]Bj2PI!5BZF?`?{n`L8nBg`ZjPF?LnB2FPd2LP+S52F!F]VBF.FI`j«~L.885d<I]PVVS`?.jVZL.F8LI5~·jBºÈxPIZ]<PI?ILLVFS°?5tVq¥¹­Ì¶{tZ?IVd8?8BBx`IIIFZF]x$nggqxjjL?]ZF2d?2<I~d$8dt{q8!?Z+FLI]I]5BIZ]ZjFIP<.]FVF8FVxÉj5~5+q<FL$V8j<B?L`5<?ZZ~5S]dj(xL`28BS+<S8xZ858?`B8]gIS(<Z8qxxjj?+n8<IgF(F8(<LSB5P2LL<<2?{IVg´¥LSng8FL$B5IZL+F+]?xP8V.$+Bg(°njj(P8]BZLtPVSFd<dZ$BZ85855St£·×âttZVI]F5q?gBI+IB<$?qg+ZIZVgx¾PZ???FL`BI5]FL<?B?x¥L8xSS+d?IIjnt<`!FLV~?dIS<5qFStjÆBPSI8FSBPBSj?P]LqL]q(ZL$S?qgtPBggItBdP?S8+?ZZLL<VB?PI~`V8BIn°~V{.n`BVBIVIVIqFSP882B8]8<n?PP?8¼{V+]2V5IFgB$5]LSB5L.PFIPIdB58» x5?ZnSnI](!`5<g<Z.8.8L<]qPPBIIPn·5n]?dI`<L`PS`d85]22VgV8.L~8F`xgI<VB<2{n<]tFBqqªj{].BIF2BjPVPqFZIg2L5jBP]<8qFVZngxI]dVS8?S{Z?8L+BSt`BS<Zgj+8IdgnPP?V$<<dPZ`+V`d]<I+L$L?I5<Lx8LILqtjBdS?2?S85LLn`.F?ISF?II?L.8SjIgq]S]2Z]IgB8IVBP5.$ZLPq8FPg<xZLd5I52<BdV<]g]!8?nIB+jPgVSB82VVVPxªSIBjjP$VPPP?8.gV?ZZF5]?L<]S<`8{©VLBqBV5qLS2$ZIq ]g5Zj?t+ILgP+?8g?VLg8PI<]BSIdFª°·LB`8!VP+8P5.82FBS.]FBPq5nn!]?<B.28Fd5P]ILI<FI(B8I<`gjI$`]{]]I88]5F<t.g8.?.`P5L<S`8nFFdVZ<jZ<ZP?S`F(FInLZLL+8dIP5?V?8j8VPBq<<FFII`tPSPFF8PLLjPdIFdIFP+x8VBP<`jxBIB5I!qPq.FS`Z2P.L`8F8?SL<2SSdV¨ ZB!5B285dqFSq¨¼nd5.?5<$Z<2].+8]V58<d8I5g{gF5`]<dZn?LIIVP+I?SBd]2j+<52]Pj<?q ]VPjL2!2+IF+?5VP5I<IVI5<(?]gILnd¦]qSS5g<SIn2(IS<j$??F??5Z<.n2LFI© B2Bn.(IBPjBB<V8SL.IS<8F..F<P?2BS?S<SF8FPSqq<2nVtFB]5B$!2LZSL.Bq?]tË<FqV<+{gjd+S?BnPS2dnIP5LP.g.8PL$­£Âg8?2?nSP·jx°¼Ì«xdn(BILnd5ILn2VS?5<?Pg`P2Z58P5ZVdL<(8F(LdV8ZB5nnF!?L2ZF(P2t¦ZPPI?d2$Ld5dgB!?V?$Vn{BBLZ]SZdq»{]PL?.<ZP?IdVSB?<jjBS8F].j2BFIqÁ]I5P`gjdPn5Bn5<ZI<L?g8<?V+jIIn`F2VnSLj+`VI.$B`.ZZjZB+LL<SVLFxP2(Zq¡ZFF?Bqq]5BLBS88``S85P$FS.5+LVdªÉq{<]{n~¨²Ä²°xq2L`FF?ZBP<<`Z<+dSPS2BdLjZFB8g¦]âdB`Pdtd?Z.5IS.SFL<<IP.+B?<B`{LSL2ZIS!]??SB<`ZP5!d58<d(VZjËÏÓ¡]SF]+dF<2F8dS5B8ZIBFPF(`dZxjÆÒ`SBdZ(SZ(B.SgL5VIZFFFZ+(8]V$$IF8Z?n`FFF?8]ZBP.<V]q(ZPVS(PPP+]Pj5.PL+S´Àgd8q]5?5I+V.F?(F.2PV2`dnISPg8LBg©¦à©²ÂtqÀ{®j`F8t.5BIIL8dF?I5?F8IZLB?n`LBI~ÅnSPZPZgPIBLZZgB8(IPS?`I2{nj©xV?8FF2dL8F8I8B<]]]82?LF]nVÎ°¼ØjdSn8B55($<SVSqV5+~.ggnd<{Z®¦B8SBI]LZZ2Z$FP.<?!(]+d<F?<LVB?PF8I?P]gV$$$S8SBV`Zd.Z??V+PZ`IdV?B?dP´+885ZBS<!PLtd<L.IVI52L]qIV]2Sqd]S­´´­®´tLnP{<ÙÄ~`$SI+]S.8.!Z.?<?II<d2`F8?dVqdÏPVFB?F?FV!ZIPF8LLBPIdqÜ«­Ò±dgxdL??F8Lgd2t<?2!8]jjÀÄÈx¦ZÁ¶{$SSZ2LF?LBn?P<(?.g8!F8FPZ¿­qdBZ?`Z2L+?ZS`BjFg<]8?BISdIL<?Lg?FtZ?!L88P$5]]+gLdZ5BPFtL]8Ij]8Lg?BFq°P$.P+PP(gxBV<+L2q.IP]Vg2Zn8<gBIB.~ÏÓ{x{]BBFP5LPx¢~VdS]85gB?258ZPZS582<.Pq`º·tq°ªxLP<5I]B8`PIP.2`S?nn¦ Æt~£È¾ºtIqjjFL?(]!F2.q8gtV§ÍSB`ZVtÝÙq<S2<PgF.B<(S!{PFtBSILg8`½~nB.xnFPS<jBLPLjF5Z8Z($nVS$j+82$jS2?.22j2dFF8]I<<<P5B?Bd22IS`F]F<IFxg{xdI.P.?BSLP$$F?]5SB<IF2ZSP`IgddSd<n·ÓFj2Bt]5L]Ig ££¦dLjL(28P]qS8FF`dZIL(`tVjn¨¦gVnI¸ÓÌV?]I?PV].SBFSI]¦¦Ñ~xggSL{tÄ£{nVPLI8g]?]ndj{¬+`{<S+B`t`­LjVIg`I<ZP]jd$L`dVI.<dt<.n?II+!$+Z!ZZ+5$Z?xB.~B`52jL58BS.BZPLV8LB5+]SB+`5ILLIBBg2Fd8ZdnBV?2g£{qd5?BZBj]B`]?Pt28+BLI8F{B?<5j$gZZªÁq]?(Sqn?FBnVVdd{tgäqt+V<L8nPPVVPIBP`jd¦¤gVg?n5j¥Ò¤Z`B!].BPx{tÿ°¦°n2P]?]SPV~t·ÎL`jBPId?Z`Á¥x°ÐV~d8LgISPd`P£qtnB.?<ZPZ?B2FVjdILLFdÁ{q<?I.SIxB<<ZFjBL.Vq5I]P8<qLq`n.5$PZ8P!+BqP$SdZ.dFIPx8<S2g?<IBSZPjBd`+L­qPB?+F]I(LLj?F<In<8IFt2B<?LB(BBB¦n]LL2!jLIjIVBVS]t¶{xgV.dL.F8.2dI+?Sj{VS$+I<+LVÅFnLIV{ºx{?S2!{Z$8dPPI`­Í·¦]n]qBS·Îxn~ZIt(2PVF!PLL8Zº~ÇtZIB<B`SZ<?88L`?ZIø??nS+.Z8F]5L]<P`F+2(P{F`S?IV.F!5<]S]{VLV5(2].BqP2!B?2L2BFBB<8.SPBPP2`VÝª£qISIVP??2Z]?dnd`I`FnZI5Z+`qVV­]BV.]BP2?F5L25<`dÅV<I{LP+LgI58Zªtnx..SP.(]gS8Vg~«`~d¡]SdjgI8S2.]F+`(?~gª~Ã´ª{ÄÄáÂjB`Fd..?Sj??Z2FB+BBP£qFgZ5<F8VPF`ILjZq°gV`8I`2+<F<BSF`{LLIS<.?LP?Sjj+?ZIFB.I2FV.]+?.8]`F?LVgSL]Z2?L<VL85FFP<nÅ­~LL282ZZ(]B8(S?.5FPBFL?<.<nÄSS2IS++nL<I8IBVS2Fgtjn¯k{q~IP`8L<d­jn?+dFLV?`Fd`5BII+{g°¢·¬Ð¦Znx+n?$VVnBLILt8PF<8ZV`g­µÄZ½dVgq<n5ZF(PPLFL5V5PI8I{t©tBB].ZBtBStËÂ¦IPS85`g`ZP!S5S88.gP]ZV!8{L.VBI`g$S?BLFLIF<I]?<j5VgP(`PPgZ`Fn+SB82j+?xj¯¸³°Æpx~VZV`<?.(F]+<ZI.xV`t5]g22S<Ij$B<VZL]PFZ.(5PBxØ§xqS?d+S]qtq¿Vq5q!gI82]]S`gFZd~Bxº·÷ÄL]jL5ILI? ]I<q.?82dV?V`jVùdFdLBLgLLB<Fn(8(2IjZ]VLZq<`àZxS5nPqq£Ã~Ð¿â«VgSSqF+]PS82B<Fd<BVL`d8B?FS?2V+Bj?jBF`2B<BgFBnZ`2P?~(FZ]V.?Ld5Z<8!L(ZgPtdxª]]gPS2Z{.VBPjI?S852Z?FF´`?d<<!.FFV2V!S8]?ZL2d5d2d~°F?g´BI<<?]IVS2n(.!2jF$2]FZ´ÁàPVVPBIZ<]FL8VZS8<+ZSj.+SV{q£¶ÅZ8SVSL~?ILI2Ij5nP85PL58+L{´ª tqËÁy¢·s­S¾­¸{LP]5Z<P?xLV`+I5gVP?xZn?5Lj2gPBdVS?B<Ij8<Z2<gtgI25?`?<n](BL2ZI`B.V²q??FZ~¸£å·g~L.2<BdF<5L5jSF`q«PVLFIV?P+?gI?8PgI8<V2FB$LF­°nZ°{ ?q.V.Sd$PI`Z2dVgS{n25BVI8t]n+B]88SBdg{~ZPPg`V8B<<.BSjL?In.VP<Bt8.<P$t.?dLI?ILg+SF?]]Bgxªuº~]tjZ`2`FSZ¸ `+j+PI?ILZVSZVIPLVx+FL({FVL<F2IB!+(`LZV55I!2!FFI(5j`+2.PLd2Z2FPV¯­Z5<.P<`{P­dËª§txV]VqgIF<2<]g´¾I<q?LI8I!Ln5xB$ZSL?j+gV2V`ZÆÉ ­ qSSI$V.5.8<Z5IBgBBZ.Zj$(BV]VqBIBFF?8`ZLS?F8VSS5BjL5<PFFL<¦x~Zd+]ZPddg].IS]<8<55??njBF]5Lg{É°x{ZVnjIFSVFLg{gÒÃPPV?ZISj5B~P(B<F5$x5LZF<F2d2gF!.]qxx{VIZL$L]?PZ+5+PjLLd5L8$+5FFV~¢gS{d5(Fggdn<Z£³¡¯Ñ~{P]<LL<L8(g ¹ªnI+L(FIF2F282dS<jS5qZd<B!ddgg]®­éÿSBItZn2q5d.5SIP<VdPZ?F`FB<IBd{~{5]FL<8I<L<x+IS<8.<(I5SS.xS¦¦xdI.g?2L?.Z<d`V2IP<?PZI8$2<BVP<Bq­V?Bj8j`5d]gZIVgV¸Ät8ZBd2jV](55L2Ix]Fq?I5F?xVBFF`<5Æ­©~j~°`S]nVF2BPF`SI5g`Ld]?dZdº{nB`LZ??${?+(I<dS~¶°àË~{?FLI]BB~Ó¡tZF`<L?LFI5g<$Vt<<LVgd+<.t<FIx¾n?ZPB..]8<$g?5V$5BLd.5SL!8Z2`5?Ëj(88I8]`VB{SPZIqI8`xLVPj$S`ISSÃn?B5PPZVqnSP8Ig??<22PPSF]<5n2Z8nn?<{IP$g+gFjSSj?5` ¹¹~t?2+I<S52d2BLj85<]]2j8IdI$5Bqx¾» ºxt5F]F(L`Z82V5Fg!xL2PgB2S5FFV?<n2PB?jS~Vtx£¯àtqxjL`ÅÈV2.L`nSV.ZPS58g8<FI2qFFVLB]PIxt¸]gIS(2L.Zg8B<VPnV82<PL?PF$BdStn.V]2g<F]ddZI!BV<+j(Bgd8L55] B]IZBd?SB5`(]5`S!]]?<(.V5<PjLFxn£tSjBPx<?g`2L+j<+.nd÷Óg]5P8`~Z?Z2PP<5(I]`B2..?`V5ZdP8xL¦{ÄÜ­»£jSS]B]P8qj<FIPL<~­¾`LP2Z.VBB]S<$P]+2LFjL(In ³å¶~¦j´ÑÃ¦S]n
B.d(q.F].SL5(+VV?$P<F+2FP?Pq ¦x5?8B]<LI+gS?L.+Bn.2P+PjFSFB]g~?(2S]LZBIS]F8V?jI5gISI588Ld~+ntZtqV<V+P<!2L5L<8L]I8(8ZZSF5+j{8I2I8FVL5I!IBdVFt`q Á¿¦q]LF5ZFBFF8<P+Pn?S+2B?+q]d<5<V$V Vdtj{²º©tjVSS`gB85Pª n(5(d!BFLV+.d88PSF<n8nZ~x~Áº±  É¸t~8<F<gV<jVV<<ZL?L?d8?`$q2`2(FLIt]V8dF5.5ZPLFFSFIBL?F55V??FIt(S2qZ5nVI5$dPZS``VIZ2S8F?g+5PdF.d~]n`L5]?8PB8(P2$28?SIZd({I?t85Ij¦ nBS+g!V2PSB<S+SF+ZFI5dtxjV.S<]P+VF2g{L+L]FZBV<VS`8B2{Ij.d?djx`¸n»ÔxtLSIPIx£ gFSP]<(B??IV!.`VB<g5FP(L<BgZ<dFË¼ÐtLFLjS5.?IBSdBnPF.B$]ZLP(FnZ<IB<{]jV{SBjZB?<I8?B8+FS8PPL5+I8qVI2dBP{ºx5S?t2I<<(tBZI!I<Sd?.5B8LLgLd$Fn]+P]F8`VIF(<g]<P?L5<SZLZ8PtVq£jBF82n!85P`nt2]IZPLBnF~ {~F`B({LF{
I?8SFF.LgFP.LV2<t+?dIFBVg+8V`FZtg­{ª{«d`?!5S($!IP2P]IL<P<g]Bg85V<F?85dIBV§L`BB`VLI.Z8gd`?B82+FZj28`VVP$Z52]£j?5<5SBB]V<58VP(gV8x8dSZd2njPP`?t¦LILIIZ`F?!g<PL2.(P.FIq`PVSL]dd´F8g88(+B8?I.q.I`V~g]S.BS2nBZn±~S<5SPqLF<]B?F2V?IVdIBnSxÖLPLP(<(]+Z?g<IBFB.2V5Sn$5I(VgtZFP+.<II+LV]Zdg{~ÍÇ²¦q}Ç?IPI<.(L<255qq??I8VZ`ZBP<<P.I`S5SBdd­jI?8L<I?Pn5qVZ`.d8FFBSVBF5!+<IV£t.(~$dB]FgLPSLF$IV822<`g<LBFS.`S~t58dI2(BVjP`I<`2S`8F.I+S?<5Vn`ZFPBVBBZSZdSL]gL`dP<xPjZ8`<`]­~tP8dIBq8F<VII]]P5228]F?S<££LS8jSPISZBLBZBS<8B8VF<8gLxd<g+`F?$IPI`<+5I](FBnxg`qó~B?PF.].88I2<<`x.22B`]P?!FLdg58BZ?P5qj~nISPS?V+gg8]dV]I$V<5I5F!B??.Bx]dªtP?<FL2V(LZq.dFFLBLx8<8<t?{8FPP{xSq`?Z`??]Fj<5PB?5]gZ<]g5$VtIjq¢ZFB8?]Fd8`IB]<PZ.P2S?q2$F]]Ê8S8SVBVd?SFV{]P]BZ.gP+<ZL{ tV82S!j(??I(5.V.PSLL]?j25(ZL(]gg<?B]8L]<L]?g2gtdnqt²t?Z!xV?ZZL?52BF?VBnFZ?F2L5S?<?VPVt.x¬ÍqFSdLS<Z(ddF`PnL2$g?SI8ZZB2B<`°¸q<`d]LZtd.?LSIB+tB`?L.V<ZSq.5Fx²¦SBBVqLVBL<]V8F.d8<?<BgF<`?25`tg`xSL.5j?(`IZSSFgZ5L`?(jj(8]jÜ·£I<ZLIdd?FZF?8IFBL+FqF.(5d©~dLnB2LdB5BdVSgF?tPIdLx?.Z.I5PBLdB`]Sj2.$F<+B<Z<IP<<Sº~PPFPIg+d<Ij2PV??Id55<LF8.5B8S5L¦Ë©Ç£]V](S(IPSg5Bgn~B8+8BVB2I8BB·ºg`I?FFP5LL]IB2V5((jZ`<?g<F?V.5q¹·gLL<SZBFZ5Z?5?8dSZ8`(8P$P5LLPIª~VB(SLL8PLZ55I$(8IPVP2.5jB]jj°gjBtB.jSj?(SPP($`jPV!.B2`8+PÐ°`ZBBFBV]VB.IS??8g<FnS+5I2`Z+.S`ISVLqj]qI.?g.g+5nL8j`<5qB<VBV`$L(d22?d]ZI<LZZL]+I]??8q¢ªgg ­´¡ntVSPZ]S`F85LZ.]P8F`gI<+?{£g]B(8P<d8x55LLx?.?<55IL58Z!VV]F8<]SFSF(d?8BLPdFV$55P5VV`BPBS°~F<?8?LFZ+VPI`IIdSn]P+5B<8Bª?Pnd?Bdqx.VP8I2SL($VPZ8P.P5L£¾tnISdZ+Pd]gF.dBd?~LdVZFFVFVIFIg<~F8<2PgP2SnZI5(IP£ x<LZ?IjSxS?Bn`F.ZVtV82]BBI5?<5Zg8]¦{n`gZx¦®gFV?IZ`5PI8PL52I?]8xLx~q5<.FF`SPV+d?VSS?P]58I<L.+gLVgSg~]F8BBn5nL]BLFnBLZd+Bq<LF.Vq]P£B.8j2jL`dB<PI`gVIBnB5j+V<d2ZIZZL<SPIVS.?j?I+<d`V2LLP5`º.VVgVIj]IBPPnxxd5g$B.??S{+2S5ZVgt8(?F?FZBgBB]+ q?+?!B+FZ5(FB.5Lq8?<B]Sg(?L{F(`P°VId8jß¦££LII+?5??n<+55V`58F`dV2dLLSd!V]BS$LL+L2?L{BPnBP(S<BF8{Z.PL5?L]S(8?((.F+?]
<+F2L<d?]5Pjj2S(88$P5]dBP+nn8gt`$?q`.F?Z `F5SP.5+?PVB?!g`]<`V<L8`V5Z.FqÀtFq]{jqg ªÈ°¼j`285(8PIP.(PFS<IB+I?Z5<]V8nI5tn`ZBx+$5PI55I2FZI5B`F$BPd<+PL`dÐjnxI]Lj<Znæÿ{F?jSP8?.jIZ(V?P`+gjq?ggLngVZ8LP++.L.VPL!SFPxI<I..B`]¦`VI.<8BZtSj{L8PSLBx?Ld.LZPPZIFg?dÎt?8B2SZ82I?+<x]B5j!PS?q?`Lj°]FBdF+8?Vj.B~V]V]+`ZLP2LBS.V.]5]´è£­x ËÏ­xt]Zg?8SP?8IFd`t+$?8B?<<Sg(IIPL8<P¾¦·?`8L8<t2]$IIF?gZZ+LZn<IL(S?5Sq¬Ê]SgZB!B]dFñÒxdI?q<`52.L`]F.2P{qPB?I]S<.8P<ZP`tj..5BF<L5SIF](Pj£{gS]!B..+n8(B?L8`I`LdIq2VSZI`dg?2Sx]]S.<L5Z8]tx]IP.gF!?<B<+88B]Vn!88BdnL+]!n]V`8F+x(`x?Vtddq~tn``VªZ<!PV<?qS.?SZI?<Ln?S2S?I`].5$<gVFÄµ±tg{gL2.tVIIP5!BBFP?+<dB2.LLI}jI2ILnddF?PPZ{³~tZjV.Sn<j8L5P`8`S?IVISBIP?jL?<5L`FnZ]2L`Z]8PBLI5`<`5L!S?L5PSLSt5FPSZZ?d8!2d?8I5Ln¨?.ZB?L2I?S!L`nZPS+PF55`gdÝBZBZVLBZSPLBg~L(8PPL{!VgLL5Sx`]Ó» ZF({LBt`P(It?`8FPPFVL8{P22L.ZV{BZ!`8SSqFL?IFB<Sg~¸~¤~IIZF<5.S?B<IZVBd2.ILPtBg­´gqI{F`IBB+Z!(PLPdÄµÐjVB+]LI<5(dFt ÐgZLLV2jS]BI!VSdLP?.??BBL?.<n]j£~PBLVBIt(t+(g{P.PL2xdj<88B]F+V.<~d8?$(FB2SFFgLd5?IPdZZZ]`£`]ISdSdL.5ZV{V2dZPq(L<~LV28<2<FªP5Z+]?L5ZV<<VF`xB<<FZV<.8Z.VBF$FSBI5FjFBLS]8BVPjº£qg{À¦gVV<F.SBF5..?F2?I(8`Pn°Á{PPF`<<??2FB8SIPqF`~Ö|ì t{!gI<qn`~¯{`n2Z]`I?<Bx?SL2PL5Bg.!?LS+SP¨êLSdF<]!?nL`85q5`$2S2I282Z+5B]B?PnqZPd5SL2P<g55d`q]FP<SZZ~x<2F(<?8BgB?gS?<25P85SIFFF2
Z8¨Édn2P<n5IB<<BPB`2LSI?j~F?<jLVt]~!F.2<2ZPBd8(5$``]dnÎtg2x`ºntdd5F+2I`]P]5P]<<PZgPx­¸tBZ<<jSx<<?Z<ZgZB2PL`dgj©qqd]~³£ PSdZZ2SI22P?SInS28t]8V?ZSZ]S­ô¿d]SZdPI.8LVPBF]I$]PP$2Z2?]!IVºgtP<V]LB<FBq2F`F(.IZB2+<j`Ö±jF?5IPF]{SVFL.$2+BtPZ8VB]5L<<t­ÏÄ xBB8I8`5n$F.ZI]Pd85B?5d?L8nn?28]SP?F!+IFZg?gLL{qS25Bx½­Z.I`?$5VP<2V!dZ.5VSg×®jLP?8j]8<jB?<]IFLS8dF?]x£~nª¤¦­ n°´·g`dVS2VBS?~2PZ<8BdZ<8d`­¡º­£½~dZ<FFB$85<25q<FLLFV2VL8LF.Ln~{d55.5q~SF`8LPIBgqSL<IBq£Àã+LI{BB.?~F8?d]I~].dZV`<B?ZZSS¦`8<I~8xSI$`!IB82g(]d(P<`?S5F]+BS5ZLISIBVLn(F.VI]ÜÖ.ZIZBPF.P£¦S8t5B8$8?8dddS+dxxqP?+I`FjV5P+!L<?I?P28L+IVg<I`º¦{­ÓÑ½{xVj`·Ì§nxPS]<I.BSFtLSnPjd¾qI~t¬±L5+!2!?x5(BLZ<g`F5FFSFB5I]`S`xjSI5PZSI`LP+F`gV`Ft¦``º¶FLL+.+<`F.BS<FV+5BFjV]BF?L?{8Lª tg2BPt<FLPI2+d5dIS2?$n5Fj?<<q]x+B`<njI]IS!5V<g5Zõ¨]ZFjI]Z2Pt]·¥xSj85V.?5PF`SP`F`·r~tSSVIS!n.5F8d<Vn`j2<2!2P<BL?d·ÀÄ+q].]]I· ´{dg`VFS2LBFFBjÊÆ°tg(BLdLqB2BSI{{2PB5`V`FIjVFP]S?F?!Ï] `~d`g{q~°qªÊ¡®­Á·»xFLZVd].`B]IL?2PP]?Z2?F.LVFgjÎ§n~d<+x5?BSFPF]<L<`I]gBF{PV<?SBIV.dF.<`nILVFZt`ISÝ¥VV5`<Z2q?Pq´ÌÞ£ZZZ]gZ<B]BgIP~Í´g$Z<gjIF(5BZ<B(V5IBqISZdSFS<Vd?£÷nnIqx]FFnIIPVnlqg]<P+I]Bj]~q½´8IVZ$j+Ln]nP?S.<<.jt?L88d]{BL?2gFPq»¾Î°¨ jxÆZ£x£¯£Òqj­¼S+S`BLF5SVFS2{BL5V<VdF]2Fd¿gZZ.<IP?Vq?8V?Itn$BZ.+.`8xn.L`n<8!Sg(BV5!LgZ2?BBqdP`PB?B`gP5FdP~éxnZV?]F.B!(IxÜ±t8!LxI2B?g(Lq$`L?PI<<]Z.5FFV]`5F·ªZdLxF<F<FLB<]xx¶¦Á<VVVÔ´BF<BgPn?`n<{££IgFId<V!q.5]8F?P+`BVL2dB]t¶ÌxIªnxd]F]t]SxtL]g¡]P5SV8+58(<PZPn]F??+Z{FI2S`xÁ¦F28V]ZtF8F?F?L+<8VB]82LIBSVIIF5LBSZ5F`LLB8FÑ~ 2]!V!qS(I{LS?Z?jx®­PS?I$B(Zt <]]<n$]Z]BI<S??ZIZ+Vdd(2V(PS2SPtºtnIBLSII<FPP52S<IgVºÄÈ¾xº­{·tV.V<II2BBI8BIxØx+52x?I2F2F?tq.SLj5Pxª{ÏVnjdLdBdIFnt<ZS~V``85P8S`gÎLP5+I2<<PBV5t58BgSVBLPBPë~]BF]?<V8S{8(BZSg5(2Pg<B+dS<8`BB?SL28`ILF<2?jq`V{È~t<VSqI?ZIS<5IS]8VjqI¦qªqnFI?nxtj8L`5jS?FI2L8g$?`PBVnZB`PnnL?PS` ¯L`BFdII.!`F+8FjFS5SxV«ÌÐÏµ´~FBZdF<<<<g$BSBdn~´x]BqS`VqBV.B]{`xgt´³¦ ZB<j5d8]!<q$8F<ILdFIBB8.SVqxI8Z2InS5?FjdBjS+FFj!ZS?ÎS8ZZILP(I8<`V.L.LP8I2?LZgSVSS$8I?5LLSn{j5Z!g¥£jZPd<!Sd8!j.nj?8gP].Z`qtIFF]£´ndB.$SnZLSIB<LBB$2P<IZ?VP2+8dBBVS¥°`8<5S!FB2<dI{2<Fg22V<Z££øÂ{+FL5j<VL8LLF!Ig2I?PxÄ£ªtjtngn`~qºj°¯dLxP2FL58<g`(LLF5.BZ?qFS2SS<V£«g?dL2BnFVZ2`?.dVI5VLIIÿ|t~.jL2FZPF?ZInSgL8{BZB`gIZ]2g.2S<?<S<PgLg
S<5~(q©ÜtP$FP]ZL.]I!8+BIIB?F8SF~£§¥q{gt dx.<ZZg5P`F`?gVP8`5P?LLFB<<IFxZ{]~nd<LIPIgPL8dIq<P<22$Zn`P£ÎB2Z<ZFLVBBLPn2F?5?tV]n¸Ë{¦ªttdjjjS{¸SI2<+.F<55j?B?P8.F]qLFV+SL]t½°ªdZBIZ]q.<]LBZdS?VB$BPjû¦IV55+q?58S]<]S<8$BSPdSVL]{ZqF5~gxg5.ILFZVF<ng`ÊtZBSFB?S<5x25ZS88FF25]gPLq{ÁªÖtngVLB2$BFVB?8`PF<8?gddZZL<d<LB!<Pjn£¶­Ixj?dP<?Z``]L(n5gV?FBZ]$d×.8+jtZ`]B?.FV.!8SVVFBL]Ã¢Å¢Êµ²xdgnIZIj?Zq8FÃd.?<+V$BV.B2IBL5PtLB2Vq<LB?]]III?.gZ<FSI$?q2<.F`±gB2.PB<PP5SgnZSF.d8S.ZVqP(B.qZZ`n{jdtVFx¾ºIL<<ZB?F.q<V<qFSjIj?8+FPFd8g~pãªÄLBV(j<I8VI$P+<dFP<ZF]FB?jZ8jIj?` dZZLFgBLLI($F8FSg.dVZP<8~xÉ B5`V8F..j.IZL?`jZF2¦n°ZjFF`<L<F?t?g8Z5t?5ZµªSnIPdBLgFZStFF`2`PP8~5Z8VP~]¹P<<+`]<ILS5<<IBZ<?b¦Pq`BZFd?Z?5LS]2P2SP]<IjL<$+¥z{ªq°È~°££jxè?BP]B<I`Z8L?PLF?I`?F8LFZP<`qV¼¬ÓÿÕjqFVPFF(]V<F2jd+L~]FLj8FPV]<+VS?B{ÙPdPS2P5jSS<B`Z?PV]gLL?B?!gj+~2]VjFqxPjVV?tBgSV¶ºZFnPdZ.nBPS2FI.<8+]xd¾ q?F.B~8IgxP?ZjPdBB.8F2S28+SPVt»xqSIVxP5IIZS]!2I° S8<<j`2Z5`PS<F`IBS2.<B`I$dBg??xx~nPZ~£ÝéÆ {P??LnZB(dZFI5d8`.<t+PSSPdI?q­°ÎÀ¢½`!P<?<jPILnBj5.LB?F<<?5n{SIgFFdggÆ{t8]2III.52?ZLI$LVBn2PIISjg¯<`L5ZIV2!?dFjqI+P5ZLªtF<??`Bj~IFS?+g+5B8]$Z]{À`VS+2?PPt2PFS8]j!LPZBIS(5ZL{?ZVÆ«]n]?q]]+]I8j]û]P2V`F52BSB<PS5ZBSg5]FFZI`FZFd{Bd<5q+.VBS`£¶µº{8L<B?LF52$5?<8Bg5`]$85$~P<jÁÆ¥¦Ä2FP`I8+(BP<2BV(?I{`S{?SF.?~58d¹~jISBBL8dF+?+xgBFVFPB+?2Z<j·£jBg<(P58LnZLP{SLn<PI´BZ`8`<F8V+]Z28?<SZV~I`In©j..8ZVB+?8`2`PLZ<B`n+8I52?+VS`t¹££{qxVtgtx~¼ÕÝdIZ$]FI<Lg8I<d5ZBV2SL5IP+<Zd8VgLVP??I?.F8j?SnI£¥qnZ]L8`?5F]ZLgPVS?+ZZ`L8I`]{tÂ V(j¦F?SP<P5.52$P8`2P`I+F(Z<dI].F8S¦³tVS<8jIqLIVBFV?nF]g5V8<`I.]I8V¾¦2F`?nF{?$+58d<B<?PL¿{j?nI8?`.<Z.n+!8FZ<+j8(P`]]I$.d+Bg2I2<Ij<<dI]ZI.L82]Pn¦ÁÑx{ ~ ¹´q£q£ÎÄ±Ø gI?5LPI.F28Z<?II?g`ZB?d+LILF<SSSI8FVIqBId85I`+2Fjn»x`+F?52FISP?B.Iq!?8SFqISV ¼¦x?`n £B2PVB2P58?Z5+2.LnSPZ(BF~F]Ij´­~F.SLq8Z8.5S?BSFnB+dF5FBFB+?Sd·Á´ng8$8?`FqV2I?8F8jtìj`<BB$j]B888Z5g!8P`?VFPII`~Å?L5+FI$P8FSP5`+S8825I](g<8FdqÓën]¦n`xjngq¦°P.qj8`LS`gn+F?F<8VFFFS2IBS.?F?FBjZ(Z.SS$]<jL``SjªºnPP.V]FIB8]Ln?P2FxPnZ!S¾ ]VgZP µt]]V].d]S`V5d+ZIx<8ZS]L?<ZFdÕdLBS8S88PBZ<2IVP!gF!FL8dBB${ªt!<]B.d?B+LFIB25FÍ{FInI?25I.`!BBjBFIg5?<IL8]­gZ`Ft(8S.Z+~]?L?SSIBLnP.SS]PnnndPS8PVg{PjS{PP`]nqÄªgn
L<V~BI`ZP??]VVd`S?<P2S2B]IPF?]8B.P?]2nV<2<IP`tg{`B(+S?]I]nVnBPV<??5P»ËgnIPSgLq?Lªwq??L88j(dx8F8?d2IL((]SB5n²]?SP8SdgIZP<VInjVVPSFP5<SgS?8·ªxn.]L?$Bj??(Zg`8L£2+`+(?ZPBPLPBBL2PI.F5+FtLg´xgSF.F2]+jV.FZFVg?P<F582V2<?Ä¢~SP+VSFB`SS2P8P?gqZj~¹Æg<Z8(8`B!BqB`$VB<xBd555gIZ28IL2IF<SPtZPI.2ZZ2g`Vt°Ò~VIVB25<Z<Zx`d]V+]Iµ¿+82FI]V+<]I½ªÞS2P!S<P8P<FZ88PLB+5BP+!txìªLt?V$+gx?]2t]S$+]<Z]B??<Ln5$+`IBn£LIS+<]B?Z(8L]gn¦Í­L`?ZLP5ZBxBq<5I(8]+LBj+]dnÄ«{nLVBdZIV<.+g<.Z.F5<L.8+]P<gn¯¦~g<PFqFPI`?<PLV<xL.PnÍ£jFxV<`]]]FF2.2
BS$]j5I8<FL?Z<?P8d(VV8xP?BLBFZ`]`¨§´j2LqZBBL](I25PBn] q$gZ~]S5PSL]L{·{]FLS(VFSIg+!`?I+t]BS5B]ºÈnV]IFFSFVVPL$ZVn(P$8IVFZP]2nI+58n{qn?{(L?BIF?8V+`xÌ¦SxS.5V8!PP(P82B<BPZBPPI]F(I]`L]$2I2nP!VZSSIFL+85]Z8V?FV¶~jL+8.PgIS`<q<Z.jFSB8?gÄ{gLFFVPIgI5qL<n.8(?B+V.S5V`?BB`25B8L?<2SP?8]qBLFS¦  °VjBILF(2t`<<x8(?P²¡{g?<(LL5gq<+<IP+j¬ P5F<gL+]FV2BS8FFq8Á jIF?~P2FZ8SF+VFSBS82BBSPF?!VSIVZdº°B?<Z(FP`LBZBS{­~{<F5<?5V?`2d+5BSZ2.?n(8{?V+q`£]LjVS5`d2FLV85L5dS]Z?Z<n]L`V]5F+IgLB<8.!S<tdZLF<n~¦x{$5ISZZ5V(S?]5!VIV8FdBFZP]8S..`5+ZZF8Vn?2LS?t<<d]qjLLg.S]qVSPtP`{·¯8`<jnV8n?V(`P]`<F¢ ªVZnIn<?(FId8BI`jxtqÒ{5.S?<SF5gB8`$ILBL~nV`L`P?`8<ISS5?¦`PS2FFt?S8LZØ¨{j$n?88.]ZZZtt.PLF.$5VPFI]BV° BI8.$(<ZZP8582V8F+288PjËFILP.SxPd<?LZ.Z?VF]<(jVn²{?d??FSFZL58VB2]IPg<ZS<5?PP$P2B?$<5P5S25I]$(`Z»qV`+B].Z`BgIx·BP8LP<F8F<n(SF2FB2Sj¬¨ B8FSd<In´j£º¾àÈ¢¢Zªq]IZ<5BB<Bq.2]5I2.2g(VIS?+dIg5FSÓÕqª8dngngt¤ {L?S<]<<q<Ld]BBL.?PLF.?`<<dS?.dÊª]j2]q`d5P?(8PPn$LVP8q2x¿n5]2I]2F?]`V228VLF?<IBSFj<B$dqPg5B]2d5FZPFB2V!g2P2`IId+2ZFFB<ZS5]{InLF?`Z¾ Ij+(?gII5<~¦Ô±n?2`2I`V<VttgF<F2jVBt´½£<j­x{qÈÄ½q£ªZ`Ld]B?.gFPFB]<gV?+n]?Lg<?jB]LInâ³jn­ ¾ £§Ån?Vn22Z.LPVPS<I?<.55SL+L8FP]]xqV·PB2~+8BI8?F(8(F<F5Z$VtFÆBF$SVI(SjP?5{FFVS2<Lg88Zâ{BP8qB`SLdIPIP5Z~.I5Ldd25F822FFggnn?PVL?VF<B25~ËV?5<+.Zj°ß°nL8jFZ8V$V<x$L(+!LIB?SPt~Û£Äµ~ØtxndttqZ ðÆ8PBVLBF$$F]LnPd(I8FVB``FSFFPL.Z³Ê­q`{°{Ø~ÍÀxVdS8?2LFd<PS+PFBLgP8<5dBqS]5SLdLqFdBVZ88Fg.L]ZSP2.B8Vx²gIVSB2q~88P8gLP`j8FxB8PS2!Bgq £~j<VB]LPB`.5S.F2?58IL`+PIV]8<BI.]PPdLL!`$2?FL2]SndÂZF<F+d{°ÚÆ{VLxF5FF8FnLF8xZ+IS<5<Vgj«¼j°nntqn].BFVZP]d¦£jZ~<2qgISV?`5FVFg`g<`<SLS]V.PSVIÄF{{xVPdIxÂ¶ª8<nL28P5q8F<..IgBgdB28P]I2LSgB<«xB(FZ<~..8<L<ZFgF<5BndnP2L$]ZV]FZL2ZSFBLSI88dP5F{¹x528+8dVBVLLq8V]d8FSV$P<{?2LS!`?8SB.InS$+P?dVd8<¦¢xLgBZÒÆ jFV8FL5ndg2Lg++5?LnBVFI$B]gPÿ{nPL~V]`2SLg8I5BdI¬tZ`.x.FFB8]FB8V+BSgSZ?<L+`d<BªÑ¢x].F<?Pg.ILq­ìxV?2LI8<F.IPZj8<<5Pd82VBBBjdLgZdÇÃjLS85q8P<S?+<SV2n<+$(°tnIV5?`FI2?{??Sdq?`<LxLF?2FZ<tjÁÁnIPjP.??V?gPZ]<d<2<`.8VF2]VZII<VZS82S?Z<F?+?8PªÔ`5SL£Á·tPSL+FIZ<85d?!F(B`.IqV(PS``I5B`52IIPL85Z]LIBB?P(BtB<$$?22FPB<`FLd2~]+SFBSF2dI<8qq²ZI?]g5S<xIqB`ÁÀV$.?ZFFI5LP?S8BV8+x5Pd`F5g!?<d~SISZ2I?`PB(B`L<ILVLºÂqjZSI(B`S5LBSV28(5ZPd8<285.L$t<SL`d?`<ZtZ5PIL<ISBq8ZS<8??L?.LI5P]<$8?I+B.InZVqgZ¢gxV?S5<gxS8<5<VLB8<`8PF.FVI]+$Vt~LBPIB.FPLn<djI8<¾À£j2.?FZP`Z](V+8V.(<V`?dgP`BV(V¦ ºBS`gBF`F52``+L° dFB.V??!..8VIVB.LVS?S((g8L$SZ5 Z<.(+?S$q58F.VBFIgn­dIFI`2!+BZ<n]??PZIIBZ$?8BgP?V????~j]d?IV`IBPSdZj?5VPnVS`F<]5Z5~Fg2B55ZSV<ZVPBLZL+``I~£¤Vtn?2FLSd!Fd<IB?8Vg8Lx!B?FP$F8`~xdL5<++BVPq5?I<]5?]¥´ZV85L]nF?F.BV+5L(jdS.?g8FgªjBVq25+?BSB5+<FL  ­`<q+5.LI8IPI8]g58ZSI2S2I`5!<<]ÍÇ(FF`?(<I.F8$5ZFZ!]{L?d`2V]((?$FLnPFId2j?`BLSVVZ5x8S2¦¾]jx]{{`gF{xnV<dF(8ItLV8SBV<+?2V!dgIt]82FL·ÉÙqZ5?I$IS`$V2V<tP8VPjZL58`I+8{<!`j·Lg2VF5PFP]IZB?<`28L8tÁtLgBVP8IS8n<V5(VV`I]VIB`St{½VtIF.8ZIB?Sd`SP8gjº]<VL?L2FI8IIZVVg.`BS<P55Z?`$|]Z.<LL8Zgx`]F8nLxÕÁPIgS<?IFP(I5IFd<$qZP2jLPF$BV5$.I$~t ªÆt{qZµ£§ªt2(BFSn.B8ZBFS2?S(+SqBBqBBF2Lxx´Ó¦I+.PI!jPg5(IBB8?qPqdIZI5Z22I]d­{ZI8?jI<5<nZPVdn]2]VP~§­­~IjI`<52jSBd5ZPxSLBBZBSSÁnPdtP<?BLIBL?I<ZI¯ZL2V]In!tF2.P5IP5qL.VqPFgq{Ð{I]P(+L`?g?IdB]<nI~­²xqP+dPj.dqFBq?8B`ZLtI8+8?Ft{85B{ª¦³]]jxj¦tÁqxgnqBIBSB+?5BdF]$t]V?PVPVnj<FBL]q¦Ã{VLII.FI?SS`IB]2]P?]jF`FIFBB.FtF5`V d`dIIZF2Z]F+PB?.n?+]Z{{?F((I255!VjV?.F<.8Z8Fë£VF2<LVdLZ88FLL$t5Sd ¦j8F<F`]5LgF<PPLLL+]tS?8]VL?8Êg]j2n]jI+2<?+j`B?Fg«L<BB(F8S.558<85FSB+?]BjqIBF.?B2<!d~F55ZB85I!ZPIdLLx`PB+$?ZPx`LP`jgI+<$BV]Sdj?SZPV<­ÆjdIB8$L8]FVI(B$]ZP.SB]B?F8I?2LBL`It£SqP<8Ft2jnBSLF52Z2Z.V?­`IVP?BP]]LF?V+L?8V?F`IZ¦ººZ5qV`tPVFFPB<55LL(SÂLFZ!`Fg2F2VPdP<FVLI?2Z8xSS5~?IP?LV5nL?L5nj<~¥·qBqPSPjPB(.!S]<<VS2$8q5<Z8.B5$jZFZP£g]?IZ8BF`F8B?PLPPFFZ+xdPV2B(`8.`xZBP$?q]+SZLP{]<B2B~·gL<j]$+?I]<I?5SLVF+``2LF<jI5P?B5~B 5?<$IP$?BLdLB]8F(ggIZq£nF]5]IFxS]?Z+P+(`5P5]¦xP<F?I5`j.BPP]Z<2g28Lª~t2VBqF$8`BL?5B82S<5`Pd8P5L5Bg±¶IjS]nP?Z`qF<S5<°º]S?L?2S<5V5BjqPZ$gjZ252t]ILVF!IZ({ß²gg!5IdL`8+P]?FqF]L?5S<(V+??P8LFZBFVgtSn<g8?tLI8`?SSVg~´L?2<.ZPI<`LFFS5PIjF58$V.S<P(]VZLj·¦P+5+n8L]d++F`].Z?55d?qV·Ðq{Z?VLP]$PZV5.8VIPII¦×£gZg.]Z?L{x?P~LISLF<(`BI´¸qt`I(<!Z].g?Lj<Z8]ZIx.P2jBF.Sg¤qZ?t<?Zn.{B~I.ÁÈª`VS8SP2(8+VLB]B?PF8dZd?L?2ILjPLj+P]{ P?BPgP++8Z?ZS.IV?dZZd!.2.]L(BVBBI]VB.SPFBVPFZ?VLjL!8£ZnS]]jd5IZBBI8S<IZVPF2LnI´8n88BBB] nqL<V<<$8IInPF28ISS+PItZISdtIPqZB?FtV<PZI?58Z{S·Íg8IVZ<2LLZ5+`PV2SF?BLSF~Z]+8.5]ZxV((dIPI<I{]+$!IBIZVà­q`I~`ttgª¦q$q8ISZL<IVdPLLB2V5P5I??F?VB]x(gSj·£SxIF`L+BBL]5L5IFj`ZB`2II~8V<~]2`<5BP5?q<L8F8L]dqqI8FVgSZdV?5LF+<2I<S2F]?BPF+L]?<(Lx2j5Bd]­B]5B?g<.Bn]SBP]V<(IVPFLSdd¸« 5Pj2ZS?d<<g5!BL]ntºçtBL<5Vd`]LP?+Ij+P+5.n.($P ½PFLF]PIS.I2(]?8BtFF<L.qgI?g´ª¥¥~Ùj}~´­·¯ÅPS<]SL]2BI(8$8BI+]x<588S8S.n<S5LnVx~t?<8582P<<qj$?+d(8PVI<(22+L<q<VPI`5L58j+]8B.?Z?B<Z!g]jt]j(Fn.BP]?LIFdIBgBBFIS8Fg5FS?Lg2gP~{qLIgL<+.]S`+gSx]SIg<`L?+]<·£{nSt]PnZ8!F+]P®S`gV!I52VIj{I2`SFB.dtInPtdL­FSS?5L$2ZV]`SF.<B`BZn55?.Lxª­£tx` V<Vq~{{°¯{d8PBSV?x<F+Ln5ZZ<V5SjF2.g`88]Id`?xqdFS5`I.ª8?.F8Sd]Z8B<]!VP8P.F<S2`PL?8SIP<<(FV{S?njjZ£¬BB]$SPLS]`L?]$Lx`?<8B<5L5P5<{PFPgÃgLt?.?5<VI!.Sj<FFF?(I]8?txâ¡Î{µ~~Ñ {xdgt¦ÃVF$PZFISj2<.SIFLFI<d..ZBx?ªFL5+]IZZ]8LFLIL<F+nI8]Z`F¤°t{V<PLd]SFIL88P]xµq+<?LVLdBSP`S5`BVVP22Z<+S?`8~B$S·njILIP?d<Fd5n+.I2j.nZ.`?xFZ??jgS<Z5LB`~·{nqd~g~~¦­µÀìFB8`?Pq.(I25nZILInSq`B<2LF`Pjjj]qg<P5PZ$FSS`2?I(nP28L8I!nSÁáP<Zq{é¥¼n°¼¿]B??x5PIPILZI$<55SS<+$SIIxS]`+{..?<PB.`BP8BgBBSZdx º5tBFjnZ2F?Bd`FIP2`Ò£`<+.LI`n<V?I+`?BZxSS]I+I]8S.8?~Á{S(B?ZI]Fj5g+(VZ<?8?8PSFL2S£ªgnZ{££¡jªq{q ¦°ÑÝPg<g8FPV`FFB?P5S<VSB.ZPx$`8BFxSPZ `L+ZB+jP$L+IBL.I8BLLgF`gË ·jq{`tF?ddxª~Vng¾ä´~nB+I<<jF?$Fg8FBFd.I5P<]<IPZ]n¢nSSI?PBddFF.t58B2ZVVqdÀn.V`]FZ(?I?I5IBZL`ªÖ­`<nV8FV2L+S`BP8`5]!`<?F8.qIË£LnV(FS`<FBVn+]IFV]n+.SB?ngj~nÁ¸qª·£¦x~PgVZZ~gZtq]Î¶d?VIF`dnF.?FV(ZI5.nI<SFBngLP2LFjqª5Vg88F`B?Z<<Z?~IB5Fj<Ztq¾<?`VB822]8dZZZxt¤ªFS5S5IVZL.q8`28+Zqg28~5VV<`Z{ {{FVBIIId{?Vng(8L?Sq´­­qL5$FB2L8(I8LP?F8dLqF­·´£S<F<+!8<5SF]]8FqV?]]?.<28¾ºt?dB]g<F?P]{2LtF.Z<dq?dV8££~{St¦?tjVP2BdI]++LBLx¼iqB?]L8Z]``+LSLSL?5!Pn2.(<ZSLL`Z{ <PIgZPZ2<Id8V(VIB+Pq.Bj­x`FSZB2t8?2nBBj!VV`ûV]2P5Bt2LSZ`LSqL2g+dg?dVS(LP°æ¿°ttL~]Z]nLj5L{à`L{PZdII5?S$L]P.B88PB+Zg£¾¦]2Vt<d8<2dISI8ZSj.~Z?8F2PZn{®ªL5PBI+qB2V2F+Ft(LIFF<j(LIF?xFjxjBPLj2P]]Z?n<I`SB5(?+?g­ÜºF`jdP]+FB?SLPj]d.(5d25L?SVjæF82PggjL?ZL8]LZB!Bg?Vtx¸~t$.2.II<t~ZLBL?]?BLd¨dgLZSF8Sg55Z.n(<LLP2PZLL8V<VB§Ä×¥Ç¥`¡É~Lxg¦¯nPdZgZ85q?q25Z?nF]PI8Pn]Fng`SLLP2L]]L<+nBVqPjP?~$F?ZÞ¨`8F.gZZ<5Ltj+2g{2L.(Fg5Z.(8~ILdVZ]d2SqFF]`L.]F522<ZF+8S]dt·¯¢~j(nF52IFdZ?LPZI2V<.+<~5xtV`P<?LgF$?8]VZ2P<+FVP]~Èëg`B{Bg.].](FFS?gL!(ZZ8~«²{<]]F`tnF5t<L+.I<`5+F?F?BB µÄVZ{djn¾x¦­ÔÄ·¿xIjVB<LS.<8?g5S<<j8+ZLI`SBL`¯Æ{ndZ(jFI`jP2BS2{FB<FL``gÏZFB`8?P?!Z]<<.SBF!VLF.F2I8B?]?I~LL$+8P<855`VF<Ig(.t].IgP<?ªç qÖÁqgq`SI$]]FB8SZBPd?IjIV{V~qª{gBIVP5<]<I.d5L`I8F2q]Á]jZS(2?Bd???5L`B~S+I]qÁ¦]jSS<.LLS<8dVnFB]B?P?dSd<S³ÈFS`x8gZdxq P]­¦Äãxnd2..n?g$P8V5(+d(V<LB`+Lq.Ftó´ g5S]BBSBIV]gS2+ZP<Ijg`ÐIP]<Z<nSF]ddqV<q<?8?+Z<?BI?+<Z28dBPBdPBVBB25FLLPBFdFFd ?În?`dt ÂqxLF5B]?8+Z2PgxZLtVIStjZ8P`Fn`Z]SB<85IIV<SB8¢ZL(I`j`!LSVPZZ`5(ZVtLIj£g£dFLF$FqPFSV<<5Z8LI(]B.V~­ d?$V?SP$FL5F]<tª£·x`ZLL<`S?522<P8?B+VZqPLSg2!S(Vx­ÊjgP<II.d(]`j<58VF5?qBZxÔ·~j!F]..LPBVVqS]5<BBF+5?VZ.$88SVPL`8SV8L`?I2?BV.?PI+<5t.L?Ln~ºgPVVIt]x °Ä£xV¦5ZI<?F$BV]P<I~`­PtL?5FSLI(LZndIjVj?I8Ly®5VIFB<`IP{S<Ft?F(IB?]$È~td?]PZLB?. ?.B]nZ8PgqV~tzËVPFLF<BB.VB+`]2PBP{P]S5$?IL.FB`2IBBqFBIBn2S?I!?BPx µqP?L8VFg5IFP.$P(<?Fd¤~{PBdg]VBBVZ52FP2+]P?PIFVZ(PL2n`V!5<SLqZ+?`8g?P5S8SFSS8F?d?Vt]jLL+V(BF·zã{~~S]8S<PB?g]dx°tg.B<IBI5BjBq2dgF!5IÈÊg~$B(d5<V2IPSV<+5BBP8Z.F.B`}ßÄjjBSqF{S+552<VZ]tV°à±]BPFLI]8!+FLnq2L(F]£°~d`Z2`VV`5$B8!<ZPPS8]8!]Bn88<I<~V¨³¦dPBB]P`BPP(?5t<ZS?+SZ]S j5<VV5+F8SI2(8<5LP??25?2LFjd<I]d.P2d5<?jL<2F8<?<?8Z<8t¯IPqS2+q?PIII]q Øª£L`g<?PI2Zg}~djL?L8In2P.BVd5Zx{£xqIBS$5I(F`Bd8!+55Sg+8+.d<dÒÄ­Ã~{ÎVZ5I82Z5?`j¬Å¨°P2+BqIZ2.?PZ+IL?dZ]{xZLISP.IF5]V?<+SZ5.FSV`$LBP+I]$8t{À¦{~x£Z]j{nºZÁnº®³xg~L2+B$nIS5BIL5BBS5d``]n+I]L+njZ+IPVj!5xSgdd]LFF?L`?`F`d2II£dg<q2BBS(2`VBdd]Pj°·¹I{ntVq£ÕïôÖ dVxjZF<.F2g~`Î¦ xIFB]jd?$Lg+<I<]t5L$jd$$gV`PÀ§`ng´£q{B`I~¦¥£{gj<V<8gjFd<5<IBFjFP``Z d2LI+$I`?F2?.<gIL]PSB85IFFBLSZ?B{³Û­Ð ·Èªª´´×ªxP2?8]`V5{2.LdI$j.<8I?<ZgFP<L<<IS?FSL58LL`Z]LV<IgIVdF8BB2ndLFFZ!2.VBBjLjdFL] «y­ªl{tV]dSjI``x°¦~2I<2`?V5?+S?LFBBSV2V`FBLB?ZµÁ8ZnVVgq»º­ gq´Ìng$?L8d<SLPF~`t8FIZ8+I+FVÙ´IIB<8`2LLId?qjgSBFBS5gIBBg8LFIPjy tqdSxVnBtSt~qd©ª t+.qn$Z<t<+++8!B(n<SPB2LIFdZF8q+I8B!xVg<F.2?BSd`.xZ5SVL?(Z²~?d]ZL5I?VBL`!<gPnqLZ{À¹«âÒ£`g]dgdj~Ü]ªÏ¦q~]S~{~{BSVx2ttI!?.$8x]I!LF.V<VSB<FF°¦SS??P8q{({~ZxdÒ¾Ã´ÇÓ¶ªª~dP?`SIgF?]q<PSS2`SL!S8nVdS]]?I8V8SZL]<8+PF`2.]Pq.?FIZP²¦SZ8nLjdFB<.ZLL<{tx£n..S88V..g.SSjLFI<<5?SIFddFL!B2PVSF.8+L5S?<8?]g?~qBZ]]?SIx¤£gLI`2I5P(5.]]~`IV!FB]F?Sd`°Æå?ILt5ZLVqnjj`xÈ­t ªF<?FFgZL8IIBI8PdPI5BLIV5j]Pt`B+5dL8dP!8Pj]{]{¦înLBq]IZ2FSSL2gIS2PFd?L<d<gÂ´dn5.P?!<I<VxFZ.q8q8<82V?F<B8S.dV¾jPFZjtI+PSF(B?Lq?FB5VÉß]IVdP+I<<+8V+25<.gBP8`BZ8???ZFI+g.SIZ??xL<$FSP2nd.jBB.{tªS{Lg8B`<2n]g<I8?F<(?I?VSgÚjVFP8<8P5FnLVL`qdxdq ÑdLLSPV<SSj8F`PFF<8??82B?FZxPI2gB.2<tS2]gPPZjVjSxt¦Î8L`L+V.In?dFV5Vt52<5?dIxL~V]5d<SP2IgnZd22?I`5LB<.tB¾]S$j(P]B?$<j2IFVL?q` ¦´gSSLI.5?SF?PS]PgBS8!B?+I<2tVFIL<<B55B85BFP5d?BPL~<q8?PxÈÅqLZZ.<<IPBIZ2SVgV.B<V]P2ZxÎ¡]SBP+]$<?S.?IdLII?Vnxnd?g58(VF2ZZ`dBI!?<Z55(ZBPd­¹ jL?LFnS8F?$5Z`S]`SF{`Lq`.?8B+(.ZIFV8]V]nZ8BZ<.njªV8IP(2dBL5`]`BgPSFLBd5BI58L.`d¾¦x`IS(5LL(]?]FZ8ZxI<2V?dÁª2ZI+$ZP2<<ZZLF<LZL]FBLL`?P5ZZ8FB!`jFP~I52?S28I<!L<Fj¦g]525FSSLF8?StFBdB?ggg ª­`B]2I]8ZLFFB(P+I<L+d`Ixº¬t`<<P]BdP<LI+2`F+2qP`Z(LL`£q5LjF!S8?P<BPZIB
g< Z?2IBI5L]I.]~L]ZZ<IBFnL?!8q£x<]P5(``jg?.]?.(Sg?<.?B~L!g.SLx{tn8x+Vd5P5FFF]VFIIIgSVIPI¬±¿xP<?q]<j?5?F?P8+q8SZS.F.jgI+gPLF<FV8Z?<BFj.5PFP<LZ]VIdºjn.FSLnL8ILIZZgBISPIg22~IVB£jB+<SF<5PZ88L2<L]2VqFL<$I5©ªg8VIjI8(PB..nj8BLLF.BF??j£jLLdd?V(F]Pn8IV2LV`VZn{tF<+dIFS.8V.<?8<L]ZP!P<Pqj5xV5B]5S(P+2n`<<P+tL5]I`PPV?8q£ggV??!nF2+Z5jVdjZ8`FBPP?t¨LI<B(B+FjB8FdSSS(F8S8d8SLPP`]]S5`BLS]<PL?.5d`q($5º<jI?..V+dg(Pn`ZPZP.P!IL5<F2{¦I<g5ZS<n??L58B!d8VI<LI(PgndPF<V]8xBI!`P8`2LB$PP<VjjÊ+IPL~n5$ZtqSBBB22.BBqxV8I5VB8d2L5?I]$B?<8LIF.88xªPZL8BBVB5BdBI?8+2IZ8BIVIL.5~S¦¼d5Z]Bg<8FLg`2.LVg5PdF8L<S`~Æ {`S2j($PB5V5LP8L<L?<P?d8`Z+]jg!?IF2F2<IBF2SgPgx?jxSd]ZPjIZ<PBIj2!5d8({g5S$Z88nxqL<F{5..L8`ZV(F`~+2gSF<gªj+F$SB88+B?V!?jLd?FPSI{~{`.dIL.LPBnI<]LFjt]II]Pq<SdIFS(PBSF<d<?.I.+]S`I.BdIL î5PSP]LdjI5tnnV+5<Z<ISZ..tÍI<Iq+q?B<L]L]SF!(+<P?(B2B?PÁ­{dILFL!Pq5IZBL+].g!]!{FPVF5d5SSB<L`P2I?`8L52`LLBd<Bq´8PSLSLLSS(+Ij`B?dZB.VL8$<.5xFdtLIBIPV]<nZP?`<LLB8+gg~ÁZ2LL85I8xI<F??`8<LV.S(Vq´ZI<PILV+P5.8L8I2BLBF<I ªn`2558??SPB.+V2FFBZBZIqS?j`n­qSLZZ?FLB]BqIVd?BPdj<<BZBVI­ÁºBx$5jI2(BZFPt8?qLZIV<jPVV(82 Ët]FSSL2P!Sj+VBP]LPSVI8`F2I5j?L?`8(+IP<S<V$5B]LZ`txnqSqBL2`L](BZ+8S<{?F$5.BV?2.VFZqFF.I<2.I]8ZIg$Z5Fq52<]+BnªqI2FS2PSSLZ5`I.gV`V<2I¦´P??<FL+?Lg5SBt`<FZ<5PFP»Í]!ILZLBBSLd]Z?BdFLVn?2FZPjZ<´`gL5dLIFP]I8d8L+<BqI5VB+BZj¾®Z(!I<g?!<2.I<<I<I]FPFLP2?nZnSZgVSPPF825]]g<.BB?LgV<.B?2$I]5I`S`L?InP2.FP2+]x­{Sg<5VSL(SFS2!Fg?(SI.8`Z]2LnPtgIg$?PLF?`+F(+V<Vng2BPqFq8]ºn`.VB<+?ZFV+VV25IF?I~`{]I!{.BI85(]{?P`8LdFBZ?Vd¯{PI8]B2ZBS`8P<Z<q5L]?BP<?I<{xFBFPS8IIV?BS+?2?L??<5PB!.gg LI]t8BI?V]jP~P+LB2`L(`V.?BI5n.¦¢qjPtPZ8!SdZ52+t8d<ZPLI52I5`~Z8IZ~B<?$VI]g?LjB2Bn²¨~P5S<]82Bj8SP5gBSPZB`<2BL< ¦qZS<!SFd$B2F?8V5B?P.88LBB?]~xq+?VBV?<B.S2?BZSP<Z°­°d?!I?gZ`gZP2S58IIxL?(Z28P]LjV`+.?SFnIj8FZ8<IL]nSBIgZB ³tP5jSFS8It{S2x.V5]$L`FPVn£tZ+nSF8xZ$Sx.+`]SL8qnn58<<ZS2Ig`¹ n?dSLBLdLLFdgP2LtgSd5SVV?VZLjFLjV<ZIP~BZ88S]nªgZPPP?
FBB<<`S2dLLZ8L585L55n{FBF<FI5B(`5Z?+V.(S(B?.?BSIZ££ SF.j!F<P2SFIV<VS?L~{q].d2]Lg2]8??BI8IF`?F8L(Zq V]ISPIVF5P(S2g?P5d5FSj(2.LLP{?PLg]?VdB8Zn!?S`t?BdLBqÉ¡`j5$IFS?VgdLS]ZL8P(?VxF!?.F`P5FtV~V<I<BLx£njP{x?58LLq?2<L2<2j(+<ZF]PIgxZnP$5I`8PI.?j8+`8Bd+S(5<d+IS8V°xnVFP8Zt5V`g.<.8+(L?(I5j.I?<Z]°ª{jF<
F..V8?xqt<.F8Á°V+`8L85g.BqLPBB]jP5S55.j?ºLV?BP5B.II+~?2S885SF+SLVFqtFPSg<`I<F<.Z(+ZV5]j?B+SÈËL?`5<?S<58~<PL8BI]L<<258VP+<+(S{SqÕºnd£Y´Ú¸æ­ ~{BLgBg?jqL``Snd<Z.+dP?.£¾t8B+t+t2I2t`<LLj.+F]8P.?<F+ZSBxxVIBBVB<BF(](Pd!?FVSg5.!]PPV8Zj{jIF<+2SVS8L`<$Pq¢F`IxFVP<<5?BB5<.x.jF.V!<Bt.n8S8`LBqB]8PVZ?2L<?PZP2?q`ªqVBPqBIZPVV?2P2L?I?tSLPI³Ë<`ZId]8SSFB$<<?`FB8~]8<gFB<?PI?<5¼¹Ð¢~q²£jj5(~Vd5gj`PqSj jV£q³·`?~P5VVL8?S++V!8IPZL]2?{8FLFLg£t?VI2S5xV]Z]I?Z2FBFZ2<$dZB`gBV~Þ­tg.]PZV8I]+]BFF] g.8ZLV<8VI]<2
nnd<V`q].V2nª xV.xx8L]ddV?V55(d2FP+.xS{Ztng5FL<`SnB{(?.S5?58FjBBgÝj8xF<d?n<tF855(VVV2`LVdP$?FB]dF(d`tqx~¦¦jjZtFtZS?FB]jj~]S·{°~·q{­qtª´d§½ 5IL?V5dqI.g2](S<L?IVVBI?LBV<ZBS£`Z<g]tF8L?ZPVdBIBVPPdFZ2<VLIVLt ¤g ``FjVZ(BIqßtIjBZFI+8.ZI(PgSdgq(g5nIFdIxdFFF?SP<!djSgZV25$]PVLj<<5n£gBP?+VFZPF+S8Bj+BZgg{ß~{?]Iqd5<28d.n`BLjI+BZPVB<BBS$(PFZVnÄgZ!F5]{BgV8`BVt`IPP?Ix{¹·¹²xgqnL­{gq~­ÍjB8j?IVI??IB?Fgjd?FjPBFZ8?BPP¦qx]]LSBILPVLP2?<Lg?LP+S]ZIISn~ý§ÕÒ °Ztªx tZI+$SgL8It!I]gPFF8BL5$L2LS{ZLºP8(5.]F<P2
.PgxSI<<V<gLF88Lg·­xZPBIgF(VFL(qPPFI2n¦ ¡BP<ZnLgV?5SI<Snd]!Ij8V8L<8PZ$d8BVª²SV++Sj5gB!LVdV8V`V?Bgt~jn`PSSPjP<SFSS`qqq~²ºVBL<j8`(`g2P2V$+?L{B.S22SI.B?BS`2I?8!IB`VId<B8(]??BSj5IL`´Ê­jxgx·Úª{·º±Á¾BFS]jZSL(tj]FS?(`I?2I2FZ<8ZBZqIS2IddFIgP8V+P(+LF{?L`$2?]PS{P5I(]FS?5qVnj¦©¼¸ªÂÊ{P8d{q]B?SF??ILZSBSZVjLBP+I2LFFBLj¥SFdF.5d<jB858Z5$++<2SFPtVnZjZ+8`VF++P<?qVI<5?xÏÔn?ZII8]gI2`L2FLIFBP+I(F?B<SB ­j(<LIF?5gP<qFL5ZZFL<588+PdFò{¦8I2?L´{{]x·­°áSg<LP<2j?5?F<$P5`<gdgFS8gL<ZS qZ825F]5gF(V2L8?]..B]BBL]B]VLjqntZ8PPjL?LndVn~¹Á­V]`ÊVFB`SFSx?tP.?PPjV8qI]BdFF?FI]dº{Z+gBI!+5dZ(L.Inn`LdBVP??5q]jPZLdItIBPBIFIjB~Z`·¤t~`FFISP?FZBV5gBdLV<$!8SIZ£xdxLFFI2IFZ?5<S`S{<]]5FZ]FIt×è<]LZZPVVjV]PFSt]j£½jtZgV<L2Z+ZdL52F~F!FgPZ?SdI<B|VBS<8S$t88I(F($2FLP5gng¦È VBZBIZS`]­¦±º´LLPIqx¥dxgF<<?PZF?F<dFg<q???Ln`gV]I?L2xË~L<B8F8FS82+V8<PBF.P(Z+gBZPS25ZS$VtIIF5`L?n<nI{dÏjL8S!PIBVIPZjF8I`LS?I!j5txnÍ¾gPL?IZ+<gII(5IL58ggP2Z]+d¦LPFj!P<BZ$Lj]]dLPPLjZL]P?V<<5BZ<P.Z2LjPLVSL`S5g{jI?2V$]`VIIS?L!VVI2xPxj`· r¡¼ªP]xtxÌ¾`dZ?+Z`FgZdxB]Z(2??2gVgS]S]F5B<`FV?I]`I V]t<I`FnI]!5S`25PB??8BP(L8g]5Zj`S<qV8Fn]`jZ8t]]ZqÄ¾gZg<L?!.ISP58.<xSLSZg$St~éÐ¹IZjP<IgL+]2.I]8?F.2IVg2ÀF]d..ZF?VBt?`+L$BZV£ª£xt<$FS<Z<FII.88B?2(?I<VBVLBB`¾F?PPZ5P85dP+]<<~nVÃÊd ]¹»¦¦¦¾£L`PSLZ]I<dI2jjIZB]+PF(BZFP?B]B`8?L..FFIPV]££xBZ?PI2LP(BB+V]LPnBIIS8VFLIqFPVVLd5B]<dZI<I~x?dF
P{¡jg<2II<PIS]Pq?5BVS2PLj£´»ºjI.dVPg.BSBFItB2IL<<L`n½VS(Sd!.<VVLP?.I<VILZd<g¦]B58<8I.2L2S82$FnBS]`I5qªZ.IVFF`BIFLF]n~ È·djntdgxÀ¼gj~<``L2?F<<?.ISZPª£g<Vx]8gxB`]F2B<Btg<<82BIPx¦¢­S`dx2B<SBSLLI..<PPIjq`Fj.+VSg?5Z5F]PB+L(LPB$2nF`Z?Fd­¥¦Pg?L?`SBBF2?5d]Lj´nÁ<]dIn{Ã®FL5]?B`dPFIBLP?2?IF`áÉdVZ8.8ZL.<V]FLFjjBg5VVj £z??BBPVFBLL`~P5ZdFt5S?82n¦£{`2FqF]PFVÄ¦t¦FL?V2djnZVÔÃÊ g~]5FL?8q<]LBLPIVB2+V`{ÝVV$P?P5SL(8dI5L8PFSP8Ptjx½ÖªIZV8IqZ?LPdPP$S8F<n+Z+P828d<28IZL+FB<.x2+2?2BZ]V`+nªxdgIq]]Bq+?I+j{¡­j`q.ZZº¾V`+PL<I2I<?PZ2?ISq±­nZ2B<V?P<5LVIS<j..B88?SF.ÃFS2PF.dI]VZqFjjSSqÈdt¾£¾ºÓßxB{<?t{]`ÎqnV·]x`j]<I(LVVSBFL8FBnIFB5]V`BBS2g~q].$$2LBV$VS?VnIx2B2I2q~È´`]?PnB!VP$d?.P+$II+P?V`qgP5PSL`VFL5`BVPIg+PB8qF..IIV.P{³ÇBS+`<82nSIPxºÌº~xZIq(g]t² `P+qVn8LZ.F2{§­qPV<V?SB]Z2PSP?8BxL+g2<]dLªqjFSP`BnIj~t{j £§°tªª£Z]xg²qPZ±xÖ`n8Z?P]I?d?(FIFFIPjq¦gBF+SF?FVBLgjdB5P.d]L<L]½~jLd2?+FL.?S<.P``SZ22P.­È¾x?IL$V?2LIdt..<(S.Bt!5F<8ZB<IB(jS.ZF!5<SVq.`FdLVLtFZ8PBZ£¬ÌxPdP?LLLZ~´Á°Át8dn<SLn<LZg´ Ø~~ZV<?`ISFV+F`qÖ­LIqS+S]LZPLVVF2B22?dLPPLIF¡¥jtq~Â¦´xddt{Zq£Ð¸´Í®V¦]VSPqLg.`?``<Z`jZ?8(L!? {S``gSB.<ZIP2t`]SL$n]q8``<`Ò´~qjgj(F8PPFd(S(<]858?q¿xF`g25F2FFj?<<(S(?L8(SF!t??V.Ij8P+I.8<5LZ<(dZ`8SI2q(<SP<Bt½VPS<Iqg~ª xgVP?Vx`ZP<!PFj ¸{{nSjgS]B8FSn°ØÄ+V2]]d5LSjP{PSd`dB<FPtd5<LLS]ÀªÍ®Áº£¥j¦xPjV5Z+jFS??Lj°ÿÅÇ?`jP B`?85P{V2S?IPFB?!g.ZxxL88BS.+2`BIxg528I<LZ2?P.Fgdªx<x<d?{FPIgI`<$?j!{nÃn?F??ZIZFg<F5tL<S.B5PF`2<gqB?FZ<VLVdF8VP5?`L8d`FB2?L55BS<8tx{xqtIIÈ½gLZF<?+IFSZS]?LP8`Z{·nVVSSPBI]nÄ{F]`dF5<I`<gLZ(Z?L(.58jF
2IId]]Ft¾û`?gnV?{LqZB8]SLBF`.L+]?L{Î­{{`gt<]PIII<2(?LZPV.SLV8Bx­I`5d<Z<8SB2Pg?8$8PZ?5.BP8Ijjd§~jZII2`P<Z5+VB85<£·Ë£S`P?8ZI+ZI]S2FP<SVS..FS]P<8LgSF8d.B`.S?ZL$PnS!]Fd`?SP8FF.`<³d°¾{P8.LZ$!BS5$(8.S8LFSL<It¼{d!d?L` q]PLPIL!<BB?+Ixd`V?S5!PnLF558dS2VgÅäVdt?BPn`P5ZFFLVSq.I<B(ZL~»ºZ?BZIFB.]?(`]<?L<5FPS2B58(<5tF2+V8S58F882FLF`5L5SPB.IP`IB¥É£BnIPd?]Sn?P8SBt«Ò°LPLLB8jPL](BFSI<]BI<B8Z?FV??F$.5]<2??LS+8IZP5<FZLLI`ZF+$LFZ]³¾¼ÁÀV``jS<`VBF]<F<2P(VB.]jVd·°``?Z~ÁºxZBL]2ZLg?SS!LI5?IdF2`I5?8Vn?(F`?$V×Inj<25VSjFL.<`V`F(FB8B8VPZ°¢{B+]BF<]8?VV?FZngF8FZL?5<BÕ£]~Z<BB2.SdV!V5PP+]L$<(B(52ZSFL¯ÆF5F?]g<?`SFF5tSnLSI22nLS+FBI?qq`.Z5$<xZS<<Z++LZBFPIB.I]<2P((VSgISZ$`.8P+.5t¥Ñqn?8?I<(.!<VS?BI?VSBIgB(F<IdnZý]nqx´IF2PF+~]IFSI.F?jSn5PZ.]5P`$?8P<<¦ZF{ZB8.qFPF+g.LF5]PVVBtS8Fj±B2?IZF`5jZ5B82`BP<xZPL<V2LI¡F]?52{5.SdF2Ldg+]L?$]dSF{2FSV`°Ö©ËnVFF8FdI+28L´Fq??d+L??L5!jZZ2B.?.ZIgZ((]2S{F.P5BFF?!?VZx5Z5?F5Z+5FBIFq`8{P~¾ÀdgFg(`dLP+5?gLnL]FgSS?8BxZgIBq°Å¡¦~<]..F]IV5dV?ZF28I5V88B<I`8jILBdF]n]?.5Vg2IqS?BnP88nS.2g5ZF8.gB°SBL.V<Fj5LF+`S<F8VLI?2!jIFBd~gZ<5].P.ZBZ<`<...I882?VF5Vg$SP³.q`FV??n5]?× Vt+ZInVBdBx8IPIt+j`F+<L8{P.`]I]8FP(IS5P]gLIdZ?VjF!8B85d.B<<S`V­I8S.LPL82LLF.xP.?<<I2+PI?8nLx ÷ä¦~L.B?<]+?g`<!IZLZIS`?<`PS!L.5PB]PP]Ix·ZZn88IB`8I`<d<$?<.582FS8]{x5+5$V+g2~82<V`tL+g.?<2FFF<ZILI?gF<5FZFI(8tS<SS]<82?+LLI?VIF{¦®q~]]F?<?52]£Ì{<tPZL8d<855<I]S.`BVn5558dS]L2d5F5IBFVPV]?<dVS55Fn5!IZ85gLS52~ªtZ.S5ZP.VFIqLZx$L]22VF?PB<S+<].dB+j¦¬xgLI8<].Z(q$<88?F$ZP?B8g5BBd]g<I]t¦PF<IPBP<<V(!~I5BB($F?F`8PII~`d?SF(?I8?LSjIPIdIVPIn<58Z8LV<VF5`I$SVq]VI5<+<?BLP5$SZBV](SÁ·FSZ?L255tÁZVLVS2S.IF<$]n2PBZFBSI!PL?{?`PL<2q5jd<$t+8d88PIZIVV+B?`PIBdjPL25~§dj?VPI?8d8!PSVP!q8BS.<`.PnBZV2Fq?Sdt{BVgFVBFBI<{B2g8LgV]<IVIS5<I8I.P.F]n¦jq?q<dZ5.SB!P.5S5d?<F<F2]]Ftn£`<!B<jF!B<I82g??]P.FPj`!]IBVjqB5VSP2F?]Z<IIFddd$IZVBV8ZBqSLg]q{·gdB8SSSP{¦gIFVS$I5xPLLSSn(I<`I<{8jBLL2](8+8xFI!LI2B52LPI<+BBZIFSZ+VjB.gSÉ Z5tS<IPPnB2L8F5S?.]`L.g22(8++2B+PPLS~S2?FS?5g5IV(SF$j?BLI`d8<5ZL5L.+Vg`d£·t55Fd+8?B5]2B]F2BP<FVS`Z8<V`P]nZ<SgZ2ZB?]B$?PP8?d<8?g8(P°d`?5?IZIBPBZP2FS?Bnx`d.L5?+IBI.V.dt¹{`IjngP±V$``8nFZL5`Lx5.`Pg<5FxB2<(dPF?SIF8`852P+t`t2(LgPSB88]LLLB8FBnP8<£¦ª<S<+(SdS2PLI?S(F<I?FS`?5t<?BS(x8$Fj`d~VFt8d<B8B.Bd.P?VPL?!`Z(<F?V8II(8?2d¾{`85jZL(5BFP?j~]ILFBFPL8Z<Pj£¦<!FILd+.PV?L`85IB`?S?PPg<t<F£`P`.Z<~+8nqV]]V?j2]I2?<FZFFFIFI~LtLxLP`¶¸{VFBF88<.IS?B+(Sx<ISj]dZS+BFSBBqdI$dS]BjIgBnV$VIZP.PS`j!~Fj?S2V.{]PI
8LLd2d8(]P<BIL.5gI5FP8BPjLnS?8$~ZVPF`2B8nFL$Lnd5Z8VS5$82(S<BVPIP8B8]¾gdI(S.+tBFB?(j(B.5ZV?n?<Z<<dg!gZ.tB?L8]q5qF]BIdI?B]jPV25q~td(dS?PjVFtSV.F+.<(Ld+I5.Sq<PIIj5FLPg]Ä·tt~tâþ´®Ljj]`ZL?8?<jBSgFBdFV.InFd5??g<5t<2L?]VS?L5`8LLL?..n<I+8tZS5jt~tn`+2Vg8(jS2(5V.n]Vj8F]S<.5j<F5P8L5gSq{I??LIBBFZd!PZ?2<<?SBd<IS(+]~d!VIxLL?IPjPjI!5`V<+`d+P5g(L8PBSIPg¢ZZgVL5V<IIqZI82gg5(<L+I{<$jjÊS.Z<`L!dFFIP5`B$.`$(ZVB+F2Ld2LjVBBBgÍ§¦x~öÿ£Æ» x{]xgZIjLPg5Z2Z?2LBSP``q!Z8`PS?.F?22<2B?B2d2FLPP]gPF(PPdPL`tÚ5Z<5PVL28dg{+F8`FPF5<+?FP8dL5Lnt<8It«~tjS8IVB!jZFB5F?j`j?I]5´$FPP8.S`VL{³g28Z<2gnjB8PIFV+88<V<IZF]B<q]Ä]VP(.g8FZ8F`2P.ILBSIFBFBFL`Ã£ÄS5]Ij52ISFB5<FF8+?L?2ZIFI]$5(]L5<(.qqn]ü¶Ó¶¢L®ÌÛÍ~P¾8ngxPLBS<g{(SBI`SL{B]5SZV2FZI<BLV?d2VFB<`B]PV?L] ±À¨tZVPIdFSn?]8B]Pd.+5L.IL`]F~!.]<<<Bdj¹ºÉª~`8!(LVI.{dFPBS?SVPBI<.FLZ8?5.VgSn?+LdgV(jPZg+jg`Id<ZV<8]LV2Pjg²¹­tZ<]Fq8FPF<d``d2BBdLF`d<B`ÔºZS2n+?dd2d2SI`8`2B<!LSd<jqLBB8qIgqVL¢®¥ºÚ× tdP$tSd`~Ït£qjPt~Sd+V?B?$(Lj`<LV?V<`B5B<BVL+$`LjSnPZqªvnÎ gF<g.F8L(!IBI]B(8P??FF<<ZF]`SP?+j»à³n¯à gd(LS5IF2L5LI~Pgt<2q5FF<I.P]L LS!8BSBnLj!t.Fd5jZIBBLqSZg!S¿ÈÔxq?FdL8?FVFP?II<$]q?IB{ggt î£jt{`]FL?V?I$8.FLj5jIg?2I8!SI`5L8]n`°gSI2nI(]<{jgP<dt­­£x¢·­£g2ZF<BIF??Z]`8PSxg(.t.gLLP22(( ÅÆ`~Ú»~dL]Zq??Z28x$]S8]<VPL<FI<I+LS.¾®½nPÔ¶ZS?PSgnFVB<(5IFI+VVFZZFSPSVSxª±gPg8I?VPBPL.]BSBPL.BPqVqgÁ³·tdIIFgLVjB+IBV{LZ.FPg£ÃÍt°¢IVFLB85255?+2FP+Sj]LB(VFj­]©¾­xt]FªjVqLIjBB?Bg2.5!?V]Bgq¦gn¿¤¢Ë£¸x£ZgjBP?VqPP]+88FI`LLLVxFZFxq£?BjjdªªPZ8BLISdLdI<8<F.8]Z(I]8BSZjjÁjgZdBÉt£`SBV2L`BPZZFSF$I]B.PBdL¯¾Ê³ZVIV]PFVIPIjF<dFPILgSq Óº`]?{ ¾ÑZgS<5]ZS(.n+PFL®~ÂdnZqt¡x{B8dIV2?<$B.$Z??ZI5I<VxZ­Ú¦F?BIL{j¾~j58`<qtZLB<?2.dPLVP<``8BVZgd~~½Ó·d`qªjt8<.dL2PSgZSI?2]j·­{BSIdLFgó ªxdPjn(PxIPI`5n55ZLq2(]ZFxx¿ºV58]V.Zx¤]V?LjZLZq`<BL]ZBF?Zn´¸´d¦ÊÁ VI825BP<F~SF.P2dZdZ{¢tV5?Igx»£ZIZ
FLd<PS qî¼·VI{?8n.Â{{dF<`]8.F.+I8]8`]LZZ`Á´ÄÈnxtI2BSFgqj{]]5B2Sj<P5SLF5VVj8PL$2V?gSdtLd]]LÅê«®¸¬â©~{~n{InLx{n´®nq28dL?8?`]Sx  nPLP{BFL(VBL?BLV<85.(°à³~gF]5IF(B` È{¾jP`Z<ZB<Z(?g`IVqÁ£¤t¡t5PgPÈ£ÁB?L?522Bj.L8{`´Ì°]VIF2<<?Bd¦ÊÈd(5(!njBgá`SSg+BPtj«¦~FdSBFdP]]IZIIPgº¨Ó¸q{`IZI<LdSjZg®¦g2`LZ?SFB8`PBLF<L.]j8`$SS`8<]8g?]5x{{°nÏ·ºªËÁ·Ôgd®Î V]P<PSB<]L]Bxx8?<I]V<PBdB5PBZILSÁªtVZB!.d2<BB8§]FjSBS2?B5Pgdd ·{ZISIZd]{Õ´d`+LS<SVIg¨ÝÂ~xV.L88+?8t.Z~ÑË£tLPL~{g­°xLdxjdB£.$+ntx]8PPVgZInqdj~Ëæ dSgIIFdIL?S.I]t·]j5I8F++dVd??I~5L?<P+8+]VBVBIZZnS2LL`Zj.]V<V{gSng`©°ú¥¶átjI]L]F<Lg+I<L`tq Á©jntF!g$]Z5`SV<2L~~P2ZS?FLPVd2B]átqqPZgPd`xSª®xVP<j??V+Itgg»tnSILL]]S¦¬¦{?I5ZqVV(<5Sx<]VqVªÉq`Ý´{]<B8B8FF+55PFLBPn¾Zgj8(<nLj~£ÍÃ·dd`n]V`I`B$22?q?VPxd]P]PS88P`V~FZP!!]5VIg5BB?]I]V?5$$.8qV22V$FqB(x<LFjq?Igt`PqÎ´~LP?I+dLB`B8SILZ?5]nº·­x(?88+xBVP8?¦¾jIdPgn(VI<+S!`BILP­BZ]Zt¬²º­gLIx?d(IL$BPgjd­qSS]n ­½q¿~nntd25dSgZIZ<8F+P82?{¾»ßt£Å~qn]Sd+F5ntF<`<V(~BPÅ¼°~PZd<jx«¬´VV`<2S`P5B`PB.52~Sgt¦Vgn+]B!qSPI`.F?8FV+LLSV]I<+]q+V+FF(L]BPSBZF<LI+5<Pg(S8<B]Vg~VV8LPPdS<Pt$`82(SP
PÐª´ZjSdS8$<].g¦Ù tdSF2Lt(PFVVn<<BPLZ¦¡ªxª{º°j`PgVIZ$SZ55Z?2<P?`¦Êxx~ÎåtVZn5V(LLIBPgV(n5`+qZ`?xgÌÿÍn{`PSL+..PVVBLL.F?5+<VF]]Ëª®q¾ Ì~dV5P8dB]SB]]2PqFt<g£LV$djI8B`F{L8ZS?Z(`]VFg8tS+?(<+B?j8IPBLI8SS`FBBBF5L88LILtg<S+I8I<IPZS(.BP(F8ndÈÁgZBF?BqdÒº£qLnB?L2S]+S(2(S555dVIVB©øv]?.<jVLZFV<B2I2SB!S+·¸¡{qL`B.8L(I<j(?B<!?F5+P]ZZâ{FFPBqB+n.ZFj.gB?qZI]IS`ZFdÈÕ«ÂàxgdgLBSx.`<<.I8I?B].+d8?]V£ªBn?S]`<Lg+<S?SB]IF5Ig<PVF2P2dVBB?LZBqL?V8?!I$IFg2L?LLI?L8?xqPB5SLVB<<BSVP28P5<B8ZBq¤j{d8Vj£«q?jI+n+<?ddL`B<g<2S?FVPP]g·×ÃªSP]+SP?L8.8<5PdI8+L{PLVPV­»ÛjZt?V?2P?]I$5SqgS2+BBV~.+F`?nBB<{`?52ZgIL?gdZFL]]5L?SFqBÈ¥Âª~VSItF8IBB]S2?.L<qqIdVIx<8`t~$8P.P2S+B2FVVLLIBF(82Bgg~?L.S(<`Itqn8Zg8IV?BjLZ85`Z{I8]Z2gq]dnLP]S]LISVPVIxPI8P8BF85·¨£ªt~­­¬ºdBdB25FdI??I.nZV<FF.(I].$Fk`FZ]<(BPP?jBB+`LZnIFLLPB<?LjÀÞtnL.?`22BZ5LB]<!P<Lx(]5PVdn`<£$g?5V8BF~L.5d<BP!LFg?V<]jj<Z$xº¾VP.dV8$PdV5BLI5<]VFPI`5?BPSPBZdtV82j!22S?<<S8gFIdPZBLBB2jSLVISBg<]VBPB?
8SdI<I.8VP`PVLBx~gL~F58$SV8dZ~55BLB<`x.IF~F]§Î¶ÉÂ`BB]2<FZSdPnd<+?8+5Fg]g?+?B?tSj?<`(5g8nVP!q]8LZPBZ5IBSVtLP{SS.II+L]B?2<PPq5BLV<Z2F`d`]P$P~SL5<Pd8gPjLSZBFgZ+IZ?<?S.FLIF]L~V5VPL5FS]SxZ`LBI
.5ILPqS<VZF8]8n`8PjL<.gV2<F$BIB8.j~xS`q<VF5<BP5qI<PB8LS8g(SV?S28.+<BISPZF?+S`5gxB$`q<ZFSgj.tV.$F5{qdnÿ³ÖSI+FSVP8Pd.8Z2.8F]B<jqgFBP{Pxn]n2.<.S?PL`$`Zq8FB(5SVgZLVSS?Iq?LPj+?`IPg55$ZZ8jI<P]5`5+<5?5q~¦VPFFBV(S?FBg!.<j$S2S.8IF2+`g` ~V?8I`?V<ZP`.V8P?ZI<.]I8PnISLBx­~?I2(VSSI<j8SSBF?L?(jS?]8.8g.]IV!SgZF5gZS<?nZF+5qSPLZBBL£qxVZ(LjddL.+2Z`25`L<]~PLB<`Bgt´tnZSq2B?2{d]gx8IIj<Pj(S8]P8dI<LZq­nFZB85BVZ8ZSn2B?PdI!Vg8.?BZq +]I5ZdxqS<L
2?$VZ]ZBV!<SBq?F.Zn´~VI8F5dF]BP5L]IS+n<8`2]S]?FS5nSn2L8n5d2LFS]+?B`?P.IZPVI!FLg`j~xL5V?!8B?8F58BLxd<Lg<IqVd!FB(8PBB.n+`FP<8ZjI<P?V<5j8L<.{Lq<5(8ZF8<55]8BF.S25<gVF2SB.LBd]g°<gBPI]VLII$j8`]jx5I]ZLS?ZV?B+F<I£gIxLISFSP`?F<]]?BV<ZF5]?P]?5SV{t]ZBFZj2SdFnIL`S.LP2d<jtIPnZ8Ld !S2PV$LPB.FF]I+<PB8(FgZV+Z<2ntS(.`8(IZ+`V(FV255255P8IFB5{{¾`t`?.]8P]SFI2$F`5I<2V?nq??L.<t]S<+LZIg528q2j?LSLS2V<+]?2LIP~tg<Fj<Z+Z<PI+?BI?5qL8`Z8B+Idg{n°S+]<]VFBxI?885PFxI?j2?S!I!I!+V¦·L(dSSBFL.P$585<n8].B5(FV.F]xn.`S.IZF!ZgBL`8?SIB2?(SdBIP?´`d5SVVj<<<`2nVPPIL2`PP<F8$]8`°Sd(g<8.]FSL<(<Z?ISSP<Z+`~8BP¹n]g`B$]Bd(?2`!PPZI5<``VP8P]((8LgPLB52I`n{B]BI?Z.<FF52V85+?S{¦Sx<<`8tBL<2S`BBgFZFj<$`82I<?dPVxBB8F(LP]8$5]S$5S.LBZ<?`PZ5d?!IV£tL.5<]<B$BP!ZjZI<F5]]2dI+5]IxZV258Lg?P<LP.dF?F.8Z<dIF+P]5VBZn£´FZFFIPSZ8(tP<SF?FS?5L?F5xF<£<FFB<!<q+SFPIZI`<]I(L.<n+~?SqÎ£?~BjZ<BL25]I8ZZLB2SFB8<S<5BdIP]I{d+PPBSnjV<SFZ<LV(<V`dL{n`~VZ5V8Z$L<S<8P2FB5LS5L?q.B8`SnnV(F?VSSZ..LSV?SI(<IS8?PV<`2.8IqÁS5Z`LI5B?5+t+VSS2F8<<]5Pd<85d`qjggZ<2PI??VIqFnPF<2V2gP`F<.PFd jnP2F<(8VgS<?LPdx]2.8I?.S2`ISIjd°t<]Z5.VBF+SjdP~dqd8L+8`<V8jF`nªË£gV`SI.LIPP+BS5t5IFgFZ<IS?PIF$]I`LPV]<LPS5L<+8]85F?<IB`jPÒ{<5+8?L8PnV5Z2d+LF`88LFI2LPB?ntZ$558!]VF]]?~+S`$SL+`.]8PVgn?`t¨{BVSgI`?!B?Z`ttF5SdBI8`<?]´n~I+BP+]<<??Zj<](F8B<Bj2ZFSPZSFSS.<`?VL~g.2F`IV(I8tB.~SS<VZZVZnVPZ5BSSVLqB8d2P.LP8d8FLV5(?n§{]j+$PI(]d]VdL{S{<njFjZB5]PBdSBL+I2PZS.jSII<5LF5FPLBB~]]FÊ]B<SV{jBV8PjI<I2]PLVBgPV?V2L~I.VVd8LB8P?<FVgSZ(`n<??+$LS?PgV­nSISS+`?ZPP?2ZdILFIPL$S2B85VItttS(PVqSB5B`jVF5Id8IBV?]V+Zg?5S~LBF{<`tIdFn<LLVF+S+F<n5g?VPVt]d°dSPP<!25Vgn]B<58IP8I5VFx]P<5<txÐ{P<BZV?<?BSVLIZV]<?dF+B8+]dg?.n{<+?2BS(]V2+ZZPqZ!F5S+?P5gPSjBII8dFIV`PqIS]$~?F8B2?Id+5<x´j$n].2SIBSLnLjZL+?xS+B8ZS8<LPjqt{`LILI]I?BBZ~LB~P8ZL5PI`nV`t{P<.I]VPg`PPj+F2L.(P222Z<<FVSZZZqPLLII?B{tF$5Z?S5F?S<PF2<Z?S`LÒVFn]PL<+<dIFx58?`2SBj+I2P?V<]] F5<S]?.8L52L8ZBV(ISS<8I2]$SjZ5`2$.888I8LS?82`<`S2LBn©~t~55qnS]F8jP+FF88n2?I<5+`IB?<t°L{B8S`2?j!jII<L2F(IP.t8FF].PB`Pjd~L+VPSjZSV.P8F(LLS$LL2]VnI]{n5F(It!<B<ZZ(d+Z`PLd8588BnL5]t<`?+ILg!jPZn+]F??LgL5dZV.S]­P.PqI]IBVPVPPB85ZZVS(~`<+?(PIZPnFS]ddVZB2Bd2F?FS?~5g2d5VLLP8V+8Z!2VVd!L!<]L<L5`FI8V5.`n L(g]F`FB8PFV?8++`?PqV22LFI?+?F{£j!SFL?q`gFSSZI<ZLFSSFB5BdL]{FFLËg?{`g8.d+2VLFP]I`?F5!Z8(VPB8g{ ßFF8]F`+I.V++xq(]<Lj<5.FF?F5IPjn~{?2I`5<LB<g<I?dIL]dj5LI+8BVP.]­¾Pg`SFZ.S<Fd+BB5Bd$.]?L<PFdL(P<F`~~ILI8B<$LjI]IVB<<8FP+8IL]V5j(.g?LI252BI.5?FLg<Z2$LLI+8PZ­¥tFPF52L`8jZLIL8?SZIB<.F58`?]2ZLPPI+?{S(LIPPnB<2dBLBdBFFFV8?$8t(nª{L2?<FIBFn8VLF?L`B]S.?nP<PgZtqS2BBF5L22L.B<SBSL5IPFZ258dV~gLZ<`tIq2B.PjSP!I?V]F(]dZL<B<t~nSB<BFBdq<t5F~I<VIIq<`L$B?FFSIng`jBII`F<.(I`Z?<I?+]PI]B5S`BSF885{`5IFSF8(qFLBjBj]L8P<<5B¾{PS.FBFLFBI]VFL?P?SZ]LILL5FVdqjZBF88+BLjI<]P5VFZFVZ+F(]B2BLBV­ÁB+FPVjt8ZLLdIxILgBISI8<`]P+(~xVI5VF<S~?B55ILL88<Pj`5]8gn?xqZ<Fq85.L82F+PBB`Z<P(P.LFLILI?ZLLSVn8tI?$nVSB?B]d]B5L`SFVPI~ngVjg2LZjIF8BB5?`IZF5ZdSF?Z??jg]`]8SPL?Z]??2`FFI?(PS8Zd­VZ+8LFI8(5FIdF+]dLB5Z8<I?85BZ{F?g(+ZB.F!?g8].IVj+<?58$5]+I?.tgdVIS+L]?]8`d+.B(<$B(LF<?gdIPqPSÏZFPSLB+2S5BBIt5!Z(LSFP]d58P?]5]PIBLt]!<LL?SB.5q]I$nZ25nL.Bd°£gPV`Sgj$g?IIP+nF~FLF8<]8F<j2`28{gZ8`5B?(j+L!S5n`FZ+ZF888<+?]P`qt]B]8Vn8?BPqBL`Pg5?22I]5g£SSL8Fn8dSg?PIBgB.VdI?]I<Pg`gª­]j<`?FSIxFS85BVFPg2ZB<F2.<tIL$SdZnZIFV2<tV<8dBS{S<8P`(PB(IS2F]?]qgxjIg?Pj8I5BV(2I?<SdLg5FBI?FS§`?<PdS$Z<VjI2LFSx8Id<?LFSVd2LVÕj<B``$+Ld+L!S.`F]?LZ]??$82BFFn ­I]?{L<d.22PBL.FgPLd?8?StF]L+L?V5$xP?<<V$BV.LZSd`P2.F?`ºxLIdF5FIg<B.`?(+BSjI$VP<LV!<BS]gS<V`F`58SF.L8P(5q~II<FZ2dVPL`8?{d]Ln<{I+IPnFVIj]2I88dVB2dVd?+Itn]qPS+jj?n]PP58<ZZZZ<P.<<P.2?PjtSPZFx(SVSP?dLF$]g`n8VS8Sd<<dt¦P<<?LB`(L<B]<$5SIV5Bg`FP`Z`5?`SSZ<8]F?I$dFt2Z8gV<.25!S.L.`I`d`V]P`F5<VB(.t`VF?q?8<Z`I<PZ8]5`Z<gg]V.PjPq<n8g8g<?B2I n8PV.5?S<?BZ`+$`.q88I?j]BSP2`V?x~?SS?jV?8B<]]L2g<qBVSqg(IBP<n`¦Fx2Pj``$LLn!5j8ISSVFZB`Z5I!x¦IgIV]I<S8Z<jBP2<<I8qP$jS?VS<?Z¾x`gFV25I?Fq]SjS8(2+nZ+.SSgLFLSgn8]8LI~8VF(]gPBFLSS$!..8+8?VS<q].<P.?jS.8IVjSPB5BFI.B<gP2IZVL++I?VB$VjFF28PP(25BIFtSxL5VFB`ZB$8(L2<]`52dSSx8BL?gt!F<Z°]?2d<P55LZgFd]j52L?.P.+5`5`8{d¦{IZL`ISF.I`gF5`BI<].I2I?Lg52<dj¸nB?8BPVgP5Vj?P8F<IP?.BI?<B<`?Vn]qFFgBVSVPB2.$B<]`F`d.g585<FV£dP](+?<S2VZ]dL8(SjPqLq5j2B8+I$!8II!F88Bd8?28!PnLB]tB5I?I8ª{]!2.`I]F.PF(($2F<B$8PZLSI!(nF¦æZPFPxBS?<+8B{.ZZ?88SxILB$2q8FP{ÎI8LP].L$F25?V<PZ]SF8BP]+<Sn]¦PdnVd5dV$8`IF]dgq(VVF(?PZSgSL2FS(VP228..5
B25Z.+`P(]I5P25LVxºP<$+`Vd+ZB]?PB<gL+?S(BF`5?58.8`{]x]]BFSPS2S5~V`Bx.?L`FPLS<<2.SBS5PI5`<+IB.5gBBLB.dFI?8~q8?d.2F?`2F!x]8.ZB2PPLgVI?FIFdxSq<S2Z<I?I5<8P8.].dPF`FIF]P.2F.{j2<FBjS..PZ<Bd?ILVZVS.ILBBBdVdgS2LSI8.dS52SBd$]FI]<IP?5Sj5`F~°­g5VFI`I88B``ILS?ZF?VBI8<PL5!IdjIB?d2B52<B(5L<gB]jLFtSFgSPVIBx{Z?P8S~.tSPgtI+$ZVL].IFBgBBBLnZVFjFSIBB]$B+j!LV.xB(]8Z<?q5q°£q5`<Ld{<I?I?PLS<dB?B.Vg]B`VLIFL`LL?`£g8qBqFL?8<{`PSPt?<V($P(q8$Z<ZLV8L+`BI5{ndF?IBV28VPS?8?(<]I<LV8LZF<L<B.ZVP?ª`B!ILLV<jBF?<VgIPV.$L5IZS?g~t<<LgZL<VLnB..BL?SIS`SSSB8d?dBL~·xLVI5<q5FFS?VFL2VI<<SLZPB?<V528P88<Iq+xBL$<<?.SZI.!.P+nq8<<n<Sg5<SP­ÕS<.BS$SL?<P?F<ZF+F`nInVgVBV$8]ZtF22jxtx]?BZ8BVLgV5L.`?8P!VjBLP<Ix25d(B525VL$F`SZZS2~SIjZBV5`8.<<V25?SB8<S]IFP?jF`B?VngFP?2<LxI$IgPSFZ.LL+88LF8d ZqILSIjLPFq<F!8VtLVLL.jL]<IIjFPxZSdLB8dnIZPLj?SBVL?P+PPn.8V+2B2Pt8B]5.FB5<855$8PIdFVPIBB`SL2($<8(LLV`£·{LF+FIZ8+jIjZ(V5Bx?<<I<IZ5+t?.VSqnn¼°~2PLPZ`L`]F..nnSZg]SZBPV2BLSFIZLPFBZP´x?d8.IBgIFLI..Vd<IPF?Fn8Z<nBSV5+I8`.5LZq?8(V8PFI2I(P(Ig?VS2ZFSFV]V{¥q8dPg8PVIIg(F?I]FnZLVFL<ZI5PgI ØnVjZ.S<P<F8$FFPBZ(?]I.]8L2]Z+LVBI]F?Lj5P.<.PSL+II+<8d+LdZ8]P?tLS288tt~gV2.8VVV2xSVIS+{]V`]P?2S..g$+2`5?I<`VgSV8ZP(!P`B8P(!2qn]IS
5B8<SSLBILB5PS55¨·~I.+L?`$LSgFSVZ8.I]g$8PPSBFjF8?I8I­<52dF5SF52BFLZ`I<<?L..+FB]<q{`85<!]]Sd<I?LIP?8PI$VF<?n8?FV$~qnd<BBn2$FL?2Z`2VL`?ZL<PtZS(Z<tVFLIFZP?S(B2PI.8+SB8LIg<8.SBB<t.<8FSZq~SL58<dLdLVB<dLqFq8?Pd$FBgL{FV<?PëÙ´V5V`dLILqLZ2t]?8<.IP8F$n?VZnBdPVZ5{qÅ]8]VSIF?Ld5Fnx?B8F?2g5ZVnZ<`$P]PFI?ZtqZI2?d<Sd`(jPg5P$2
PIP$Z?5d+??`+2S.gL+n+.P`I]FPSB8PI]FP(+jVdF­qZdF].5BLBgS<8BL28.x?SZd`Iq(8IqF?dFFLIILdIFBgPF?F?<j.FFP8]ZF2`{B`?52x¦q($g8ZB]Z?2V5V88Z+LBZB<LI(+VF5BVP8~Vn¹ú³+L8P52?BnL]SL2VP(BB2VPSL$8L2]2SB$`¦qIL$F+FFSF.SLLgV8?BBL<..Ln<PjS<`5L2x­j£<IP(`LBZS.jS<<Fd2VV?F?BPd~jg2SFnSVB2<tjnB28nLxP5]L(S<LF+n­nB.ZVFPVPB<2L`]?PL+BVF`Lg$BF5+VLPSL(8(VZF!(F82?<<Ldj$`VSVtL]Lq5V.?B{t<I<L8ZPI8{Z5<5LL!LB<Vx8?!L8I!2ZLIL`jäâSgV?B?q!VBLq<V88+FB<tV5Z`52]I(LPLItgB8ZnnS]``.(2IP]??(2d]jd58]2+S2LS?S]P~PdZS]2.2L.?2F<8qLB5IqB<8BgZP¦·PIL2`SPL?<P<LF?.ItV<L85<LIVLIFdLÀ]+xP2ILLB8PSd2LjIVB5SB+!`<]PB+5PLP<qL?gL8~d<F?`+L8BBLIZ?B8L++FI?<I+gZgV]I88?P5SdS8<`BBdFdF525F<<$SnZ5BZVxn°¨Sj+I8SBP`ZP!2]SS?F]dZ$(+V5BdV8?dI<nI8?`F85qVP<gS<VIF`?F8<n<?!{BLI$I.<nPV~ {g?dBZVVq?g<(LSZ`L?qP+j2?BnZPt?ZV2!?5x5LBL?tS<PI82<+].<d`$VÌg`I5SgS<Z8I8]2jPF5j]PLZ{B`B?.F(5PLB<+ZSB5`+S2I??ZqI`B2LLg.FLP+PIZ+2?Vª`?LSP?5ZB?I`Vn<++$2<!F.?`g5FnI.V`{¢°x8~ª LS8gV$Z?BVZ8Z?Lg<VjI??Sd28?.j8SnFd{j<I5LnP8<PLPZL5V5xB8Fq(5gFId~P8VjPLF]LSn<<d.{B5BL5B8!!V
jS25F]ZZ2?PPddgBIxZV+IF]8PB8$q+{Z.Bd<ISZLP8d¡{IF<.<FSF`F<F+j8Igtj.V5]<?85gIF.PPn8V(...B5P.PVLj2P+?SZgB.IV?nV$?<gjq£<?L<IB<SL.ZZZPI8ZI!$+I`g`???V2Lx®°gP?nx{Z]L<SSI]FPVS<IZ<8gSIZIB2dP<nPSSSjÄqnB<LI?IxS+P(tP]?B?(x2S8.?+VI](ZB8PnxËV8B55FI<?+d+F5F`ZnPZnI`8L(PFLB]]LZ]V8$B?<FL$.LdP+I]<252FSPd·g]B].n<`8<g.g+8VB+S2BLB.PLF8SB5!!$8$PVBPS258ZS8SLS?<+!`VtZdVn?8q5P]ª``IjSSS<]8S<8??.8dBtB?{PPd{I`PFPxV8j]gj±ºS8gxLFV(5d`2ZLB<III?V852j2+IISF8IPjVZ<5x8V?SqqFLBgdL(LSF5g.gBd5jVB28LBx `B?FS](5L.BIPLFP]2?BF22FdFIPq{~qF]5ZjdS2SL<?jt2BjZgF(?Bd.??Z<Vg´³`Z<j<BFIqd2?<V?B<Z<2]PgFZSILn<VSFP]Z58Id8+jIn]nSLZP]?PFB]F2<?F5F5B~Ð­V55852Sj]IIP<FBBdnVI?Z`8?$2IZStº«dSV]+g{ ­gZ2Vnn<]?I?BFI<<L!SF]+`?]ZVP<$]Sg{]<8II<BZ<<V?VS.LIqV]8F`V.g?2gVLSB<]{?PLF(j!]P(<$!]Zj52LPBVSP.`+LFS`.P28<2<<ZgI8S`?gVBL<.V$BnPj<!S].jFngS<L8!2?P8P<L55g5V2FBLV25Vd]?Fj{FVZ`?L2jF]`!LBLVF<FB(2S?S.ºjBS++BP$xBV<?2nFBI28III?Vj?LP`½ZB?SF]Z`j¦~``V8jS5dj]BPPB++`LF(+P8P5SISdIÄ°tI8LqBILnBj+8F8$+!BZVI2]5S?P+Pgj.I`?¬t~F8Z<F`+ISSLB.8I+8BF8?FV?dPLtdPP(L?F2]5BZII<B2LBVZjIxIFSPV]Z?nqZZgFZn?Ij<+q.g<FP5`nPIB<VI?2P5B$V]VFZ<LL{FVgF]dBS?VP?2(V8ILqFFFFgZ`.V28]d5B5PI<<5?8<Fq`5Sn?<dL`xnPP!VP?q~~Ë¾V5+(2`F?jIPI`F<5<ZLPP.5VB<ISx§x?8?BIg.F<5<gSV?$<qF].?8PqgI<FFSV.F]¸¦?LP.<2B?S??jV<PV<t]VF5t2SV]I dVFP{F.PV.PB5d5L$2PIS$VPxZqd5dtS£°~g8IZ!SjBF2I]`5ttj8(+PVF]PFg2BSBB8j55tP.FIB{F2B`?B8+Vdd!8?<?`~dgILF~``B?SIFx<<P8tnSF`B2PIV]Z5tLLI~­¦dP]<+]!?IZ(xq]2jFS8SFLFg(5dLL$FFLP85SV$
PPxÁn?qZ<(2<gZI?SIF<PV.]VP]8LI?SV?Z<qP8n8Zdªx{8P$I?`..Sdg8LFd.P2(S(?8F?V`ZSVg]SZjLLPILgZZ8F.B+LSS!tqdVPIgtxj<5$F8SFdBZ?FxVBqI82LI5ZZ{]8BBIFL25{PF2BV.FBgZ?]jFV2]<]P!5q2Bn(]?d(]¸VtIS`VB<+dP<xVVS2(gVdV?VLIdx³ªP`?B.$d<LVB<` dqFj.ggBI8Z<V{V]P+d8<BZ<58`£»ZVn?L!I(<gB.2FBPS`LBj5BPV]ZPF!+V`VPÀqS?I(5!.P<(?d5g<2FSI`d8FB$+VtSIS{F(I(B$x<S2F!]BS5`?jPI<88L`ntx]P?<L~`ILIIFLPVV2Z2F?S58t!IItjFLFZPZVZ`8n$$FIZVVPBIF~8SZjF8$+$dPI`jjÁqVLF+8S!2(25Zg]Fd`FFPIqx+LP8j t$B25<85F?S¦FLÐ¦L222?I(V2tS8d<Z5jIZ8]qd8nª£ÇÓâ~BS`?L$S25SF<`FBgI$<VLdIP]<PFZLBB2d~·x<8?d5.5+SSgI?]<<]$Z?P<gP$nxdx+2!8n<5!+<<(ddZ8.SV+d+?B8LFSZx<tÒx]I2LId`<PP?dF?S5.+2LSZPIP`PnP!5L85FP8FB?2I<]VS.L582tV8<B2L]?<+tPLZ{{IPdB.PFVI<8PI<]<]<L?(?FV`ZP~¸g2]VB]`PFL5xdIPq¬?S++FI.BFP?5j`+8SPZ]ZPS Í­·Áq<.8IZ.SF5F]5L2`?8PIPZL2IVF2`]2+?`.5IP].Z(??g<Z(VI.B]8S8P5(<g~PB?BB8FZS?!ZVPd8<Sd8S?<V??I.F?`©Z.82FL.5gF!5FLnZB+.8`2LFqL`+VS+PP<2LVB]`2BS5Sd?<Z8q`?<g?<Z<ZILPPdBqÎnZF](LS?PL8n{]FLjSg2V+F?Pªg?<$]F8gI5?.<2Z2tÍ FL8(?+jL2?~LLIP5?dVng¬tÈ¦n]<F?Z8FdPSt+PL8BPB5L822.ZFLLgLn5FS£SPg88t2IB5S?IBd8tLBF!P?LL8PFdqZP8].tF5]P<VLB?VL.PIFdPLISn?2+5g?nxBjj(.B]55FV?F8PxIF.SFFZ<+<`jL2Fg<<d5`88Lt]LVBB?<P2!Z(Z+S52+<tZ8L<dSÕP8FF2LSBgtSBdSIV8(ZL<PS`{¶ÅP<?I25B8PB`S2<Bg`ÕZ?5BL+2<P8gV{+P~I.V £¸§£gqPgÀ~t<5dSB<S{F~8Z8`FZ]P]B(PB5+?<!S?$nÎV?]x$FVFdV]ZFB<ILVIL]<q8d?FP$Z5VZ<L.?V<8]<<<BBZ`S<ZB](SIL?j]8VB.II?FBFZLSPgSS2`F?t<LLjBB8PxnV~~5B++dL?8F<L?P?.<8?`gS+d]SBS55<tt<VI`(5`<BZZB?L]B<5S88I´×¨`IS?V.]SP`2LZt<<<IP¹gIZBV<ZI<`<SVL$dqt¦´~BFP8!~åjxVI.x8F?BI?LI<58SIFd$F!dI+]?FPIIS.]n£+P(nSZI(<`Bj$ZLgZd+Z+?+<<2]ÒqPF<LqLL2SL.VILgnZ]<+<V.?B.Z(g<25gÎP<VZZ!]jdL?F+I$8LV2?B.nI.5BF{F?gjjqj]V<S(SLBLF`P!+j..dq{~L$j<?8V<V{dq?P?$L<FILFjPVZS?]B]BPSändPV?S8LF`V.<?V`!St?qjá·~{5VVF??gg<qFB°{µ´xxSFVn5jÁ~d]<58V?SB8BV?.n]IFFI(gjgBBS5B.PF~LS`PV5Itdg?FS5PtFIInZIB.8BP~°¦?PBFSSt<]Pn5FI282SI.(8P5]PS+V.P]ItFZjPZ.IVLP.FVLP<5ZSPZBI?djj`{tªdIZ5]5xIn<]x`SIdIFF?B?LtdI+P2LLSZg+Z?L]ZL5It?Z${2j`n5tÚªS.~(5Pn]F5PLV.BLBSg5V]ª±BI$<?~2.8Zn·`FZ.Z<5IS2I{dI8SP8S2+8B!$]VVZBS52$L25<?5LI<] xZx.P5P`VPPF5F!!L]8IFP<!?.?¦tS+$`B`PZLPI`V8L88$ZZP]?Z8FS`n5FBÂP~SF55I<+8B8FB]SV?LSj]FdtIn¨ª`­º²<j?5ZLS`B?j]?BL5?F5nZ`5(Z.jn!d$~LSPI8.SI8+P5PFnFIBV8Fj`]ÄgxL<FS8BgZ$8dI(F?V]Pj­{]j<5I]jBB~±Ì]<]FLP`q?.ZSVº·]5ZSVS<B]I]<.L?PVB!<dF`5...<g]£tq?Sdj2?(28BF+SPPI.F8.`I(I]]­dg8?]SFI]LP.`.82PV2?<?F2BZIx8L.+Z<qÈx<t5BZSjVq?8]?L{n~§¢°×{Z~IISLFgB8VF85?!q?.d`?LV5SSVF]?FI2]Lgg~BBIVZZVP.SZLLZI!$PFVBV~ájVnF?.It5!L<~FP8dIP+Z$SVxÎÅ]5j?VP]Éá·xnBPFSF(L`nBZgLn°±8d$F2PLZjgjnFLn?<qdVZqFVZL5L°·S.{BLj`gIPI<BP2?{I]5tLFZ.gVj{!$FI.`I<F+<L?qFS+Sn?5BL?<V{P8F`dV·dP5]I5tt?td` Ä°¾tÕºjjnV<nL?PLBII<]..njBILL(BVSF5nSLVF<d5(P55`¦ÒÒSjZ{PdV]P5LLILnSdP`{§xSFVV!j]?+Bq<VFFdnFLBL~]S`»¤gBn~t­]`FBx?BIq5]+Zn+LqB³ÆqxPP?.I<P8``I?<2VZ.VPSFS5S{.xqLS`8V+](FLIL]P?BgBF2`F5<??VqªZ8I?SdSL2qLIILL`2PS<IS<BB8Z$FSS2?g5]nVjtjIªÄ¨£{tdZ`n.{`gFVZ<25B8<d<?P2F`.S8?gV!?F?L(.LL.LI Ïjnt5d¦Z`Ðºjt?BV??.jV5B8LI<<FFBB8V??Zt £IL£ `FZ5<]PZSgF](BF.I?`¾xL<8j<tSVS?PISI.VgLLIF.I<F.`£jId?2F]`LL.<]]BBP]5.L]5x`IF·qZ8Z]ZP!?BB(?PSSn?!IV5I`gS]LPIB$qjVÁtÆÁÅ´­qPZ]xSLn8d<n<2I28?SVnL8L<B52SS<VVBP$jBI5B2S<Fdj?jL?88ddæÍÔÄ¦ ±ÒÀ£´Ë {´qÀ¨·d8I]P]ZBBFL$SV8qPSd2VL?SBS`{{»Æ¯]82F?L2P?S2x28jBPL2IIVx£¸·VIS?$5BLF<PBSLq82ZIZ?.8VP<<dÁ{2I.gBIIVZL.`I<<2q<nSVq`L]PtÜjq<q8`SZVjZ`??5FSLj8?S2qP$djj`ZFtZ­­q¦´µ£xd{I.]PB8SI8VIdF`LB?5+Z<S(VnV2BL.2+S?<P`LSSS8.]PV`??<Zj`<Â{dFtPªZ~VjP¦­ZdÌ°¼½Z?BP.LS5VLqV?SFZ`]?g(8`Z?I?IÏÌî±P~(F$j$j2gF`FZF8]FFtL5FB¹ÈPdFjIPI`?Bg<FPjg`FLSZxtgxt~ìxndgZ`jVjdjxZZª{qIj~~xÒ¢¦¬~~(]+?5<`BPB<SVSdP`S5.g<FnLBSVFd`g{ºÊ¦LqLB8BB+$8~FLF8S8+F8LFPIPBZ]dB]B{Z`5.5I.B(F58`SPIBIL.VB2jB´jI`gqInSI8ZVnBj.?IIZSB Ê£`LtSB5IVj`(PL?$]B<?L<F]BSI]g]¢ÀÊItIIF??+L2]!L?PFPB??n+`FP5tÉtP8dIS`ZLBSILI~q~xÚª·£jj{jtg jx¸~¦ xËª¹{³¦ØíÝ{xxP5+PtqBIg<5?LPPLLZFPB£{~ ¸] jnd+ISP<5ISq(PPVF2V`t?SxInF?<?SjIFt] 8I]nxPqjqVPLV~qZ2<B`]Z<jq»®{`(8`5BIBI$FFP+5PInFS2~P¸·x]`+L2?dLZjjB<5?L85.`n8F(22d{£Ý2IZ?dLZ2VdLdPn<?+88Z8PI2L8S(B¦³ Z`8F8SSSP{¦L~Áx¬¦ Þß³¾­´Î¦dPLtg`{jSLt~ZÁËÅtd<IFnPI`S]~L2BZgq`«£Ü£Æª?d`IBS`dg5PLF2V?BSV`L$8V?Z<L<?B~< ~­»ÆnÅÂjÔn~ZgL]<8]VF5?ISF]ZI<]$jL]2]VµZ.LL]SBtL.5Z8?2BB(<F?dIj´q?.2V+5P<d?55VVdVI8FLFFjB?5FB?`{Ø£LZgVg`{´²¾ºôªx ~F~Stj{¶É´~t{n~tIn]ndqgPZ.PPjB5I]Pt°n`5Bd~FddF£]n·­ª­d{`q{~»¦q?.BB8`<F5?<SZ<VI8FP<g<`8Vn]PB]ZSLt Zª¾¤È´x¦{q¦`ÞµS<L+BL
?<F+ZZ5Fd?85P`I.$2j{{¾´`BIL5LgdIFBS5]Z<jBd2ZqS·Ìjt~5PFZ~I8{BB`P.$ZV2.P88PZ<II<Inq ¦­ ªq¥¦ª¹ÅtLFV~]ZIVPFB{Òª(qIZVttP.SFI??VI8SIFL5]??d5PdtË°.Ig{  ª `°­gqx~LdxL?F`Ðn]BZF55IB`8Z]2`Idn882]8L22IFFdS`<x2x]d`tdj~`gnjVx~Pjn£·d+PB8F`jVPP8gIPjLLP`P$Z]LI¾©g?+gBVjLxZV(F<F8]Sqx ~´¥Ò©LSZ<]85.L`+`58P<8VS8B<(VP5]25]`+~·¦ÚÈxÂ{`x`?IZItS<.ggP`B$q~{jZ$8`xgPdg?FS?(<.tFS8BV.LLL`{È­Ä ~¦´qddSd<`B`5<P+(L??Vº´g+LFgBS?Z<`BIPV!<8PP<n2q8?d]IPB<$BSSdS]LPP+B`VPVd<IqFII`S]?<I<Á]q!2F8Z<Lj]LZV?<FnSnI+?SPSg­ÄªV?F?IIV.`B]8`n·áÌ£{£«­P8L+dSjS]LgS5I<SFBZF+BVnFFP2?<ZP<$ì~`P`{BPd5?<VdVdP.`Sq.SV­~2+SZ((Sg8S?Ij`.L?VL(IZj8LjS<Ingq`]2d(?VVP5IPB(ZS$8$2L]`Ý´<8(V8PL$`SL`5?jd?Vq$?nV<.Ln(F<5]SV?ttF5B!F?<F(Z+?dF5B8B.I?(n£qL(V<5dIPL.Vd5dFPL2.tdB8SVLt £``?LgBB2txS£Ô¦nZtnqÃ LI8$+<].5dF!FS2d.?!P]`B5.F5+PPS2PêSx`L(FI2VP5]S.S2BIB8LBSBZn°~LBFSPV?j`LIZIP5PIFBd2PnFZPdBIV<`¸q?5PSjI<<]8FPIL?jBd?Sx]8?jqÅZn?2.gdB`Sgg58Ld?P2FB(VFB5]ZPVIq`ZB+SBS55(8.VB5BL(q<5]gSB85dF5]g.F!2(V<BBdB$ZLP5P5B($.ZS?ª~Pxn<8F8]´´¦£¦t~V8t2I­ÉP]<<V2dZ.+8$I<jF5nFgL]j]+8dL`jPÂF?(]SLjtL`F<nSF]PSIx5ZV+dqS]L<LFZ8LI]gFI2`FV?LVd]F2]<V+jdIVLLP8Z`gg<BFBd?5FZP.5P?<`d5?~`SIjZ5.x2xIVIIB??+<dBdj5`8nS]$`P?I{.5<txF?BV?F`LL85?.g!.ZLIqº``+P?BB5PLx`F(V5Z+5IS2V?L.$V.]]Ô{]ZVgjt­ªxÒd`SLj8??VZ?ÀqI5?LqP`8FVI`Pd<P?L<8V8$tBZtVB5V¾°d2L<?I5<8BdFFSFFP5Ig~L]L·¯d2nSZ52g.VBFBB?PVPBLIVF2SqPB$ILdZ`SV5.Z]n<LLP5n5FS8PV?SIZ$FIP8I¾nj``<V].BBI]5!BZ$B?<8gV<$Znj<]LFP2P`LI+<LB<F].VIL`+<8Sdx?BV<~5<Id]FdL!?B<t]?<8]<2SVLB5VVVqBq¡n{g{ÐÛn BB`FIgLPZ.FV.­É­ZIBV5jFt8LBSFBVB<.ng(I$SF.5dgÉtFt]Z`tL<P{gPV$(BFd8Z5VSS]B.!L<2V$dFVFI8!<S<L<(FV<2V5S$P.gjIIV!??<<SF5SL8FnPI]$2LnSZBZSj~ZF]gSS.8B?PZt~LVB?ZLSZFPL+S8IB2`g<ZdS5d]88.`5ZZgdgt]ZFqPS·Ég?]d?8I?I].8<S<qBjBn]2jSVnB?PBdtªÅËº§ì·£{BqLdP`?<!IS<+`gj¥{{{+<2]LZV].`L!F2Lg?{<`?FFIP8q³L`$LI<FFBPBFS2?VqI`nZ8{V{¦V<F<.?FF8£L!qL`L+F(FP?!nSISBLFPZºdVZIBVSPS<d.Z.PVj8t8Z<ZFFZI]]nP­tV+BI+V.BBZj<$q(I{<8~`$.2IBjV2ZZ(!5IxI.ZB!tP$].St`n(IS?22.`¿nj5$B?.P555I$Sj.<Bd`8g?]$ZPZ.I]`ËÄg.<B`d85S8`!BFZS5!<FZ{dP+8B<+SS8$II5LB2]VIgV5F2{?ªS]BL5Fgj5nBB<+$LV<VBVVSdVL­q82qqq2(+IP?BFFZg(5V??SFI5Z.B25PdP{xgdx(5L]dFILI`d8?5BBS5+VP$<d$F5gx· qSIBL2FV<F$BS(dS.ISPF`5?<dBB5BB(<5($2F<BS5`+?S?<IL?FV.I8I5?tqP5<FZj(?VLSVx<5<~?BZFPI2d(.LIFÎ ]VSI5n`8(+Z+qg``d?$`?]S~`5SdP5+jZF.5V`<S55gP(2dgB$jdSL<85FLFL?]BIg`L]$SIP$?.n`ZodBI58Pd<<gjSS2L<g.SF.IF<?SI5{<S8qª]SZn(F].]`LP8IF(Sg]+VI2BV<FP8$~ {PVI8V5<tVj5(V$LBFLFP8`~I+<5(j~.?5PPLd.5BI??PZF``PP<VPxV2LIÁºZS528VqLFqVF<jB<<F5(BjI88BPqPS5]jnZ2B8V5Iqg5B(g52VL(]8B?B~·ÇLZ`IZ]FL.Z]2S2VdSFg<F.Bg8ZP·I?PLPS$PPVSj5]F]L2g]2SL~]dqqV<`8L?PBtZd.?PZ2SFLB8`Zx5?<I?Sg~gV8?.B?]jVZB5xB$BPLZgVq.SZIBSBtx~.<Lq.]n8+`..BF.S.ZLF`5?LVPj5PLIB8.{]SBZF2?8SdL5I.jBSSLB<VjtnB?I2?V2F(.$VFP8Z8]<BBP](BFFPnLn¦·IZPIF+VBB2B{LLS`VS!?<j<!<VÈÕZBZ?gqF8VLSIVFP2P].F<<Zjq»<]FFP`+II5.PF`L]LP]+P<.ZV{+P58BI.8(<<I..V`SLF??PP8IFBL`8?Bg° ?BI?S(<(?5LB52qI<SqVdL`I5S8(jIZZ`Pn2L?B<PVjgV5BB{LFV8]LL5dSZLqSB8Z~+F(FFZ$I2]L5ISdS!S`SBIV±g2I++5FIL]Fx5<?jF<8VBF5VP?IZ]FP·SFP.?ZL.FLIx?`Id8F?LLB<5ZjÇÂnIB?F`?.F5<Z+SZ(<+VLL.gjZ¾xVS?<2PL8LF2SLSn2<+V2FLL``º]VL8L2FL$IjSP8+VIV8<L85+Ltdt5<5ZZZ2VBIL8gVFd(5PSVL2?8(8PV?d5LgF8dnÚVZ(?ng2I8`SjPII.SP]qV+?(PZV5jnLFPL(IZI`j5L<SIV`gg.F?L.gILd~~V8V8I2S.d?PI?!V{+S5FBF?<8nBI]gB(FLFV]!BF2V]I<]??5IFPF5ttPq{£n<BPLSn!V?2<]?<528Idd(S ÁLjB8gZ8FZ?VBZ?5t.]dgFSLP2LB`P<FFZI<SP5SP5<<5F..`BZI?{I2FS?]xxgP?2PFdB.]8+FPZVBd!?2L8ZI5PF+PI2V<gÒ¡VI?IdLd.BLZ<V$V2IP+IV8FB+<?BgLL5<<?!SBIFPP<]S5FZ5!x`VLP?.2P°g?P<52?+2<~IF`!P2n!ZZFS(PLSPF2`nj«~S5F]8P]$??<<VFL8d5qSLIL]L]qSx~£qj5ZnZLBSF]LV8BZqdn£ªÑÈ£æÕt?L`gS`<LI$I$?`BB5S<5((L<P2njP.FgLLnq]IF?PI$S2I2IjVVg8SPI?`PnÌqFS8SS!5S?PLI2]5(q`IPt]]B.S?j~S?PLP°?BSjgL<`I2+F`!g(q2n2g(B?Zq2nVj?(?VZB8tV!225P88B8Bg]Z2+]ILV8FL`!L?jL8]qq?tZqLF<B8..+]B?5bq8!`BS(BqF.+<V+Lt]?B!j`]IP5VB{¬ÄtLg5L5VLBLFn]Z{q­xÁ£­¿{tBF?IBj<IISVBI~PdLVj5.B<?x ]?I{L?8`]8ZFFL?Z2LFBFS?2<52gI5jº qj?VxP58`dBIL(]LI]qV+IP2q<xL?]FILIq®qnSL]5F8d?t!I8S2`d`IB`<22LI+?SIjBdIdBLBIBIB`IVdS28gPdZ5]­ ?]?$Fj2IZ(Vdn5nIPnZB8V?55?``B`ÕZ?VZIZS<dI2+BSq]B?5]IV?.8BB5gdq²µ~8d]Fjd~j´q{°æ{gÄSj­nFP2PZ<$?VL2S<VZFSZPgI88L­ÕjxPq]5<+L]8]q5V!.Pt8Lx.F?F~$(V`¾°ºtVS5<5.ZP<S<?]P<n<dLPB`5F.I!BFt<S2tj»Ç{SPqSIVBjdB22?xP]S`LSF+`~S~qBnLS<<8`L!F2IL<$$S2$V`P22{dPP`~LPP<V.PFS2Z].I5~B<gL<?+III]­´ZIS]+F]I+jIZSSLB5V8P+.VIIZL]PxtZ2{t~£­¼{tj`gB$FPP©BLPP+g?.+P2L5j<V?P2ZdLZ2]n´]Sq?qB255ZLB+d8PFF+2jZF`SL<5V5 ¥tj<?I8B$~PBjSBVLILBt]P?Pq8<tj2ISV+<ÂÉ¦8<£?~Fj]qF`FLdIZVZFIqFP(VFB5VgndF
!PSS8<`tntFLL2Z5F<Bx`t»SqI<2]g<B2ttIB`n$PL?F`P<5?PL]]ÜPntPP288V?g<F?FI?!Z?+22dL5.Z]jq­Îq£Ã{{µ£{qxdBjn<(B25FI® ]~?PI?L<F+PLL+$(j8B`?`2Z{ªBFZF{L]PPVL`+ZL`IB5FBSBB8<L`F`SÌZIj+?LqFL]VBVZFd<FFFBZ???.?2L<Z+ZV£¬×¾S²¾·º¦ nd]dVjtq{ BdP(PI
t`VIn?]S]SZ+2V8+I<d`B+LB<?nÚjZF]<P<ISB5Pt5Bd?8Sd?$SLxF?VLZnF~?2Fn`?<2+!5ZIBPP+<.2Ln(dP5FLË ª °tt¦{gFVPnBV<qV`d?j5j`¤S8(.jVS8<ISjFV!$`<B+?Pj«ª~LFqnj+!$<2Z8.B{BI2VS(8{]
IIBF2?´ng+]FSIZIIq?25VFVqx.<<gF]BL+$VL(IL{Z~~~Sq°£~°£¼Ç{{Ê £{ .2LPVS2P+BSI8Pt<F]VSFZIFI5?ZI­jdtdZj?LS8?FSS?<n?5.8?2V?]I5{°£jq+FB`~II.55BgV`?gqP<I++`I5SBgd­ ZZ5x~jIBq.5LS5dLSB.SI.ggxÐ±?5?FxPF5]8V.?B`j`8£jZB+gLPZB?S<2?V+BL`In2FP(P<dVqB`tqI8]SZd+BPI25~S<I5$P+St]`!LP<`?BP8`¹ tSIPSZ]qqxªnnVtnËq ?S85L<$FVIFVB5SP.{d?8ZPZd+LB]·¶²­`{VLZV+(<Z22?S`IFj`+Vg5gFZxÙ F.B+$?8FdP!]S(BVZP`<d(F$j]$PSB2x SPx8IF<$BB2SSSB`L8B]8]]F]SÈ ´F+VSI+?LP`.xFjqB~ZPªqLIg+]tLIFBLP?8I..25(SZnIIFBt!FV< tZ?P!SZ5(SLq`LP.?S?2d.2FI5(IZ2F§£j<B]2LL<+$VBV.tBd.qP]nLLxgZtntIt+LFP`FI`!gI5ZP<5?FjBIL8`ng´½Éd{g]8<jPIL5]V8F<.(BP8n~£~ZFI?gZZg+<+SV.P`?]ZBPVSSIPnPVSF{°~Z2!ISZI?.8S$ZgI!ZS]Z`FSV+.gS­äqZ?B.gPgBd<`SB]LV2FBnIV5B$qBFV<8<BVx<BF2.F8IB]25t8g?n{¦`B8BF8I]S?5Z?5S5<PqIdISS5dS.IS<Ij~BLLFLFgBV.??2]?B8ZIFI.5SLdLnSP<.]ZVSgZB?ZtS]FI<.FLIP?FVFFÔª{t­x¥½°FL`]j]<`V]SIFVFFBIj{~VF]BV?VV]ZdS?ZF$2SS].d<82j8<P!ªßx<n2j8V5$P$]2]S`2.FPLPI8I.?.{q{]PZZPBddjj`dj?V?g<q{]?]5]]`$5?BB2Lg.<FZS5B8.LdV<P?<PB~<LddSPV5.B5B`V22I5S`8FV<`ZgLZLd]Å].I88<25SBjP`22xq.x?xnS]?PBF(Z(5nnnd d£Z~qjL$8FL?qVPPt`§«xZdP`?S{££¯°­jd]LPd(S.SIB.VqSLI?I5dSjV.PIFSg?V]V+Vq2.5F8<`­j55+BnPPL~I+P<`dV8]]xFSPVtÄV]I.B2$$FFVI<<In58P]´q8LL<g!]2FFLSIBBSS.+BP+5Fq.B.]gZª~ZP?L82LIV?FFtSI2j]$2L(??L<<B<<IZ5SB.<.IL.SV?<?V]P$`{85Fn2F5IP((°È­·n£ ªn~t{~Pn{ó]jPI`IVBSZBddd­g~¡´VgF]jZL8<8`n¶·S<2B2S
I<S(tVjjBZ(+VILZ`5$V+<`ÏIj.?V8SILF<B?SLS]VF2?]ZP+gSFgªº{FF<LB8SFVB`g(B.SSZxP55B5III$VL(]jB?<.n?<S]!<$B8$`2IdªPPZIP]<5?PL+It<x!$F$.xdjZtVZP~¦ºg8dnP8(xF8(]S.L5S!B5.<8$P<$I2]?d~F{q£q£ºnq©¸gV8VL2SBI~8SSLtx £ ]SPjnBgxqt82Sg?jd2g5FLL]2xZIdn]B?<<5dL`VØ?S<8nq~P?2BV8Z]]58?LLVg+SILdLBgBÖqB5B5+xFdZIqqV$8`]ËIgS]F2PLS5Bnt.L?q]PqF]ZBBFL<!?BFB`°x.L{`?`ZSZLF(5{PLIq.8IS+PV.gL$P{ nSIF`ZS52+S]$<.`VV5IgL`LS?LFF~F$IF<j<FPLV`P2LPnZtnqjq dª·ºq82V$]55$Z`5L8<I`ddV+£³{ØÂ~~Z]´d<P8FVSB5n2ZSS8BSI?$`P?$2d8n<SqÁq8d]FZ]PBI.SdF?nL2{$dBLjP`]`]I±¾St<Z8VFS<P(+Ftn+g8q~58Z`Sq<gZZBZ5~ISnV?BFVVBSSg$q5q`(?.2LVBj<PPL?+.L]225tLq].{·IF+Zg8I+Vq5jI?!I8PBLZdS<Z<<gFL5Z<8I.V.F(+F.2P?gPS`$jZtBS5~g¦£x?``!LVZn.Pd<I5V5`ZtBxt`£¦{³ªj<tFdP`5LF`L$P8FLP?<BFI8S5PZ?g<¦~+n<S]<Fj]FV8?P5q<?8BZd]2`ZPBIVVFZZnqFjBLS8B8F?SL]L`t{{<(SI]P8tIVId!dZPB5g]<VBF8ZS`?L<nn<?LV`<]gS+BF5S!PFBjj]VL]PZ]8P¦qL+5PBZ`8I(?P+2F`F`8.8ZB5Z]8]?2I<ddVF]+$BVZB?I?ZS8dV<8P5F5]FdB<BI<?<<<?V]?22+.I<L5Sj£j°º·Åx?]gBS?8+Zj5?L]B58SB?<S~LISjVj{·+dI2F.2g5P.?d<B.<<<5P?q++B?$Z+]Ptè´g?]B?g<BPLIBS]FgxF]SP]V`FP55I<5ng<jS8+{IPB?2<S<qFS¦jPL?`8I$SdIBFI!<VL?S<{L(ZLnddË 8?g5LF?SLIVP<j$5SPjF$5L`.8PLL5++BSFL<I55x.B`PZS2<<`F]FPI8tZdZS?F5?<IgLV2S+PjFFV8<gd(?LBZ?xSFF8n.IdFLBS<?PV8I]PIIB2g<+.<jZSí{FdtBd`]?F?V.L](2gP8gFPZgVL.P8{jBLV¹´~SP?qLgBI{njSZÛ´{IPjVjBdF2S<<¦Ijt<IZPLSL.q{`¦]n£{Zd5IV5L]L5V(]B(8V]?]B?VgPq2P{² ZL8B`VILL+<(`(F8F28+<$Z!<V(V?dIL(<FZ.FLSZB{PBIgS(VP??j?´SnSV]]+.qZL5FZVVZP2gI<]?B8~j$jjÄ]Z`SxSB5PVBjqL]LLnB`2FtSjSgtªZFZ2++IV<?I]S!P2?L52FqZP(<.BB+n8<Zxdq¿µ°I{g{n~Ë]¤ÒåSP`F?gLV]?nªjjd tjVªª«¼¢Ç¾IPL<(Sqj<VFS?SL8P<tZZ.S{Z<V.Ë­8dS]V?``5IB5ZVV?$`(g?8S<?8?VBLV+BF.?t<jB5?<<]]LV8II2??F£Bd]5j+5]Z5Id.V<85BF`L<<jLq]LZq t{S{ºq~ qVtdngZSVVgZ+j nSgPLPIVVF{?SFBFI8<.+BZ`I<BL5B8?ZjS Øÿ°j°{g´qxË¨ngVd`~ £ÄxxÈg¢~°t ´ãüª]SV+dZ?L8?<.+P8$].L2.]{FPLt¿ÍVLLI`FVB2VIFI?VIVVI<.FnBqP]FLj~8gB<SgPLIL<P!8FSV8PLSB?$(`x5j{B<g`<I2(gB?2LPSF5]t?IBSFx?85LZLµ·£°·{{°ÕÅ nqØx£ {ÎËtZB]Bd<FSP8`8FLSFLn5IS?+V`V?IP8]BSn½Ï£]ntq·Bg~]x~SLtP¼¼Ú¿·t]]`nxgqq¦qntxgd{¼£jI+P2S?VdFLS?q?~(BVggddZ³qSLBLPj]V`8`B?(5V!BLIIg?Z?n5BI<BB5!PLSnFVIZ?L2dI?gB.n<.5VPBtgB`!q?+n?8In]5<+IS+LSL.nPL??PBqP ­q xq£qn{]d]j¦{~n­ {ªÂ©ILSIPB$8BSPP8Z2(VL5B??B?P<BPLVVV?L]d­]jZ?F85BtF85VZ<<LLj«åVd~qVSZ.n?+`SILjZI2I?FFjdjj´³¼qV+gL??BI?dLSIP!BSSnZ?Vnn S?FFV`q]SF!ZSIILSg<BPBLSq<<<F8]<2<L8+jZ2<IFBF<VPP2Lj?VL5.~ZsZ]Bd]Z8+?]<SgS8ZIBFFIF5BZg5?LVdLÁt<]ZIZ+<2?xVqLV?SP?.VVVnqn£{ªt{qSI.?xtd]P]5!gB]8.F?IP5S5B.]S5gZ¦xnPg{.ZZV?<LdP5SF?B8xgZx+](FVSIFZS<gPF].VSLIgP?dZVFdtÁÑ¦gPLIIZSSZqnndLg{qggPå»¦.?PPg5BI.IVdB5q8?PjgS!nZ+PVx8(F2$SZ8SS(BB?82qZ]<{ZB8``BZS!<V5qZ85L]B2SgP?58Z]dtBP?+ZBBPP5ZjÄnZ8P82L+5t.Z+dBI8F5B`Z({2FP2dFqº<BjPLBIF8g.L]dP]<8F<BSBI?8gZ(IB.g]¶]?BZ<LVFL<8P<I8B`FIVBnt °LF2g!gI!+]V]<+V82g+PP!P<ddBZBIngºä¨`j{~jnZt­xÀ~¦º°µÖ5ZZ+LPPZLBV<PF2SI58<<+?SV]?8`?jB!PLISLLI+gFIStdPPSdLS<P]?`LPFZd<F(SLIFtPFV!2<FZ(]qFF.F(?2q8P`Ë§~IFFLZgZt2
gB2PVqPg<LF8BLIPSVq¥jnV2P.IB8L$]B?BF+IPFBq<?2F$I2L5Znj+SSg2BF2PVP8IdFS5gZ8P°{ddSV855dB]PLI?.?VI`Z8gB8Z!L]ZâªÊÖª ~­Ûµgn]qgj°Ç·`Z<VV.Z+8<S{dd+5?2?Z]2n?FPVZP+``SIBSVxjZFd5PBZ<B5{.8]8?8I]F]Fn¦]g!5Z<F8PdZ<t?<5](?PVS$8BV{`?nq~¦ d5BBV{I+.LFS<L]IL+2.]PItj+Z?dLL{·`]ZgS`V+(]g8n?V+<PV$I<Vg25] Zkt]2P!S5]FFSF2FPd8Z5j??Vt­{ZVL<I`]BFP?qtB<ZBF<`g5PS?d588FPj Â L{~¦q]Lgq?Vgqd`jg­ºgIZ5BP(n2jP5`dLn8+d8d<tIVIZBSB<BS<S5<?Fq282<?VBB<+LFPZP?t]Zd}IF(L<BdB5?V5]B+]88]5FS]?V(2Lº F?5ZI<.?LVISVd8VSI5?<?8P85nFV?Zº¼¥ÁjZqqVF8?5F`?PV(B(~F${FZZg³°­ZB<V55?PL?F22tV+PI5LIItSLj.2..PP.nZ8!?IV`2`F$+L?Bg<2?Iqjg{jI<FZ]]?LP~gL`52nF?ddxª~nV?PgLFF(g.LPFgSL]+gI5ZISIB<B]?FP+5SVS8+B5F]<PSS88BB?Bn]qBFq]FdF?SP?<<P<PdV.B`$+S5B`5Bq5!nV¼Lt<.FZP`qZtdILFdP]SVS`52SgqBBd]8Z°¾«Þ­{gn`L.d]?IVVPF8.Ldd8P?I?~]]I<Z885$?BL5S?P58<8PPdSZØtSF]PFIZSZIFBt<I?dq<<BZFBV..5`BgPF¦´S5t$ZZ?Lq88?.5.VS8dIV(8ZS·§¦d?B8VPxFIg5L+ZSg.P5<25+FB(PLBFFIS($]LPBj85S+gtBVLII.ZL2Z+.Ix£jx8q!nZ8SBP?dqL+~5FFZ+Vj8(VB<ZnxgjL8LIj+LI]PIL<Z?n?S8LF<P$<S?´°V­»Â´¦Vx`SZqV]8LFFLq5SP~±¡dPP]2F?FI]B(BL2+LSdBB(]8FxÜV!<5BVqI8L<25B?58FB+VBLPB?$25P`$In5S(gS<j8?L.``FIPdL8Z+n~­jV.+BB<SxFVSL<F.]?<5V2<5V8SSFL5Z.ZL2n5<nVBBV.S.LFZS5.<BVjBSILSB<???dS?SZPF`SV2F?5?.$`g~ÁÁdP$S?2Z?ZFV2BB5gBVVLd`BLB$<PZ$SBt¤~gZSn]~]£{djjS`?PFgV.5BPF~ÉªLF2VLF`<P8Id.5<S]F?`8<g25<q~.$BnLP?IPSFg?ZFjBP<LndBInI(5PS?Lgj I]BI]L~<8P52]L]?.Fd8PLB<<n³SLI?IdBLFF{B+25]VgPBj+<?`jB]I?+L]]VFB`n.Vd.I]<8P]`$?L`<<FFq£xZ?BZS88<FF]BFZj`]BI28<+]V`BZ£çÏd+ZP8.B<5B.I]<IB?8LZPqPLZZ+<ngj²x+5Lg<2]]VZÎ~ÙZLPZ5B?2 {­dPLS8<+B2PB<].$?(<SjZqVLj8ªBSI.`(8B<5PSLdgg{25P<I<I+8`!IP8q£¬£BI!I2ZIF2?FV<Z5BS<+PF?S88q£¢ Z<LZ!8<I?2].8?<SF2IFSL!I?5dB5?LLILSBV?FB8P.V<PF?+I<`B?FB·¾L.85.PL(P5<FddSBIV](LPBSZP]Ò¼Ã¡ó¥PIP8BFt2nBZF?8!<B?Z5LnPjBFZnjL  ZFV`??BZx!jVgtPtªg`xB~¸¦Lq8(nSV]ggIjLLFPBI]P8q`BS5F<qjjdB!dV<5ILL?g8]SSZ`.5IdLLgB<ZP5{Vj¹jnSZt!I(VILV<`LgII{d+2.I(<2P SFV(`2B<VV8B?<<<FPLBVSBjL?<dZ8F<ZPB?LSL]xZPS?+`VVZ+<gjBLÄLPS<55L+F(F8(`2?2F?x2ZP]Pdn°§¬°Z]F5j<Z]?BZqI?!$5PZFVB?2ZjB$dFÉ£PF<g`n8+I<55`V(dÌ£~ÚÂn+Id8.`V55+SLVjd?Z?nL2<dZL5!8dªd]<.IL?8`FF]L?g2(SS?<<B(<2PL?8S5]nL5?2F+nIZSZL8?Z`F<LP855<Z<L~t`Bn58PIZ]xBPdx<LIFSFVIFBgI$I.BI?qPIPP((gjF?V?B5$B$P?d?j$F´dS`]qd<Vd?.Sjd8P(qB8LPZ¿ gjdqZPtFIZV$$`L]58+dPqL?j8<<<VFL{~±j]IS5IVxIx?]LP58LZnV]d{¥ª¸<FLq555V82IFtSFIB.FLd<+I+8(5Bª<L`tPSILg?BLdI+.BgVP<gSx5<?LjS?jBgBd]2nZ8FIZ`?FFgLL(tFPx<IBg<Lxº­ZB<F]BZ8SLFZ<8822BBgI]$`gSjBZ5(+VII+dn2!8?Pgq2PS25?PIF5t`V~d.<.+BFZ8L!F5PV5V¦£{°qVI°Í`dS.`$28`PF{255jFBB<]Z<2FL+ª°d.PFZPLFB5(LF(jjV]5VgPPVdÇ±Ln<LILB<ZFF+SSj{S2VIIVP2<P8Ld?ª~FI.IVj]8<PBIZ.8P??ZSFL<n2BxLFdFB.xdLV.V5FIL`S!B]`FjPFIZ<PPBPFtj{ÄVjS!.jSVSVjI$qF?F5LtVVV{8ZLVx((IB]ZL]IBLS(<25P?P<<nF.<d{{V]ZgLP{?{BgFVdBVSVÁ¢Ôg<PLt<»¿x$.Z528`PgPIP(8`<SV+FPP?BInq´xZdL$PV<I?~(d<BF]<5xdjdqS8£ªn8IP5.+SI28gZ..P{Z?!<~ZB8P5VZ¦ªgP2.<PdSFPZS`S2g5SS?<BdIF?8VBn2Zg] V?L+Z+VLFFIjI<(F2$dSL!(+8<<B?SªxLSB`ILgx8
2?F{PF<]<.2<PnLgSI+L]I<.]?tBL.F5+LPF2I<8q.VFIÄºL?PZn2]L8?IVP88Igp¹³~V !F(S!ZLqLZ!S.d.$5n`tBBPdF558ZIL~B{°ÄL?B(SL8]8+V(?<BgF<2]+BFnjj+qÄn5B8gVB<(g<ZIPF5LZS<?!F]L5I5<LZªddZPSP?+5?2.LIBF
<ISV!8n.ng?P`<FP¦°x8BL?!S?B.IPF8~5.5<gLxSP+LS?tB(gªµ­22($?2?L5.I!<<(PZ]SVPP(F2?PL82VPFg]F<B2IdIgZPZdZL]ZgÁ­°°tF~<Fj!5dn?<!F{x§tVIIBqP?$2.Bxª£P`.SL?BFdLB`St<g<I?5PPPSxxd?PFI2j]ZP`g?P2BZSB+58Fn­V$2LPSZSZV2S<L`!qIgB]LV?dIP.BxË¾ZdP+j8gS8?xBF.IBF?L<VP5F<+L{F{.­Êt{dP5(?LVnZFBBIP.I?.Bd5SjxV8BIPBd°°njVIxZq+{ZP5<ILxªnx~S{]]{]dFZFP8F?<xZLV].IVjqSdgx{«ãÈxx(gIP<F?<S`LI{q~]B]FFdB88tnÁn$Z2+qSBnFdV5~ZZ?V2LFSx­x]IL?LIP`F?L!FFSVVIFIPqgP5Z]Èq]F<d55`P<ZP5+?Z$B(+]]L``?(IBqÄIS?IIP(8L+IBIPSIx$<dL(]Z885+VIS?{£jxg.](VjjS5L+P5B]PZ58$$g(?<LZ?S½Õ~{~ZqÄxxn¤Ç°¾~ ¦dd<FS?Z58gZjIBV`5`d´Ö ¦~t5<FSnFP`F8q­´xSS]858I<?B8PF8g¦nxIS`2gLVP`SV??`VZBS`S?°dLF<V.ILIjIFV2V?gI8<g?jI!{Vj¥xF2]P]P]$II`Fj8ZLFLn5S$xF{V?8]j2jIB.d+jLP.t]S?B+BgBjLV$IBVInBS](?ZFZSLZVj2LSSB28FPdd+FnPV5jLFÇ~´ £x xqÅtª{ªt{`t8qS.B5Lt?IqZBSFq~ `g]­ndg52I½ÁqSqIV2+V{~ÅtSFL(VL+I`BF~(+$8~<x·S]BILZ?n]F8SPVVdP<Sdg¿t`]L+2P5+F5x8q+?B?<<L?B8Pg+I.j~jLBF8S2?+F5P8P]`<<B<BIV5!VIZZÅq$LP?dZqZ<?25q5xL8{]Ljt?VL`SddVPq~FF<BFL?.LPIIB.?B?2<dV]IB<SFIBSj­¸£´qZVZZn`g]5`LBLIdPF]`B]??PdxIdqt°t°]Sg<LVZSZBj°nZj]LnxÅS`+?85S`8Bnj8!B2IZÏ n`g5jBIVt8LB52FZBL£°~.<PSSg`2jF!~?.ttFZVFV?P2S8?V].Ëg?B{.FS2B8I5n?Fn?PF2SIL$+8IP¤Z{F!PZB2+8]VPB5ILBP`L?gFFB+.V$ItºB2VL2IqLjSIZI`]gd..2(LSj`2L]<jFPtxdqPj?jLg?qL]8PP5xI2SP]55IP]8I<.8Zª¾³°xZB$`IV.BSS8`<P«{Z`£­¾`<PIBPV8j+n8BB`8Lqd`8VSqnF2Z<BVI5I.5BF·g`SS](SBVndB<$Snj$BP?I${LtF5?d$´³jBx5?P5<B]S2.`<`SV5<`PV]?PVnq¦qS.(?(.(F22gBF<B?PP<V`2j8FB]FZP{¦´x?FP5`8jn?P+jP8]FgLF+I?<8P8ZPF???¾±j.P<`$!I]d]$L+L]2gq5]I22g2]ttnjÆ¦jSB8SIL2?FFLZ<I?B]Z5?t¹·²ªdSSdB]<FSx?PFL<I`$~!B8IIP·ÎÈ?`ZF.jPt?`82I<`S ¦`gIF+2??ZdP<`V(`FZ$$2SP(P$B+II< n?8`IS!$`.PdS(LZjLSL8n.+<SB]ZxqqtFSLL]!55+2F5]S2I<B8+?PZ]$?V]Pt`5xZPZLI8]tIPB$BjS`<I5SxLZZ.BjLIq{BPBP?.BBBZ5.gV!8{V8LFI?nSB]g­­~´x£jg]gg]ndt<xIV?2]n5B8qZSq`Z¦ÕÐ­]..d<Fn?88PVV2!<+88dSB`<`?t¤ÐV`IgPISFF8P8?]BSVd§x5IILI+8B28n.V`F.B`FjSL<LV`+]Fn~¦I+2+<P?8]IdZF2!?PP+]BPB]?q5Iq~ZV2L~<SZ?V+<ZdqIPI<dIV<$5`]dL2gIxZ.S<+SL8]S5PI28dq5].8<gLnI5ZFdFSª­ g8?BS2B<tg.S?SPB`5t+`.VZLSVq¥­ `gF2I2<SP285L8?Z(8j8tBV`FnIZP{¤º{PZ52$`<xI+2Zgx8j5IVI<2L8dII?àIF<!]Zd<.2S`B]³S?I]I<F2Z2]j<ZPFIV(<8VBBI?8q<Vq°ªSn?<L?B~FPnF+ZP?]Z`ZF`PSgZZg~<`S8VB8BtL8F8Z(P!(FZ`!<Z?BBP`8`¬£d<IL~LZI<<LBV?BFV{?PgIFLL??F2Fn½ BB]jZF~gd<!B<5`F.d?IP`LSBZ2B2j~jIPSjZSqI8FPPSVVI<FdnFSBj]d?qLFgVSt££<Z`S+d]]B5V5LF<IFLIBV?SS`S8IB2{¡ ~B~Iq+?V(V?LnPt~° VV2?{L<j`Pd.IPLnVS+?g5.n2LVn?I~¦ØIS?ILI5?gn<8VI2?L?PZF8II55Sq{­{~?SSLjP]P..I8`tVB?+I.Ig<?VLSZj+ªggSPFdx2BS5]P5V~$FF8FSB+S$FP8Z °ªjZq8I<<?2gBS+Zn`58!!B8FBF.2PjS.`V?85<SP<$PV28V`2PF5?Z5{ILIZ?F]<8BÀPP]BgSS5IS5ZIZ2.(L<BFtnL(`BZLVª °gZ?ZV<2`8tx~Ì·<25V<8~gSS]<L<S8B8StxB.2d5VPF2j°gIFI<.+VFq2<IL]FBZ]FSS`IVg8jStSFSPVSI?{VPj]]?Z5SBFF(VSSF5dµ¡gV``SB55+PPjIZ.FB.q?VB<8xq?qPP`­Ã`ZLPI5<SSVgn8Vx{S2B<V8I<BLV]P$P]B+BL8?tj5j(tF?PF2`B?<Z55LnLIZPdjx?V`.?`<8IZZFg!?F(B+5!qPFFBLgPP±~ZV.<L8]Z°~]á¤dBBBFZPBPVjPBVLjIP8+FZS8L8+I<L.LPg~ÁIjSI8FI?25dLBI+(BVLLj5?VgS]xS8FF8In5.B8?FLPVZLPVS<`+22BVj°x¦~gZI2I5(]PPS]LFLIdVLI!SF.?I]LgjtSZ.`?BLI<?5t2jId.VL(?.?5V{S???.Z2]g]?IB$+L8]S+P?P?PISjL{Pj88855<?VPnVgVFP5?BB?gj!!x(I`?LSPFjBdB.8ZFq¸¾qZqq{jÉ°º¸wà­V~n?]?Ld(2F<2]2F<PL(<2.I?P5.<SÁ£LIBjZjLBZ]VIPdI<F<LdqZS8SIZ²ZFZ]?5B5?<BI<Vq.BnFFL.VF]+Bnt³Å¨VVVPFZB.V<j{SPL$LgFLVPZSB{®x.LL!LS8SI?8]LB82VZ`?BB]LF.8].<ZBI](8<S8F]IB`P8dB2?85P8<t(VjLtg((<V`?`xVB$S`BSF]ZZ85S{tLB.I.V(ILP.]{Ù«{£~ °t°t{{¾ÁºLPPIn2+V2I58Z`d2djPg5jd<j]{BPP` ¯gFqIL`V$<?Vd+BPng++.PI`P?t° ºdLL5gB??<`ZB2<BjPF!.5{?Sq È¯ª~¨S?I?8SFPdSBV5L?BFV5F<?28$Bq5t+88jSI225PIV+V$g??IV8V2LFLZ+Z+?IFI?SB.?]LP<(8!<52<IS?`<j~5``FLL?Z?FqPn5SP5<?Z!V22B`SL(B]I2.ZBtF5d?$LÓ¬¦tº°~LS<g(8VªÇÇ`ªF.<I]]dFV?Zq?P+L]2S?Pq?(L]{q¶ óÍ~~.I<FLndPZ5!P8IdPF?BL]]`¤á¿qx<L2]LI`282S<?d?dFLqq Ð ~VjIt¹¨BZIPF(B22<LI.2VBSqn<?d`5£~nLVj$B8Z$$(S55`q]?x$V5L?L?$L]PI.$52S]B85.PV]P2P<n8+(`F+8FtL<P?.nSFxS<Fj??dZ2]8P+IFBBL`B](.?<F]SgBV5LP ÂddZ+VF?I?<BZgºª~P<5SV?+V(`?gd.IL]<jFB¦¢~¦x~PBd]P]2$.nPBV2BdqSâÜ~j££ª´n]`F5SL.F8]SSPF?ZLx`â{Vj$5~sÓg{5.t]F]8B<.ntI`nLBSB88]¯Ðn.?ZPPLBFZ8B$qVjgL`LVIIL{$?FI`(?Vg!PI5Z<d2j<5+L?.<ZtnB]BLS`L2FS?<V+Z8P!P`{.?B(FLdPL<I2gLL<VFBIIS<8LLgZ+qÅgnB8BF]].LgdL`St jgP]LnLBLSIdP.L]V(SSL{g§~g? jB]L<I?]PI]88ZV©~¥{xn£Vq{±ªgª`Zg.dtF<FZPg¦ ]S5]F8q`n ¦¸­]`gL]B<?ZBP5SFP8`<VS5¦®nI?L.`d?I<<BVPV8P?B<VLPB?Ft?5SSVIB8qF].8FVLS.?ILS]8PL]Z<FZ?.5.V]ILBFPB$`~?Zd2555<
<+S.dP`<<PBLZZ5ZL8P?ZxÛt]5x$+S<]5S8.PZIt¢ÑxVLI?IjgL!B]$`B8q´§º ZVd?nq¸Åx]Px5`.V.P`n~¼ºdt{`]dFVgg¡°Ì~­IL(ZjLdx]j~£´­£dFPF<PI88S]¦Î¬Z?$8B.?P5xZd?.5BZZd`{Ó¯g8nZILP2
<<]VFnd`?PjFt.x.]gB`xPn<ZFL5j<((BL?jPjnV.<V8VF]+I8FFPZ+<VS2``­§dP`FdFjZBVL5gP`B<.ZS2ZSLZ+$FPt(Ld8`SL..5F<<5S]I] À¾ZBd5PZ!tI`LZB<q]nt²PPd$2F<L?xtÆ¿Èjj?ZP] Ú­¼j~tZB]ZZ2F<]g`n£© ¦q8 Ptº²¦Ä­`~{VFZ2<.B<(ItZg`ÄVLLLtnZ.?<<LP?Fdj8q±L]d<LIIZ85]d882S(I58]ILBF$]?B<8F{S.5S2j.I(8L!$?+$V8g!S2?<2<(BLF<+8Zj+PVÇd{g{S<2gVSLtBF5<?`B?P(Ld8(.5q­º]S..<BPIIS?F<PVZ$8Ixx{ªVII5<j8I?$dnVjÇøVg$.FLIV8LBBnÚ³Pgx~~½¬ª±djnLt`BB5]?<P8PLLVV¦£Z{º{~nnIB8j28BIVIISd8g`ª®{]PI(ZgIFZI``Ix·IqLZ5$?5?<5LjF8P+]F2nPL]L$ILng5gI?gjj5SqVIInBFnS5]IS]8$d`5VVFBjZ.<dFZ8qªä¹©Õ{{I2]Z5ZFjj?]5$!F<LZLFP]Sn~ºØVPZIIPq!<ZjqS.<dIFI] `xPBBFS.2d8ËxxdI.BLP8+dPI$SxL{¯x~ß~ºdqjZB8?+qS8S?IgI(PBP]Sg~ª´ç·½qjL88S8?V(BF5L]B`Bj5ZZF?·¹tZFVVVI.+V`SP{jqÀáI`S8..LBI+?B.tg<x(?F85F?L<SnBqZ<FV?I$<8ZPdB8(Z.88IV?2B{?5FB?<<B?.<L~qÉÈº¦­Ã£~dFVZ]5F?S!]jI?{?!PSPIjPª¾£d.FIj]8]ZSS+d](.+Z<jdg]g·­SBg5`jZ´ gt]d8?PV<qI+FIL2SVIÁÌÓ§·nPqSdF$5Lj5BB8F`LdZZL<qPxZÚÏ{jISZ`+8+~`ZxFLS?BV]B8]I+]j£ÑnPBVnj~jjxÇ¸­Þ`?8(L5]It!VB2P+I`<?P??PV2?ZIF]`LV.<BIIVS5S+t8BB<]Z5P<LSnPZSq
]FFg]LS­Ågx~§ÁÉ½Ñg]S5LF<j8<$P88+LL.dÊÑj+ZV<]?<+]`]<5<<dLdS<B`$jt¤é`nn.jg»¶×¶g](<BF8?SVj2?L?]PP<88LZx~{S?VS2?`P<Vd$.ZI]nZ?PSV.S]Z®~V5d?P(V?I<8?Fx5gPBd<IPIgLqZxg ¸·dxVÕ¬·`­ÁS{½Ï`$82$Z?IZSIqF.?+S+S?`.PqZF!2$S2Z]LBVVVdFZdZP?B?+Z8SL~.<dZ5LPFI+(LS5jx{j`LIIP~¾¦Î°´t]`$SBFdq`F8n8]t¤{5Vd<B<?S?VF.g2BL.?<jSSLqjg¡ttnÄ£tgj?LB25I2I`SgLV2LIFPI8LFZÁ?VPSg+SZ5n5LI<5(<tVqqj(+gd<Zt¾g..tLS`<22<ZdPtd+SB{gZBd]I5{PÃ¥áªÕ·Ô txZBBSdq£PSnPB`FdFgqIFF2PPFFndZId8.n?VIPF.nF`jBqj]PFtILj5t8<g(gPP?LP(jg`Pgqn]<.B+II5{P­Ë´¾~nBgFPBPBVtP``ÙÆ£d<gP5VB8F+ILP2VL$.PZIFBF(?{âª¤¢étd`?V?5ZS]82<FgBB8dF(V$IBSgnÁtL.IFtFB5Sd]5Ld<2VL`5VL$ZB<.<³`P]I?II5!ZF<52SVg8]F(F8V2I$IVV`±¤Ádxjq]]SSgS`Vj{¿]S(8+88VV+85?]SI.ISFFB]LBtIS$ggS{jPFx]djVgBSBPL.dZ5<+.8.d8dn`£´~P(g+2LI`ZZ2]+~±¯Ù~£2LVtV.BF°]dq]+Pd?+LL?qI+FV!(LI5nB+<S8ZF~±º£Vn<BPPB`<8?<V]Bj2S?B(L?25SqFS|¦IFBd8?(8F<gZ<j2SL{SP?2$?S?nqºZIFL]SZjV?V8B!+5I28BZVn<B5I+28`~ÂÅ{?+5L+BSBPF.~<~·éSg2IFI?L5VB.?`B`<Bg8nVPdBF.<!gÁ°~qt]`qP(8{VBSSZ<].Z?`VLVqV`·n~$I(PL2<S5d?8`B?jPµ~Sg]5n]d¶¦{(V.].8PxdL+8`gP.ZIIBLSL?(ZFI5IZ~´xjjPL?<.PS<`2?gZP<2SL5IF$F82q qgZ25]qgSB$2gSLFPIBSn~V$2q82IjZV?ZSq?BF<FVngLI~PFLnZd88<5V.Zj]qu£gL<d2g~LFVq]g2FZq£·d(S`BL<n<.n.~?S<SZB2!Fd!`?tBZS´ªjªªPqqFjxtLBg<dPSS?VBI8g<V·­j<?LqV?n`58tI25]Pg]Stg³ BxS nB<jS8dF5.B!jFZj{BZgV!+P5VPS.d8$2n~¦~<PP!BSFF(I`<I??2P2?5P?<L5L8jjZâSdI5S5L28LLBS5S$85<<P<]Ldd{j?LV~gVF555L<ZV?2FZgF5II{?<8.jPSLISg{]S8]I<(L2?ZLdPZ!<qdq¾£]gL2P?nt.<LP5B(L?552V2<Ig<dV`~g´]ÞÈxq{q`tV2]F!
dLI$g­ÁZ+I`SV<](IPF.jBnII<d<~5gF¦ÝÃ¦{¨~jtIF.V.F<B?V]!`jB8Lg<2PSd(<]qVnZ??¦Ä`8?VI$5LFVqdVLB.25L..LSj!8.2gL qZ8BB8?g?<!gVVBSVZFF?2F8P8IB tBVI<$?L22VP?<VFVSxS]ILZSj$+8S8­jZd8B.(8]LLBP<?LLnL í8BZFLS<S`<PSV+<LBP8ZBSgF2<BBI]8FdZ~ª£Õ´Zt]?VL?8B~58`¿ZB?`FZZI]FLjBj`?<(BZtV<22Bjtdj·~¢ tFBnS`2ZPdB<g!LIP??2jFF.]?PII.+2+ å·jg?BFBZP8Vj?Lt<Z<{<IS~ILtjgFBVtVP~<<.n2Vd](FFL2(`ZPB<82FL$BIB{jS$BtIBFSVLgB82Pq]<8Ld]BB2]+L?]jFSj(IPIjI?2B{S]82ZS`t²·LS?582V??PtBLLL?]Z`+?$+5P+LP]28BFtntBPtn´£x]Zj?qq¬ÕÆ¦FgF5njL+5VS`q.!Z+I!V]Z?.?L?5L~¦~­¯5B!2BFx`+qLLBVV.!LPB2qjLIZgFPB2{Át5<FB<gS<F!n2`25!+5?Sq.B2<gPj?.tt`LLL8$qP?LP+VV(2FZ(`FBZL<PZg­£F(Z?.IFF?LPP+`<5F!!{PLSILLZdIB`.<?FdS].5d]d`d`F82`Z!`£¾´tSISIBSBxB.<d]VV2Sg.S22]$VPSxF?SB~qBV`F8FLLÈª  °¾SS?jZFI8qPL$LSB<P<BZ$P2?B?S`qI?SLj°jxS]2`2Z(B<`S8(+LLV]VB??BZ(£<S8.B!I`55BVB8SjILg8`BLdZBn2$5`(Z]`gx5I5+55P5PL.LL.~I5F??BI$Ln?5IF»SSZZ?qSLLV<I?]`g.(P5BF8PtP<88~ªq5V~??Bg?B]V.n?{SPBLIq~ª2PSSB2BI8Z<nFF..58<LS?`F55P.Z8]?L5]V.F<Pt<]qq£qªn¯eI$LFt]F]VSLILI+?(IZL<IIVP<I!<F5<B<?]d°qP5jB28d`<B8(+P52F5??<5LtZIBP??8?£{]Z??(IS8.52.B(FZ(]<??BP8P(d(LFdjZ2VSxZP<d+8!FZBS]BZLVZF2t.Bd`ÐËV.?qZ<.LZg{FV?5?SFnFLPS(V$qP¾tI``SF22Z+B(q.tL+V(IVV~¹gS2L`ZB((qL5BFS<P(IV.5FL<L{BnLSB.!S5n?8SZVISSg{dLxÁ8qPx5SFLZZPqI8IStI`8$I?<8g+]S(PS5BS<{]Sx?B<BdV?SZB8B~j{`+?t?BB5SL(FSx­SZPI!IZ!VI<85d?B+5<5PB?BZF8?IIn¨¦gLFIBj<ZVZZ]ZB2?<dS]22?+FLF<¦ngSV`L<8`(8V<S<?8BdP?8!q]<dLd~I.I]IZ5B2F8(IL]Z<]Lnj±~xSIL?8!VVSFLSSB.SF2I<88I.Z$85P<`+Z<g?F?`<x]2V~x2Zqtº+n~??I$<$`F8qL582?`5.LF5tn?5dIF<LBxqxq+BIL?I+<L$P<I..L85PP]Bt<B`.VB8 SI5LB<FFZ$d.+]](P$F5n<Pd`+Z?]x tIIn]q5.+F5Ld`VZ<<PV$+V?.~~P?¦¦{j?LLBnPtP+585B](S5q5`?+g.dSV´É?jF?.jqF8II]+<.5LIVId(LB5xq­LjFS?P2<xZL<F<2`LZF8S52BdLZtP!5!S285PS<?VIF`$jFnd¤{``LB2BZZ?P2]FLxg+<!8P.BI82B(n]<+<n¡ëjgdq8V<<?(+?LF5$FLjFI]Z`2II?5~PZV?+Z!.2j2?jZj<]22<Z]{ttI2885d.qS5dBSVxd?I+?L(](B]FPIZ]tI]L`VZd(<8Lg?BFt?LPB?]Zjq+82.I]¦qVjZ+nVF5Z<`V(PId5FBZ.2Ld?FSªBV5j?LP+8+L8
2`FFF~?VFSIP+(?FF?5LjFjP]+FIIL?ZLP5~}äVF!?]??.BILI885F8S5?(?$d]g`d<P`5Zg¦Æ³Â°txj8Pg<LF$L<+2Z`Ln]2?5VPj(ZI]~Z]]<B58<F?8Iq82!<(B]]2F(.Fn5ZL{g($+Z?ZF~Z<?8?<??<]LdIP`]Z8LB]SL¾xLVP`jB<8L`]?P<IFPZZVgL`.P5S qBBP2Sd?<SB+n5Z8BSFSPS$Z8`+°·t+LVnt{ZZ?.]j.](ILI<VLt]F$P~!Z8ZgIL?Sj?S`S8`n]V8V³ n]5?.Bg<BVL2]ZI`?+ZS8]<qSjgZI..ISgV¦xSx¬ªxjPI8.LFtFnP`L2BP]2B(<Z²P]dIIVP25BnZL<FSP$L5IZ!8`2j$FjF·gB+8P?ZZF5g]$+L88?F?n.ZPF<5VBVSg]B{2L?<2B8IZF]g?BS<5]?]I5dV{VFBgBF`F$.x`LF..I.<IS(8V+ZgLSSµÄ ddt2F ZPj~q~xq£S<{g?FBL<S`g]?BF<`Zq<8B]<58<?PjBFI<IL5jx5]?IFS]2ZSV2P?B$(jV<.5B~©tB]jdt£¹t]L..qFLBII5$<Lt<S`..°PZ2dBPFV5LS??$?F.Fxx?PV8?2B5LZ]tÎI`(FPI(Pd]ZPFxn]SPS52I+F<(tBIVqV<.qILFP(<L]SZP2]BVFL`I?~­ªPq<(L85?<$<<]F8SI<.`?!Igt+qqd ÒÇqgjj{¸Á´qgx$ZVFZgV<588?55VB.VV8I]FVdV5`gq¾FL`dd.$.IF+<?F`8<5PP?5n22VdP?8«£x<8Ijdd?°£Á¸»ngPI]]5I8]LPFFV.]L8<5¾VxjS..g]?I`(jjI$2dZ]PIP8jV.F.Pd+L8]I5g`8<<B?L$B8FjnqLFS<L(PI$?~~`<xLgIx+?SSd<P+V<d.qFI?<gPª£~PSPZB8SL8n]FP~2Bn`8Zd.<5S.F8ZÒÃ¦ntºå]¶qtn~ x `gS<jSFjtL5$$II+L5tx8+V2]5L<?!gÃª <2PSjVBIP5PZFdILZFS.?B<$j5L!Bª¥ÈdLq?(BV`ntP®qZn5?<<L+gZ`L<`Pn2x~·<5?L.I8V]ISB]PLBSI5?P?`8j?52?dn8IV<Z`?5VdF?L<5VP(V<?S`ZLInjgx°djZSjVx5V8BBjLSLIV5IZVBF2I~ª¦jd5IV?n(L.n`?ªZjLB?FLBFqBV]Pgn]â{S~q]t~gLP?Fn]`BqL2S.LF5dVd<(+d!8]`I+Z$ZBLnZ¦dÄÎgPLt888SP25d?<+Vt2?S$V5FPSFB£°ËF]L88ZV?8xP~gjj¨ngnLLxFL(?.++IVBq§qx`ZS~!ILgSZ!+L<tFIg2Bj$
]jLS{PV¦gF!LgI.IL.P<B$??BgSSd5ZB](8!ZgV¦qdZI+BIBBq8ZB8VLZ5SnLq2S{£~t`FBF]jd<?F`FL]PIVFV5<~$BI?LdªÀ?.Lj$]VLZ!LVxg5gZZ?xI<<L2(L.IIPSgBS{82.$Bn{IB!jz´±·{gPx]L8Fg<PB!<I?.?P8Lgj]gg¸Z~LS8?B!+P$`V]S{n ¡ÎqS2FSL(<ZF?`(2~¶ZPB.q!Z5F??]ZI?]Pn?!SFdIV?]?q{£·ñÆS2LVIFSBI.+LVFPS.?F8`Pg<+FPFPF`d?P+?ZB`<+S<?d.Z2VLZS`2Pâ{]tn2P]8Id]gBVPF8S?F]FP8(L5ZIËxS?S`?IdnSPg<BgSPjVP~5]B?L]t2ZZ``SB<<5IBVj?`IVF?ZngÉ´£ ¿S?V(LLB]5P8FSVLILBBgI?~»?5]dSFI+t8.FVFBjª»´{VLF2]FI?F´Î{~L8VLV!`V2<<$BSV<Z?I8VB(Bt`~~¼¬Âq`S5FdL?P<P282SBBBSBI5LIB8SnPqS£L2IIqI2!g+$$BSj<(BI~.IZ{{{Vd8jjZFFV]ISZ.gBj28B8q5qV<`FxPtÁÛ +<58LVB?F8nV5FFFISgS<`IB5PBIIL8q+FgVS+!F8V!.SP~nSBSÓ®´×n`2$?B$2<IdSZ+ZV<IPjdtâ°]I<PS5585+2?I2L8P5<d£ËP]P8<dq~¤´ÀgqdSP<2Z<I5xIFZ<8Pg2I8P]SZ£ ­x¦`I]B22+Z+gF(]PFVPqZIg.??$2?8nVF.tF`]j<Lq82VxP<]BL?8?Ij S2P<?LF?d5VSFS`xPFg5`?I+B$?jj¦ IF285jBS?ZdL?`+IIBS!V`jxFFS25jF(IB55BP?(I!B?qPjØg2BFZ]t£¦°LS?BZSZ]dS8<BBIP<n8½.L2d?S?$]PZ?ZL2VPIgILLF­¦¦vdgg{·q§È½¦°dIV<S8?<PB?F8$?dFS`P´å×tgnÒ´©£gBSItF8IdZ85`+<]`FSdI<2`tBPSÎ]In8.`FPqBIZ?IZgjn.F`]PVn¼]<SZI<]88+V`jS5B+5`Z+8LPPq`25tV³n](BFI8]V8L5P$P<I$]BSIPI8]IFZLVL?I{F5`L+I.xFVP]x`Ç®qgLB].S]qxSSgP+F.I
(.j?<ZV]´g<P`2jIB]LS.Z8xBPII?d]Pq5·´Þ§®¹È{gjq¦Ë­{FVVVB`P{8gd.Z­®¢£ZSP<]¦­Å{IdIBL.P<+8.q2L]8V<IdZBVPtnxS]ZF<VZ]Vt`Zxt~dS­¾tdLdLFLVL2gS8LLV?qSPBjVLB!8`ªª{P$F]tB5Ld`?V5$]<`PFV8(BPS8<Vj]28.I+2S(BS5BF8FF`´g]<nj2]B]Intµjd<IqS8F]2SSPI2£~I2LS<]VqStB+L<?nq2nIB?Z8S<Id]gÁ¼ÅÒZnPxLtVtÈ°q`F(IVLB5VLq´Ä´Ç¾qx`22dP{i·dnZLF?SVddS.VBPnSLjBt``8P`B£­]x­¦Ä  Á~¦´éß£d$PLt8S88`VS8PSLFdSjB8SjdSZ<S ¡{I5+<BBP]?Z2gFIZVd<LVLBVFVPI`~P]LB8<dS85St]2Ln~¸­¦Ijt25?BVSgqn±ËP]BLBPZVVFS]8¬´nI?]?FV(Z]8]5PjL(BBBF<P]8<8.dg´©ÎxjZ]?B8?Lgd`Á­¯­ªxILj8`.£µ×~]P5dBF`]S8gÄ£Z5.VPBV.L`+LB8B8
<P]?d<VP`Ý¶°²åÈ¦£g¦~{jxdj¾»ªqL]LZ5I+`]5]FIZF(?P.q`V2qFSÝI?ZSPPP<LBV5!?SB5F?d{?PPI5L<PS8g+ZZ.VBS`.B5FV?5q°£x]?]PdqV<2<P?xd~Ã°nnVq?B.PILIZ~I<<SdSgFB`]SP+VdjP+2qIL$txZB8gIt·`xZ<?8q2F.]ZL{ºÎ§g~£µ¦dILZFLFP.LPtI{É~{q28gV`S](IS?!P22$]FdPLSBnåt­j{q´d j`dS]?ªZ`ZS¯Ï§]P~<F`<(BIF`.5FF+B.$V<.5<PIgIB]$.B?IFV52V`F85<S+8+L.P{5Z?xFB(!I<Z<I5`B$P22I{ÄªÈVdjgI]gZL.5jIB?]dnu¦£L.FL.+V] ³ P+8]S~FdBZFd+?d?Z.LFZ2`S?ZSVd¬´ZgdxF..BP?d(8dSSj£ÜÈ·nß»­VV?]?]<gF5?`?]S2nq{dZBg<<??L5jIP]g?BjZLgn¹ZLLIS<dgF?ISB8j.+VSZqI2I«£PSLSP]`V<IISS5S2?.j2PPLgIt¯ÌVdF8BSILFt.`5F58V.`2+B]+L<<dg258nLgI?$?+Bg`PIVqgV.FLP?L8B?F8L<L.8dZq§{?V]?`L§ºPZxVB2LBgZP`552VLF5Pg?.I<55S<Fg`tÑS22V52V(BVV`Ij?PBBd~±º­{ 2dStPSIZ]+PZ~LP?$VLn¸ d+PPL{PZI?nZd{{Lt~¦Ì{`?8ZZBZPFLS$LPPdLB5?ZFPB!~SÂ5?BLx<I28P.ZL.(`]<P5`¢ g8B5d?Z<S]g!?B`SIBB?`]VPdI?8S+IPg8ZdF+VFVBj+x?°x{P.qP`ZS(<B(SPSL+S2FPZ£¦¦nZ]nt°`I(S<LVd.d8FVd<LS.`5VqjVd]`ZIn?]PÈ`]LBq``2]Z]P55`g5(FLFI£ÊÚxn`5ZFZP2SFj25BFBZVZB`5g]î`{qjLSq¼È`£®ØÅ¾{~V<P`I8FS5B5VPI<S(I!`<tLS8n£{V2x?B?2IB`$.BZV?<d?jFxµjIVB<I.`IL`<Pd<<5<?PIS]P]S?2dP?ZVB.5L8?(VFL$V`Ldê°nF2`82jxgL22j2BVZ822VBLgÇªÁd]PZÈº]jBtSj?IV5I.!V.$q8<IBV5VP]PgL?BP8`º¶t`?LL8`IBL.BI?B+BZIIFZ dÍnn{5Zn<F(PL.L8PSn8B8?P<F £­Í£ {{nZtû¶]nSF+jPj?F2FgB?8S?255!<V5LZ.dq}·BSLqjIg2V.j`B]<j2PS?nä]{q!Ftg<ZB?.!?.+PV?ZZSLF2I`2Zq]BI]8LZZLZ~gP`PSV``ÇìtS5Z58IS.5`<I<Fj2+VLLIZFj§Àxµ ]jS5VF<8?P$PZBZZBVdPBIg$PFVLPZx¾`{BZSdI2L.BLZ5LI]<PVLBPI5B(gS?`I8LI]F8.S?LgB5PÎ²¹Än]qtxZ`Zq5]gq]BB]VI8FF885F.V?]<<8LdPgZBn.S~ SZ
8?IP5V5F<2ZFILPVS`¡xBSxL(g$!$LBg?<8$SBS<P?IdLBV]V]{nj jZd`Pjª~ZILBSdSS(.8xI5.{2<F5x?L+B.P<]´¹´¤F?5n(5VB$P+V+Fqn+jI88S<SS88BF8]xLn°ÎgSx?q+2<V8qP{?Ft.<SZ~gBq~SBB$.~P??V!V2528dI(5 ®âª?g]gSI<VB2{Z]{Át~<.88PVV.]PFS{IZ(<gP<?+PVZIL?FÆqggP`$5IBgIBgP8<5SV¦{]ZFtx]LBj`IZ5IB<jZVP8d5?g8g ´ ¦¸pÂ?Ä2<<ndF2P
Fd`BIL(IIL`P<FIZ+`PjÌÔdq<IBF+`tSBg(8P?PS5``]ZZ?FV<d?IBd¸]jV`8FZ8L$VPL`IP?.5ZBI2£d8<2L]P8BZ.S]S5LZ+$`ZjZÅ~S?Vq`SV.V]dPF`VBIFVn~°d22Z2V$!<jn<q8dqIg5(P?V2FV8P.ª¯Èn$(Lddn?2<F88?gSqÄ¦II+V?<BPL?82.L?VVgII55LSI`dP~£d`d`jj°gxÛ¿´q»à q]ZF(xZFFSj+B??]x<II?ZL?IPVVZ³ÝÁx¦j<IInFn`Ij]PPB?LF.LV5L<<F+(Vdq{]2SBFV(F+!n5gB]+<I2F(B]º·2V?d`SPFLZS85?LPS?<nP­´]VF<Z!PBVILPPI??SFx£?xLV??IL8FFF<5]5+B.5BgV2(tS2j~{{jPFIBIqZVZIS.S8``?LB?Z5V<ILLZBI2]ZP5B?{gZPt8.PnZPBqSF]IVdnP{` ÏÄd<?IxLF?SjF<qZ]B<8I8`I.<n?2Zn´ã²ÔÓj?<P8]SFjjIjFIVBjIVP?(?jIPBZ2<£qFjB]Z`jSZZ`+(?{ZSVV8FL8PSjB82VP.S]+I!S(?ZL<`Fd°¯{]Sq5P??SBFBL`]FLPL?2qª``.?PndZ(IVqSIg<$BdgL8ZZ(PZ<<S.x®ÖÿxnLgtgx~~q ×PB]FF(85(<SSV<]{gF]8tVgZ8(dFd+B8d5]]ILSqI`BI2SP{{{xL`(B5BVL]8L5(nSj5?$ZV<ZSV`¹VZ£«Ün5<$ªF(VZx(8Sn<PI]BS$+]<B$$SFxÎSnVZ8.]5dIZVP?ZBxL.`5+jj~P]Äj8?gB<qSVV+g`FtIS8(?j·£âg]<]<V~q<85.Sx(IgI<+d`~ZPLB2?28LB?PLLqg(]8SBFBP<B?FSt«éÒn~È¹Ø´{Ô¼Ûg<PIqLBSLS]SjP?2L<PF2dSSBj<PB(B`5??L`8P]<.?$8jBB]g° `5ZSB?LP?ZIZ5FLB8F<<FSLØ¢tVISx·ÁILBnFFF.gV82<S55V<8ZdFLSS<$j²SL<<FBjISx<qILBdBBP<j2`FPB5(qZ].q5<8dZSgI<8B.ddVV²­ndI58?F?I+xd2?FnS?PV]F`8t`S2?8j]SnLFSSLS2SF8ZdnF52BF`q¦°~n]°tnqgg ·äBBB.LZ(dBS?VZ5?$nIB++2PdLVjPF$8P`+LF<2I2?ZS?nSSP`³ IPn2jV?]<.5]8.B52L]<°¢È~]2ZSFnÄ·gPZBFLB5BLgdj+VV]<<55LPSqt¤¦VL<Zn2(?SZj`]?$FPxFL8j2j$VP?PL°~]]FdSP?+.<<$.?<VqVj¤`dZ?+BZS2ZI8V(?dg85]V8S°tZS+FPB8`8SF`Pj?<VFPFL8V]L?!2q5t¥¦jLBZIIPFSBnSF]q?BjjFZ5P<F!VB?jS2<x.dSS<55(5PFZPLgL82.IZLF]FIZFL..©xnSSI<B<5F{d25P(B`<(2BnjSV`F<?dS¦ºª5BVBZ`FVF?ZV??5?L5Bx2I2°dSBBB2ZSq?<q<P8L8B<.]d8ILB?BS`°·S+B<?]Z?VPLI2Stx~¦t5BB<+PFIV?q!gn<8g+BB+L?V·PS$5<<?]$?nLn.5S8]{ZPd8S8?V<j­ ~I<BBB<Fd(+<<(8I<VS£®¥x<FFStd(V8q28(IFqLIB`8{I+ZLd5P`F8Z<tI]gP`jL<n´V<PPSZ{8L!ZPBIIFB8VgÒßqL`5.B2L.Fdg·½~dVSZZ.]Bj5L!$LZIB5?<BPd]VPLLnnFBVP8VBP]2.SSLZ.F<tI.8<VÌÎ~8?<]SBtPBZ`ZVB`Zt¥n]B2L.VS5St]`II!+S88{2<8L~S.S+P5+SLn(.P?F$<B.Sj???(P{È¦gZVIg(SdV8FIFI<]Vd?5Vº{IqZV]8ndt`IZ.P5PIPII8Ig8gj.IB2].+SPFL?5B!?ZL5BPªÆ{VIP8g5jFFS5{2I<8PxÞ5q+jt{8!`L<]jÞjFB?S`<<BSZIS<?B8P5+g]Lj°Z<`<F?d$+IL!S?I8PIV+P``?.P.?.Ld´dIZS8?IZ!$njF?q££Í°VSLFP!L<F8jS?n2P$Zd(.dP(P ~`St`ZLF$`]P.`<?F]F(ZLd<BZg~­`F?PVL?FV]B5P$2BVPPS]Á¸{Bq`F!qI<F+2?(P!.PF8.5IP<<V`ZjB]2?g]]Sd8P?I]PVZ´qt?ZVZ5LPZ?L]`q(Zjµ t`<BFIV.qqZBVVL°¦qn2FdjL5FL2Sg5+82V88]n` ?.$PP`2F8.L?ZxF?jLFS<`V2PjB`n?S{~¸g!8xjIF(xF?BndZ­È`82IIL]PSP(.?nSq2Ij`2?SPPVV`¥F2td<8gSS28BSF(I<2IL`F?Z(x¾~LP8`8(LILIIt<.BnLF2I{j»2L`?Ig2?(.Bj`8?BILL(8jBF5]IL]Pd<d<5<SFP<.P8tVtÝxj5(2F?VZV5?5~qx x~8Bq(I2?d5ZI{`Zd ¦¦d8g<?VF?<.`V2tjn?°ÄjjI8?2
P<`P2S25IVLPtF<ZPFSLFBLLqL£Ôt2?LBBgZ$BPS<`ÆSgLLP?FLSB]g`P`8P<B!8?nBLFBFgÃgV2?LF5I]2VxSdFFIg<d5S?$$g{¤<BF<xZF]FLFFBFLL.BS`BSIÍ´jF5FI.nS.+$I<SP(].q<?`5VL+BPPPPB$P?<<FIBLVF(`<xZ¦¤{VFdFZ`LZBdP+Z¨ª`Z5]<ZB8V85ZBS!?BLn¾£~S<FgF~Lxt` ~°x©× g{SI?2BP5Lj<5(d8?gLF`<2Z`IVg?t5?Vq~ªq~Z{VFdtnSgÚjxI??j(t]?PV]5F<B]IZ8Zd].SSIFI]<I2+P.(<BVj5+85FPI<]gB{V2.IV<(BL!S?PF<PgB.P5VÁ{PBBxF85S?BP5V?j8ZB](Z8I8$j2B5<22I5$+<VV5IL2g(LF8gºÁgBd82VdLFVdÄ´q8IFV?nBL?n2`B<S(?F?£´j~ª{j­¦nnxjgËã ~x?8Sn(`<5g?BZPBdd8xBIS<VS8F<{]xnÈd{tn£Zº­«¾`P?FS]gjqLFIPVd+Pj.SFVF(88+I¨qgj5LIFZ8qV`<PB.Z+285+LS­Ø~]SB..+8.ZI<`?dVLLd<2?..`S`PÂ¶¨S5VILV+IZFBS2SFS`8I<PF8IB+LqSdgP<dVS?SI<`ZId]n¯ÁgxgjFV+P.L ÕËj`2I82$2IZB]I$Fj5n<ZVL]ËÓ¦®ÈPxÁ¥x~qgqBB?]´±ÄLI<F22B`S<.5FP!+P?qLLZ$P?Vd5 (B{È¢t¦ºnÉ«°t ¦Ö~IIg<P5(Pd](`VdISIS`V?5BVF(g{Å­j`.q8VSV!S5q5<ZS?x
<PVI]SPL5<L2g(5gLSFIP<]PS8PV<SIFj«­g<gt2?PL]PZIP5$5PBI8jBIZq?{LB2SxF.LZ2I2qV8]2SIgtÜ­d8II8Zxå¯q?FPPtLPIgFBZLL8SZSqqtIVPd«ÂÿZVPxtZq<{8j??LS2È®¥`L?]5`5?tSSn5I]<?(nSgF5gI8F]VBq¦ä¿djn]Vq´d³`gPI+P+2Fgt8ZBjZI8q522FB<F!]F{¾¾IngV82.Pdd?5!V5BI8I8VxªxS5S]SxZ]5`2FSZIqP<?52?<F5<SZxÁqIg?LB.BVLL{SIdLV8BZgP?8St<+`?FL5gB++BS.?V8(LSF«nP55VStnáÃd5S]tFIIS`8SVL5LS$(VPZIFZ×§~FBB<LV`PII+]PPIj~d`SS(?B{`P.V`<5VP2?BgV?]IBFLZZtªSZ+dSF?~P5g{ ¥~5F2]ZVgSPF8(gIBLB5!PZZBL2B`dgZ¥ZVdI?PFVj$LZPS5nSPLLj+L¼´F?2+?L?5!ddBVVF.ZV2V<?BLj8?Zª©`~8(B]]I$?SP82<gd]VFLLt5(L<j588V]2P`8P]5I88P<VF?{£¢qgLg ªÑ­V`FP<V5F{`F8<$555?IL$8<PVLLIjÆ~5V(5LxB<`!(25V]<?£ÄVB22`I
FZ28PPP.gP<I I`n82ISIIå®tLn<d<I<P`22VL¦³~`F(n~$VZVItFS.jL]<F<`LVSVP<.Zx].8?V8B+``.5<gd8]P`d¾Î]P]nLV5F?.V88`B]tgPS`Pj]I5jBPVtÄªxLL!5ZZ]qFFSg+<+2VB8S<+n5LI<5d52L5<BLLS5VP2FqdSF]®n8qÈ°jP+d<5SSL5d?VI8<2?I8PFIdIFjBg `B$F]?`F`]FSI!.jZ~2µ«~tLgS.SBFF$5P25d+]]8<F?P<FFPL{P`Z+LL<S<P5L`´ÂqVB<<F52j2
?2..(I.8j8gIS`?S]S]²SBZ<LB5<IS<PgP+BgFjnI]88BZ<FgP<V28FV5F<dIZ52LL822F8<x³´jqdILjg?<Z28`]?P?5<gIPB]F]]2L]]IVB.Id2BP<].Z(g(©d ¥Ó¾jZII]B55$?<ISPF?<Vn5SF<S$+jjgd·SBV5V5.IL8FPgLVSPgFV LjF<S`BVq2jB?P`qBBZSB<P?{S`¸]dd5ZdSPdZZPI5FZ2Z¦²gS`(?q2jPFS8FF52gBB.<<5BP!ZPdZ{Pg8g8]V5j+.d$FjFF`.L´ÆVZx?P$$8I$Z?S8Z55dF`gI?+VBZ.!SV?BgttSqZVZ?gF]xgZLSLLVL5`PL+xI]P`2L5j+<g5PZZ5L<]Z­µÁ´ÁjPB?8j`<S?V?.5~?g<2<?d(FS22P.8VjPI8VZZIB5<?<?LS5PdSL£ZLZjFdBBFZF?8FVV8I8qd2<?(I«·jV5PnF<?n8B2d2nSIZªËgPZF<F?V]IZZ]5S(d((.8]dnS.nnVBP.B]5SLSLPSPP5IZSx]dªVP?n8gP.L2<2B5VBV<BL]8P?<VLI2P]FjPnúÇµ··{{q {ªq`II2?8`?LI<SV+IS$LS+25F`F!8<PttÇÀg.nLVgIVF.!V?.LSVV]qV5?.]`Z!2n¸­?IId?B+FI+nL]g8]8P?BV`¤±~tnjP5F+ZP``8?.n?.!5V<5PVnLj8.F.`B5FBFZ!FtgÑ­qLPIF8LVgZLq<<P<+t?BItF]ZI`dxº]gL.ILnBZ85I`(B52j2]É{B88F+?qVP]V5.L$IB]5ZjFILVqd](S<n2ºxÃ{nv£Áª  ª£II?FLn]FLgPP?B(2SBdVZV5?LIg`Z¦Ö£Pd??BtB5Vg$2V.+8<SjVS!Ij?ZZ8Bn<I`£ZL8B`In+2PVIV<?8?Bd(L`n²S2B<!?Z5V2nL?<d.B<!VI`°­P22.Z+<IFF(.V?52F]PnídSq85F`8I+SZBxV?8(IIBBZ2LFBV²·]BgBS+Bg<L`5j]ZP5 ´xgBS<?.?(.xI!LLd.F?S?BIFSFZ5d?.<IB`¦{d]djqIjq~nx£]n~ddILx5P?`Zd(q5<PxLBd(2F8+IVF]VxP<`LZ<LgLLVP5BV{8+`.ZSVS.Z+FIZgq¨]ZIPS$?B8dBnL`FIZ?F?ZjZÛÅg<BIZ$I5B2PLngVSLBFB]xt±]ZV!<n(BZ?8<{Bd`B2d?`ÿ|Zq5<8ZS?5FIInSS5LFVgPZ2FP5II ¢xZFVg!S8B..ndS2n2F´?I!In2?.?LI8I+SVZt.B`<$P2BILFF<?qjjSq?B`FV<82$Ig`ZS2+L]qFPPVF+]<II+S85n<Z<BgIV]dZ8VLVI½{`tLL8SI8L(V<<28BFB8]]I25IF8F8?5L~L5SVBI<S<F.L`VB8Ix?V+d??qÁÃtPnL5F<P(P(Z<5gL<.L]B~«gg`FVI(BL!B5FjS]PPqV8]SZF(2V(P<!8tS<FL5?I?ddZ8I!gxP~ZI]?8.BqjBPPdjq­ãnP`dSZ.5IIL.qL8ILLdL?LLPLZIIIL8VS`j¦Fn2FPV`5IIS`]`t`PVP?L8P`?LIPtSFS]BIIVFFS+d2V.dS?SLn dPI!F+F2V8((BSSP.<II8S5S8P<dPF8]q°ÄPLPPL8Z8]ZP<I<Lj5Sd<L?2¦P8B5.d8.tjjIPLBFBdq°ÕIgPItB.FB8x52F]+SgLL5SI¦tgLZ?dL?S5B<PI<ZdVL?LZ8gP(8~B~ª¦d]?LjZLPtPIZ<Bdt{dFP($B`25B2g82j55<5(8IFgS8<BBSL]]V]]¾82F((]!VZ`P+2L+Z8F+.ZIq2LF!?BP8P]ZVVSF2.]+LPBSV`5Sd¸Vx<P8+F<F?dFZVgIS2L]!(8?PZV5I?ZVn xxItI]?SI<?`5S2]5<]P`8?qFd¹txPVS${S!SFFg8`ZgL]£±{Vn$]S+<?5FV2Bj<P2$S$F.<t?2+B5Z8Bg8(L8~dVFBBL+I5?8P``¦nj°{­jxtt~I¾2ISnI{PZ++jBd8FII?!?85S<BSSg$LLZ88n¾x{Ln$?SI8n5`+<n]<?SB<I2BV22II<8?Sj2<d8jS?FV?.P??2LSt jºV<Z8L]<<(8LI?]FZV`<85j22]85IxSnºt++S2?.Z(2LZ.+?V.I.VxFg2Ig­Í¨¹qdL`d?BFL]5x?F`]ßÄ¦]]Vx?.IFZF8xS5F5P]P`<<£g±Z`FFdS?2ISPZ8?<.8L52g5.8gFn·®£°n­ªqStäÁ¿]LP+BV?gF2IPPLI]2SFI?2B8!S?F$d8LS~§nZZ?PS<8S22.PItn?PV85Z8LVF?FqF<2B5<I2SBFFInx$8{F`VqLV qdZZdLBIZP`dF8BFSg(VS5L(](F]S<`FI`£ZBVF(Z55+!5]`LZdI?82.(?V](g°ÆÓÖÙqqq°Z`­j?ISnjÁÂxV+I]SItFB.5<5?BP2q$V8+PnP?dqÁx]FBZ+BVBLtSP<?t`<B5S?+Vjd°À°{jxª~ jÌÆ¾¿{q?nF.F5BI?jPZ.?BV`j<BV]?FVSLI<]PV{§{88Z{LFV.SZ.<VSZIBSZI<?(+`B?5+BSF`$ZdB?d5?82dSqFqx]P ª{Bn?ZZ{?8?SV.ILS]]!V`SIP]n?.`FId<Ìn8Lj??xI{qB$(j$<L?ZL.(?V!? ~£·³£~µj¦½LFSI$S`PBd2S2SIdZ<2I`+?ZB`{°t?+.`F8SjSFVqS?BFLPP<`d¾FS?ZP.VISxP ~Á¦IgI](PZVFP?SSZPP<<5$<5B<88SF8L¦ÈZ?LB`LSt<dBLVVVF?I52VPqVV<IP2B5jFtSFIL?dSx~jt]]·³Í¡dPInI+LdSjV8VI85$d5?LSZIBP.5+qZZdg!Z?ZFF+j]VB<FZ8Sq]VZ2(FBBgt£tZ{ng{djË ª°£ÇÑ|jPZ]q]<FI2Sng2?VqPIBF(L5(VBZF½~SI.IS.P5]<B`FVV<<Pq`xdÏPZnF<<V~jVVqPFn`{{¯º<xVBLBZ<+(P??j?jqBS.IFZ5P<<+ZF»SgxZ<d?SgF]F5F8888!{2PB?!L5dP8~txgqSn´¯]Òvt¾­+ILjFBLLSSSL2F2I.IIVtI8S`PS`+gx{d`FP2+d8P8+j2ZgL$j5<gLLtV»ªSF`?t]dBFgqVq~tqd³Õ­`<I`<<(`I282d!BIS?Vt(LnFBLV?(<¿¦d xVPj8SS.ISI8?F!$8nn jZ?5Pj8VF<?IVZFPBB?n{«£gSPZL2BL5.<LI+IL8FZt(SV2?P2(?Vj­ª5SZI5PFP5$L{P`$+F+S8L(ntxÇq°Z°ªÁ{À°~ZLVxx`{·é°VgBF8I?]<?5qV(I5<25$jZ(g.22<BB<(L SBB<$Sq2L??B]S5SIPF<dSjFn­tPg{5LSF<8gSIZ?~{¤¦{F?!B`LPjPBSn{8BVPL?d2{88(B?q­¢d]nP`~V{2Lxnd`d?<`F¦PIV2P(`V5FII+25F<LV5d~q55FBxP8L?2FZq<BZjV`?L+S5?Ij¬qS+!Z((B..P8S<dZFjS]~xZZ`I¹Ðg]~?x~tFj2nZdZ(]tgS¶¾dSjP]d`In?$Z858L85Pd5I??$V{]IFB¾LZBgdI?PIn<5ZZS!I]FB?<d8xÕqFII8?L.5Pg]B2Fd8qdPP!S]5I5Z`d8+I2FZnIdd8I?+8VÆÄ»²It~j `jZI{xFBgÂ³gLF$SLIZ.I]8S?LgSL(I<F]jIqÁBPPFVPBgPtV?g8B]FP$2IZ]dVFtÀ­$B{<V~SIjSd.8PjL+P8LL5SV<`S]jgP8PP]nF8`+L?S<5FL28IVVqt¦Ä`IqdZSB8BdqPg(V?S`B+Lq8nP8`L]~nqPBPZ?PFZL<t<5n]?j82g]S³¯­qL+B8dFS.LSF5dg+!]IqÆ{q52S<FV2BgBIt]`.5SLjL`ZIF<IjtÒêx¦ºn²°²]~­Ò]t5Bd<5IB?V<L]SPFI2PL?.V`jxjj5S??8LgPSdBg5PPSdV`${`Væ£n85FV2552SBV<5P<L8I?ItdFSIgnFgg]]+B.+nS25<]+d?dPI]F5L<IVÜÄÒ¼´t]j{jPSx?P]$V5FVP.?BB+]g´Z8jP<B8PSV+SSBP2?8t{g$Iª{?5VLL<2(?<nFPVdF]LZºØxVg5g+PFIPtFPVBBL((d]P+F5P<²ËPL]Lqd{g]~ºº¨£¤¿¥´P8(I]$2<LL?(S?SFLI5Z.`FZ]{­`IZ5(qZ5FPP`+<Pj.PZ8V28djtSFn85<<++?nV2ZnVdSSSLZ+V!S5Lj+SSZF<S?`xPII$B8ILtd]LdBI8ttV¹{¦Ä jt`tB+Z?P8+ZFg22FS25jV ~?L??]2xI.(85L]dFFt!L]º¤~~<`VjL??n$t.L(g+?+F5t~­`dB`FL+FVISI8Z$?nLISIB88Fd£<n8Z2~`?dIB`Õû¶ddZgS<5q.S<?(`S?S!`+LL<L`5$.InÑ¼n5FIZ$8SPqLdL<<<8PtP³ÑdV?(PL<I2(nSIBV+IL?P{VZBSS$`I<I8FZ]2$$IP<<SgnI$((S2Id+j!<I``¦¥tS]FqqªÁ» ¢~P`gFZLd5?PB5.?SP85B£ÎL8L]?FPdVLdI?2B`8nP{S{´j<5PVB5LBB].<82qP?L22Z{é{jP2FVS2]I<.B{IBB]I`jj<B?ÛnISnF.jI?LB<]??VSjªØÄFL?VVSLBZB8qZLZVBLIP52`]8IFP]qË{V?!28?5+ZF5`Z<8L5]$Vjªµ{88jjV5L<`8<g8BVI+LZPtI?]B5S<PSn8dI.gVB+IZVFZ(LnVLL!FS<PFF?{{qtgjFjg]n]­¦ÆÅ~nx`5!+L2~L+S58<Sx´Z5g?<I5`B2dIB5.5IgSq´gBZnSSVFFIL+LnZF]F<2<<VPg~±ÕtjZIISj<nq?L8F52Z`IZn]]x²¢Òx5{ZPdS5PP$$PLB<]L°VZS]I?V2Z5+LLV!2I?<2]I<BB](B5Lí£dP2<]]+<LILL?q2LZP]VgLI.PZ.ItP.S5F?LSL?gq85?`L(BZq$<I5PPBSPnqZ<]L`LZS8`t<I`nSZI©dS!<BnSgFVxSnBIZ?FVLÁ»dF<gI!P5V`BSZLdF5Pg2I<BZV5525<]8P8FBdP8SgZ+8t¢°·°V{VPV`?d8<F$+5PPF~~´¦qdttFV(VBVg$]LPFIB?]jx.5ZFq5<ZZ<?L]8?{?I<F!?j.PIBF(V  IP.I?SLS2d.<jVZdgqË·~xndnI..I]InIIFSF$~P<<LB<8LVq]55PB!BVVLL2P..Pg??8.q.28(?Z+S{ª°n8Z5IF+Z]8VVS×Áª ]q]tnZt{ÛÓ£qZjLPV?B8PVIZSZZ?Û¼·SPV22jdZt2P]BBV2?58SL?P2`jd¹¨§~ Át~$<LnBBPBVIV£ª`j<jBZgBVB+2?P2SgF2B~?BI`?V~I]<<$ZF22gd8<SIB<?(IPVnt·£ÁgtqnItdV­x`xò·xgVVZ8L~5VV<2F{<82+I?28F$!~n?(LBS2ggLg{2S`!jxtx5?.I`dVBF?8jP??j~IS?g(q8.S8I¾¦gÖ£`]~d¶ÍÀµª¼gª~{]j$PV8d$S?]§ªP+LB2B`Z8q<2gdLPFSInVV$I´dt¸ª ·qgg$IPV`ºPt8?qI5(FjLV2ILV]?PL5VLd¦jP+<+dd<nFIg+F?FZV?SI2<LLggZ8dZ.<~¡Ñ··º°¾Ü²¢~ÆªÝÓxdZ]<5VS`I<8.dgIn2<+g.B+PI<5P8PtxF?FnPt`5P8FFBI.5LVPIPL?S?$g{] PB<ZjLVPBSj?S!+F5S]gSÏq¡~°Ã~ q¥j­´qFgq88g.] ­~xFV$B<B<.5V]Sg5jIj`I2Z<qIIZ]q¶PdZL£`g{¨{£²­`xPº¶·`.8VP5LL?V?28F2?8B<..+ZS]nZS!LB2?VSL!{+BL<?$PLZ2Id.B<StP¬~°n °Zq`jnx{`µVZI.(FS<SIII.Z!StB???SBI.?Z.8.8!.BL]gI58$.Z ZV(ZqIP5$$gÑn`]LI]5nLVPFIB``+PStI{`SZÀØ¶­tSngP8q¦²´jtttx¹°t+<5P`BZIPjFIjLLBn$P<tBZd+S<VIS.nSq´¾£´©Ù+FtdB5S]n(VF++PV8ZI$L(<P~¦SqVI?tIdB!55$(VP5j2g`j]ZgLgI]xV¦¶V(+ZZgZnIS5VL225PLVgP8`V2Z5(LFx$8d<IIZnI2dBL?Sn`?I(ZL{{2B2]d$V<.V8<<S.5P52It¦q8<<Z88dS?88(PSLB?2qIg<BxjÛ×¾{tVj?`SZgZd`x£¸Ûê¦j]VjFdI.B8!?+2?g<8?VS]F5B8´³¦]`Sdg8Z`P?Zgn¤ÍÇµqPPS25dF2<8+S5L!VI(8xLF5ZdZ<Pd`5<jS2Z`t?5F5IL?`I(SL`PB]FIª¾Sg?`F5Z2qLItS2VZVgFj­·ZBFZL<gB]dZS~LLZ$nPBVjqS]85P`L8BI2?Bd<8g`BIS<I`?!P5IdZI?¶ Z]S2+LISPI<?FS((V$qSVtVFVn~F?F?Z?2?S(LSLPL`ÁÔnSFLLj`.(.2!n<5V`+28P.BdFjgqµj.<ndd]<$dF]?Pjnºªªd]]ZBLg?VPB]+V`25F<88$?ZZdIF¹qZBZ85L`8VP]F!jd<Id55!<~Z?8nIVµºZS.(S!5`2<?L]`5gPLVV²nZ]FFIIt<B?8+B2B?Zg]]Z?I(!Z]FSSVS$?2ZZ2xB(V<`(+LL88d~Æ{x$jL]Z5(]<BBBVd(5.I2ZLFPP(t¿PgBjVLFV2(IV`?jZPP]IV~j ¼ZSPjVZIg?8Sn5BP8SZF$?BBVLPtÎ{`+VFIF2(I<5FB<FS?`L´]IB8F?5LIVIg!FPn`]8+F$8I<IV(B ­dZ??jPBPFn]n$]PSI5V<VIP`Sx5?PZ­ù{`I<x]+B8P<L<S.d.SP58`g~¦S(2FFF]LV<+xP``<B`FSF]2Z8$]IVqZ8SB8Z!PBIZIdVL85?LVId­Ò{VI8BBIgZBLFB+V.8dg?.L+!?PF2nSg5.8BLP?I5+S2PZZ]Z8(`?5Ø n?St<S$L`?`PI8$+`<P?P{5ggdStF.BdL8ZZ.2P??g2jV¦n]PPLV$VgF2{Bq5F]??P8<IVVFt`I{]5SL]?ZV8?8VB`BgVLFIItP+?<5nVgdBL+SZnVgV.25gZFSPVBZ`iÆxx`5FgBS5q+g?FgqIVS8LBS8(5$ZFB8]jI!]5S?BnS5ZI?jj]?$SZË~x5<+gZ+P5ZSj<F2I(+<F`8.P<g<~]I.P{8LIqZ<!?F+2F(ddLI8BLdßjj?L8(2gL<L!IVV<Ig?5V?.SÓ]LPxLLBPPF?SP`Z(5S$P5n·Z2L.?g<.8LBSn2FBB5tSB`SI~Vdx]Z`25L8P2FnZ+t$gIV5.(85<nV´g2n.ZLILIj52?.IFFI5VgB(8dS¦ÈÎPdV8+P5(LI.V8?ZxSB`.2?Z`I<+`$]!``FVZSn<I`q5P+82Id!?ª¡j<g~ZgLLFFn<?IPgP5gFjP.+g8td<8.dB.S5F5V<?jV?SgLqLj`´L]BL8L(SLnI`.+B?d+P<<B8`qÂqB.nS5FgL?L(B]`VP(P+d~ZZ]SBI(SL5SL8PBLVPLVZ<q(<I+I]£<IPPP<Sd<I22+5d?BIF8L8tLq(Fx {t+V28B2.LIF{S<BS$.I<I<<<nqgVL+SV<I2]SL?ZF?L`P(8PFdS<!P2nB]!(8.852<<]
V]8BF8Ld¼xZ$V?5qVFPBZq(].d8IgV$?FqIV$`qïV]BF`LLBB88L8jFP.VdgP8L?<V ªP]P?ZP8?<<Z<<$2$nF<LL+LP{]5B]F+<8B(`5gZ<?5`Z`~It{gLLZ2<~BPjd]dn55IVB5ZdjSIVVq2L.jB8IBZ5nggZ?n<$ZV{<ZL?SZ¦¨nn?(]PdI?FPB<F8F52`?+2?j`]©<PZnZ`5?I??$nq2L2S<tFIjZ.BV2FF5V2PB]P<F2SSIZFPLdq~d85+B22BI<<P+F]Vd(dSZ2LB2S5nId~L(PB.jIFx88F5B.2BtPxd?.LV¸5I]5?P?VLB.8`j<5]$$<q¨jV`IBFd8?.Z2?Sn2?VZ(BS`I.L.+q+L<I.d<g2gF<L?dB8gI]­£LFIIS?B``$8<gII`!VB.`d]]x¾qx.8V<`FnIZSVPd<g<2F5?gIVBjL{£V$22$8FIPZLn$!]8I5I]2]F<L+P28gSLjgS2S]FIP55I]¾qt`ZZI~V2P]SPS??BVV`I?F5PF~Sj­]VI.]`BB.P]SBFZ<]jq<$(?nFnªIP`5?PS{2<!LBV.SI]FLgFÅqtF8PIP<?5VP8d8LIjSFnSVtº?+258FBFVV?]+BSF{LInPF5<P`«FVd{Sn]Z<5d+8xPS25Pj?(8`~ÈÛ¦q+5dPLtd.?FPVg5V]F?8Pg?P]VV~£ÇÒP8n$]]2(?VP?+?ZS`ZI`g.j2B$2j8Z.?8V!L?B($t5Z58tt°£jPB5?<<8IFSnjI88jI.It88LF?n2££dF?qg<]I``BI5F`<P?$`gnL8PdxdBg2<2`FBFBV28..<SZdL©jZB?VgF5V<?.S+B]S8PV.gnnt`I<?`]??.dF5V<PZ??I].5IVP<B]j½xPVFB?ZSZ]IL?.I8FZ]BVV.Pq£S5+8ILF`~<5BnVq<LF8II8F8gP2BB.jÉ´LVZdZ5FSP?V]VPgFqS58xB]ZnIV`8LF<VZg]L`L5`IBZS`«FnPd.85L.`]8ndIIB8`]?Lg?SdLLStgBVB?]I2ng<S?g~LLS8V8FPLjI`VZB$]ZPZILg8BgFL(LL5Ãt(Z8LVPI.F.5]Bn?PdPS2L5B5ºdqVB2I8dI+5<tdIFL?LFgFFdLBnÖÈ]8dPd55?].Z.2F85F+?Sn5Z»F<j(8PFIBPIBLZZV$<x`ZLVF5+FLV]dd ÛugBd8PPSdnx­t`I{ª]jS?P5]?ZBZB.52+2SSPVPF?ddÞnL`22BF8LZS?~SVLj<]8]5B5<2L?S(`°ªIZ`PI]FFS((njdgI+FdZ5VBF8<LÂÇqPBV`<t8`dBP+IPBFj¦º´tSI(?`<5P?S]<VLgVL.F5?.V$V~BFB.LnFBV`SFFZL5BS<BFIV$VV`Iq²q`(gPL+2g?5gF.<PPdgSBd`55º±ttBqBZjI?I2d.SV$5`PPFd<$?VLgS x·ªZqqx­qªªæ£?LV(ZL$PP5`LS]]FFL2FVFP`n£gn<S]BB8?I.gdP.2S8LqI5S~FZ5FI{­8nBIV?SjP5F+FV(2Ft]SBI2]Vx­~PISd2P.LP<??LIV? ª´Z$..L28?S+L<P?F~8BLIP(!5<LgB?+]F5ILVFF{SLFgj.VL`5dFSjx`nqgVxS(FFSVId?jP<n]88?~Äg8.L8VZgPP<2LS<IP??Lg8SFqP.S.8ÌäÁºqj°{ªªnª~$Ij$(FB.ndVL8PIn]`P58<ZS­?FS`?5<{5nPL`j!d]?+I?`P.VFB8¦BS?B<PVB<5LdFV5BgL?VI`g?V.P<Ix~£]BSB]]]P$SPB<F<.ZLP`L(2+8]?x+F?PB.?.BIB8F(P`IB<Bdq?`PI${Z2+(2Zg<V+5?V2~dF.FV<V.52V{25BBBSPdBjtq¤n]n?BF(?d+8.?5FIjBIjZ$IIF52`.SSPZ½Ð¾`Z¦{VnnjqIttVtVVS8L<dFS]d?FItZ~`jjxxg®°dPnS]<P.?8?]$?]I5<gBLF?<?F5]B¥xIFPL?IVF!8FZ(nxL<?PB5jt<]BP2jäªxd.Lj+]~VL(85PVVt°jjIdLIP`BdVZ???LF+<n+~qnd.LZ~]`?F]F?8S28F?InISZ8]BtLjB2qnª PILI.<n.?`g`P`nVBSdLjq SBB2(.BPB`8PVIZj!ZdSL5Z?BP?xZ?{Ø¦]?~5VB]V8BVdnIIg]<dS{?djtj ¦¹£{´±àgd`j8.PL!.]L<LZ<?$`B~SnBn?.B<?g¦gZP<8P2F5PP.2]?<..`BnZL+.gLdqjÐ¶ t¦LIZZSq5`PSLx xdI`B<.ZL5B+2`(BSS8P?B<]FZBP`njVP22B]IFISLB$Vj$tF<P.dBB]qtg](LB?gP$Zgj8I<IVSVnndx´V<FZLIF?+2FIq+2]B8`<PZBIVS`L?LI?Â×jB]PZS]
t`]FV2F?BFV88+°°~x­x£­qn`t ­dId<?ZSx8V2?P<5B8!8<x5F?<B<n`V{PS?jVIZ2.V2B2SFZVI(S?ILPFS~ÌénÊ´gjV]L{Ë`+<<F8B8V8F+5FPL?!`tL(n.``{j<V!8S8P$tL$IBqZBVV?5B`]nLBIPÒ?x.`<dIL?q<+`ndLVgSx½¬Ï(V+FZZL2LBS5VV?nZ5VFVd2`8<FZ.BqÊÈ<q]gFSItBIPSI<2<<.d<]xj`V`L`tn~<S?SLFIL{q°~¦L(<dSdS?nLBBB(.IZ`?]F55I5qgP `ILInVBS+t8]`PSL.]?I`<.]g8.x¹Ìd ´­­tjß´`L8<V?LS$F85BS<gFLV.`?P58<P`Z2VBPIF<.B8822I]`]<j]LVLPVBBdÓ82SV5SVBP`?j°´´ÄFLS<LSPB?gBjLIL]2dF2IF`gF2I?t¦V`qgF`]S.8<?.2ZF(28SZ(.<?SVP5F~qLFj8IF?V]PP8§³qZSII`V]LI.5SS5]jZL8.j5?LSBB{ÈSV?.?22P`!]5L]<gPV+n?(Ln`jS³Sdx~g`~nqqnt¼ `5Bg(P]PPZZILFBZ88<<IS<F??IBZ~qPVnIB.L?Fjg5.LqFx{j5`+LZFZjnn?2LB]?g8I{¸´{qVSÂëèBInBSx+LV8+ZF?!P(SSI`(ZSB]I8+?{ËjPVVI`5PqqLd2P?<LZ2?B{S~LF5I+dV?L2LZBgg<Fj2B`ÄÜtBg<Fd(L<jB+jqI]LB`nnILj8L`Z¾(.FPBBVj2S.L(n?S`g<<<BBL2`ZLg.8IxF~{I<]2nj Z.?F$2F{jFLI8.(~t?I(FSSP`.n8B¦t]8]82.5V]V5.L8P8BdB<F{tÔÐÃªx~PB?{`tnÎ{­]LqtPBt»dt?ZP5(?FPZgj+?2`]5L$ILFB]t]`t­{I?g!P.]5t2Sq]$LBI(jIFqVqF8I5ISIB!<I`<5(?(BPddZVnÜº§Z?Z+FV?`(<L~I2P`<L`Ln(LIqFÀZVP<LP<8FIIV`Sq2S<?SF<LLItn~FIFq8Z?L5.FSPj2FInj£{{B8Fg8d~?BgP`.jSVZ+`nSVZ`L(Sn{nt2BVZS2P<2?PBP8Ln]¹{ªÒÝ§qj{d]`~Ä£SqIISB5~]Bd³LBL`??P]!InSBjBSB5L.d8S`!F8S¹LV8F]V?jS(Lt28Z?g22V<]dVISPS?gL.2B!25`LFZ.B!`P]`Vt`t£xFq82qBqP<F?F?8jS..VnV?d~xÄµ d.<g<Bg!5dSF<FLZ8BZZ<<tq Ýg<5VjI8V5FII5?.VS?FF±¿nB!PnZ<VS5PnBF]?.B8dZ$?`ZnSSjZ<]VZ<PFPjIFPP<P~£¼¦Ç«x£q¤¦ªd­¦°{qg{FjB$FLV!58t ¸tn]~?B?V]L?BS+Ft+PI]~P85PFg´~tBd5SILjS5$gBBFZISIS?IZF?B2n8L+B8{BL5LSV]IVBI<ZdSFÊ]<ZLZ(]SIn?S?L?!V]g]Ô¤ªn¿{dB(???t<8!~<PI??2LF{µª{ZF+SLPFjBL5V{+?n]2.B]´­´V?g2.`(2B((V?2qF?(S$`d<{PSj{ÂqtVZVnIZZ<SZxSdª°ªª°¿Z{{!?qV]ZãÅ½~]P28L].B?$$5]BLSS?d½º+2!]<.FLI5Lg!FFIF5.<2I5ZqIgBVZVd.BBIj58Z5]Bt.V<B]VjF55$$+Ijd`d8.I`?qg`FFPVqd·Î¦j?<IdZjS+]2IdIBªdjè¿ÔZFF<$SS$jS8j25S8qjq+d¸º~ddL8]BV<V82FI.gj~FB<P£jLBVSg?xq<]IFP.{2BSdP]ZZÁ¾Ig5?gVSt­ ]¤¨q{§VVP2IIPLd]]j ·ÏØq5<F88VVdF`x]2$B?{VjÜ~~BIg8(?`2S+IZPI2V<S?ZdBÃ]gd.F2?<ZZL]?8SBS8SxIPjF?gFSB<qSZFB<?IB.8BqBVBx`ZI28(VdÜ¦`]?PLFB!S<Z8~LxqÂ¸j`IPné´ºI+ZV`FZPS(S2?LLq2Z¾dd.n(SLBZVLI+]x...F8xLF](n°{?jFLVnZgB?Itd~n{dB]·~ Ê ¦Z]P5xx£³ ¤PqBIPnFL]8IFSB?{ª]LSBBP8Lg<BIFF?V(55FqqænjBLSL<2?+2nBSPIL8L25L]·¶Pq?(2L!qjP25F~d.5V?F]LSd8]85LPI5~jV`BngI82`+gVL.FF(SSZxðFgjV`F(dIIPntÓ¼t¾8`<+<V<Z×ÑPSg+22VVZLBFFFtÁg.`]?Ijgt`BI2P<?.<LBZZnVVx»®LSB8FLS~­xVq {` ²ª{gt­³{q®­{Á~jnqj?Lq?SP]ISS{B5nI{xn?5?j?(I<`SZS+Z.PnIj885I£ ­q]L+t+d]2qLB52SF<(VI]Ë¦Ñx`]VPId5?d5S282L2PV<F]V]LLqSL+B2F2gZ2<<(Pq($S<?.BBg`{Î¯qd]].F+FVtZ´²³ZFI8BZ~LZ`xV²ª¾B?V<.`Zt5+S{Z·â~nF]5F8S<2?<B8Z8II?2]?PF+n5V`ê·j~n`£¾¯x©~¦êqjV{VjBPP`¢¸Ë¯ `xg]+~?8?gVIL8LLBPSF82S?`£x8]8q82<S]t`PIBLBg(ZSjBq£ºt]P<jV5?8.]Z?Z58VBdI£­±gF?S]?B2<]I$B!V+($P25<IgSBI8Z<<<]V<?F2nB?S`FF]F8Z5V8BB`S? ²ZLZS`dZÒxLL<P82SI2P]LI5]n¾Vn<ZP.LL<gj`ªqZB+B5SSLP5P$$SP?FZ?PjPdVBSSjÂ´£~ªtxtjº<{InFj`Sq.I2Z°wnj]IFPxZ5V`]gSP]VP`22Z`Zd­tq8+I?B5g{Z?5]FS2?{BV+.L?<VZ~°´nZ+.VdVV8LgLLSt?{Ä``IIgPBZ+FSZ<+LBLVS`LZ]I.!2Zj<FP<P??IB2Bgd!VdZd$BF(B{<V]Ptx gIqInnz ~gn`PB5`PP<VSS.FPIZÏ¨Î{~`VIB<?jn{¦]SSBPB<<<+BPZ$LdFV?d2LFLPBF`IL<Ë~Fg tB]gI8]`$P2gP25FIL~V{VZPPZLLZ2?PnVF2]8?VB]S`S?BBIVnqL8Z<ZIBBPPIBg?.FFgIj<<Z$PS¦PLd]<LLP55dF8Idnª~2]]FF]<]FBjLxBB8VqV<`+BLIVP+5F5<PFBL{FV8I.I?
FBPSL(8??Z(V<xÚ5È{Î .S+SI(8gLZ!?S?I..2LZjÈId$?Z]~¸~LIB8(SFPd.]<V82F.gng2(8?!]BZq2qd¬`BS2LdVL$I+L]Z5Z(d$F5tI.VÄV8<SBFB<FVSVd5S2`?]F5jF.?5!8ZÑP]<?j(IB8P`+FngZL5]FqF+g<2Pd~­ ¦Z`ZIqF(<BtB<<Lt{t]L(jFPBSLVFL!<n2I5IP8P88VI8ZL`I.LL?Z2<<ZLI(+ZF.P]FB8<?PLt°Áº§y¡VSL?nd?LBSII+82LP.d(FIVZtÒd?P.µÃL`5n8+`L(5d?V.5I<V?F]5<.?B8<8dLSgVdFV`jV58LLn]L`8SPP`!]$?{~qF?FFI?q`dBg((F]B8gZP5]gSPIndZnPPSB{<5.]ILgV<dP]<dd<BS+(L­¨º`q5.PZ22Pj85`·ÜZZ8jIB<82VPI<qI8?BIBd+`+PLB?FB.<(q85LLBg?..ZLjg8B+B?FF`BFLBS­¬ÛdqnIZ5d+jF]SIPZBZ<L.PZV`2?52xÐxd`PFL5BS]Pd?.FF58!.IVF(L5Vj.8d2LgS!I]Áj<FB+8]5ZgZI<j2B]$<B+qFq8P¦­{5S8V`5gS<<P(]VS<VPdPPIFV<<dt~tBjSZdISIV.B?ISdIFxBSVI(Fx<`S¦PFBL?{(.$gZ2· FFjBI!]?<FIZ5?L8ZFVL5$.(<8`LBB{xSS5g<LI5SI?SFdV?+F8LgP?`<I]g]Å­]5Bg8g<5tF.SPn2n5L.?{VP<q?qZ]IxÎ·Ëx]BLLSL?!{I(`xg5ZFPZFdS+B?PIV<8FSLB`F?j`]]FdVZ?IIVS<S]<LP+Pn]£ ZVP?LPg~P8I<I(5?(]`2n5IV8BxjdFLg
nLF`F2FF<+<]SnP8+gSVFPLdjÔ¢qIS+`BV+<têÇP]$+?85?FP+?SI8IZdL5+F2.?LPLdVFdLV<g?]<LL?j]<Z(P2VB<.dP(I85Bgãgg2LS<PB25P]PLd5ZI+gP$ZSZLB?BB2t£¬ª»x<PBPSF8{2.I8LF.S?g8+?Z]g.IZP<5ZL°Ë88..V.xLPP?LZPBBZL8VF(PI8x¤LxBB<IP(L.88<F.t8qVLIIZ5?~£~t?ndBnx`nFBP2Z.5`~8?F(<BF<B(j<{xÃnPPB<IZnSjÎ`LS<$IP?SFPF8P2`SZ+IF(jLP2S5<8?+${5P<5IBB`8.F~V?2F]VL?PLSd+gIt¾£]58(PIBZ?B8?IP<?SBPnnn+88!PZ<dP]` ºèInZ?(PIP`I.BPFI2.$S]IZ(P`SF?SP`]5¦ gB?SLt]SB]`dLZ.Z$(V$F+L(2P8.gPVB+PBBS(?]`d
L(2!L25F<P5Sn5L?q2xIZVxIFZL2SI?FF2.5FS?F?58Itg»±]tBtLZÈPÑå¦£F+I2LPS<5.V`<I.P??+d+I(+?SBI?ZF5I+?55<<`28+<2~`j?$(PF($VPL`dZZIxÀ£?VZ8n`SVSLSZ((<d`L8!<`.j(<8$d8S8$V~q¿d2<?nV8+FF`<LP?I<LVVB!V{(F!58F+FBZL8±BZj.$L]S+2ZSdS.I`5BLggFg´nZdB.$tg]<8.I+.V?VFFBLL<jPF??jnV$?5?5.PPq2FFI8]B52PI2IP8B2F(?ZZj®ÇqZtngxÁ¦Ï©¦n`B<d`S+5]IxPI<VBd8BB2]dFS?+F(Pdg<LSZ2BBdZ+.252ItFP8F!BF5q]]SjL8tjPI<5SS?g]S`g..g+2BFPSZxS8<?`PZL8+5Ig¦td8F5FF?S`<+22LB(P++`5.5S<I8ZSP?5<{P<5`V
Ig]LZ<B`5L<?BZ?5FV5L!BxnS`FP.I<ntPZB5gSSg5(SPBI<Z5In°gj!{]S+FSP(L<S.<.<SBFZ+.2L(nIZV<<S(Z Ñ´£`´¦¬dxFSB]LgPB$I8FFFFBL8dFVgF.?$$LFIBLFB?BI2VBFFV$ZSB..LPLF<I?PS$55Zª<B2BFB5!SF?PS?Z?F`28BVB$`IVBP8.jdS<gnVV]BIn8jF]FZ.+2LZ.?BZFBjP~LL]8IFB].{q{P<BZnI.5Z?B585?B2FggFL<B!FF°LdIS8F8`P`SI5SPL2P<BI<B28j5?]`Sq`ZZ`I{]V8]F8PB8!+gP8S~F22<I?(ZF22j´¾t­´­t  d8]85I8<<5IVjS<$BZ8L.FS2.B5gSBP88?FPjL.(IZ`P?.P2$5.2$8L8LLVqj `P5nL+S8V<dd.B`P?I?(]gI<LgB`n5(IdnZg`tLIZ+?PV28gB?8IP+`g+LSL<!BZIS?2SF<{2L(I?I.?<P$5FV
P2.8B?85(dIF?` `22V8?F2FF`85L8SL5PI!$?2V?<ZdnPLB]j58BFF??+PBSjZj8<<Z.<5`(`ZB++ZSj~¦ÊÁ £tÂ~nd{FFn8B`5SB2$I`S?FPP$n(5!g`S8B?S2S`xFIS<?qZnI88L?+P5]2j5?+L.qjªd?P{.BZ~]nB<P+(F`P288<??I<LSI<PL?dL(q{ tS]ZBV?L${LP2!dV??gS8L5+In8dI$I?8P¢ª¦Z`P<IISP2SILI?`I$qLP`.<V+BÂV?58VZ]qVV8$L..Vd]I(n8?555nxq5qZS]S]<ZFPVF.VB.]PtI<P5ZBPSP`ZIZ]ZÂ~´gqÑ £qSIxVPLV.5{{FLSV?IF(PZSL~S.jI]??]]V<.ILnZdBBd<2S.2Bdq55.?]dg?.B<n(?](+nILZBI~LL<St`F`IZLd`BSIBBS°Åj]j8I8..+LF.I2.PP]P<gI]BZ]VIIFg2+IV~xZn<+FB<+<Z<I<VL?<S+S?]FZZ¾Õ`8P2+``<8<5`8`2`Z5FFPPFIBB­Px5n+V5P?gdPdIIdBIZLF]L]B5FS~I<FBLdn~ªª¦tx¸û£¦«ª·x{qVgdLq<<d`8<LPFn8FBSFL]S?(VS`n8n22Fd8++]+BFIV`+5~~»à ?PB+5Sn5(<Z(BPPjISLL8$<S.q+Z((`<ÎÜ¬jdL+P?VnId<dB`F<LZ$ZgFLVI]?LtVt{gL.<S?VFnSBZS8j]2]P5Pg<L?F$P¥~Vg<I`+FxIIZ5IIIZS<dj85tVV`qªt]?SId<85V+85jq<(SBBF$S+?SBLPZZ`j{{t É»§Ë{{´ª·gn~È¦ ª¦ntx]t£`IIZPqL288?+IS`qt52IL`SIS`B8..B`VL+2Lj.Z ¶´ÑÎ¦­gV]S?BLB5SILV2tZB.BV<.2`8?S<(5F]xÇ±¢®¦`.n(V.BtdZ`?$ZFZSILB`IB8nSn<njgSS8P(j5S.Vd8I5`IP`B2B<j5Z5¯ xZ.`SLdVL??]`8Fn`jI8?Z~Ldª£Ö® ZS<82q?g.$`F<ZBd?B8].<Lg8]Pqj´Ô×¾­µgxxxZBnq~{x£t¯`~gtxndgVIPPSS]IdSdSd{BxFd.?d.?V$Z.LZ`d2nª«dt» ¶Zn.]dd2F58SP`.d(+I8?.8+8BStÂLZ©`tqP<dL8!?Pg.V]+2dI<VF<]Pj{£Ä°dd]B$`xBZBIL<$PFV(8I`FL]~q£Ïâ»Ï ­ÄZ<.!?F?<8..BZ8ZS8P2`t·ÝÕtV.2ZP+VgZdLF(I8F]LF5FLPLxnd¦Ù¦¦ZtÄ¨¢Átª`<PB]S?tFj?nFx¦tÍ£¦Û®­BF` LdjgdZZSIPIS`gB5?<?FS]Zq¸¦BB<Sd]ZBB`F5BPZ(555FVBFVI(2(2<g]ÊÇ¯gP5?j{¦ggF!q5VPd?F5+dZ<2+ZqZ~SL ¢{Ä«xL`2xF$2`n<<L5IPdPP+.d`º¦{¦Èä°?dPn+]2{`?$25]]{]·¦±xVttÄ¡`SP<V5<FP28BFZ88F?<Vj~nn ¤²ËLt`{µøÃÅdgLBt5`<I2]PPS]?<<`SVqxj£Ãq ¶~n°£ÁZdInªZ?gnt<g<LSÊjt(VFF?Vq·±ªnVSS$S8PFBV.<jPBS<I+VI LdPLS5t~¿¦`xjI?<Z?.I.+I(VFt]­Ïnjx°{°qj(`8ZB$.nIxIPS2VSdLtÇ¬{jjBn`ºÎ{]2L8L$Z`PIZnZ­¦{]q]5Zÿ¼tjnSqL8F]BS2t5xL5njq°nnt`nS(].5jIVdÏÄ~LZP+VFd+28BLjI(]?PF2P`j`jxq~?gjZ£Ð{°{gq££PtgSZj¦ ZPS2?.LLtP`ÃjBI2B]V(S.<8dP2].Zj{Z£½gSt<55S`I5Bd~ª]{B??F2?F2PLgPBtqÒh¦VjSFqx~ÁZVP5B5d2jFjF8{d·]ã£Î¿gF.2S­í´`g?d(PqBBj°¶Z~d?nBPZdSg¦PjVnSdFF2<LFSB~n´®Â³`g!?!FFPPZ]gj°£tI?2LFIZFF?5$8B.Fg]B8.q2?L]Sd5nxL{Z<q`St­nd{ºØ¬dªqºn¶Ò·Bnjdd5]<.(Ld`´¡Í´ZFII<2IP(gI<{8d.Fª÷S8ttLd]LP5L?t¾Á£g2Lq?<8xj­æªËgFS!BP!Zñj{.j+FFg2.?8PjgÁ«ºnd?8`SZ2SZ?d~d<d{gB g{£{t?SP8FB8qPdVZ¾tªPL{I82.Fxt¹ÁtFPj<LF<.LI.`dPd`nBB(SnIPBI?`.g(F(`]5B<IFVFq8L.Ljd85IFVq5I5LLdZ­n°j{nPjZjÂÂ?PPZB?BPd<I$FLP5tqæZZIS<]F5ZVI5F]»¹¡L.?5P{2SP<!LZZV·´¯]?F`(<PxÃ{~?Sq+`5nL?VZx´º{<Z{5dZ]~t{é£~nF8F{<88FB<+Fqn~½£P~q£ªÄd~j`5]Z5SVLL<ZSSPI{´j¦BSS5Sgqnót¯S­j2SdPBIPFV~LL(5jF<PIF<?<?S<PB..8]VVd~?SP`<S(S8d<+(VIPBPI~F<ZBxZI{?gP{PI{¾g?<(+ZtI!SVP.$B5]xª åÕ I]nSdd.8V2t ÎÀ¦x]?S+LFFnSxF`xVnVgxnÁ?Ptj¬À¹nSqgVg(V8BVP`82`L{ Ft(+Vxt´²½­{x]PVPPBVZ.FSdF8nFgq¿§­Ø­LPF`$FFZZ`x$<<SV?.2¼â£VgZ ¢¯£?{SP?5`]dP`q!!(`5Bg~2B]LVB5P(]g]S2dZ?L8SP2P]L?jZ5gF<II?<BjFV2SgB~.PPtP`SIL8.q{IVS<V(??L{gI(82<gSPIP±·gxLB85<.]!]{µ gBL++LB?V]5B!B<VSdP5qØÚ~ºnò¾BVjISjBPZV(+Sq8IPq¿]FÎµVttP+F?VB.L5`2F5I5]8x5`·Í{ÒVL]VIF8?2LVZIILjZZ<<P2St¾j Í¹nLddF85B8<Z+Fg<2nP8(Z?<V¤~jVP]]FV<8I<VnFB<]{LLnSBZIZ+]S<`Vd<V<V<?nd8n(85BZL828Z5L~£P2.IVS]ZZ5?.I2`.Ft5!<VÑÌ]~F?V2`S]I?]ZPSL2I]
F5SLLtF8PZq´¾ÙZZnBqV+g~L?jd5]IL]?`d`S.gj×Ã ]»»¶t8PF`I?+<~IZIZLBSBVL?]SqªxIVIB.BFF.VLI]V{I!~5IFV5d{«{LLLVn2g2BdjP!`+8Z22x.P5Igqq2q?2F{qq+5IFF5g<8(?F8B88dZdIIV2gBBS(5FFVL8?Fj(PFSIP?]!dInn{IF?F]<dqSIdS(F]~LB?VS<{ÑtBPV x¶j`?8V`{5V.2]2`Z]ZF.??S2VPdx¼¦jFn..PS]?{]L(??B<]SB8B?<SV~á°ÌßSI<VgBIg?<L<P?`<<]2SLPB<d] j­dFItVLVI2B5PZg8FZ?F<.Lq~]Á{n]<8Z+P2<dn.VFj]IPPBZ!jd]Zqqt?LLF8L<.{IFPBIV5gBtLVg<Bq]d+d`2ZSV`<V8IS8S5(5ZLI]ZPd]LZL£nqFBZxBxnB.BSjF<<PP88ISS<¢n¦­·~ZBqIF5Pd$F]L..]8!5S$BBS?VBBtVq2nB2qS]]IZgFZ8xLPPIBI2(gIÎºtn`I]58`LgI<]n]BFPZSZZ5+B<(]xnFPIZnFd2S<{]LI]L!FB?<Z!j(V~dPgt.`.$VjV]{BP2(IIVF<Z<<<FB]<Sq`?BgSS2?$g5tF]<IS<`?d+PP2.?xSI<dtBFP<.j!dn<`Zjd`FFtV2IS(]S.LZ<VZSL(j$]PBVZPBPIjV$Z{F~¨Û¬³.<<IFqLP?VP<FLBVP.!B8<II?L]B ]P5In<B5LSZ588SnS`dB`ZSj2P<?VZ­{B<P`ZVB5SP<j+PZVnFnPBV8t8~ZtÁ`L5nPFg25d8Z8S]?VFS8.Vj.5<BFS{¦V<nIS2VL]!(VV(Fd5(<tV8L8]82I?<.dd?g2]ZPIF.L<8B2<8BB5SBPZ`I`q<(FBVZSI?5B?5?Vj5.IIgVS]]·xLjFLLBj$I8Z]S<LS?!`Lg?d<]5d]ôÍ~nLZ82.IP(L<$B<+!5?5$VVZjL]`~ {]..Sdq828I]8S<Z<~SIg.Z(`P5LVt¦``P8PP<IFV(Z2<V(<g8..55L?]ZLBt£°]~?8q.I<SBIV5<t82B<ZL?nFIBtL ]5`Z(`<V<(<xFSFLB+.]<L`.2<LdLd B?g8BSVPPLZPZVjV5Z?<B8Zg5<P25BZ.P52?PZI8`2Z.+LF5V`+?<L.Pg~­qF?F~(8F.dZ.52FS22]5(d{LPVqP5`qÁxdZ<gI{Zq+BI.FF.<I2<`?V?LBgd`(gq£ djLP?Z2F5dFIB`S+BS<FI5?(+SL]¾q$`VL`FdS.gZ5P.(?Z~F]55?dB5<dqgInB(IS`?88V]jVB`.q5`gIq85j·n5{VL?8L+qB`<LZPFZ<2?IS8Z]VP5Z²ÄIjd5B5S`?F8?P?VB2gVFFP5?<Pq(dLZn8Z]?LZq5B5gj<P.L`I<+FFBI`{]d`FPLZZ?$5F2ZI<]I$5+<g+5S(Zt.2(P(L$P5L{(55L<(<B+]2]I?<x+jnPZ­PL?!d?IZ`!+?$$.SV<SStZ+F<PLgPI]®8?I<B!F.LV$5SVBF8dFgSIB5IF+~ºtFII.BS.]VVFS]FB<I!.jnI2]n8n­~ÎxBPj<g.5V?gFB<ZLgIxP$Bd2+VIjB]t£xVVn?P8.8+LVF(V88?PF<SV(8L8PBLt]$<L]V.P8LjI]BL]P(VV`FV<]LFx¯]gZSF`8++I$SB+Pª?nFIPF(Vq2tFS{{q`Sx82ZZq8VnxFg<BqSSSjP$PIB5ZF8{VVZ?SBL?d8Pj]S5BB?8PS`PLP?Fq`]£tSBL?P5PVI(?`.VIFjI!L<+(jL2q<VÄ<V?SdxB.8VIFjI`gIS<+S8+<2ZIIn`??<2VP8n.<Z$?L`?8FI52<ZdI<??I`·½ ?Z2]~$8 Z?BF?.<gS2?B58F?BB.$Z8IZZP<<xFF?dnLZxI`P+F(?.<?Z~L$?IBFZ?(<~52IIZP<?8(P+<n+<Pd¦LjZnB<Zx.5?S+V!`SZBVSB!jVBVZF<L£L?I$VZIPB+2?8I+52q<S5BL`j+`¦xªxPSF5V]Pd]F?Bd85SP<g?8B2S(I.~­d5S8B8<8PjV?V8?F?q!F((dL{£P<+g!PIP?828?P2B5jV?<$8x<I2Z]V]t»j<ZF?+gF?<IBPgZSFF`ZFZ$dIL`+8F<ZIS`?`Z?B+P`VLP$£<!Id8].ZV{8FZ`8?8.VS8<IB`FxI?d<BI{FVZ`j{ISL5L???8LVLZP?L?BV]L<ZB+LgLIgºxdq5]5.2FBL8`F<2FS2VPId2.n?F+]·ª]j]III]F(I(V?F?V(L<8FV`+n82VxBSIF5L<VFZn?VFPn`LSB?8<I`P?Ln­ºnn.5Z..nBIn8PL`F82.dLZ2jBn8.Bgj8V?B5<Ljx8L.L?8FFV`SB<dt8FISL`5gVSSSIZFL`IP?I].LFFF28SF5­`q5`ZBL]gj<dP25]ZSBBZ8FZF<?{]V(Bj82FSL?VPS]5+BFIVjSdS?gL+dIV+.nFP<Lq?F5P+8Z]P]gd<L.BLZI.tt´SnPIVVZ<{]SIS+2<IjP]VLBPV?<!!?g~dP(8P+I<<S]{I8.S$?2F$]8`BVnFZg´S<IFF88V.BI2`8~n+gPSV.B8P+PLZ8`PªxBFL5SqZ?8ZSL5I.8B<F?FqIBP<BP<2LdP2<jVPFBPSB{2V]B5I?8F?djgId`n?2LZL2B8IjF.IVV8gZgZ~.L8q8`x¯]P`PP]5nFL]I``tV8Fq+P5g<qP?Z$II t~SF?Z<(ZLZ{2PFPn`<8V?`.VLB825SnIdI585+ZF2?<PP+B8Z8S?j?$<8dt{{PVn.5j??ZqLF$nPn<F58gVZ`I?SIdVV88Sx?FS8j`S8FqZFIB8<5dSB5xÄ`PL`<Bj?5tV?P5+`V5L+dx`VPI+BIItL?tILS?2nLP`?d?2?dP(`PjP?<<]°nB2Fg?(5I<Z?VPF]B?j?FI<Z5?5PtFº{LPPL+!<qS2dVP`FSZ+L5$t.B<nVZjxÈSZ2B+`B.F?V$<B+FF$P8B.BL2PV~ªg?nB<`2PI.5??8B55.PnPIB?LjS`I{~`g?]8nIg2V<SLF?LqgIdL`8LSS?`£PI<qg+25?S?+5Zt8tS<BS?<SIS+L!.t?nP(<IPL!FP2P8SPdIdxF2ZtL!5BP+8.ZId{S+8B?P]IVLV2S2`+P]dFn]g5$PPVSP?(F?].I2n$8?]8Z?P`+L5tt2BL­<Z!I??ndPZn58(IFIPnLSVI]dIdV?PI<<q(q8S]IdLn?(8d<SIPVjjBIjPV]8IFS5F2LPPg]Z`L?<IqVILVLBF?jVPILFgB.jZF8<V]gxSqI2qF5.L]gd¹£Z2LZL28<BP~BZ+B.8.2Zg]Sj?PLBI?]tn+I]8(<`jLjLg+Z<IBnBg5g<F25+Ld2B5PBL85+B$2F5I58?F5Fd.Vqq°·ºZL28+S?S5?8FPV522ZdP2`ILVFBq nFZPj$+BPP8SBSFgBVB?L8`8`t5BB5?Vxªjqd5V<<ggL<jB.j<FZPP5IdIg+jFgInxPIF?t8PqIV]F]5<xFP]qVZ?`S(?5t dj.<<j`jdg(B8.L<]F`qPLZ2+VL?gª{jI2+8Z<?B`SI$Z+B!S`FS5~8L8SZ<VIn¦nV+nF(.](S+8B!8<xI<SL]LdIFL8I?<ZLPPBdZBS5`.q?BS5+<BIILP<(B BVVZF!]+g5F2$g??$`L((S`F(LLdjFVV82tdSPVxg+<g?SZ<d<]I8Z??VPÈ]Z5SB(S(P58j$P]L.`<]I8`<5`nB<S tVLF]LPSZ22V$<2PB`BBZB]ISB5xVx­SV`IF2Zj?P2ZF$BS?(5ZV]5BS{8<d gtS`2IZ58Z?qI2IgB
S]8P]BI
LFIBBt ~.?V5?I]B25S5.V58<ZFSVSnILjZj`PF.?L.ZB?gtB28<g8FdZ8<.xLIx+BjF(5V]BBtLPx5L.x2?<I~n]jÄtVF?]I8nZgn+]+8]IB<<5P82IF?2P.{tL<+VBS2P2Bg<`]BFFLBS<8+?StVLIúnSV<<VP?VP?g!B8?g]`$!Vn2`8gI2V­qgIP`5(St8.VFF]F.PFn`2P+SP`Lx{¦qj]IS5gSLIBd<$F.`8<xjqSVSZ<I]`·L].L2d<xBL]8ZI+jPFZ]jq?+L`.IL!x<2Z<<gd.IL$85L]?B(VBn.gI¢jjVd5jB+PFSL]<SIVntx+nqZP`?I.PV?nLF]5]~BZq.<`<+.gS+Z]<I<]!PL g<L<.FV5$!<<F+5x`FjI`2<j?$<FtV`·Sg~{8Iq?L?Z5BSjZVZF8(8?B?IBPZ5jq?2`IV2L?]S?P2?Z.d{?V`(<L<Z5n`SZP+SdS8<$.LF88+5ZL5ZxFVIjV<5<Lx~S<2?S828.II8SI.V8B8FBP]85FL<I$g8?g<?F<+`.]SnSS(nqL8j.+B]jZ2P]5?BP<8PFjS2<d8BP!.IPPPLtBÕg<?P?<`SLI{ZS?BZjF]SF?<ZPSF]<S$Fx¦Ix.+<.25P<?I?qS?Z<B<2B$`$F??Fq£V.(ZP5q?<+5``?LPB]PFB(?5<L]F!¬nISL8gPjIPLIx2B<ZVSLS$BISB~¡`PB(Z8B?<ZB?BIFBV5dSFFI<5d?dPZVBP~jFIVgdBq<FS<BS<.8<S<Sq]II?2Z(25BVPt5(BPB8B<<P8]<PPL`Bnt2``2`ISZ5B<+PF8.+LPBt5P5qLgISxÃ tZ?SZ`V+]V2LZZP<<V<SLVPS8V8+Sdjj¦IFIZ<d2B5LgPPPZPVSZdPq(2<.LBgdP?S+jLV8ZF$S!`?$BBL~+?(F.PSgg`´?B+8gIFSFZ$FFVIFPPP5Fn<+V5gZ]LLB<8Ln.ZP5VLI?<Z<L<nPZ2P(VIS£³g`?V8V?FZZ]5VB+8PLSI.nSPP8ILLnBL]?FZdjLP$S<P.L8BZgPnV`5L`t¤g??S88`FLZ?<S$P(dIVSPB5Fgq<S?q`´V?<]2B]LjL(Z]V(!`dF<SFPP85tZ8SV´SFLt<]LP?.jB?5n8I..PddFBSBF(L8LFV].~<F+L`dBqLLF5I2?gP5+F5`VtVq~]<.B5S82BxB<S{`nF(?.SS?gVj5x{ÄnI.I5`IB]<F5]gtSBPZ5`2P`FFSIFI<td?t<?B<LP.8I5d`.!j+S?(LL$25!5q.Lg25S8ddVI5?.I?5
]2LFI!d Bg?VLnI`LZ<]IdL82<.<8I]]B!?gºq+S(PSjIPPB8I`+F.P.F.Bt]28I5PIF~Ü~?!?]dL]!PPVF?5g?Z{<?VPVBnP2LB<~55PFVIqBIj{V.tPZ+!LF+V]F.5VB BZLZI85Lq`BS5SVP2PdLV$I!2Z`5``d2IFS$+SI?2B<.ddFgIP?2V2V?<P5F<V`½VSjI?xP8+]B?V8$8BZ<S2Zn8q?`LtL]Sd]B+dFSPtI`I]`$BF?I`¸d`FIPLZ(88$<252Sj.`F{+B8.d``­SI$Z8g8SBP+VF?<ZBIL!I<$`BZILdZPV{dd?F]I5`S]FI<55IZF2g8B<IPS?5$xxg8tSVB+dVg<FPLIZ5FF!8VL<<I8`IqZBFI2I2<L?PL2FL5BZF.I5?xgjFg®SIIZnL.5d5F8F+~nBjPSj$L85Z2`FS°nLV+SP]B!`PVLFBPS?8PISgdx8]+LISPI`<S8ZtF5P<Z!]Bt`P`2?Fxª·?IPV+VF`5L?Z?]?2VgIV]ZVn<~VBgIn¶`j<SLFZB(BdVV2I`]P]I`F.<qjL]L<¥xBP58LZS(8PPIIg.`L58jPPP8V(+<xV?F]85!LI~g<5.88q55]FjZV88Ld2]PZ28]nBFdj.q]V]L2<?FLB2PIxgd`2gL!PVSF5+`+2FV<+?L+j?]V]+8B<`{dgdjg?VF<LI.LL8V+<BBB8SL??B58q<L?SSSd+F`5?PB2V<<BVVZ?FP<L<]BgjS$LFSgZtIdS2.5PSq2$5Z<xqZ8I8jIL.jLV?B nLIV2`5SVV8I]Z8.]I?dBSBgdLd.$]ZqF]d58$?°xªg5BSPI..BVZF]LIx].ZBFS!$nL(BdP8jIttL.!+V?<<{IF+FLjBV2V2]PS<IBZ<dPªtjB5.]2Z`BSV]<2Z.I+dtSB<2IL$Bn{°`gq2]2<SPS$2BS+<ISZ?Pd.(?g]?$<LI$nS2LS<F<8]Pg?IPFZ`xF``.<B5BSIZ?g²]d$<8nd`ZtB(IxdS<B]5I<F<FL]<2?`2V5q?Pxª­¿q`8.tFZ5`PqF+.d8SI5]$Zg5L?n?!!]q2I`dFVdZn·tg`]VIFB?2F(Z`B.?VP(B8`ZLBP+LPt.(8]g££{P`d2]B`(nSZ.gj.<8B]n22IBVI`.j~¶{BVj85PFI<B?PP(BZ]B<`VFB.PtLntnV<S<IPVFFjnLBP5I?2FSFZ+<ZV8+``SI5L585Bj]!qB2F]?xd2L<L8.q$xI<?8Ij2FÛðxBZ<ZP.jSVIV2PFLLIB5Z`.2FjZ8]`nVßPg5I5S8(j8]V$PPFB<<n]]n2Z.S2(8Z]FZZ]?SB{tIS`?B.V]Ig<8VFL<?FB$V?<dIFII8<~Z B?B<II+dnF228nPF+?LPP2<$FF(ddx~.<q!VZj`5L.<L?.I]V{5S.5dxIZª~~LPqV`<jVFBP5]8x5?(58SF`P5jSZI`VL<g(dS5Fn82B?2Z?$(Sd.PSI5g`S22L8Lg·FPLPSBPgPg2?F{BS5Z.``SSI?ZV5{n`S`2]S£¿¨Z<Ln<.8PnPF+F8F?IFZVFxL?x?P+8I2x2VLt~8Bd²L.n2LS<(`<$BBV(.x<]<2IISgIgn<dFS+VIVLFdPF52I?8+BV]Lg]nSSZIF+S`~­`B((gLBI?Zg2SBBIx]]Z+5j?]2+22Sd£`<!d8PIVBdS`8?!I`].tVSVFZI2PVI<dP.B.I?B?VBF?2B?5B!BdBn?$Z2gB5j+x!]gF­P]2S?F2P+jF5]LSnZ5V]d~n5V8LZ8FPd8FnªòSnZ$VVLPV82+5nj28+S8B(528q.]FggB!BI
P5q´ÞnddPgLPd<{!2BP$dIPVjZVP$5<8??.?]<]Pd£VBB?.Bx]dqSZqdL..xV`dZ2Z<.P~xI.+ISP8F<I+<`?Fd8SV?58B(PFgdjÂn.5V$FS.Z5BLn<2FF2BnS52?8V+ItV5ZF+SPP2(8F8F?B<5IFVIZt2L<F5V.B<g5PI
?.gn?+BgFVLS?PVL$Id<t(88+(jSV+SSVZSx¾ºÄ¤¸2L!IPIS](ILB2I2SIjFSL]PBSZF`S?PBB?Sqºt$(SPS<SFgLxFVSPZ5.]?jId$VL.<II{?ddSg<!SL<8FS<??VFBIS(FBV5<$.82<Pªºj?2j(]F`5B<FPjVI<5!S.d?.IZ`LV$~VZ5 q2ZLL2<S?LIVj8]+SBPL(jqBFIBB8]5<+`ZdB`B]ZLLPZZIL]<Z8B`{5n+<`FB~n§tV?IFLBLB2P2IBFLPdL<FZd8?I?!+g]5qL ¦L¸`Pn.2BBIP?B8Z8I.2VFZ2P.Z5jF8(SV??I]q¬g?VBFB
5FB<(ISB]<d.Fx].?d]?t8LI<P`Ïx]B<`FV+FL8ZVP?+j2S882]F8]+P](g¦ddS25S<ZFVFV5?L+BBj<SPL<B.2PPP¦jdZ(?FIPdg?]P<?F5!B<5g5F ].P(F<.?SIL{<2dqF?IgBPBI558<FIV~L5]BLZ]t<x`{LF<$L+SFZ(P8IZ225VgIIndS85?2+5.?VÞ¸qPItËÁqx?<F<5B85<I8S.B!.BZV25`ZV`<FL`?P2`nVtS(I
VjZj<L<IL+<<P$PF?LZBPFq{F{?.~SdtF.P.2<LdF5LI!nx(SI25BLd8jBBdSL?I.S
]nn]V<LBtFIIdB<I<F.S.]]d8?gPtI8dVSSx]5.LI~].ZS!$!<<VFLBVFPnZI?I85Lg828gVSP8SFIL(ILFVSFV2`~ qSVL!LnPPjS.xFgL??LttPgL5$+g?S.VPàq?5PqÒ££ZS?+d5dFS<(5L5IdS5jZ58F(+2V2IVBBZd®g8<?`SLLjLS?VLg<g2LP<`+<]jnqg+BSt`j½x<<g<Ln<8PZS$I8d.P{8B`ILI8.<Ig{qZ$Z2+52FSI((].VB?!B8P8555BZF¦gVd2g<P?`L<S<8BBVBq?Pd``8<Ijg``?PVL+<I<d.$?B.I<!BVF22VSS+I2+~SFx?8`djSIB{IF]FV`8`SIF?L+q<2]B<P8?.B$]¦Ã³]x``t{¬dL8<?+Zn52?8PBL]?SL??IF$nPP?.`{ Z`PqSjg8`8jP]$Ld.ILLLB8?Lg8Ld]2LBLÎZ{VZBV?+5]Fd+8LSgI85<Z`FnLdFL!.!Bg.S5Z<!Fdgj!dB8L2g5?jLStqI`B8LL<tB.F$8ZBPLgP<SI?SZ?$(??B5?<2<P8.5(2BF?]F+<8+IZ`!P`SI5VVL!`5Vn{tjgdqj55SV5$BZ`Z$?]`q]5`]Z{<`.`yÃg8q8I{Á´dZIVBSq]FqI2]]`j?8582B2Bj`tFBPLPP]L8PVZI]Ix5!+<.Bx8I`55PF5dLgI?B~(]{`8F`8`<jx+?]S<SSS85<tL8q5FS<<I¦?jt!<]<5ZBZ<dV`BLn`FZ.]FP.B?$S£´t8+!5n8+`jILVL8`Z<Lj5LL2j!!P8P8I?BISV.tItV+j<ZPF558nS<8V?F8S<+?FFSnqqLVL8gBV.SL!VLPgI.jBL+(Z?B?$LS¾ú°xj`B$P8·ÃjFLdBBIVL<FFId8]8Z?BVL8(2BqPBjj]®£dPx8?V558BS$VdFn8Pg<t??j5I<2BZd]LB]Pª?BP!?`8!II]L.+S+`dg5$BnBBIVq­·LVS5BSF?SIVLZF.(nLn8VSS.VLV22LS ­SV5?{?Sq+ZI]`+2?5.<Z?d2Z?I]IVS8BP2P+]`2B`SLn!SBnBVFtZ.jB`VFL88?LBF­Í~]LBBVFZtFP5]?L?<x28.<t`dFZL5tÚ£gxBI(8`VB­Ëlj~B2Z+BL8?VLV?FL8?`BB.?+jn+L`jjd`g$V8IdB82PL<$.<IVZ2LIB??]V.I8`?Snµ~$VVVgL<]IV8SSV2(<BZ.dFn<V8tIItV?BPFS+?2ggtLFZtL8d+nLL8?B?P8<n{xgS2BdS.S8I2`nd??.VIjPZ!8BFFtPP<LP(j+]d?`8FL]!BPL.tILdBLPLgVP?2ZLVqZIZSP<FZnFLS<<L88I5n$]S](2$]ÒxZ5FZ.`B5SV~y{]?`jIPSS`B?`+8<<8Z5<LL!B<P88j`´{qnZ??8LIFj?VV+.?L+5dV5+8dSdF.BZnF£xggqIjFZVBIP8(SjV+Z.`BSn.B`2SS~°ÄgSS?IBBLxP.2BSV]qtVVS?FB+SLBSq+!~¦<IP]$`(?F?]L2FS8]F8+.xZ5(`$dP`8VZ5?(!.?dVIPF?8BSV]xSPj]I`5q8<(LSI]xBdIS.PP8F(BZS.Z2L8FLIS.LSI8²~ VFd?q``8]P?t `IqqSIZLIBxgFZBgI?dx]IS]ZLLZB²ÄjL8LFLF+.$nt5`<B<]S55PSL2(2B5B.IL~`FVP2]?I]]?LLS?2BjLZ~q?P]IZIPxVF?j+SZ]5FB2?+LBP5]285j.<?SV8V<8ZZ¦?.2?F2$<(S2F($V2ZS<`?Z2`S5PLSLLdP2<5gI~<(S]?<LdFBB+<I5$]BtV?BVSIZ ]8<L`g`L.?I(IdxP`8d]tqVIZ]xg~­]B``FPLd{<25Fª­£<x?5I!2jZ58LF8<`$2L<F8`I(Bn Øøø{xBPLZ`(g.BS.?`ZF].<jZF`F<xLgLLL.VPj ~qBBgnVPjI!Z?B+<2??<]`{]PVFI?ÁqPPBV5]I!IS+]VI8LV?gBVLII!IF]d<5S`5FB<.LgL`g5]<P]P`BZP.(8BIPLZ<`Pdd8S]5F`I<IIFPB!I??.?8tPnBF5I8+g8`t~VL<PB~PPIPd8SF2~n!!2j+BIVP«j?nLj<I5..5B`dZ¾º¬ÁI<`IZIZj(]58?LjPIF2L<Lt¾Áº£ºS~FVS!+8B.<Z]]8LPB<d`5ZFd?BVLIF5V8]tBP.PV5`BdZB8(<+.t?PgS{Fg+SdPjÒ`{BP<BB8IFdjI+5jL2In$<I5IS5+IqB`j~gI+VZ(2$<Z?V.?]]2B2d~8P~Zd`8gV].5VgP$P<BI(P<I``xZSSI2FL]<B?I?nnIj´ gBFZI<FSPqjP2]??`FV8B$Vj<{«°]PdLIBjg?+BVVFg?q«dx<?8$?2?5IS+gB?L5V+8gªÃ¾úË­?gd8L?<5F+SIgInB<(I]gt<dZFFZBV2B]xZ++<Ij]]S.q`tnFq!2gPB8.52BPP?BSBB<8.q5.LtB2SB]gZjVI`$<P5]<8<SZ  F8F]qPF2(2jjZ+Pgn5S!t??tL.5L8L?.]L`B]VP`2LPF2n2?Sj(?BSSLVFxP55`P(Bqn8IF$S?Bj88I`?<5Fg2FF8dS8<.?5S2IF8VZFL?B×Ü»~2dS85B.t8`B<<+B]8]V£·£ `q©dP]L8<P(<.LPV.ZgBB5`.ZS8`P]<?.2LFt¦{I8Sn22nt+Ld]Z{?Id<`.]Vd`nZZBtn`<<S<FBFBB.SB55q<55LP`$8$V5<B?<VZ8IqB?8(BS8+$n]x~gV?In8<I?!8jF$I.](`VSSF.8<F?Z2I]g!xZd8?`IF]BdFP(]g½Z$`ZBg8FZ(LF`L88BPP+L.P·ªZd]8P5PFZ.F2VS]L?SLª«dgLFS?5LL??<ZZdIV`£ÉáP8+BFÑ ??ZZ+.2dVPL.F.nt8{?.+I8qZ2IPF.5L]­`L8?<LI`?2Vg25PIS28F?LLdBS`V?£q£BB$I5?BIZ.$`P<$L8VZZLSjV5Z`I58{LtPBVFF5.ZLLS5FS+V5+`]]FFVj?g2PVIt~P<LBnF]<SB`£.jn8.?PL<2n52L(8I]`F?{$PPBZ$2?LFFdn2PZL+SqnZ{¼£qdFFL<BPBL$?FjZ8nd8Pn ÇgqL.8IZI.?L$IBVLt£§ZjV?I5LSnº·nIV5Z(2BB<5LPFV?ZS(S<V]L(5<]FFgZndFS$FZ8LP?jB8q28`<VIg`]2d$5`2VÌ<I<L?BgFFBV?Z?2?xdLSt$gV5dBIt5jFVBV8.F8.g.L28P5S5I]F5Pj]<PndLIS~`S58`52S22(S`I2]PSPLZ(L`F8P?2F]SI< gF]q(VPB+L5P5S8I+F5PVdd{½¦I!j2<PIq8B8FZdVLI<t£é8II?8?IIFBBZZ¦Ô­xtgV2{B?`tg¹qdPBB82ISV2?B$SVF<P<8V.2!IVS(BB£n££FSq<ZL2$5]SBVVVVL<?VSZ8FZ]t{dPVBx8B(+(IL?qSgIqSBI?P<P8Lnd<5Z?nq`BIB8+d]LI5Bx<qB$gBLP?VFLBn¦nÈ{BL`nSB.$!dL.Z?SL`+(II<.dxI8?5`n£BZ`g]<L+jZj8SIZZq2LPjx¥×]BV]]S.{$!?(V(qIj(?P+£ª¢dZ885?j]`8g~ªx?II+?$?SFF8B¶²xI<gg?2]d?(F8!8L.?+BZSP8<V]xLdBFIPgj]].8n8x5jV`L$tFP`dZV`tZVLn8$`L2<`??PP!$Z8<8F$BL5I5LF2Fx£`S<?(?`F]<PSILV`(I~Ltq~nÁÖ£g{8Z<8F`<]$.?]`?SjPBLFS<I.2S8LdZ8nª]IPIISS<.IL`VqVBPS?Zqt¯¶·`n?g]]tLL<..!]PS?<B?2Z¾¦´d<S5(F8``¬ÈÕtZ8BII5FVFVI!BIqÒ°j??j2jxZ+L5!P]VS]FSV(?`Id?.5nS¾t.x<d<gP5Vd5P`ZL<tBPId5+IVVFBjxZF5]PI<2I?I8PB5.+VI8S+S<V<B2L?(F~td?2FB$?{{Fn<gPSZ£jg ´©»tqx]Zd~?gV2FP]F<F?]?]Z2n<!5F?LV2B(gBB~]`Ld$PL?LFS8L?Z8!PPq5gÒnn(LP5gd5(.5PLjI2V5FS$PB`º´~5tP$jn©`F(<5I5`j?]ZIPtxd´£]8tj??I8LV!B8FV$jF(IV2t~.$F]txZZP]$<]<LI858VFZ<?<FLV(PP?`g`F´VqVFB2L?5S<5FSg?`ZSL8nL588<V+S+.BB~°Z8ZZnPLjSBI`Ljqx¹j{Ä]t{£­g]d`gqIB.2ZS?2IBLj(ZPB`PS.FZLFS`xSV?V¦q~x]8dLtLL5PL]`VId¶©B5BS?L((P88?nB2?V$LB<.IFj¤txItF Ò¹<q8jZ`PVV<8(?<dS?`tÖ qL?LSBSFLgSBI2P(+Z8LLBFPP?`qZ]F<I$q58+Pd+LnxLZ.ZZZB!58Z`B`¼jS5B`S]V8<L?5<<FPF?<F$BVdjnLPFSL<2q´PF<L]]nVSg¦­ªxxtBV+g5Id2Fd+].BdP]FF(?8S8F<S5P5d!PI?FF?F`P.{dµxËt{n{jx`ªntxSnÈxx``n5]2?2B`?g<2BI]B<8ISV?8PBtÜà{x¾º~ ]SL`<<B5~?{S.ZdS]PV<Zq´ VB+?<F8jVL<5+5<8Z`PS`jBB]ÀSBBtSjII?S<gPqVIqZPZV.L2F8SZZÀdVLZ?+?Z(8VI?dnVP5PL5(nL2xIPF?<nZ¿ùxt®t´¦Zº·´jS8SnSP?PVF8FLZ`<B?gIL.]VVdF?]BSVF?`qB5(
F.BBFLùí× Å¦ °j£ ¾±¾Æ¯nt(IL5.?BI5Sd?2LI(tjIInBLZgZ¨~ ¦{q8IS.Z8S$P]$B8L<qd+P8IL´jL<FIZB`8nIPV?I`PgI`LSB2F5ÁxPLj??ZP`n?ILFg~Fd]+<?VqZjLZ°£qxI5V].F.?52PIS5I5<<.I858$IVP+<<{~¶½¶ª£±{jq{jggFP`F?]S5?d5gdZB5IBPtL5P8dV]d5<ZFL<]<+ZBPjPVnB2SnVxÍÌºÈ°tVjFnxVd~ tP]88L(L?BP5<BLFS+q8g!`LB]IFL{¥¹ £ 8S+P?8L8!2]`?F?5ILS<IFFnBjtÙÉºB]{SBZ8<?I?5dt?x8{Pgq¬ÉBP<F5LjxVn2Vj8`Sjggggn~¦q¦Ä¼§VnL5?L<ZV<?+$dPFIIB+5BL(BgS8nVÂ½ ]P`j`V88`<LIZ$Z+(.Z]FBBLSPnL$8~VtLSBdSdgPnZgjSV+ZFV.F~t}·Ô²ªLjZVq5{+B?I`B`Lxd­ª´g`VSq5ZS?P`!8$L?2L?5F<ZV8V.]I°ÊP]FFBF]F]?`.?`j<]8F?]P88FZt ªnqVZ+`<`Z`?SBSxtn¦ÎÃÍ¾ª ZLSVg``F x£~x£~Ä~­®Æ°¯·´¶¦~It+S(L2]5S5]B?<2B8{]]Stn`xÄ ³¼ {x<.?BgBB?L`ZqL2F8L?PIS2`tV?tqLV`º£Éq nx£~LV­Vj~Bdæ¸­Ü~S{j~dV.8FF`I?I$!td<P¾»xBLjIB5V?B`SIVB?F8dg5PBdB$`]SjjF.+BFZB]PF2gqPI5ILVB.VZ++<jnx­ËLV2S<ZLqd¦qqË¥Å·¦ª¾q~ªçn~­t´  Á{¾ÄÁ ª°¯¾~tgjVxFdF?<Z{]xqn]~~x{{Ë`´ ·¥ÉÊÕ]FB?d`L5!BPBV??`n<gPL
FLq.PF~2VLL?t¦­¦qª´¾° µÅæ£g²Â¾×Â{qPPSBF?LIV(dIg82Fg$gV¶ÎSZ22PB$5VL?ZII+V?PZFjIIP8qP{¸¤g8ZLBSB2?I<]dS]F?5`FV`I`(+`PBBFZt~Å£qj~x´ªª´~·ntggBI8ZI¢Î¶â ~`nt£d t{q£­n££ÌÖ´q]?j<P`<SI]gj]q¼º¦Ágtgt­Îgj{2III]q2B<I8+j5qq??LVjB]Z<j?]BZZgId?jgnª?Ä~j{»P£³¾ìÿ«¹FFg]Z2IP58LF??+]S<P2I??g°£{FIZV.?<!$(<P2F]8<V{g5S?LjÀÁ8<Z5]?]BqBF]5]8I`]`VS?S.S<j]LB8gn»¿¶§ª¦­­tÈ£ª`V~Ig2B.<<VIg{ªt x<]?V<I+jVSgZFLZSPq~nV´ºÌj¦qInd ìÕtª{j£Z<LLn`8`¿°gd?L<VIB5<..FFSLd+BLIFd<LIIB+`n<ZZdZZgtV?L<B<dqPxPj<<gjq{Zª­VjPV{SSS]PV5$..!`$SBBV<d8S¦¸FL8FSI8FS2?PI<FI?]FLLg~ÜÿnZBFg.{FF]?]g]IqVZ+22d<SLPS+]PSSSn{¡¿°{~d~ngIP`I]Fq8<tVId<P<I{y£VZ8F]]SFLPI?]I`PP(P5ILP8`¦¤­nz¶Ò ZVZ~PPZZ!?F<jVZtZ¦º<V]<.+PISF?2Bq.FZFIB5.L?(BV28?Fn2Fq22ZB<VdB+L8(jZL2LLPSFjILt{t­µPS8t<?d.?<ZI`<<<g?]?SIF?P`qSLVF28gF(5!VFV5ZVxq£ªÁ¦{5.8+?BZSPISL8LgZ?ngdSj<]8LVVFBBjZ» {jZP8`L+VB]8BqFP]`5PFP+Fj~VB22$I2+.t.qdI8PF5(P`Fn]`t¦©Ä·¹¦­ZtIt{`??]V?L<`LZV+jIgn(n{q`]I88VI+<`BBSIxLFdS?VPIjB`SL]n85$2VjPV88I2FF(<LL`P28VP..5gI<8gªÀ.5<d]SFBgPF8
SSLBSF<BL(LV<gt¯¤Sj`5g?xII<?I(LddÀºº¶P.dV5V2g]]?PP]FPF55BLLLFBLBVFZ?Lg£VdFFLBP?P~P82+(?LPV+nBP5SgtªZ`P{$gLd58(+{8Z.F`PP$IdgIFL{tj°Ã°qF~BLIj.It2SVLd8P`]IZLn`FB?qº~VS2!IIZ?SL?(SIF55qqLFV2+?IP(StVS5?<?5F$d?]!P(]d(IV<I`<FIIt2]dPuBBLIV`F``<5P.22?VVB?Bt2].8nLÛdB+5BV?]B{j§Æt­S]¬q{F85g]?IV5!8$F?g8g2P.L]2P{B5+$8Ò§tj``2F8FPdBPS`?!<8Lg?dqVL~°B5dL8]IF<
V<FL<?P?FB5.`5t<d{q`ªs{£{B8LB?P<?F.+?.<<qLgLLIFSZBVS.8LI2?S]<+tqLqZ2FPd?.j`q<L`FS(Z?dSF`L?]I!5(g]IgIL8?`.L]Vj<P8~tt~!]?S2d8B(I5gLB<]F]FFVB!I.tjÎ jP]qS~.<`w©Ù¦x`jIPIZt··dZxtILS+qI?8IFL`]P2]?VL5ZPF+]Sx qIL(dVn2ZLBB<SI2]L??8P2FLS¾P<BFPSZ5<I(<(]dZVL?xLgF8xLVd­ä£VZ`L+BV]IZL8tI+d!`Bg+?PVV5BV?Z<F8<.Ix2Z`V+5I]?<I?28P5B<L`PF(VLV?FFFPZ8ZS2IFFB$<ZdL2PZ]<L{´~SBL<LL5S]25L?S8]<+ISF8V+j?]·­´qZgg³¾dZtZVS5L$?SnjåqL.FZVPI5gP?`8B??jZq(L?Z`LLn<5`]ª5.2ndPPB2ZBFVV<]`FB.g8](]ª`8Lt5BI?IF!8d2B?Z8LxP55B<L~V`Fd`VZ]IPP5Sj!d.<SV<?.j<{L5$LZg~£dLPPVZ5BSLSPnF`P2F]SVLP2LBV.FP?8F5`I<Vd2LjB<Z.j]??!SqP.2?BF]¦<d$Z]PLLg8B`{2S`L.Pt?S<2I8LFBÂÅ°nz´FZ`]<]$FVVj!?£ªZL<FB({?B]FLPV!]5Pq8SS5B?5LgLd°qZ``<<L85S5!8LPIPFSF?Zj5SªI+B+PdgI`F`djF.Pj]5?(ZZZ++VtSIV~£~`BnLItI?<V??FFL.F.BIP$FLSP?I$d ³SPI`.`<F?!d{<8]S?L<]SBtL!?F(IIF]Id8IP?F8ZPI(`5ZdV?LgLF(gS{ª`?B<2FPB8VL5BBx??Ig]SP.t~.d$5FjØª¼ØgjjqBIZLdI(8?ZP2BZºjSg2<LS]28PdVS2L8~d2<!~+?B<FVI¾{xLF8BB`?xnLBIt?F{Z2FBFj.t{£`j<Fjd2$FPqB8LVSgL$+8SFBF``d?I`nFI](5FSI?!<BB`<V<Bq5F+S<F?VBLnxÆdd25]8+`P`Z<gP<g8V]gII$]8F??FBBq]FP..SB<Pd8LFS8nVP<(+VFSF¦dF(.j$!{]<+8+SdZ?Z<F$5S5`<+5PBFdÃÈx?xqBLZ2`BL<<B(.?(5qIt±jtIIBP82S8]`BL??+SFILjV2dF2]°PF$]B?ZSP8?dnB((25V8(IV5ZdL?`8I(P`?5Zg8FPqF!`..ZB?S5S]]85FVÊL]FjVP?IL]IB]ISB8(?PLBdF$<2`S]x¤VPFI]2{]B+jP]VLZ<S2Fd5IPSdPV(2Z((LnnI~FSjP8<$S28?888VFqSqdjº¦n!I+.I?qPL?ISV<2L]?P$2S8dF8<gt®{qIV.xI+LFF~<+FVV!IPq5PF~»­S+8BgZF{FndI+I5F<?VFIq88IFBB´BjndPPF]VP<FFI<I8Fx(8ISqjjS5+F52]?IF{P2+8S.V8V!d2n5B?V<L`B]t]II?ZB$SBBV2LB2F.L+8+L.5VSFIZSnP²d<dVBqgI<x$5S<L(?Pn8?n{IF<VB?Z(?d]FS(BF]8+`B?5IdI5FdgLFBLd{dPj.2g.2I5.jP5P?t5gPI`I8LBj<<`Bg°<VBZPBdPPnZqV2ZPq.SP2xLSÈ·£`Pq2SL]BIdd.V?2+5PdS5B5Igx´·dB2FIIVn2BF]V+xS<VFS8P+ILP.VP]+FtF8x?I??P]BVg$Bg+`<S]2<2Z¦IFZ?d]FdjB8<8FZ<<<gPPP?8<jVjFFnj·BI5LP8B.FdjZ2L]Z8?SPV<+SVgFLjI`g`FSS8F$$5?`?+`F28xPVB!V(j5{¦nj<`2P<8LB.ZFI2`(5Z5nB<<?`FIF`P{ ®dP]LV`VLV855P]ZF2I~nS<j(5d{¡S8(]n5gd+tF(SggI?tB5I$IS©8<+IIVBtVB+!<(IV]5n8+P2V2Zn­q].d58`5]dFF8{+<B!PSS.5gLB+ZSZ?xtgB5F858F?<]2ISLx<P2F<L<5LILL8d<]Ln´`8<8j`LFP]V]d8IL2dFFj2BF+F<5nZjVIS2Fn?P{+j$PZ5?85{j<SS?L?PSZÍ~LF8IBIBL~dLPIPL(`SZ?LZF8SI8L`S?£x`<<2LFZPZ?IISLgL]LLF2<<V(d~P].8q5SB5F<SIS?SS(FFPx.j~­µ¦?Bd2PgPtP`BBVZ8Z.qFFSLV5``Vg¢£LZ?<8VFV+8ZLVFI+S5FL{((Z<Z8VIFVV~nP?PBd5PISSV5?FV$IZFP8V{?B``?B!L]êZVVI?Z8qgB`x]In<8Z8FPLLq882?2B8(V<8<2BIS`5`ZInLIFBF<`?.jd{In]BSZB2PSZZ$(<<g{5<?P8$!LLL?LSLL~xS~g]n(PP+.j<F.In5d+<dnP?+8¦tgPt!8d8gFV(FFg5`SIgdq´âÑ{I<(5Ig<Z.L<tZS(IPjtt2BB2t­{`L?8<SPPFPS(8]I82g.IxILF5V<55B£Sd5tZ`I(FP( +<!]$8L?ZI8FLI8Lgg<nLSÔ¦PLZ?+IF8L]LPF]B(B+++I?VP8IqPd8S?]B<VFPnn`gSLV+FSq8S8j2q<F¦`IPL.FZF<]ZP]+2Vt?LZSB`I85ISxFI£ ¯d?L`+S5PFg5`q8LIF8+Z?25V~ª]]IdPS?.BLSFPBj{g~t´Ü£Ê¹BPF<+?2PV]LnPVL?F?$FF2ZSS`2Vdd`IIgjgB5?IISVPd2<]!IS<gS]<?S¨8VBg$882$5?S5SLP2IIPPZFZPI+gBgjL<~º­`BF]LZ`B]tV<dPB!t2]FI+25gB`qIL2(.S]]F<?L!?<Bq.8`2VVP<?d]]q¨58.<+B+]?PBVPVPF?L<F<IF2?g?$FSjÁZP(8j8V<BIIPB~gI+F]<<BVSLIIVd²ºg8B8P5]?8VqSªµ¦®d~d´{~nI+V?<LVZLV2VLFqB?I<n<+n PBdS2Z`I]Z.ZI<`SjdP?`+dn5xP2IP­jt(SI8BVVB<xP2LI+FjP2??<8q<5L`ZL5<F8¼¦jg?BLLx5St?8Fj8F2FjI`.IVI<Bg5nSSnP8I8?F.8F!SqBBd.j<xBP85V.nxV]IFn.2(F8V<F`<<jI8V.FPBFVPdqqn£jFFVI(P]B?P2L`Pg`<P22<FF+!Z.PIt¡x~xP.Vg~­¦lÔnq{ZBLxªÆgF(SZdBP??~$Lj`g?tLFdZPPgt~t8Ljd8<5(ZZLPVIV?V`Lj.P?2I?BZj8~xZjVS<F8B2VI<??LS5BL(B?SP8td+?Bd?Z!]±¥SZ]ggdq`LxZBIP``FBPVB?VZ!Lg!BVjF5F]2P8PjFPPFBLIFI]SVqg£VIZdFB8?nZLIB<!I+L<SS!FVFFS?gLxB<S5]2?(L2VP2ZgSBg+gP]Z](<L((tx~jV~¦ÈjtV~LPLq`2<j£I8V?LgF2LjjgSB!Z2]P<]5qÕP5F(2Z.ZSI`LV25L58+dgj?I]nLL2+In©¦ILS{LPF?Z`I<5q+g]qB!ZLL$<BSLZPP2<`±Æ¦­{½£¦ºq{¦gg{`ZqL`PjxSqS5<2II8BdjS(BIZq`2`B2<<PBS.IP­£]<?PPxZ`VVZq`ZFVFP(SL5IV?L8L25ttIIBn]dS+gPS8???IqP5FPS8LS.F8I­Î~tÎ~»{PVdq<2d8F.+ILgd®¦£V5LZS$VZFL?!<.jZdI<I2Z`¦ nVLVP(2?Ij8`]FjL5PL`]8V8`$5SjIFZ{ÁI5$gL<BdPI<!S5(5dB5?~SxB?gjF<V$FIj¤jVnqdV¦­jº· ~~°{~t IBL28.2`<PFSj<P`I<j28<d?FZSBZIZzS]{`L<IgnBZ<LdBBS<5?j$nVjt{Z]+Bd$<VLSIP]BF52]P5?+I??]dP]Zq?Sn´ËÄ~qdxVdgPZ8B5F8VISdSFB]´ÛdIB+I<5nI<BL]P+jS?S2S~PVV??<d2?q.F<58P5ZIjgFFZFPL]B5gx{.?Sn]BI885SI8IZZ++2VS.<SF5ngBq`nº~$x]tVj¾]V]V{IL~ª¶­´BLj·FPP.Z55V+!FF!P]VILI2SSgB£Õ~jj2Bd+j?]dS<ZIIx(L(<IFqFtÞ£FIL2FnVPV`5V.VIZ8IFd..5B8ZgZ(]xt~jFVF<S?I.LLjBd+!PVV]PI]n¹Áxd5((`ZBZPdx]d2?]VS5~ZV8!S8PIFB`L2+]SI8{?<d]]ILB]`$ZZd£<F8B]F5F]+?5?2F5<2B.Fg82]FB?`?PLFZ£·qI`ZqL8?+P`Vgdt`jVZ2B`tPx~{n`LSBqd8L<g<.xL+SxBIFVZV({?ddq£Õµ ~IPgVVjV?F?S?t28PLL<<V`~qVB<S!`qP5`n<5ZPBn<VBBq2?2<8jBLPÖIZx`5?.S+IBP8g]F2~<BLnS8gÕßtq<SqjVVj]2ZSBSZPB]?S! q]SVPF82?IS<P?!{.Z(S8``.B]SBLVdãdZ!PSF`F`FPSn<V2PI8VF5VgZF(8Fg+BL]tqxnZF?BFdL<BdgqP2n?j]VFq!?PP+<`P2~d?LI5t8?B2Z$V.]IS`nL~ÄÆªg`ÄdË£  {]qgBBFZSgPq(PFq8gZjËqZ`S?IV.Zj?`8<F+dBP]jB5P2q<I??8BSx]?t+.<+FjILL<5(?d8x?BZ.<F<d©gVLP55B2V<S?5LtB.8IPjxxZ2LB`PPVL<P8+?I]{2ISBZS+].jP?SPj ]`L5VIF8P55].<SZS<!V`B2V<V8g5SgSqÙ´5j8BIZ(VVV.L{.?P+ISqIIIgdV<xP8~gj~­qjqn?+?{LZ2ZqFd.x]?¦µ¸g{j<xFdVVdÀn°`SnjF82Z+V+5P]­gSxPP?V5F5<?V<dg{B<<8gPSLB<d.~V¦`t<?5BnP2.<BF]dL.B`FFnI.SS.IdVt·{S(Z8]B.5g]PLZ5L+8P]Bd£]V<(gI88SIjLF8I5B<I2S.5F.PI8!<Vd{§£?.VZPn8?.t~P8LVL<FF<BF<Zd8IP?n£LVL`<P?<FFLZP+nS.VnIL5Lg!.+gd5] j¾Ì{Ü~Á¦Z2~xx~~]g`q{´dgP.S+tLI£dB£gg£]g{`nxIB?Zj{§Bd]B.V<]tIPL?j]58LPP85j<PSS]?IÜI8n?<FSP8<L+BnB.`V+BPn<Pt2I?{gÿx]LI5L8.$FjLV.Zn<F?V~LjV<5B2$L2V$VLZV5B<]~+LVBPFI~ZZ~ ¦gnjZPSI]nd?FZF`Pt]`jjIV<P?L`gnB­x+FI+$PI<(q`<FVFSZ.+F2]IBg+I2VZVPd~t~x¨`q tx Ã¥Ä~xL<FL.ZPSV?VIIqj¯°n¶°£]Sj]ºtZ?P2.I8d{I]V?FI+SV]Id$gSPPS<<Zg­<IBS8!L.`Pd2`IFLVtgP]`qV2SnL`q¼ÄBn?BP?Z2gB?Z5+`VPSLZ~ºPI<I5LP2F]S?`LS8?Z]!I<`<P?Vxq°Ôÿ{{S<<<IB$58!tZL5~FP`8ZL<IZI]SdB{xj?<]VP<Z?L8`(.VgFL8B<BVZ5B<q]5PB!8Z]Vn]8]{ntÒj´Êj}ÿ©~nF5L]<<FdB8`ZV]<`LjVÃ¾ûjZ{Ã`?B`FVVZ<8IqPnIL<FPP!5SZg?LgVZVIIP8`nI]<jnZIFPF2!IIZP8B2I?5n¤¢8LLV(`PIL8ZZ<58<{­?gS<5Bjj]Pd]$P5dZS<VISS5BV]Sn~­£¦FxP?2ZqBZn2q$(I?dL8LFSBB?]?8`x´`Z?S<(?tB??qI852V5gVS]PV<LFB?8?2SBBqLLB!BSIII`L`InFdP`q`]xÛ~F+d]]5<ZF`2BSg?B`Ltg{gítª¹ÃqZIdP<dP]2V?2SB]?8BS8PZ<?LVPL!Vj£~IB.ZB$?!tI52d??j(LVFV<]<S8d8I?t¦°x`]PdFFZZLVS5<$<`d­L`5F`j]?88P?FL8`<`PL+2(SVIFdtq±Ídn5SIZV5?VZF<qgFB2?`.VIgBtqÎn5?F]IS<VP]d<?Z858B+VZg+IS25FLF{BPSZ8S28`PBZLBFgd<$j+BL]F t{q5(VS5]FIF52x5LFFPZ5]P8F<Px{{°ÕÐ~xIP5PLZ+F<gFBFV5F(B<?FIS(gdIgV¦½ÊjF8PVF.<V8]B(B2ZP$5`S?L~P2?]I5.IS.µ±I$+BFF$`!Lx?Ig]LÇÄjVB..5IPL<II<FB8S]`g8$5VV`~q®Äã¡­¦gddS2(2IS?L8<n<$ISVBP$I5F¾½t]PP+Z(<5ISS`jVxLL2Z(.2L$8VVI`LZBLFF<]IVn]2+jZVPFPjB?P2g]S{S]8V..{5B(ZZ]I+qFV`BPLd{(]¦¦ÈÓ{FgZZ?(FP`ZV5B?85`djF+BI8L?F{n·nV]j?58<PI.]FF~]jV`S5?PP?5S`5F?<S+`{¦àºV`8?tgIPLPS{j©ì¤ÐgjL]VdI2LV]ZF?8FBIZ8+P£Z`{nnxq`$g5FnFj<FF+dZBj.II5<`F~¿ÑxL$S{SIFFB8Zd8IBP?]?<+`]<88`FI`B?Vx?gP+`LBLZnP`8?88BnnVgB5`]F2<?88`V.I.?LV$nqV<+nVSB+5g?BPxPÂ»Èª{]tZS~SFSgPVnn?B{?PFF?Z] §´SV<d.?SI.L5PVZ$I<(II+B.PB?FVdZ<V8B¼ºtnPI­nqjx£¾·d½ÇÑÉ]]jZFn{qxtt~ÈnIjj¦¾ÅÉË~gnn ·{q2gL8L(IF.n]8!!P<ndn`8dS¸P~BgFF?SLSS+?FP{5VZ8q28]!]]5S`P]B$BLIPP2?II5P2(?8BP82]<5B?+jn°((BPPtFBB<d2+](5+qBP?2<?SF`q]<t´¥£nt~£?`nntqd£Pd£`Sddt`½½ªSt<52Z$<tgSPS?F?5FFFq]L?<+L2?+P.5LÅ£¼­£~xj°°~xVÏxSL`t´²I¦³Èt{jÕÂªÖ¡Ãqqg Õ¦¦dx?qZ$8q?`LSgBZt8FI]gqggB?BL<dZV]SV5!nF]LL<<+5?.]Z]ZFB8j?.]Sx?`gFdI(2P58qSP8V(]5P5n~ZxFFP2SB5LPLI?PB$Pq+g25P8<L2?nqVÈÂ»{Ã²~¦~Áºtg¾àÜªxÈº{ PFL!g5S]$<gSZ$ISBL55Bn8Pg8<gnFFP?´¦]In¦n£]n{xxS`dx°ÿ ]´ Æ°`{gZ{j]jjªqgdn ~©~]+2.PP2L+`]8gjBVdqBx³PgILL?V(?<F?I??~BnBFZF<FBZF5F?VL+I]FPB8]]+IndPBZII..Bj(jBL+2Z¦ªg.FZd28IL8$gq8!?Z2P8<2B<V5SIj~i³½ `Bq~q]S8°£L`n]xq°¦°²»ÕdLL?BP]VZFZ??2{(`FtZ82B`]V.FB?BnPL5ºS`IZ8]`d2IFVZISV.V]Û¶x~jZjdBngL<q$<PPS2]{t¾jÁxVSx+gP<(Ig2.P?Vx]x~~`!5?`q$Sx?]VB!VqqSB]!LI8](.5(FL(<5LLB(L?`B`?FI58FLnd8ISLjPLZ{]Z]]8PP!!5xV.nPLq(?{!`FPFSI]]£¦]8LLBd`8n`qSxI?Zg?`LP?~F n¶I`(BV2~VZBZgV+.BPnF8nPBLjPZjI8¾ÇnP<2tPnI5Iqt5F]VZSIVª{VPS<5Z?ILg?BnI5PZgSIqS]{¦£g`n©£ªjgjPjt]`g qqÎ®·2]I5P?Lg]L!+P?F]dPjZSL`L?FPg]?SBjSIZ`FLL]ZSI8.F]<Z<S8?gLIPL(IÆ`2PSVB{2SPjBII58LBZ<P?LB.Z?!Lg{µÓ~{PFVnVI.P<8FBPFd`<L]?SgZxS.ÔÅd~ZV8FV?x~?PI8B?S?I<]q8S?SLn.L.gnÙ¦~`FVILgPdLPFFZ<B`2PPjSÏ88?`V!2I]]I$gBFL25?2{LIZ·{­ªj~qVÁÁð¸Z°¾¹dg£n­ªª­j±jZF~LLIIP+P.nSg5j.SgZ`P({B2PFBFB5?F2<VILI25?BV<VS?j]`.jSS8]IF?]dS<SI<]+IPB!ZVdP82VB?t(22?+<<Z ´¯nBSBg85I2VB]L8]F5B<]$xVI]I<PdxP{¯²FV.dI<S`V?.IL<ZZSFSP<t?ZV!.IPLt£Ó¦FI$L8VB+LVZ(ZVP<BZ?8gZ.~ tq.P`?dFZZBIF8jt5Z88.?xdZLxdjqdÜ©º»¶º~ªt­ªddL´n´Bj¬£n.nP8B?B?$5I<.?SZPLP<$S8(?]I<<FjIV.<?IFB!V?``5B{!n<?Z?ZBF`q.{{°xd5PFV2<Z88<gS<V5.nP.<j?Z(2!IÅ¤~Pdqn?ZZ+]5Zd.`{FLIS]L8`gBIjj°¶ gLg<8<P8PVLL]gjnLtd+BL(qLVV°®P]ZdB85t.j<SB?<<`ZZ<+d8j{2qnV2ngZ<jIL5tI]5q8+8gZ2I2d{jxjg´°À¾ªgjqn`BnZq8IS2]]<]`¦nq<`B?Id]tFIB8d5dZ`B8VIZS2?VtB?<5d8ISB+dLFtnBL$IB.xV!VP.t!Z{x£»L.ZLBP8+tIVL``B?F588V+?5?SI.Fg­°xVII58<FnF5Ig2q<ZF2LZPj5LgBV`V{`£­ª«£­º~V??.]2BP]L8B<+8`8Zxgnj`¾¾dZ8.2SZV+Vdd5S<I8P(88LL!£n{S<g2dFLF2<.L]]ILS2?$?VSZjtqjZ··­ ~VI`S`S(`B<P$FL5tB.tÂxZ.+I88IP?5LS5Z.5]FI28(2FSPnVP5.BB]!25$PSgPVFVxV<?8Pj<S8B`I`~·~P?xgSq8{FSV..g2dS!d`]P2BPFS(2qt~ZS`+ZqL8gdL{B+2ZPP$5dSjPSV~d<{<$n`Ï·{ {xºZgjnZnF8.Z<V5F]B58ZZVª¸q`jF+xF?<qF?]ZBV?5]IL`Bg](d<{BgSS<8?5??nF2Bª<gBd$`I`SSx~ª´¤£x8<xd(<P(SF`25+I?]F?PB<B»Ï]?Zn](5<Fn5Pd`SPVZL]Fj?BLL?L]g{58L+PLj]nIS(gFF`?tLPP?ZdPI{q+FII8ngP<]LZnq<FPd?VBZ(5Ln$LBª£P5VSBB.Vn]?g.28L?]P58I`xSg`jÙjtB~¼¦ {nP`?FtPZ2?P$B+Sd·£SZ5ILP`ISL+<5?.?]B.V8BI<PS]?S2(P?Z?PV$SBj~n`?PZ(PdIgVVPtÀ¸jdgnPSV?`LVB`n+jVI`nFVB<d Z<BqBnL5I(d.?<SZI<IqZFB<`I2B(.2LVg2gZS.j.`+PI2`<`FSVI5jFB2F~S`2.FqZBI?PPFS?]Fj88VBF?j?!]]]ÞÉnFFP+2d`xd?<dL8ZB.B8L88BPdZF]<I{²{gFFgVqÔ¼´`g?P5xL$]Fnü¾Pj28PI`jdB8BV<Z]PB<LF5ZI+? ë¦PB+tP]ZILF]I<BP2Z.FZj.g?SI2BZIj°ÂÊ?xdgF!P+<?5SPI8?.FSVLI$<LFVg·Z+`ISIV(I]?P?n{5VZ?+`V5(Z++B8SF8VSddZSB?BFZq.Ijd8SBFVZ.ZxSL`??FBPS5PZ?`<+((Z.S5V(<<B(gLªÒ{V.x?q<tg.<Lj~Bd2Zg<P.L(L?.?Bg²Án`jBIF(£djZ¾nª]£t£]{P(52Ç{8FFFn.PIS.?BSV2L`I?2PZqLFV¾ZZjVSBBS?j<?LP2PFSj$n58VBP$VZÄS<nB]?LVZ?5I+ISZIxg<.5`VZSë.S52FF<+??gV+.8252+!+`dB8dP8.L5Z2dF+SL]Fg2I5$+gV$I<SI8BBL´nj5$V]nP?.$BnB$+IB`2B2L.2B]BdºÀÿªLPqLd?qFF]nI!+L2(VI8LIPF?5nPLZ´~g+(<ZLFn?t(+Z]t½{° d`§ dP]PS<PFP.I`?]<5(5F+5?(.!.FVZj~nVI.ZZZ?8+2`Z88FVFI88PBdV8`FSZ+d{¿qIV]B$I$Fn8VS?]
8I!<Bx<<8I$L]£8VBB]V?PSSP<8Z?P.d?IP?Z+.I`<I22FIn+PBLFZjV.]I828dL2?!{L`·d.8?LP2ZB+`F?P5VI2SLVqq<2qd ¾äª}ºZSg5(VF8nd5FP8I85I5j.Z?B<?2ZS{ª·2{LBL+(B2+BB(2PPSÈÁÙ~~¦°~`LIISL2B]BPF5S5~.5(<+FBFL2nPn£gP`Z52V2.g5!V2FnZ+5t.]?F+`Ij5LVPÁ´I]L<<?5qgdS.Ld]?Z5?S8<L`?<I] ½ÈB(.VL$?II!]25IZS8.85]$xV.8BV2VZ5+dV8PL8<+LPB5xZB??P55jVB ~<LIS8nFL?IS2x?SnS]ZBVdÍ·­£j°ttZ?BZBB`+S<!Ig85]FdPPg$<P?5ISxØÙZjdIP5<PLBII?<`~B`]`P`~x¾Ä´·{I<.FgFBI5(P5jI<8SP5L2IP`SIgx{g<tnjI](IVS<<I(ZFFBV]<{nLS$jddt¾ÄdB8Z](ZIF<PB$+SSnP??BZFgB.F+F{Á5+ZSB+IFSLLZ?ddPS8LZPF$2.Z5SFjFd8.``2qL<n8L$I$VLS2(I`F]S jV8S]PFBV`8BL88B.V]B2BP­£]I2g~F+.SFII~P]$IgF(Z.8?FLqVIPL]Î{!2d`]jL+?VV].VS8$85`(St­²¯{gI.g?.<d<dZ]2S<nSI$PF<].PF2PSt tI!.dBV8?F<VL?LnZF.FBSI5II8IFIVÚdBIP+.L<?`FgF.FB8?<+I]LLI2LP+{<´xt2LF8L8P5`<S?PP$IB<SL.jLS5LP]L!<PV<55+8SZB<PLZLV+Pg<Px5{¦]FBL~tSS!+S]8IFF<]8n}££¦n~gP]BS£n8IVF8nF?B2`V?FVdgZIS.{VSV]¦82F5IL`dIP8`P]V8Pd.Zg]I]Þ´gLPnZ<?2F2+Z<dg`8+(PLLLInI]P<SÀ<PIP]V$j?F8<xI2$PSF.2S(dg$L2<Sjj¿SLS8dPPSP(SI`L<?`P?$S.Pg?2+BjVSjgjdZLg?V<d<(?q]gq2<tgVSI]]FFSq58tLZn82P5]885t8PBISPFLLqßnj<Vt!LZSd5IZ!gId~Z~µ qqt.<PL2t{`q2PB<2BZ?PLIL8q<Zd8n5PZ£°Ø8~IP{Sg<<B<(<58?SdLBd2F`V`ggI5j?g`F85]V?L!dFL]2$?£?<Z+LSnF!?FSBZV<PVZ??2]SZ8?PPn]`L~SgtSBPdV8?PZ`V8FS$d.P!+5(`(Fgj.<gZ±d2LF.Bg`B2d$VFPgZ]d?PVPFPdZIILF.P8F<dS8BSBjLqSVSVPLtjÙÏ¼´gII?Z5++]F?{8n2~|¦ qdBdFZ?PVF¦Át?(?.L2BI2S<xPgn$qVS.S`LS° qI?LFt8S+Z(IFLZd52I55I<?S8q<?­FFdF?dB(jgt`q+j`]BFdBB2?5`Zq<g£jqZd]I?dPSV5V<Lj<<B<(.<S(<nVBtLtº£8<(I`FLFLI5FFg8{5V]LL28$L2F+F2PÄ{P<?P+LL<gq2FLLt°x{{Zgx SLPVV8F?n8IF5L+VS<jZgx{xËÏÄx{g8S8PBV?gP??dnt¥Äâ`dd<.<8VZZ<?j£­ d.28S5+(?F(8F!<LFjPd.(°Òx2IISdIIIIBg8gV82jZI(5`$nP.Bg¢S+B?ILPLj<IStL]+(5P]qxIIL2PP¹gF?B2<B<FVVVF+SB<tVj(L~B8FF2`nxSxn+PFVI8VB?]8L$S<+B(gL?SB+PF8+L2x~Á£d­tj{dj``nnj~Iqµ°~j©Ò­P?<<8dFLFq$.5t]?ZnÊ ×¥x·xº{<VBBB<L8IZ~ ºË~nPI8L]$Ij?t5B ZÅÄ`d?PjIVB`B?BB<`BB]g<]ntÍVV2<P?8FZq+BP{IFF`5SB+ISISIj5VPF+5Z?+I8txIS$P`.?<L8(SPIZPggqV.dP`B5gIB?LdS<FL<+2+?PS<!2$8Ptt<xFZ??88qI8]?P5I`B]<`?FF?2`Z+?`qI`Çº¡Zt{ËËº ·x ¡gt·~Sjxg~BIIL<.gSVB]nIP{Úª­­¦£`n?<j ª¾j2d<2.FZZÈ°xjB8Z.gq58F]5LLP5S·~{Z+dj.(8SB]Z<gLP]<F2jZtq<8PV<5VS5Z`VIBP`IBV`<2VtV+SZ¾qxdLIP~<Vn8?<.5q+`BZ.{B8?5<5PP°P<<IBSj]LIB!Z.?BP2<IB2Z<nFgB.ZÁxd5$25PZ88IIB$V<F2]`ZLZBgntPS8V8gÒªx~gxqg{I~`xd +FP?!FV<L5PZ?BL+Sg´n~¢­©~qSjjSn.`Pq­£°´g$VBL° Zd8FIZPg<g5V`SVVZ+LtÁ`P?g2PS?VI8`V`IF<IFSq{°LB<<2`88VSBP.!PS<5(``2PV8LS~Zn d]ZBVF.?2?Z]PV<VSBL?V]+Sj`2q{FFgB8BgxSP`(PPI8]tZP.88Sg<S+<ddZZPdI5S8g$]VStSPLI2n?(I`PS55.(<LtF´é®Z{I`$x.]~B]IBgSS8PP2.S`$g`.]q+V5qg`~{£x£]qjFP$I?IP~P<dItÁµ«{d{{t¸ÒxjgIVB.IP<F<L5!IPVdgFV(Pã±BF]jS+$5.nSd]5ZFLÎÁßg`gL2q5]`$(B]P`?FIF58P5qL8Vd`<P­]ng(`F+IB<PISdIn$PSjZ2S2<B5(PÁ~BF?Id<IBBZ?5L(8P`2VBqIIPL!Ij°°nLZ]!F{d5SFjPdF8dI(?SI?Vg++LBS+PPgËdVV.qFPFdjLZjjd.`?+!jqBP?<?<]d~°¯­ª{t]2PS.n2??B!ZZPFdtLSÈ´ª²ÑF?`SI{I.IL2FB(IV$Sx{§`qFB5SZ<<?g2x!!P½xSL5BV5L!(8F(!+jF{SLSgnB<`BPVVtB V?SL8B?28Z]<InP8F]B?I.8.IInZ(tÁxS]I2I2]gFV<SLFPBB?S<?8.LVSj`gd¥`<2FF!PBBdVtª<FP8?25n<dIS<]?BtIZ`êggFF<j?ZL8PV!B!52Vx2VFBgjSP88tºx°Á {StF{<FP8SP(VBZPFZtI?+{S`d°þÌ°ÃZVF+.gV]<xLL??FLF?B`P.?8BVqÃP]]8.?VV+?5ZdS<Zj«{`LSZ?ZtP.<5BdI<8d22<t2+(+FPF.?]£tnZLV+ZIF8qPS?Vd]F5BFZLPBI<+FVS£2ZgLSLqj5FV8qB8gB+d?PZFPSI2gFL`52V2`VZS+B2`FLB8LSLVFI?<BFP<BF {LFPP.ggFn?Z?`FS8FP2(PjqLZFdV½¬{jjI8$IB588?BL5<B?F?dZ!`j5!dPq¥ÌI$P+5PB]PZFP]{L`.F2?n<.LLV2B¦{q]5gnL2VV2L2FVFZyL2~d<BBLI?VF8q]`5LdPIS+dLZIj.5LB{­d55!<PI?$F8!L<?q]LB8B?5B?8{!`g~xVV`BdtPd55.<!!<F?BFdj5]PnnS{j]BLF{I.IV`P$8P+St?IZgSdZ<$BP]VStZSq+ZI`ZZ]Pd+
L(Bq?PIBn++Z2?I8B]]gS$L2jFZ`5Zng?LZZ5<q.B(<VLjFFVn2qjïVB`FjZZ+~L?25+L?.8$8LBBP.58.8P´ÿP88I2<B?F8qdL5ÈÅ`L5F`28II2$BF2InB<25.LZ?nBBg!FIS`­PIS<FdZPZ<?g(`<<BxZ525IB.?PSP`dPB8I<SZ8?It{dZB<I]I.Z!<Pdd$xÐ{jL<BL<Z(2S+`P8t!FL(8Ln<IjBPFLFZ ÎISnI2F+InB852P5P<8+B5]gdB.PP<jVPSxj(F5B+BjIBSjFBd8dj?.82F`22BVV ÚÃ~gS`?+d?SgLV?ZIP?Lg`PSV.8F588.Pd¸·`Zj]?5V~t{` ¦ £nPF+?tV?$Vn(?LL!PPgn]tV<.8n`S{<`SÈ²º`IPB~<?P(B+.8(8F?FZP?+82L$`qqP<`(S8?<PL2VBBBVBdF<SFSF!dd8Bn­{{LPB((?IBSPVP<BI]S.<BPI?BIg2B]g¸ÙF2]8L?ZFLd8.S`BP5ZVSdF8B!B]t+SSFPPgS85S5j(F.nL<IF?LVd??nV?ggj`VV{ÄtSB2L?`FPFSFBBt8?I+8qZVPIV?BZn»ZSgjVªttÏÊ·É«II8PV8]jZFIV<gV8!t]LZ`x8S]B8ZLjqZVIB{d.5+??<2ILV?BPFFdB`Ig!Z]d2]?qS<SS?PSB`IZPn8
PLZ?FZ<`jª¾ÄZ]d$LF5L?VI$LPgBgFZ?PgPP<t`~2!g{qqL.VLBF5I`P<LSPSIFZ(<FI?.8FZ]F5Z$<q+(VF.PF`.5ZPSx?jnPt`SLqP.B¦IB`Znnn]BPd.L?ZFP.F<B<]B?28+$2.P822Bwxnx´·£«{{V§²SFd2F$<25IVd<`5S]S?Z(I58(SFZ?jjd¦{P(IPgLLFFS(d8P]?8dg5FBF+Ld+nx··8BIIB<ItFP2?BdI?VP??S]xgI~¢Z8?dP`S~<£5tn8.?V`I2LdBS+(]?? ¥`IFg2]LF?III<I.]?$.VFjPLIBxS?S5n5BIV2BgLPL58L.IVS~F88FB{P82B55<BSL?P~n8SI<8q.]VIVd5Bg?jZ8V8B5]SZndVFtnµå¼¦¾ÚÕ~t]d~ x]qLF`(]FF.LP82jLjgq5.d<PBS?<`PZ§BLS(Lq`(S<S5S22SB<S`+ZV?Vq´PB888<LB<2LS+L5I`g.?j]~d¬©ª£§©gSZP~Z`$``2L52d2F!S.28<.Lt!Û°`FtF!<8(<2B.g?BPB.L`ZIP<.nP5BF8F8+$<V<?FZ``VdF.<.jVF2dVdL<LI++F]<LSdª{8S]IP(8j5jPj]28L8$B2g(S`PF(n??P~än]qq2In`Z¦ÎjP`P]??58Z?5<<8.BL`VZIj?LF~x ªÆÂtg5<!.S2<jg?{S2!F8$+IF5P ²ÅªttSVSt.+F<ISPgB.(Sd2xt·]¡½~ªt¯°ngSB??S5.`j?].<g?ZVB?]S+.I{`8(2g<`L+F5VPd5gV?F<x8?SLVIFLBILFLnBPLZg<?2<25VI8]?PZxFF25dP<`<]L?nngtªq?($2`FB<2?2ddP8?+2F<Vdd?]?8VISd~¿~V8]VISSLgIjdjn©Ïx]ZS2`!+2?S<+d?V]~{S.S`?q~¼¤¥¢°¦VV+?L<dV+`<2V?VZSjgj{Ã¬££ËÒ­qI(]$<8B]LgIItnq´î¬óI8B8LÉdxI52I5P<`LSSIVIPLLj+gF+5d¿¦P88+LL8B]FS..PVqI``BLgB<5P5P2S`FB.I]5?Z8jLSdS`dBL`VF`8`5j8+qFgZ.L]]B<V´~F`+I2jPLB.8L(Zg2PB.BSBSF8{$F(It­q]5?<8IV.?I2P+BF·ÕÜV{VF<Z<!Bd`!qLdZL+BjZ{¦]Zt x§Ç5<BV](S?]jgVVZLnnnZjgS°xÈgn(58FZF?Bj°ºn~n{qF.Ft8?I¹¿{~BVL?<]?PLg82FV.(LF8FIIdÎqqtB82LI5+LZ+2?Z852?$VP?<P55<?VdVIBV.LSP?5ZZ]F`<$dgg]$8dVBSBI{$dSPPZBd~{nV(PF`.dI(BP!PB<Z2{ZBF$+`8IP]VF~Ó­8<PBBB!?IPFS<(FdFt£¯Z{?LI+FL?VP.
5(LL?j?~ÅÁ¦nLLBVZº£{t]FV8I<L<IjF? ·ÈZZL8gS~xj~~t?d5VS£L¹­]VZ]nPZS?VVjÁ{Zj`5PP?VjL{<SgnZ8L5tZÁtVx`VBL{xZP!<L.ZSdIPSn`2d.]+~.IVLFSLZ5IP]]FS?dZF$]g]?2<LS(B8nIqZS5I$g¦ºPISP+2F`!j2F!P5n22+j+IB2?<{ªë¿BBZF22.55S<<S`8I$qB{gÓ³xjLqPL.dF5gSZP<+nt­ªIPBF.PZgB°Â¿¦q?5qZq5j£~£¸xj2$IS?5.qIV{S¨¡B~`±¾¦ZVB<L`2P$I8t8dVg¦~j8Zg5<<+P5t?B<qIFFB~ÝI?SIgFZS<.+B].gI(.t<.?+BjI+.VL5](F.?558<!5!dBL`VLxq2S8BF8Z]<5BF!5t¯µ¼¿IdIF`?V`?.8qFg<IP?SFF2BSjjFºt`P?5V]I558]Vq8SF`2xd¥½n`FB?8.BBS2VV¨¡tgFSZIFBF2Pn¢xx]xgÿ¦¦nj.I]($qnBL<Sj?{x¦Ä»´ª{dS$V]F(F<~]{F?BPB°¬°x~Z.ZVg<gP.FBVFLVdgL<jVB$L.FZB]PtB]<P<?S22LIZx`L]IP.LS25S2tPVSd.??5?VI85Z``?{S2PV`L2`ZVFtS´¦ªÆ{£Æ~t~`ZdP.BIP?F?8I2(?8<VF8Ig¦~`xP<!2<I8??<g582VVI<Sn~]?<Ij.VInt£¶À{tI{BBS.$`jn<<ZÈÄ ¦Èn½{¾BL<5I(<LLSPLISjVB{PI]qª£tgLF2FVVd5j.Z8]LF`IZ+IZ{IL$<qF2FFFIFVj°~»SV$Z`?+`85Sg<!!?II(SP5jZ]B.P<28$P8`8P5tj?g~.?55B<]F$2qgZ+5!S+5LIBZ5VjÈ`t±âª`g`ZFB5FLFj]L.P<F5`5<n ´gIL`t<2FPV82VdFj{jBS(B5j¤·gL<S8dIPg¾È{gP$<d?LLLBZVFF<jd{¾¡óÚntqI8gFSSj`]gBP<5?2+8SIF<d¯ÊS??L5ILVBLF.Id$2P](B~B+PÆúªd`SjFLSII~xtÄ{²Ìåqt?]PIx+<B<Z<IL2d<dP`L](PIBV8Fgg.B+BB]88n<q52Pn`Z(F25PI<Z+Pd8ZI8+j]Pxq¨{d`~FjqjÂ{xPVPqgL]8V.L5BB{]x B]I<$S<?8jFFFF+((VB5.I!j{¾¸ {V55VVtÍjqBL+L8dP?B<P?+LZ5d]ª¦ì{g`d<?BLIFFB?]Bt2!.5?2Z2LPB8~ÈjSZF]FIZ]$V.5g]]V?I?!S`PIF2F~ Â¾¦]n]n~{   ¶Ä­Á£Zj<.IVLFVId<IgZV`SP8.F]82n<LIF2Vgxjx.ZIdF8..S+j!$`I]ngL(t$VSFZZ8]Z8t¨Áj?`B28Zqgnxª~d{<LVFn(`8``q²`~j<]tFVP]S~dF<8nBZP<IV5d?gSV{¦Ä{tn~xLqS+<Z<2ISIVZ8<Z88IBnP`n?]<(??n?FI58$L<`.?SS5?LF`°`PL(5d2BF`g.ZBZqL+.52]SI5q<~¨­dÄxÄÙÕjqtg]{¶¥~B.?$LI5q`V?Z?(qIBPd(PL`52BVPFLn``2`gS{B`LB5ZFLB.<?L.?`]].FVP8(FI°]L8?588P`V{LgLt ·°dtd<PZdL5<?Zx8gI8`]`S5V`2??BF$L.(jd`d(?PZ¦¯¡Èç³n£~tF85``$??52+BFIFdgBg+<]]PgÊ{S<dZ8qBVFFF]?F]g(.jLt<P]BqPnB¯~I5P2FVd?<?<]8FSIVL.SL`ZxB]gB<­ÈÝÃ´d{I]d5Z.IFZ¦dddILVFI+8(VPZI+?BBLFxqBIFtBn558+qPgj`LPL]L.LL8!ZZ{qd25BV+Fn(B~©®FB.(?5F]V2F8qI{°¦{ð`]B.<q{Þ`d.dB.<Z2.5+`InLF`]LL?jFLZBV8xxVx½`£]$SI2IP]+`5!Sj<<!+{SS`ZFV8`ntt]nI5F5dV`F?FBIjZB85P.Fg28IB5]¾{`I<P.IgV+F<gLId?Z2?I.I<V]5]<BddØ¿nSFSg?2B]`]]PjP~xPxP55<P?8L?FZ?<S(P8F5.2??IIV<¬Òq{t­.SIVq8S.q]x{]$jZ+]2L?P]]ÏSI?2I5SnL?ZgP{S]{x¦²ªttP]LqLºÄS{`S${Fg8(!ZIn88LZ.dI!F<n+FF85P<n½?B`8I?SVI22P$+??LI8I<PI!SZSn{gP8ZBjFjL5FIVSnVIg+jFLSVVSIB+tªg8BV]g(I]<B8<5FF{$F$Z+B]`!ILIj¦´`P$IL.V<IZL]IFFS~£FFSn5P]ZSP?<d]g<P<8<?Ij+5S<g{Z]Fx§À£­x n?gg~.L<IFI8]gPntFBnxxnLIg<LLF?F2P5F!??B+~gd{¥¨q·dt~<LBgP((2<Pd8F2SF2`jI?]P]g!I(BBL2P¨~{!]B`?<+!S5PI8.LPg?<P<(8+Id+StÄqB8FnqII2PP(255F<F$x(($PIFdSgqddZ55ILtZBVVL<]?Z?x!dI8`8FZF<S.B~~gV$I?+8]I??Z+L5LFVL£~g{5BVd`I?t(t8`L$?8++V(2?(?F?+?Z]gP¦Çxxn~ttS]dj8PLZ?LV???jÅ~]gS252(ILVBSZdPgZFP<d`q8q`¾ªß±åªd`V]]2<LZFjLq2PBF`!?B$?ISPB5jFB8{nZ{?<SL2g?(?8582(<?Bt]II8Z<8tdÁj5nq`g<5tBF?qSdFP8VI58IL?Vj<]~tg<!]SL`B.`<+L$tV?VVPx8].FI5.2(P`gS8BPxB2L?S?gd+B8Z£j~Fj]nI`$jxPdLL<PL+IjnFIFBS85ZVS!{xd{dZZgtB5B+IF]8?P Ë~~<B+.`BLtId`.8B]LVBP2j<`BP+5xLËx`?2+?`]5+FZIF<]2.2V+VjL]Bt?x<nZF`q¦nL`5`B5(8`LP?<BLB+BI!+dqFI8IBgS]{8+$`?<`S?L]SBP8SI$SFLF?5B8?qn·{82Pq.8<V5`LLV5ISZ8V<8Z<V2!L88qdFFS?d?<<L`F`LI?IFdZVÑÁ~Fnq<I+P85gPI+PF{`?SVIBV8nBg?5B]Z`+FBVd~gdåÌ{q¦ZZjP<n~({ZgP!85<qZn8BI<P+F?+gL`VV2VIPPt¾Z8?5FP`5V2I8.?]`PI8]B<LP<I225nVn] £IPIIIg(LBFVBV+d(<?B8t$2$L8$ZIq°x]2V?VIBg<B<I.g.Vd+.n``SSLg]ZtËZPLV8.P2.ZBqZ.?ZStL25ZLF?<`LVZx8PFP(I.F$25ZI<P<LZZIZ¢LIFS~V.PI28!]$$``g<].?<<F<I!n]8?L<Itqt<{nL`tªÈª~xdÁÌVtPI+]dLBS?Zd<P+8.Lg]P5+5SV?x<]I{`<LV5.P.t]]88gFPBP!+S+d5Pd<ZIP¦L2+2?q2I`xPPVIdL]8SF(PdZSnBIF·V!ZF]L8Z<Ig2P]LZPgdPIFg8ZtSZVVFF<d]?PP8V.]8.B?S`SP?BBBF<It~²2<2BPLdPgj.Bj?nV8LB2I`PÄtV8PS<!S8<]BILdZI]SP5IV`BBBB2<288L?++VLVSxSn¾ºdº¾~~­~ÎgV?Id5?<<SLI5`BLdVB??5`.Zj.?BZF.~V]­P`$j{L?P`V$528.+Z<5PZIF.$BtIIZqPZ ddF`S(gP?]PP+F<L.?S]`$?PtSZgPZ{wºILBF2d?V8LgII<ZVZ?5<$dn8I~5?Ç¥d`FPLSLt8B?j5dj5ZSIVFI+BVB`ILV¦¬qd`t?($InFLFBjSdB]<F8I`x¦F8<?VP5PPFSL8<5`S5ZVF?``5SV<d<SZLPL?B+8]]BSSI8gLq{jq¨£j<(jg.+FP8SnS22]tSd$FjqSP]xBSIIBS<<d]~¦{q{$<+<t?S?8ZL5BI2?VIB]{I+5P.2]qF<IS5ZFq.5<FPjSB8B$]SBI8dBL]]´°jn(<PI2SjV!<8.dg(ZLtS8gB<BV<ZSPÎqgPL.BPISIgt<].IBL]SIPL]P8P.+­ ]BFFdS?(V$dS{!5`I!<?`dS`Sn´¥¾SjF<55.L+.S??2d.5L($SP2$VI.<S..L2]SI8FS8ZL?5.IZ?B]`¹´I.(+8IPP{F2S2ZBF2Stq.+.d5B5ZBPLgI2BØj?<L`!2BjVIL8BLF2?VI?ZFIV$+PgPnxI~njBI<?(!8dI2IL?IL2`S?n+B?IZ£gLSL8]B2<gVB(.25<S`I?I<BB<B2?]]{ªB?2jj8]LL5PnZ<FVLL!5?IdL8`In{tnj8F`I5qI?<8?SPIqgZP5L<8?B ¢]SqS<PdSBLSSV5LL2`SF2]Z`2?FBI8!<g.V2FSVFd8PIB!P]8] ~`F]Bx$gLB2BF2S88LIBP<5IS(L2{<Z<~~{ÎV]BZ5<F5ZZqg(ZVBS<?I+.?PZPL<.V<tFLS(S+dBgZVL?IP<S?LP2BBV5B`g`<L5t`Bj5!?2dZLL8In<B(FP$VSFIB`Zq~q?Z8<jZ(IP<2FFP`F<?Pjg8BLÏFjB8Id]j<S?<SVLI<tB.Z$5VILP­×dg?g.Z`<L$5FF?gFB!P<5LV(FV+j$]B+d.ZFP+LFdV<LLVB<.8nîd?.FL<]]Ln2BBLP2`F`SB+8BB?I8B]2~Bj?nÂ±Û¿VFjSF.B$<(<?FSF5S<S?8I?5!gZLdtq5(ZLVF<g(Z`??+?V5L?2P2S8`Z8]B]I?S<S.]!2ISL2`5Z`Z+<VB?PSZ<Bdjn]PVnII{Z2.`8ZP?I.FB?SSFjjjdgnVZF..5.`<j.(S5Pq52VPPB8VjjæL8Z8I+]<PZZPFjI]L.jPIF!B8Sx+FgLPBB5<]?d5LL5<ZFS]À~LS`<VPBL]FSSxL?n52<<.dBVL$?IxLPI?<©ºÄ­t`jVdZIF.<S5?<VF2I.!]8d`tqnPId5<<<LVF`8LtV?``PgP.$LF?<LFx<°tLLgLBFI{5ZB5gPZdI](!?]<28LS2+tt~tnLP$2+<dV<?B?58tB]~VV5F]P
PnPSPI<`?PVF8?<$VLdS.L]2ISnj+2¶{Z{n`t]]8jgnxqtdngPVn<L`<.dF?d2gS!IB+LPB5V8FPPV]£nFIVBPZ`<B<2PB5F5`P.g`P<FLL`VZ8VSVnBStÃÇnqtn?ILV!8I5]+VZ8<.PF5F£IB<]BVF2B(SLFL]2<F`<S`dIdB]58t I8?Z`?2<8PFS28I$I<?d8L.BxVS<L`{xq5L2Z?{]F?((F5.2I$SPFS5SFSP®xg<BLdL?.$IPV`+IF8VI`8<II`V]B]Vk²n`ÜË¬¥°¦´ª¦g¦L$BBP`BLS5`FVBdILIj<PtILVSF5ÓIP5]?F]8.8S$B2Z!2t<Z?nZLnI`?5P`j­SL22`~´ºªgL5SdBI5$2PI.I2BI?IL~jI5PVLVI(5<B+V]S{Zt+2`5.$.8]dFLt~qx$S?<BL8B]B$LPt5B<+$L2PBd+<$5{t~ZdVSPL2jnPBjSV<?n<<(<I]nBÂªqFBIPZ8`(<P5VL`B$<LVF5B2Z?SqjBjÇÅ­n¬ ºd?x~L°qVnªPLLI]I]P<V+g`PV`8FFV+.qSI+jL±x~jqjPPB5?L?FB?<gS.nBF+]V2gZ`ZL`ºªPZ(~.`V]°¦ª8`<<ZSBn+I2(+?8dIV´­j8BLL+I{j?8IBPIZ?nS?LL<B+tPdI8Ìq~tLZP<SI<?8+Z2?8]L++]L+22BIB<F.L°jdIFqL.8BP2L<dj+?ZLBg2<IISÄ°I`LSFV!`jxZZV<<S?V]LF`285L<Bg<?££Ì­dxnxq]L`LIjxL?`]<5xF2d`$2SBnZIP`?V]VV]8?!8FS!]]?x`¸õ¬ZS2jF??<+8Bjt5dd`2PdP`PqFVP(Z£¼µt`d]?8(ZBt5P{~½ÌÍdFd<.jS8P5L!IIZFSx¡xÕ]$ZPdP.L5<Z<IZII<gd+?`<!Bjn{{ìÍ PB2]d8F]SjPL<(]d?F2I8L?FLd]2PgxS5+gZZ`PIL?`<g]VFVIBF8jLx{j`5IFVdnZVBF(85BP2PSPI]]IZ+$xFn `{VV]<S<8(]xL2S$<PL+?BggIL2FIFILBPS.PjS+(PBS`85PP+¾´±ÈSPL(?VI85g!g2+?2S`(``(LB88Z®2`<PS8IVB.+P£¬{$!gV`n2F.<``Þ¦g?dd2`<$ZL8dIn]ZBSL2LZ]`dÄº»±~V(VBLd$]<dLFF<L`B5?g5P<~FVP8n£j]dSS8gB8ZL$ISZqg5PFLg5(]n¾IB?(IdFtPI5d~LI]<Sj5LVFF8PF(Z{³·P2?IF8FZ(BB?+B8nSqFFV(B5~5!<F`(dP?Fd.?dISng$P?$LtÒª·´°n2F8LB~<I.8xBqP?8?FP5?5`?~n<LV?jZ?<5L`d<njS­£Ìggx<?Z8?LPPZ`­ÆqFgV5L+8Z5F`<]5?IPVjjZZ°·²~´ªgq.<B`8F22VBn?Fg8BI]P$8?$P?<FFFqSgqP+SBF5VPSB8?<?]L?PZ$nq¹ BdB2F(j2(L?BF`+?Fd<j8<8FISZVg]jSL.2nIL82L]VFIIg<ISdIBqZ8FIjg<PFBFjL!SI<<(+VZ?P{PF{tj¯gPjBFF+L~<Z$S+5FSL]q<88q·z`IFFdL5{.!5LIZ`+?`Z¦Û­nVBB8xt£ÿ¥ÓÃgLLF?8<<2IL+?gP2.B`xd~dÇ­¦nBBd¡±°xF???PL<`g]]IV(VS8B?d<SLSIZ?{LI?SSqF8]SV8ZF.BgSF?<xddjtZFVP`!P2dL8BLSj5?]LSF<I?LI?VSV­xFPL282!FqZL]PSZS<jZ<jItI]8ZB<SI8`I5I2VL`(I+qS]SPg³BLSId´Á´ {S8+S?BP<VL]P?5`S<LnÞdg285<<d8Z8B.d?`S?Ij¶ªt~q£qÂ¯¡ÉÁÅÀx]SxB5PV.t8jLF`dg~n£{Zn5<VI ¾Énq]]?<IZL8<I5<dIF]F?Sg?5V25dn2BBLZLd]ZPjL?Pjd`]`F+ZæZBSIt88??F$Lg88dS<5]]<8I<8B5VBý­<g]x<S<B28]FdIIP85Ij5IPBL<V<dg]?2<8SV?SVI?P25Z8ZÄ~PIL5nLx Õ´³g]?jdBFZ2F2IL+5<LF<ÝP<V<5L`I8VZIZZF<]BIPB?PLg`£ÌÊ¾¶ «¦¦£Ë¦nVFS?B2P5SZ{£ª§SPBIFIdI<¬°tS<j8?d52V8BI]{.PL`Px?<VSFZtqª~ VVnt`nZq°Zx ·ª!L.<.+8Zj(V<V8<85S]]j.I]]+]]{ÆdL?L5L?VI5LIjFLLZF8BB]8SFVFFBVt.2BZS<?~`xVP`5+$xt¦?IZ{B.5VVgÅÇ]d?<LqS8<L<]?8P`Èªd(.B8.<qgVP8+!Id5gLg<{].jjªÕ¾£Û­qªq¦Ñ·~<qgFV.PLxÐ¯¶²âLq`S]?Z<I2<]t¨¨n$S<Lq???L`F?5VIVP?8SLBI`tÜÖ­ Äx£ßx £ÜÜÓ~g`VF?ndB8<B?jPVZI85d!`FBFV<t¦ VPZSdSB<S2(V2d$Pj?jLBdB$`PP]P2ZxZ.8LIIFPjV?S]BSttxFBdVPLZLnV2`Ö{SL5BB<PFVZV<ZjºÉºjq?PLjdnIqFBB.FdL58IZI`L8?5~?À­Ç× tqx`nVd~`t{~{~P]?jxxÛÁ gL?VSI8(PdPFIZ·ZZP?V<8PZ.F2.L(j8+F2]<?ð£§­xjÁq`{ªxÄtqt­tgF8F?V](P8LL<(t2<<SgP85B8n·Fd<LFV?]2LFF]jF?Pg(]+ZVP2I`(V(S?ZZLq+58VB5$5<5(?SÊ£I.ZP?~+8F?.{ª¸µq]](.5<`?85ItjLZ]LS?gFI8]jSFPFB?!LZS2<2LPtFt¤Íq`d8gtSgP{SqÓÚd«® xPP5FV(?SSVZS<2d<tÄñnL?t<!<j<?ISg{?IL<SVn­Âg]j]I`{?q?FVj`5Vj?.`d.Ig°äLFF]2dBPZ!Z(VnL+.ZBI]ZP5x§ngB!BPqV2BBI.BS?LPV?8{V5P<.]8S2<5IgL?g8IBFPB<<SáS]+8P5]!j
`?2B5Z¨­nLdV`(ZZSVq¾¶~x2Fg`LS~+V<.F<BtFZgP?5xdILSLPI?{´dVVI`Bgg?P?5g.{Vn¶µ{jdnFZ$SLIL.PgL(2LdPP]Ë¦ºª~P`P<?~L`BB]Lx+FF]FZtÐ]8ZL.P]?t$8<5VIZP]B5<5`Sj°¿xqIZjI]88gjFZLBL(FBnL8Fq® S.2LgP2I.`S?2ILnSV2PS.FL5LLjIS$F+$BF?ZSL$.]8gB<dtÖdqgV(.VFL(Z(PLB?F?Vd¦°ÉLPdPP.dI?¼´~BtFZ??I]S{2LFVF58BI2S2IP.F8BI?F~~·x8Zdq{`jFZIILB+5Pnj{Þ¼jjVP!B8VBB<2L(LV?$LB5?SIPÕL<n]SFg]LqLIgjdx°jºÈ jV$?<2V+8+S2d..B5.5F$<?+2SL]ÿdVP2gdFBLPSL<2?BZn(Z5Sjt(Z.(?j228P<Pq?n5I?PV?V?ZI`L<PF]SS2PVFZIFIL!IVx­.{VjS?gF<LP<qI`5`x~­­LV]<jxZ{~?PBn?PL5SLIBL8SIL??2BF(g5g8L]8F5 ·~Zxj?jVP8S8]FgZB8BPqq¦ÛªgV8F``5nVFP+2SZV?BZFLFFIBZ]¤¤LZn+jxÄj£L ºÄ» ½IS+qI`]28Z<VS<LjZVF+gLSZ`LSg£ÛgS~IVPIIBS.SLF]IZ]gt²¹{P~.<LL.?Fd`PV+<L+SVt]Zj8FP?t<SgV$$x]nFL.85P?~®ÁnxPq.B2xdSg<?2`t]SqSL5I`~ÐxZ?tgºFP£PS`<?B<BFn<<V88<B]5IV2IFZS$8qxÖ~{SFLZSL]`gB8]F8g.<Bgq£Z<Z.Ig225+jd?<?+$<$(?.SdI  Ù`g°Ï¦£]xÓËnBn¯gSP<8B.In(.jL`P<djSgL+`?P?!SSjZÁB]VSZPPL<IF5F?+g+q<Fn¦·L+S<gZ(]dSt+SS8LV.L<F((<P!<SS(?x{8g?VIPIFLP<L`tªªPLZ<ZSF8gB8<nVSLS.8qgFgg­Ç©«·rÕ«qZFdP]BI.BZSP5Iggj?I]PL28dd<<!IBq{(8<8VFZPVFg+VB..IPZ<q¶ BB2Ld(ZP2]?q8<L(B`+LBFBZ]Ò¾à¦~x~jddSd?{j­BPdI`I8F8$I+<]tZ`Z`nSBF.(S<{ tqnLn<d5P]<ZB$LSj¸gx.j<`Pd]P!BFS8V8F28?2g5n8n22¦Vtdg~x~`<?Fj]??´À·VdF2ZI.FLIB`ZB?!L$88.dP?n·Î¹Ì¬¦8?Z+28F?VLZB2d?$!P<<n5PFV?VB<.5nV°{nI<qdF$`!n]?q(+2S$IBj(SÒxjFP]BL2LB?P<S.IIII55d<?<BP`t¦³£PVttn<IIBIx~2Vg©±BSnL]VV+?`]BPFB2<gFPdBgP8I2S.Ijª¿ÎxLFL?<tV5SZIP]!SIBÈÄºxI+??nPP<q?PdPV.dV~B<F<n?2dg2j°¡¡­£ÄÄxddjË°Z?d.<SSB`LISLFZ+B?<P?L?LSjBqZxäÂÇ§­{SjP8P]qndLZFP.FP<?5SV$8n+Zd?d]B¯B<ZLdLdV?nn8.F<+2FS.ILVdÄ~jd5gISSFZ<FF]FSLLB??VIS.ZqÏªSS+gLIgZ2PgFZPPZ`!V·£´]`Ld]?Pd8<V5.L5L`8xSSVZgI`8B8qÑÈqPVBFZ2ZZBgI5`<Ln~£~gF`ISP]j?5<PZSL2]nF<B~+F``V5ngÁntx¦Çj{téÂZ5d58I`P58jxt5~2PIP]Fq.<S8B2d¶ûµëÉBPI<+5ISn58<]LBn`~FSLVB8PSS8x.x­tx(<?qn`2F??!<<V?P`PSg(P­{dFSFV?`2.]$S`S5V2SSdZVL$jÔ´g5!I2]SP<VF5g{PIF~¦­t{5.8Lx$FS`2?B~82LP8{Bd?<PFVS?5P+d¦ÄFxjLZqLP]dIVnº{tI(V?L`5SxVZ8.5ZB.~]<FB]BL?BV?]LF.SF?8BV~`{jx`­Z`?5+?28tLx.IPI2]PBL<2``j?ZqÊÐ±tSVS!P5?FF2]IP?.LBZ8FdI?{B5dF.£V`58nPP`F5SLVLSL5I{dSSLLIxÏjP<..j?S.(V8FP28.I?$ZFPL ¿¬VIF?FxjLdgB8<$jZIL g]IIBLB2<SdVSF({2LVPL?F8+<$Fnx!. àØ{xq j ¦¦ ·²Â{tZL5B5I.ZSL8?5PPPBB.58(]P?gV8LPI2$.P<gIBdg8L`]qnÕt?VZ]FF?d]ZFdL(B<F2FdFIS.B~tªÍ´ÂÚ¨`]`I2jILSL$B]V8!t<B+5q2L]B!5?!2Lª]jV<?!FF2SBIB?FS?]jV5<S]]]¼~.B5nPg5PLBS?5(5+?PF<LZ8°È~I`2S2q.SBPI.8+IF`S2g°¦tj]SI?V<F5I28VdtxSg55VVdS8FIIgq8F¦Ý·Þx¯nqïæ¦¼­LVnBg5xS2V(SS?g]BL8](PB`L2ZF28I5I`<SP2<Z<2jLF+dnZSÌg8.F8jg<gFjSxP?8SVj`+qB`jÄ¦­`nFxÄ¦dV8j`L+PLjLS]dLq<2(V{tL8F??<xdªºjZ?BV<Z.5IB]jxFx5](](.<.S?~ n<ZZLB?85Z]5VIFPBxPj<d£L?5PL`!5B.?jB+IZ!LSFL¾ÄjI]LFB58PF?VB5?L<2+jSZL(VLBBnF$dªxSSSjS~]Pª­ xZ?2ZPLVgV25]?<Z+]LFS++PLF{I82+VgIPP{F+PBS+dBLIx`x~q]L58SII<]IZ5dngS2ZPg+ng°{Iqqq£É`dB]<2F2?BI]d2xg 8gIjLVFBL5­¬ZF!+.8P<ZF<`?BL?L]`ISIgL?{ ]?I<88SZV8g8IF5F<I]PÈÒªª8]5S++`V5ZFS]g.]I5Igt°~x`VIPS85FPdSj]SPZIjIq8]SIP$.Sq»Z]5<BFB~5djndS´ÄÄ~2BV55IIB<Ij.ISS2V(B2+]2Zn2I5ZF<g?{PLP`B?IZ`B$<q{Ñ¦xgL<5<8.?gLB5SPFV8ZLIF~jÒjg?Ix(q`£¤À¼nFFV<!LIZ(PBF+2~B<V.<]5F8ntB2Pq8(.28<I(8FIB8<FZZdBSFtP{¦~F]5V5L5(]?SZ`tV5?ZS½·LF<+IV?d$5FBF+VV`V(g`VdVdjS.8SSVgjLF`Lj{x!`PjgB2P{Pt nPLV88]?Zq5IP<Sn.B{Ó~jLIZFPZdn..I<<<I?tF82j5Sn8II?!(]`P?F<IZB.dZ.P5ZqÄgPgSSIZ+]`2?`dq?FL!L`V°ª ZSVg<(2ZZd~d £8F(B2.8`8Lj].B]5SIVPPËÝB?VPS8V~dII<L8]I!dg5LVF8nd?SS8º~`<2BIS??Z5V2d2Sn`8PnÄ¾º<`LP8+P<25Sq$2F$jFqB?Vj£ÁV2I+?SgFFSSjSdSSLPI?2F2.?LZLn­xjxPBjIFSS.]{qBIP<Vjµ©nj??B?~Z2?]BL<VV!<2V<$`qI`+BLFg(8~F<<?2IPnPIS]B·xF2xL?B8Z?]<B2.F`q`·dtV(PLgI~SPg~~À£ +dS8L(IFF55gL.PBPS2?8$VÓtP55!8(P88qBPIjtB+FIPZd8]ZgdFjj~LI..5F<]I{2nZVLI8{¼I(.2.L(]LLL??jPgVg`(SSZdILdn`P5+BP<B(nZq$8]I<B2F.Lxqxq2?8?5FV(PF+8(SVZZqIä°dB$BLSB~jPSSPFdFFL~jI.5S<5LB~B.F55?x8+`PF?ZL+<d`Ã gLPILILS{V(Sq<IZB­ª®ÁLZLF?8]Z.`5`n`q®x°n<<jt5{``IIIBBI(S?g?x³·P5]FSF8?gF`S.qP.8LSFVF+FVjF]qg~ï~`{tj`IZB.Fj8FBLII­¡Pxd8LBVd2FB<P(!5(5FFdFV{§gVBdB?Pq`FL8ZjtB]?2SL`SI(~P½Äª$?FP$Sgt8I2IjS<IdPZg°Ø~jBB]2]ZV(]<+]S`BLB8I5?Z5L(..88II{g8S<I<d]<]F]x¦?F?Z+]L8V`I?2PxgtÇÚt`?<VPjVBIP`I5P8S¢{tFBF5BS]IPnVZqq`S³q`5Ft5LLj+?<Lg5B5II.PPtP?VS5LF2] ]P<ZZVL8?BZIV?`Vq¦Ô°jxP$5.PZV2!IS`5S?S8FF+5qZ° gS!S5`ZLIZLdx`8SS8j8P+dVI.{ÅVLFIL?$P5ZZ+F8IB]V(.g2PV(d]B<`I`LBIZSSn.B.(8S2SP]S<BPS<IFdZVdF?2<S.Fn?ÃL5BS<VSFZVI`¦~è¬?dtFL<BBZd`Z5
]LB2¦±`]LdLBdI8´gq~{Pª­È·~nVLtFBLZ2FII<.F2Sj<5?VBq!]<`£Z$d`PIF5FLII8~gÒªPj82`.ZFdVIL.F.BBL<dtZZ+`LtÁ¾<B8SjZ2PFB8Z<{j`<BSI]S]BVg{¹2FIFxVLLV(5qLZ.2VS<!$2L] °ü´BgSF<.IVFIP?FS!Pq8V]qF5`8<+BF.L.Z5]+<$?q8B5PSBLBj]©~]B]<I`?5qBPnjLZF!2F8<I??gjF$I(]´§{nPt` ÊÄ¦gqgxËnn.nVF+S(LS$(dISL?d5I8P5BP58InV­£jdSZjgLtd~j]t~jFV.]S<BxI8IV5L5F.qFZB~`~t8?SIZ!VPLL(gPFBP<ntdS<Z]SûgPZP<dBB+gBV5j8S`PSI8FSS]]gµ­£ZnB++g8<(<S]+I?$F.IP]5PF$VI+IB??S?P]2Bqx`BVPt(S°µ´]ZjLS`V]?n~ ¼~{LF$(]FPg{.(LBgV8dFZ88~ÚÒ¦Á²¾¢~£ª{nPP`dÕxt(+?j$8B.Bd.]xZBZS5VLnndBS(+gF?¶ÿÉ¢£¦ ´­txZ¤{{¤°ÿª{2!d2Lg]85P!FV<S.nIFFIBnI+8g{ÿSPZ<LB]2t<I`+F(PFL5t<PF]q´È~dP(2ZI2ZB5dZ<?VB2PB]V2?L8§¥]tgL5``B2]<VL<FF`SPVZS8B5S<(52.(<BFV5ILFPj+<<V`L{q jqL<FBgj`Ä¡L8IF55SLSZI?x8I<FLq8?<5ÎÂÓ{tL]gdndq<dIZ¦~]]?<`ZSB5gI?gL8]FSL`II<.nBq`jFPg¬n£{djxÒ £Åd82PVFF?gVZVd+L(qd?8SVFF$`FF`V.dI<?SZ?<PBL8VB<2LLjúd.?LFII.PLPd<?ISPdV?V`d+?F8<¦t8{L2IBB]8B5$(P+L{I]P!F2Pd88PdF2+.<?`I(BSB8FZ£¡j$ZPPV¬Z(SVVZ]P<PxL8SZI2?Z5dn!IdÏxPILZPB8P<?LS.<+?2Z·¦­Z<.8<SBV]S8F.+nBZ<gg(LL]S5SgPZ´¶ÐSgxF``L8L<PBZ ÖjIL<tgSqZnP$FZL$I`<Vg?I.F8V]n§qjBFSBPB?I?+!I?g8SBZgB28q£x?xP2BPV`Z25BdL]]?<<F]5BV58+Zgq nV]FV.PV$S88<SBL.`+<8S?$dLBZ]`]<<BIZ~SS$88I.<SIVVdZZ]xg½gIVILB$?I5?Z2]F`558.IPLIV<+ Z8+L8]$d+BjIg8I?¾q{S(VF`]P+L.5nt.?d`?2F2FB(LL(jÇ{8j+8IV`5ntFtI!ÖtS.IFLj?L?F`S$P<5ZLIxP<2P52SZ·qF55d`(gx5`t`FIgSB2B2{íÇ2LF``+ZL+IZ.q+<]<SnZBV?ZVS?25I·g2VPdPFBPPFLFj]8S8q5nnI2tPV`V<xgSLP`LLxL<qP?j`IPdâ´2SqÀÞÄ~qxB.<VLd+(2IIB8`L.Z`I2IggFg{¦`(PF$S<S(Z<+ZFVZxS8td£dF]]?(g?P.2BF2F8LnLI.gB<I{``Áî~]SV8PZVP88?P{2LSZx8P2j(FPg?BBPtSB?+P?LZ5tgªV]V<SVnS~.S?.dSP$8LI(V {q]IZZ8g(<PS5`Z?<Ix8Z?V`585!2LFZj¡±BLjPL?`<S<`Z5I(B5BL8SFgZgPFP+?<<]<5.F88F5.F<Pj­ ­ÛPL]5IPV]VZS<V2ZZgLS5F2ntL<V
nI¨]8`B]`P2LZ`BdF!$LLSZ{Ä¦qtxLPIq5?FdS5+?L2L5<qZggPdqtÑ£jgBd?]`F5gSBVFS8IVj~PIt]]ZdII`<FFnFI`+<BF8$VF?qIt8825d]d8IV!?]`(+S5LZ£§td<g+Bj.j{IL$I<IBS(B+ItBFPLFBddÊxj+8Ln]8PFPg]`B8`L]SFItF2<FPBBL+F8<VF5P?B2]5+BtIÃµï£2LVPn55PI<F+I?LIt]ZI?SqI{gBPI­®­VV5j<(+Pq8F2]j?`<]ZB`°Øx22dLSL?LP2dV5.8B5P?8VPV¾tV?ZP+ZFIF8F?F<j5PPÈF?q5L`F2<BFL8<V.?L{2VPPd<F¾°gF]2ZgZ5B.LLVdBF~SZF{¦nSVIgFLS!ZFj<`VVBV~B<SP$q(S<ZI?xçªxd~~]?`Zx]xL{<?V~$8<PIVLF?IFVLSd+<(j`].Ld`¬Ût`jSPZ.S?+.(S?828BIB8<V?.PPZj Öt]{]SB?<V2F8VBF]B`L$P´jq8VS?<S]5IL`](BFSS+85F°q]<tLB?8<]SSPd?tIBBL~]BP<2L?S<BFB8<I282Ft8d8IZ`F]~Ã]8Zq.InB?tS.L$B8LIVPnÕ¦~(?B8+?P+SqF]+qBnj(828+I<LZ+Fd8nIÎ°­Æ°­tÁdª º§ d<BqB.IS5IP.]ZPg$PLPPLLB2gZVdj£Ú¬£Fj8IL<IFLZF!S2!.I.?ZSP$S?BL<d~q{SVjS5+IgL(BI$.L5FV8<8`Ä`8VPI+.BnP2+`B<Zjq?VZ`£jIZV8FF.BF5jII?PFPn¡¼PL?dP8I.d]LSVFS+I<S2?LZSjZ£PBIjF5<P$8Z5.]]PIIPpnjn?2IVPBFP?BgPIV?d8?$(q5LLLZ++2BdêjdÄxt£{SnIqq.S<V2L(IVI`nI?+I`BIPPIL<2FL(gg«Ò£~j]<?t<`5j?.gd5LdnFgPL$]L8F<I]IL]qZ<FI<52?.PZ.$jB]PFtZSLFg½25].`dP<qZLF.S]8BdBnxk¡tgLB?<F(S<I.52B<+IF?tn­®`ZjP8<I(ZBLBIP?gLPZ8d5.g2?d¶°PjBFFV(dS<VZd<?g?({q°V?$Fj?n]L+S2858VB?$q!(8LB$]BFqBSStÒxB]Z`<~<L<?Z]ZL8gxZg`?8gV2dnx<<?L<`xILIFBP8SVFS<n8S{Ç{Vt`ZVV.5$<qP5dgZPVPF`VV5`LIBF?(F­n2IFIP85<V$xx`Ld$.?FF.Z] ­qSPFVIg.5]<nn2F$`5~®µgqBZ]`8FLFSI+.ZdBPdtPIjxºVL?25]VLPZV!`]`nZSZg.qPBIV´~F?dS$!F<F$.VIP5LI±L]8IIB82q.2`Z](g`F+g?]dPFZ?BB`gPB8²xZ]nxBP8+LIS{<.B<?+{dj<!!<2I5F2<xI5`V?`S5.5`VI<jSÂ×¾qnLd]2!??ISPP8Fj{B`2F`<BVZZnPIj°`LBIB{II5B8L8j<x]<?$$q(ZLVÈxØ{?Vj?!5P8`F$<]j2ZZ]<ZZ?`?+FIP2ZILLFB]<8+PZn·`dBBF5?L5ZgBZLVB<<+S2SFgd­´xjdq8PP8j8V(VLP?]ºjVP$2gZ<8LB8F5Lg<g]IZ]gt5<]Z?ZIgj<x­ 55F?SI<Z<B?Z?PB5dIZ]P(VLS`g!Z`?ZIP]qBP?xLZZgg`<`gV~Çª­xgq{Z+<]F$IFS+x]+F2.nF8L88PFSZFLÅZVZP<?VZ22jnL`+dF?`V2.`558L~£`8VI+?!PLL.25Z?L5Ô»n<?]8]?PBFnI.B+V2<<j.8$B<t~<+L5IV?8?<Z8SS`.]LIjZZ{~dÈº~qZ`tFZ?SBLVS]j5]t{LZnVBI2S(LBPP.Ptd2F8?(g(?jg.F?2I{¨´qI<82Zt!nF(II<?q!<PL5ZP?2<8BB8]L?!B]<SP<ZB(P2qLBnLÊ £Ij5$22P(IPP5F5?(VLB2LSntdS`BL?.~£S]dBB!`SBI`I5S~2tI+qPSVPP¦ `jSqd<SLjZS]Lq­Ï`Vg!P8FF8B8Z<F8dZ8B`VFI?PL£³<LIF?L8I2`.I5]P?S.LF<IS]j«Ð¿j  {ZVjª{SSZx?85P2F5..jVFP5(FFZZ8]?SnP2$nnd°VIVPLZ(SL`.28+..ZPFLB<IP88<?{jB<5<5+BIFVIS]njZ2.dÄ§ ]VFL<VjPB$BV8?Z2B$ISLI]8V<($2L?VÆ´??PL52P8F`]°<I?(I?2+V5Z5SjÂÇ§¬«°Õgxd{n]]~Fª£Ì¹tx`?8ZFjVIIP5LI85I].$VL(nP8`IÁÈP...5(Z?LFB.S`?BVP.gFtÃÖ±¬Çt¦jg·SZ?LBL5?LZPgF+?Z?d<$gVI2n2V.8SV ÍZ5]8V?BF?$PnLSBSV`nI8Fn+BF.<BBt8L58q.B2V`gg(5Z?t]­³­ $`FB?V.$`]82?8ZZP?25]<V?B{2]ItnnZ]`Z+L<BVd?<tg2??8+BdB?8Pgn°Ôg¦¡É·n ç¶ÂÐV2.LLn.BLS<IS.F++d.B{PS?g`?·qZVVLx`L]ZLj?+5{5{]gÄ½å¶µ{x{~S]Á~{­¦~n¼xL?VV`?IVL.$5V8nF]LVZFPgg8P<$`Igd·«xSVB]SB?B]25PS<Pt2Pj??8PI.+??d(B?jS`P~P Vg~x`ª°¥×ÊÇF{2IjPL(Pd+ZBP+SB?V<jS?F2`8F]Lt LB?B8+5nV28BVPZV~?Sq](.¦©{j{nFj­{{·° }¶¶ug(<B2<2I]8SZ.<2LVZZLgV`]g5B8<!gxÆ]`V.Sd.S?Zn2?LFdBZZjÉ°¾È¯xSq?]V.?tVLP`PI]j·nZ2<ZP.VPF.FdIZ?8Z`$<5?IF+I2V°~qS.B<S<S<<(PPSV]8$`]P5BdId{~d~xZq~· ¨¦qÙ­µÇÇ¿è~~Sx]{F5$Fq?]F]8FLZ`VI!<.]Z`5]]ttgL8L?PIIS?V5FS`F(8+SLIj??L¾x?PP<<PV{]IBP`q ·¢qSPBdZFZ2gP85S.?IgSBPIIZZ]FV`FFtânj2j+nFL+PB8j5xqq]Ëµ{~tgFBB8IB?2n.??S?F?ZÛ°~]Z.Fd~]]nPVSd2Z??ISIFnFn$8x<¦x5+S+`g5I?jZ?F..P]]dg<FPd«Lo±¾£¦{g·¦nSPZ~~ ¾§±£~SjS](BnBBg`5$+]Z<VFBg5.?ZV5!I£~I?S85VP2BF8L2jP]IL5FS{?VjÂ`LS2BS8d.LSZn8{qq]Bj]<L<P8d!5
``2+n2ISIIg??55`nè{Fn¦ªdVgFSdL`VVn´º{{°nd.VVB28+PLZF?`SV`x­<I528I]5P(5LdI8F?d$(FSP$`F!FºI]$xd82qBd2<P2IP2S8]+LF!Lxgq­Zjg¾`]<n{L<VL]V<+ZIZ º{´â£SPLIq5P`?VPLF?FF?Z2B]!?S2P2d j(Vn?I`.P<tx<I?V]FL<(SF¦L]d.?IxL<ZI8$8?txnxqg(ZPI<Fq2xBVt!8V(<]tx88<SFFnF5V£ É¥xÁx~¦xq{ÈÄ{¬ÉjIVVB`8(5Z5Sg](B`dq]B tZLSZFSFVg?$LLPIVL]88P5(55LnØSPF+IS?2.5`q´`j<`?~ILP?2<5FjjdnFdt]qLFFS(I?<nPS5gtgZÈåñ«x]qZSItZLBZ8SB]S2S5<L<jng{]S2ZL]IB~I2I?qP.d?]82LSS¦~{Z2jBB]P2S8$2`!8LxÊV`n5tF2L?2nLFBZBI<?Z]Z5L<ggPjnjg°±í¦ÐÉ È·Âx`VV?PZSqS?P8<BI?F<Z5<2Ln¦²`tBjjV`{nPB5]jF?<<F2?B$LSZggFxFP?F?8`VP`<<`FL5S~2d+?<FVL]IILV<5g.FIF?LSBIIg(ZL]<I(tdx¦÷ÕÁ£¶{ggqVFq8.F88<]LL`5V5qºx<.<ZIjPPZ<(SZLILStIIgPÍdLPj+n2]SZS<g+<<LqFgV Î°{d!(S]S88L``S?8B+]I]V<VB<?Ptû`Z!8dgLgdVjxØÍØ²Ì§¸¦°~tBL{5SBZZSVFF<P<FdZS..VZ¾ngI8P?]PLSF2.P8<$<B{8$<<ÚxnF{I]ngg5I.VS?IFSBI<?IItS5$]IBI?]+nV5F.PIZZ5$L<2{BLS<Sj~n£Üßx£¦nn·njxFIFVL2P`2{jFI5PI`tjªxBP]SBL8F8PdVg8.I<F+PSx¢´d{28PB<5LI2V{LF`55B8IL¦ºjj2g2SVLPL2VLFS<I5B?nB<5?LBd°Ë¿g`(]8VSBPP<F?j` ¼Ò²`]LPtFB!SdnF!Z(B2SVF]I5+]tq2?L.V<dqI??nPZB(ZZSF]dòLL?FZ+?SBV+IB(.]+]BZPBd<{5IZ.g]]dI+IP8dBSZB8`Sg?<+`PLILd]8`Ò¦n]{d¸Ã¸ªIdB2FIVFLS<S?ZnF`¥·B?]ZB]8](LFLIVB~BdZjÂ©LtFS5.P<VLSn]$(+SdV<d5?V¯djZI$g<5?F<BF?V]??BxnS88<x~´`?F<B8$<Z?.B(SVxxÍ£ªZI<j252+?F<2jFn<+<F858?<?$V{Ê¸dSLB5B<F+ZS`8g?ZjIB5FS¦Å¦PxP2(25$<?I]g82L<ILF2FBg5F?d.~2]dtBVZ<F8FV<8ZVZIBB(LZBVZLnjLPd?qqª´ÇdPVZZ8PV]]xLq n(8?B2.I`P<`n~LVV<Bn~·Ø~`$<.F.52<$8SI5Ij2+2LZZP£¤­q n]n8PBBFBLLgZS+?VPS+Z£¿ÀxnjL`IP?gS+]ZF.<Fg8­¿ ntLn?IL8<I?]F5FP?F!F8gBFqSVdÄ]S2LtFS55L+]B2<IFg<LnxPIS5P8BSP`$B<<VB.VgF5LS<`<L]88tSjPPI?VP5PB5L8IFIZ<2]j<I5PnËqFq?]]FZL?tnj~¿¯£ßd{LZV8qj©½Ãx2j8SBP!]Vj?<!BLFBPg´<.<$I?IF(225t8dn.B(5`8+{²¦dg dj8.SLF<xn?V¦]BP?q­ª`tFL8SS].q]`<88`BI­ØÆ~P+~S$?I??xjPj5(F8BBBL5<]$Fj`BPd`?$8LSZ??P?P2PVFVVd¦µÎ5VL?qIP]P<dI<<FP?BPd??g..LLS<~SqV?~LL<BI`PZF8]L<ZLV`S8VZVtÕË5B.]2S!Fd$SFI?~~¢ªÚ£jqx°àã«gn`2LdLV<]552`n{$P°ZdI]85j2q8nLF]dZ`PFdIF?n5+j ÃÈ´¦n{tdISPLBLBBZPVBSÁBxVV5V5£?gqV]LF<<(2${¢]Z??P2L..F<F85d?(5VP+P{$2VnFLÀÎx{¦xLnSj{jqqÝê]t<PZ2<L8Vj$Z?I{8P.+Z5S.?L?Vg?8gdIdFj(?2SFFg<q]PnLZ2VVBZFËVPnLLPIFVSLL5P]BSB{­Î ¦´°Þ¡`dd]V5L(nB<I¯d$(.FFgqVP8P]Z(LV!$F555Lg<I¦«xj Ô~º {L8dLSjj±·{xZB<?5Sgd2L8ZB+!5`?ZF]¬IZ58LFI<??LBS5]S`BLB?PZ$`..PS£x{qt¾ Äd³n´­´n]tg28ZZZ8~IS?nS]2??V?.`dS$`V?VIB?SZBj(dBLI.dg?L(<??LBj(jSBL¢ªj<8]8.<`]nP`ZSg?jnZ`]Í³Î¶ºxdn°§°¾nj°VSq?j{ ¦Á]?LIIS<F5S8ntSL2+8jB8Sx£VI]ºÎqIPq]`ªVÎ¦BV<It¹¢jdV8L<IF.I5<P8PnLLI.d+I~F{+SV2<d2]5j<BP?I5(.?.n``<.dI5VZdV¨ÓnZIZtx]£S¦{nn°jj´~{xVqLI<8Vj85`2PqddLV58<(5<]ZgV]L5.B8S`qFIIFIdVq+]2Fn{d?5?SV£nV.tt?<]SB(]??555FBZ?nq´±ÊÿSjq2tg~¨Æ´´tVè]jLSL.BLgV?IP`ZS<xZ`($P<<]SLZ¡dV2<VLx`xtS¢¦Bªx±±jn.<L!B8Z.?5?+]jgB?5V.V8BVtºjFP<Z]+5x$I+SISLI5?<P!SS8gFI`Vnxj?x<x]L]]<BI<P{S2q5 ¤x<qj2FV?P8$L?(IL?Vd5FZxV8SFj?SS8Bd8`I?SLntF.F.FFj+]Sg<<Sn`¾ºIPnZ8<P`LZZL<F8PSFxLLBZg¨Ê~Sd`S?FPFZ`Sg Ä¤°~P`<PL8~S`IB?LV+LxF<+?2?nPF`~]L~<j?Lg<LZdg£ÉÈµª?8I8P(`LFP8]dP.5LFdPI8L!tZÒjPBBLFIV5nIPL]SF?]8V(Z]`+`Vg°VFVFVFgBBSV?P?+P]PnªÊÌjtS`Z`.PLZLFS`VL]+<8gP2(]S?S(.Vn5VI`dS!]]P{.F?SPLB+??SF?g BLSISL?q5?j<`.LFBIBVIgjgIP¬tLLSP`FgIB5+PVVL{­jÿ´gxSLL<SP]2<S8P.<L<LI8?.+25+I{S ½tdVI<`F5L]!BVISBB]´I`x?I(8Bqd]5PnLS`I5F8S]VtxIB¿©?(.P$I5V`]]x5F28<5?S.LdL5LILtÁtL2S+t?Ig]L<FFBP<BSj`¶IZV5]{<I2PVV.qgFB{]+(BV{VIB.5ZIBj5I<SB`SB$`L{SIIIF<FLÁ©?<{ILtqFBB2VFdV!S?P~{P]2BgVxÛ¹V.2?+FILP?`I`SPF?ZPLV{{­ÈZVPF+V`VLV<<8Pq]?qII5?I$({­ÀtB8qx?8IV<](5L<dPIdgÁqILLS5(P?$5]]`IL.?S++<S8.ngSIV]d8VB5I28<5BS~+8<IB`I<FI]¡]ZP!8`LS<5LgP]I?+5IgSngóS!8LS!I+FBZ2+IjZS2]Id8]<ZBd?LB.8S]q.F25PLFPZx]2]Î{qLFVP8Z825S2qBFVFPS?PP8F]Lqº­jLSSPB8<d5LLI8VPZjB5¡{V`<F{8<?2+55`<F22`F2V]8?<xÉVFSF?!SSLF(5{8LI!?d]j{{SjF]`j]2F82V(+StPLB]]Bd+(dIxg]x]8<+SL8.<g.PFS`SPF+Id(VV{?{µd$g?BgPF?PFP5<8n<]8F2`j·¾nF8<P?VI]dB!(]dV$<+L`SPFF`P25!L28?Vn58VL<dS(FV5d<5Zgjqq8I(S5ZVnVd5F88VZ5S`n?L55~£¡ÁS5<L`BdVS$dPg]]IP<d`dP`?Ì´`Bd<I+?dI]]PdIZdSIF+B(]FBÔ{ZjZnjB(8dF]Lg<2PFBS~]´q]8ZI52`FVB5`L.]<tnS<Pj?`8ZSV¡`]?]I<V+55F+P2]IL<Fd.FIIPjjdt±~jIP5S8BBg$IIL<?q?2F<FtLnj]g$V++F88?8SVjd(<SdS5BF]+Z5<g`8ZL?PP`<ZV<ILIFgjL]qLÁ¸n2FIB2x<5L5+g.PL2]?I`88.<?jF5j8BIPdL5(`jS$?IB+?L8$BIZF.?2VSSF<?BBjjSt$xBL¦ªµZV8LVSPP.P2LS?SF8+F<FP?LB(2dZ<d!28VFd$<F]LSPg]IPLV2(SF?5SBZ?(LFL<?L5`S+!IF?.V<ZV2BSjg?ZP8?VdS`2+52tx²Õg`<]<VFtF$g?ZF.IIZ<I<S?5ZV]5F5IFdq{?F5ZB5?B5nSqn{?FZ?8IZS+2?IZ+`S8VtI?jVn58x¦PFLI2L?IZ<VI?.LZFFP?dnn P`gFFxIS?d<FSLZq?Bt5gP(jj+2L8ZLL2SI
F5`g?Z<x£B.5dLtFI8B8]BZPBPL??Z5t2V<Fn¢x<P8P88.<PP?Z]P8B+V?+qB5xZ¡·LV?qB(]nSIgIS?Ig?V<LjV]q.5{­tZFq85Z8I]8VPPBP<P?BPVL<FL<L?n]ZIVL2PtP]<IxxIVIF?PF·÷`F2L?Sd8VB]5Z]5]I?dLI<?<P.B8{Ñj<P.+S?2<825Zn?t2Z<?VPI<Zj°ÎjI`]j2L(SV?P]I8VVg<qP`t{´q`IFISqZZLB2L?<5VZd8.2Lx`~~`2dSSLj].IBIB28??8IL<IS£ISZ<]8ZtL?]q!.8PnF]d?2dIPd2{£jPZ8n.VL+?]jI<I8F2x(I8?Z<IFd¦° ]x5Z`LBx8FB?tIFxIF8qV<SjPS?<PS2.gZPBZ5+<BBj<]t¥2B$(VL?L<8B2+?g8<ILZ5.8<88FV(]<<x8g?LPB<]gPLtPFI](2IdS<ItPIF(BS(S!8dI]PV]gµ8VSBS?8Sn<LdFB.5`F+VI<`¾Út`$52j<?I8I~ISZP`PFSx8(LFSq°`.]S.FIZLVdV](F<LqIPxx8]q×qLIP8.VgSSqPB.5ZP??Id.Z<B282ISg.F+B~8]{?IP(StFnP?ZPxdL5IS.?SVjF+V]dLVZ]5<2d´B(5I5IZ5nIddV?(82jgZSFFS8gBnÐt5LB5VVVI<~B+2BZBVFVPF2.qg]g­°]PVIB$<!8t?gPPVI8jB$Lg|j??<28?I<V`L]I.?8I8LgIj{jFP5.FSS.ZIZ?.]F8<B.dIdB`tZ.8F<]?dVB`x(Z8<25!PxVZ`¾xFB5~P<2$BPFL+n$F$V$SZZ+F8Pq?8P·VZ<St{xSxBg]IË{S<<I?`]SSILdF2I`L<F2LdILF¾ÞtSLVIF<?d?q<2.BV<PBL5Lq`5VVS8{£nq8g+ddP$(<I5P].I]nV8<n?ZP?´588.<Pg{`5<!F´2Pn5L?Ä­j]BFV.LnS]~SZB$ILjIPI?I$Ld~5P2IP8LI?]g$?gLSg<5<.SIV<g2q{I?d]I$BF<VP85dIFI8BIZ5PBª¾ I<ISPI<2?jdF28.ZVVV5BSIFq.VI(S5qÓPxÈq°Ä° ¦¸âj£IjPF]q.Z`P(P]<qZ]I`{8FILt{P{j+?VZ?FILSVF`FBL5FVLB]5I<L<`£gPS2SV`]?$LZP<SI2PSPP+?F]LL¹q]P]ZV]IP22n`Z5V5]] ­F5S8.Z?<8jFdLdnI]qB58`ndZ?d§{(ISLgV](55nLS`L.LBFZVPI`PLj~I`BV2F.{BS{PB]5?]<5SSq ªj$q5V?<VS.+?..L!V`BS2j?2.ZZZ~ÃìÚ¯Å³¼ºq¨x{{~dZnZS+d8`B5FgBjBqBV88$.(LVZg£°£BL<FBI8]F??BVLZSPS<8PIIVj58(B qSP2Zq$IV]LL<]]nIVSV!<?`<P?td­¦{8BLP.PFV~LFqFL~B£S8F?PFL252F?.V?+FS]+S.<!Ldn~BPtB5]8]ZB.LB2!IBZnx(g?BB?5!j`j+B`5<+`8]xBZLBS+]ZLd~P]B+S85ILB?<VSZ.V2jBgd28IVVLP´ª  {¦gZnZZVtj{dSIP?`.?<BZL~5+FB.VIVIPFt+2`tºI?FFLVjFjPBZ!L.!I`]F<Fg<B(.]ZxxÒ`dZ5SIVgLV2Ig<5?]VZn]VF?F<FSÈZ{xSFS<BdqBItLSSV¦ÖtLI?]85S<`.IBBV<LLPSVVLB8IB]¼ªjFdI`.8I?VVtn.?ddI.SVIB$<BSV{{xIL`LPBIS8$+`?P+S8Bjx`jß²ISVdS`PV?]PF<<P?B5B`L{dI+5(L8BnxV``ZL<`VV`nLPdjSS8VP`?<`BZVZj5ZS]g]Z~]I~x­ Sd+$?In2PdF?tj`S+qg?`LFV+{F$?<F£]PPgLZ]82]LdB8`8I8+d`?dS.I+Ld«»d]`BI`!BB.<I<FBL£jVd~I2BP<S2.5<F<VdL8d2?8PSLSxxIPqBd`L<d+5B`ZVLIBII..LVILjq­SF!5F22V?SPPISI8{SS?]q¦Â<Z58g?ZSL<.]B?nd?2d<ZSZ?PS2?8LSd¦·LI..]IBBI??2FL8V$PBP8g­jttgx]j~£gdxºqª½ ÙP]L<LZ2VF<PFPIt.$ZL`]25(j]`8{t§£S$FPB8SPF<L.gL+(5IS<VBFj5?ZÓ¶<jxL+VF`P8g]`tq­qL?n+!?]B]25P<nP5V`PS2!tI+<]P~ZFI<n{VI?<IPZL{.gg?8FLPF2PF{ÞZd`]Zq25!<LSSS?.Ld{n¶Õ``]]+Z?2Z?P<Z`ZFZg+8S$ZI<2.I<BxÊILV8LP]]xI(nt+PPd`P]g$5~{£ÉÐºÈ{­´°ª{­~qZZFBBBdB<<{(nd?P8F]LB
gFIF(({xdLFV<]Fnn8F?SL<B?PS??$8VF<SFd`«~ð~~~~~Ld$I¦ ZZ]Ij8?B$5{8PIdFq(8n?!].S8FL5P`<]Sg<PtI.F.(V!L8qtZ`]52$<LFgÀÁd?d8{?LL?]FdS{]tdq£¾¦Àÿ~dVBqISFj+S<qB8?I!!PL8(L8gFdF]jÎ´ILP2<P8`g(SFI.]L<ZIL8BnnFªVZqqVdV~jq¦`jn ªL+Z85ZZ]52Z8ISn5.S$F``SP`Vg{`$2PL$`jBZIVSn$jxI8LPZ]Bj$S<nïÒt~P]¦ªì»`jd®jg8`!nVIL5]`FB852Zx+B`F``Bnnx¦P8VIFgI{2q8P(5Vx52FLjgVVj`ÌxS<52ZjL]?(xLVj¦£°¦~µ2jjL2g?!BBLFF<?85(x?F5B8`BVP{L³Ä<I.g`<55St<Zxg+ZI8BPVI2+qSd``BPt5I`IFLVgjVLLL?d{ØLtS8q?I`?nL?P?<gP8VBZVF+.85`FIjL`Id?gVIjx?LnFIZ?{VSIS.PÃ©gBSIdPg`¿|~Þ¦¼+dLP?tIndSSd5j.SZ?`gVPg<!F.?8q~Ft2dt?<I5(F.8.S.FL??I<VdISBÆÓ£qSP<2{~gtS¾   £tVL]¦­SF?S](dFZLPF((8L5g`S?`2tF.2L­·gV`2.?P8FLZ]BL`<8.5IZFVSxF2gS`]2``P?I8?+?P8Lq­ÓLIS$SIB8]IS8?n$S.FB]`I!PVBt£nVBB$2FF?5I(2PInLg8I..?gLZVtÁudV8<2jISI5BBjdxÁµ×nj]8+??+S.SFL<q(.V<L](PgB<<8?gL´gI(d`F.8?P.2<5<PF+IPB{nnº¤³ÒÓËxgqLFdx´£¬³xF{$8.L{´¶£ªSg`Z2L]FVZgtSSL8n<gIqB28B!gt~Õ ]P82`g2?LSZBPIZBS888SVSS<`2Fjg]Pq]Z.+V$Sd.52PF­£jnV?`82VB]BBSB5Z5Fx+]j?IFnº±jL<IF8<P<B?ZVdB]IV<LL?I.ZÀ´V.5B85`Ig<.5SBV]SÄ£Z+VFFSB5P?S??F?B8L?]n25qP{g´­gLS{ZPd`nF?5Z(Z2FFFqL¶º¦ ·´¾±ngÕß ndqIPPI]gFZgd¨L?$`!LFBnFIIL<+PL]5ZP<`?PdqÄnndLBjPVS8PSV<SL<.nVnP`P8+2jdS2Zn.]?F?dZFPd5<2!`.IZt·£qB?SPtL(V(]FqIdgLP5SLVZ~q¡º¦qL+2PL(Ig]8IBP`]FtS~qI~tP?g<B<L?B55gdLF?8VBIå]]Lx8.2S?58<.SVq85LSL8PZ8<g8ÃVP<dF8LSdI+]BBqÁ£ÁëÄn~{´tZººËÙ ÚnZS`FV?BdB<.P8?qZª´{ZPZ..Pq2I+V]j.2BF.qdL?xPd£dPgjIZF]L8S2L?]5Zg8BgB<ZV8?PVLL2S?Bd8IBPPFLF<~VZZ£´L{L(?dSn.2jS2`SLBFB8FF~°¦¤¡ðxF5PB??dFIj8jPI.`2LnF{ ÀVB?5ZIPPBVVB?Bg2<<5Sj°ÈF+g]tS.!jP+$FFPLPq$SZ?ttZtqÞg~<F.!+?SLVPg°£ ªxjZj88j]5`{¾´qZP`ZF<8B5L(d.5I+Fn5IVÿÎ£tV?LL~<$8PZP8ZP+.2I<LS]5~8S<$+258jLP`dFZ<?!5xF?LZB+SL8Z?BBS?`jV8VB]VI?B?`dÖS?B+ZSj$8PI]LP8SLxt£Ç{jdB]¢¢°qj?ZSFF2S?8VgIL2P2q£µ§£L?8+~(VFV+5SZ8IZ2?ZPV?¬þÄjS.$`FB<]LInZq2]gPªZLxd~I¦V<PPSnFd]´Ü¨Ê­n`gFP<BZt(Z]?]x¡¢V`FFg5??LBI55IF5gBS<8ngÓÃª{x28P525dV5S.5BI]P<?dË F?$$I]($(`2{g.g+Bj5gS<S].5L]IqSVFF.d8VVxV?]jd<!LFjt¾{{LS5!P(`Lg(.58ZnP`Ñ¥«VSLV.ªÝ£PPIIV8V!SZ?BqI+FnxàÂjVB!VZ<(B+IV](.LV+S5n{S§ËFL$S582qIBjSgxq ­¦ê¨¾?q {x£xnq`Zd8SVV+(<B+$<L`x~Lj<2ZBP2`SPg8Z852!++FZ¥PB<SFg.I.SS+L~<FLIdt¾£xq?!F8](tPd(PP8`Z<F]`I.SFSB.L82?FV?Z?P$LZ8SBL 2`58VgjB£ªj(L]8<5P+ZBPS~î¦qVPL.B??]²È~FtF?5]?I?+8+5?Z~ªµ``.B5SdFV<B<F2{F]FSFILVZVÄ¿``SF<`jjªÎtª èÒ¦­ j`~»¾¼t ´ºn~+I8Z(I2BF.L?LZ++5VV2`L<P(.L<SI~LLI8IBVBS]8Pdx¬´Z`PLIFPB5dB5d++5qPS£~q5II+IZ+j8F8?SBdt.Fd?Z?gI(VF`I`BtLS<<dxdd`2B8+!jZx.~]F.jgÀÊtV2PP888<FSx¢~VVBdPF`B?<8qqªóB]BBFL](<qIj£ªdqSS.5L?`!P<dLdqZBS.dLV.jnn`q £{PSj¹ÁÈ¯~ÂËqdx]{{qZPZF]t£²±±~`qF8~S?d`V?82dZ`8(dB8I5PI´V]FtS(?]<2Vj]VBL+]jBLVI?F{´d+j.2LL<2n<FZ2BP]q{¡×I<gB?BS$<P`IPdZ+F8`??PLISP.B`ZL2F?BZj<LIBBI2S<V5VB8qPF8~?å{I?V<Z?`gËÈ´LdVSjS85`j?.L`d·¹°nFFVZ2j(n`~¦¨¾+2<55IFI$(Lg?PSx.BL]dF85<?+]x{¾Æjª¦tg~xFSILj5LL(dFBLVg¦tnV+BI.j.BFd?`BZ.2PFPnZdqgV`x¦£d]Z?LVV$IFIS8ZSd`I$52P]gq¬·xt$.?dIP(S](F`SS]g¿]nqS2BVt?5PVI]]`FB<VV528?ZB2$<+25I<SP8L+V]gFLg5]5j(<F.]?FFBL¦¾ B`]<Vj¦ºÕÁjZFIB<?q??PPI8BFLZn¬sn?2x2Fdd?V xjIIS?85]FFBS2n!8<S.]8VLqL(S`S­gd{{VZPB`5V.L+(B555<j]2djÜgLBLFd]ZP+8P.qI2nP8P?SP85`($S5d´xg`FB2I5`LLBB<.gVd5PLd]PLg³ªq8]VqVZ.<PI]BPtÍxLL5S!{IBFI82P?2I?88dBL`8I2BS`]5$V<Fx{B?<nP!5.FVB8.`VZ25S++I £ªLZ~V~nnq5VL+B?Iq]2`FSV`S<8¹SjPZF(SdnB`Z(5?5I5?jL`5q{<2?`+LSF?<?SPL¦»PFtBZIB`SL8j5nI2IP5S$I?S{°gdV.`IZ8j?(x~VZI`BZ`jZZ<dPILj£ PjFB`I?5IIL?2<I?gF8<+?FF5.nZ£L?52<?gBPt`Z~ëº2I8<d]+B]2ZB~`+`25!P]B(gBFt+L<B2S`g?P.PI??.`Vg]L+?Lq]LL58(`gdòª¦­¦jdFSI.ISFB+<8LIPPV2]<<B]~~´qSIjPZ§²FBPI]]j`P+?LS2B+g?j8IFBS2L5?(82d].FIZZSL+g]8F
(IId?jPFjI.gg·S?PVVPg5]B`5I??B!d58jqPPZF22jd°´n`j.Z`VBI]+S<B2FtZVgjjBP<IjL¾|²d2.VPVInx]]x¶¢²jZjLBL.VL]IB8B8BPFPdP2I2<Fg.d(]?SgF+(]dLPP8BF!?2.<]Zn8ISt$IVVdZÃ­¬x¦PZj2?VPVZLFFI]q8S]Iq.LVd?<S~§¯gtjÆ«¸``]85.II.ZVtI`PSB55g]BPLSZSPF8??Vx´{P2F!5`5IFFj8SI5j<<!]BFjI2PnvL8B+L<SIZ..S]I5xB]`BVggZ55(2In]?ZPj?S]jISP2].Ig+8BI8<FF<ISxq¦­L{t5Lj´¦~ºÚÉ¼³`{d`L.8IBB<L+F8BSP8P5BS8I2g$q+PBSBP+.dd2+F8SP`t5ZS+8IqZ25F58S8td´ÓqI.SL8<PF2F?5.B+FF<n?8`IFP<g2L``Î©£ßÜdd.P2PtPPZ.?t5.ZBSqI8B8I!I<V!ZIBnªj$B]P.PS]8LZZLj2]82q2B8<5]SqggBII`q+B8Fg8ILPn!ZFLn<Z?<<jªI`22S8dPZZ`.I{Id<L82SL]PFq??.qÒâ²ZSdxj£ Â°ÃxIPI5FIBt5B.?].<(.L<P8!dBxLSPZPP.q2xFdIB5LgIVLV$P8Ij2F]`PS<d{{¶ìS`.]Z88xL]SZ?FId(<BdP?Sg8P($j]8In·~§q$n5.gF.F{PFS8V]V8t8L?8BSLjSV<P.Vgnt`.F{V$nI{Z?8+`F?P.PBV.Bxq<<.IFLPF.g?<BjF`PS?FV(8SI8?SËPLZLI+SZj2B2BF8.SIV]jI5!S5LItË¤t]n°{Á¦£jd?2?2??!8~PPVFV?SSSdtV2S2L(d<LISV$LFBLI?<5?V.d.n5jV]PZII<Fd~jBF5PL8PPB?L(?VSIZZFSZ?FI~85<PB?Sgn«±Í~jPSBI<I8d<V(SI5VPZF+SP2FZdF.BB{n2.x°jPBgBS]2.?.`?ZB~L?IL?5PS5VLjn½Îj8ZB+2$d5PVIF8.I]<Sn+5$..V<LtjqVLF+ZL2!8FF?2.<FS`?Lndq5<qF]£ÔÉ­{°¾q{Z{~xdtjIdSFF2B2BV<PgZIq8F8]BxF~<.BS(.Fq?BnILSZSBS`<FPLBt(+VIqIn?]L?<??FSFFP?FLL2$FI?F?L?58gSF+nVILn°{jV+`Bj5F(SVP85<LVP<PI2g.SPjF?FP<xZ¦j`8I2I!gBLBBF$Z+`I`?BFVFLI{FZ~+LV8<IB]n8!I5Z.B.8d8`IS`8IBZLP88I8<5SBP`S<IS2BPSB+PFI`SxFnqnntÅÌ­·j`{d{V{jx<LZ+<I?+F?8ngBLd?P8BI8I5?2F8P$5xIL?g8<.?$F5`LqPVP.S<BI?Ltqt¡dg?B?L<I8?IFZ.!jPP8j?F`8IL5?8dL{+5ISSx·ÈjLg`IB<FIBZ2ZS8g8<F`ZPB{BLF8IP<.FF`qq<..IZg<(`Z`+IPIZIL]d.I(8.+<x t8(BL+<$?<d8.gSB5?~28?VqIZLP$j{~jZ2?5BLg?VP<8FVIVLLqSF<+<Vn?$(PIPP²qZ~qPPdgVj¾´PF`FtZ8LSIF!L?ISFP8$PFLn2<F.g<58VBPI2+?LPPPg<8B+(xI``¦ Ì°]PZL<8VVZ?V]`.BxV+.gV!Z8`V5Z<P2Z2Fqxp B<II]BgdFL52dZ2V8`<jS]+`IP+x`B<2Lg{SdStS2ZdVPB2Z.L(?VIL22?FVZ`q°~I?`L2<g8?8]]IL`t52?dgIL!+<5~]tL?V<55I].ZI<VZ?gj<F?<+F+x?L.?.{xè gZggFgqt~¾ªqLxdS(j.88LP2<58L8Pjd?$L..SjFLP5B5+LIIL~V<]`Bnn?Px]BPZ{LF2PP<LP$ddqB<P8<(+8L!V`B<IS~!`8d{n~t¯dP5VZ8SFS]]B8B5+5nZgLIjBP5SI]S+V<PnB+?I8]d?I?<FI?`S`<5.58B]<.58]{?VBBII.Zjg8S+.5B]Bd<2PVP<njBË]85<j<P]PIn]Z5Igd.jPdI+I8PgIS+SFdF»dtVF8L8BFPq¡­LVPIBdngxPPjVB+V+`?$`PnV+LZ+8BL?22<V+!VtPVF?5?<I8FFqgdVÁVdVI28<I8++?(+I(]B82<<5LLj$$VF5?`+d£°¼jdd]FB`n?LB?dVP(Z<Sn<FV(F]?t]<B<nq VBFF5IBS`PLBZ`d`S2Fg]8gS?2ZSx{8P?ZPFLSPFSF`q<g`F8I`?nngZ¦xIq]LSF8xg<VSBLZZ8Z?L5<(dZ5SFq5.I`j``ZFVZ8x°ªVgF<(F]`II(j($F.LjB?P`!F?Z8LItP?<(SLZL]ZL]BjL22IP]5ZFdd.~Ä©ÖÉº`]d<IP.L`B?IdPIIdFPL`]SP5LdVV8FtnªËÊ½¯ªqgIZ82`BLF<~V$.?2BZ<B!gdZL??85gF¦L8Ij].q.SBPd<?S5IFF$]5P`?d{ SF+F]Z!LjPS¦FBV<L!B85ZSBL``<]x2Pg8IPqB+SB($B`2SB<F]g8+?85xZBIZPtggq+?L]?Px]Ñ{t`g22IjF8ItZ`VI?.`<2Pd.]FS??BBSBS?VF?]SnVPd5.q`+jS£ßÉ½£tIq?FFIIPLVIgBZFIdjt.`VtB<?]L2S8t?`ÓßÃÄjtPt?5ISL5L`5jVdVZBSFF]S{?Bgj ºxB5?]gPI?8ZP+8ZIF<V?g<`.B+g<IBV~j(]?8.`I<ISISV+IPBnFVPBnIgZBVn§tL`q<j?dZPxnFV8P?gB(II5<PI(VB?8q ·¦{~.xLPjBS`SÈÈq­·n~{LPL<<??P`SBZgj]L<dgI5jSLdZqPI8P?Z??8{<2]dZqBPg±ï¬°ì§S]nZZFj~2S8LSd8?28BSnP8?jLP2`èÄtË¸ÁPSILF2.2Ld2P2P~2ZnS`?LF?I<¦tFFPILdFPFjV<<ZS<I(552](IFL!<¦qã~qS?2LItF<L{BPIFP`BLP82<$LÃnSB+S<8IFLVP?<IgZxq8.BtPF`<5n]¶ºPSBZIZSj°~¯·ªªÏ]©¦Ëgnj`<FZ(t{xZZ?]I.LBPZ?]5SLBj`(8L+BBF8j ¶q±»ZLF`LZF?n!BI]FI.B`LtSL2PL8xI¸Ï S8~] · gZ2L++2<<BPB`]+P<]S]B]qj ¤Øt?d8+B8L]]S8ILZ`8g?S]`<ZV(d¼Äs ]dV$B2LBdnF52`<<+5`dP` »¦ËØIjj5(F$B8]B`<]Z?<$2B<FF~Ã{£ÄöÈ£gPq<L8]]Ë·{xgt{~¦½È{°Ñ¤d]Vdnn`Øªn´dgV°BdSV55d<VdZt¤·£nI]»¯qZV`?L<nB5`]F{q`LZ2!<.?S``¦µ`dP]P$`¨ÕÈV](8S<]P8!jF`?<<Z8t`Ä­ºñ{I?.F]dL2L2(?P?LL<SIjdLI`Vx¯n´¤Ôdt<P2qtB.?V5F?<?8<x~¦£~â´]x]PIB5Z2?588Zg2tISqn~{nµ´ëIt~­ÌgL{xxÞÀj{SIIF`VIFqIq`nÃªºÔ£~´±£~¾´ {x££FVjn{gILV~ºjg`g]IL¾xªjZdLZI8SV2(V8I5g?($IqZZxj¦¡ `V](??5`Vg~ÎÎ~xdVd85FB2$VLP8ZSt¾ ~xtBnj³È£{$L<`L]PI2`]xP8PV(gLB³¸Äg]jSÿÝ¾­¦ZP`8LB52S]ZS8S`´ª·t`nd`ZS¨tPFgL]g2V]<(LP]]Ldng¯¦ÌÒgL2gP~t¹¡j­gj?<55`Z<LFnVBV{~nV~jZ¦Ï¾ÁVVZq ZZÎÊ«§~´¾r{º§ÄxtLx5<+8ngªÂ³­º{.LB8ISd~Z+2L]<V{!]¨É2]`8Z+dI.<j{Á¾°{`?2g!P+VdBInª¦´­SjL?t¹ÐBd<2q<S`$?<Sj5Lnx ±gjV]8qÒ]g8FBn5?VP]~Ö¶£`~BBI`dItV~?Vx2$B5LqII8`´°¢¦ªjggjF+V.~{xÇ ´~¹Î8B5`gB?5FF2?IVIS<V<8]xPP~nqn8B8dBVqLV]jF~­{]j~F~º´ |tºÈÐd{jL5jBxgIqgdqgtSVnn?<.ggx]ZLLB`¦q~dLgF<?V8Zj8IIqªIdjjSxVS~]ªÃÂ¬{£dPq2<8BVºÂ¼xn2nx?ZP!8d+2j]~­{²´nqStF`<`?xnº~L5PgVLVd°º£dS58VLd?d55Iq~V5I?Z8]tg] Á°P<]VI<VL.BPP]~£¬«tIPV<522~n$IBtS`?FSFSB<??(I]jF{I.LBL<P2]8<g(LFg8]<qnxt`{Ê°¾IxFBVtjI2PF+Z8]x·Á°n?5dFS]IL`8S2L®t~<L`BPVVIj]5SLFV{µ±ZS5è·£gLI8!F]I`L.x{ßqP`gZ8PL?SF]£·µ½{dB{5P!2ZPFx<ÃtqLPSdjªºÉxx{<jjIZI(ILI`?Iqª£BL?BFtªªt]j5PV5PV+g+PPStq£¶££V~`nILFg5V<F?SZFqgPZPq]2?`q2B2<`BL!.B]`nPF5Bg+Z8j<PL2I(Sxt»{dnV<ZdIFI<8PZtSj~¯tSSIVPS`dB8xÕ´¦PSqP]IZdBB+?.SBZZI{ªx~¤«º]{³   £`?<IIn<FZ~2PL{qº±£BBnZ<j]{nÐ«ºjt(522$PV?<8]Z]n£â¢t{ât­`gqFFV.(5BZL+!x8VS]]¹­dt]´Ø{IxI8?PSdPPjLP5SS`$gnd £¦~dj2]55ZPVn`SFB]FnP8<+.qV?B25B`PV2+B~BILI2n8jFIBSgLV`BPg(ZxÇ~PLF?8VFZZ5PL5(5FLL?nÄºVPFI8d?<¾·®ºBq?Z5qB`85tB5B<VxPd(jZF~¶½ º­tn]5?LB.VB?]V]8FV2Fgd·jPSS]¦´ÂqZ{]Fd.I8BPFP?+B8LqVIx¾°³¦Ôg<P8LS<+BV<(<P5q?V{x©¥nµ· j`I<PLnL8Z8`Pq]]SPnVVPj2q­~FVBV8L8VIV!I<dFg(P`FP]]88SFSqt<<$?`<LZFZI+`.?LdB!`dFS2]+.Z ­qV8FBSj.5<L8P$8.dB£Ú~dxL8P<x£ SnZ`8VBI<BgnP8SFIZIBZ<S¯°ÿÔj~]I?L`IF(5P.<?.Ft.LIFdLx{ªÒ·Ó{£¡«°£PFBZPV]Fg!5?dd+$PVS<?d´êä¡nVZBBILVPVFL?B2<5]F{5IBS5<Fº´«½Sqn]F28P5<88B5BPPPSFSP.8jx{dS<+ZSd25S?gB]!LV]B<gPqLP8jF<L8P8?Pj5P]ZPZ(SLg]q?]+<B.2P]À{~BB+]?].(BVS2SL<Z2dSBt`·ÖÐ?<StÄxSPFP.d<nPI2S82`I]8Z58L.ZLqÈÇ·{]BFBBLBL+`<InL(LFn82`?<LP­¦ßËßtj£jdS]8ZnZd5d.<?8`?5BLLdjqdgBSnZIdLI.8V`V5$Z]PxB.PPS!L§tPVV`5gSVPS]PL]?V2.]8F58`g?ªSqqVP2+2q$PI?F+8+I.]?PLFF`VI.22BFBB<28?dL8xI<S.+Vd2B8Z2SqF8`FPngSL`P<dZ5gdIx]5VjxÁªt©{`P`V]B(!]+VP?`nd<`F?$LBLP`P +d?Vq`2Z2gI?VLFgP<`$VP+S2PLdxÂãÒxFF8?`<(]FF<I`dnP+8+VS<££dd]+F(FP5!S8S(BPFV+BLgP$PLBV`2q£ZF8.LP<5FL(qF82Sxd8<.dd`L8`?Pj]]SPgVFVFB`F<?g2{L<S+IB$]2Z..BF]BP<L<FZB!n+<V2<nB(LLVgV­nL2.ZBB855jL??.V5BP?<V5.Lnx°£»¾ÿZBPFSV<5<.`+g5`?ZIZFL$.FP?F` xÁ]LPP<LLdF?8$`?VgFBLL?gt]P?.+F~Â¡jtSIBI5dPdSF?I(V<ZB°!B!?52FBLjnZd?5I?]B(V$8F5FV<2I`+5BZ?`dS~L]L].5jZF$.(Z8Z5IZ5+ILP.d2(S$ªZgF5]??g+LPL85B!ZV(+?B2{PL8xIP?.LV28FVL8LFZI2`.dLFL?nn82<F5t`<<P~jSnnLBV2+PdVS]´ tq`$`jLFP{<LP??PF+PB8SV!<L?]x­S2.LPBLI8F8Ix]2P<]8V]$B88.FPB8´xSV+`VZ.L5P?q8nBSj<L5SL+d{V?d5{Ig(.<.LS`.?]FISLFxB<.jxZ]q`Z?ZLZ(2VB{.?VI?gjL~dL?<I+Z$S?tLdngtLF<BBn<Pq`F`I2LZ+gjZg8!8?B`ZLd.BFP2B~L?SPFI8d$BL8{BF]gZdªL?j+5SL+<BP2?nS<d?FgPd?<<5j?j{nB?+`d<88jB]2<j8d`2+58+VSFIIFF]{µFB2S`LL.nLZZB$B.5L(gPVS<.d(<tdx°25ZnPI2P<2$8Bj]55$jj5]$+F8SPj±{VBFLFB<PLB8xPd<VqP2LjPP<qVZg{j{B]P<?VZ<?LZq5L5Z?L8<82B$]5xS~x{PB`BLVP~2ZZFqL].d$<dV8Fn(xn<<PgS<F2L<FZ5PL<IL25V8jIFZLB{SPnF8F`8VIIS8P.VL`IBI?.L`S<V2V­~{<Z5L?PBI8L]2+Z]?L]LF2S.ZFdqS~InPB8??SdZ`8V]`Bg+B8.B2LZSBF8<dVF?<`<?B$?PL5<]VtLIjL<B`!P2x~x.?8V]BZSxtS82L5Sd!S]]2Sg5`?qnq?BP2L(ZI!LP?F?58q+$I8PBI]`?]]¦{?B2dB<8!(B??q?VB+B+FPBPLP<$```](B<5SIdPFPP?BFLVP(ddgjI8`S]P2$jZZ?<B8BS<FSZL+.2L2`S8Bqg~d(FF?S]g<$2??PVZ8B2B!FVB$Z5ZLStBBIS<IIIB.LZ2dLIIZIBLSq!<(`~jL82S+S`qL`+IVBLL]?dVg<Z<2!P`qBjF?+5(ILVFI`<<?B5dLLLFVn]]8FL8<IdBFVL]{<5$dZS<2+P2PFZBjtÎ{<L8PFIg.5<nI8VSS5]B<Z.]B.25jZVS.L2.<Ld?.<+<8FLVPFIZdVq¦`SZ]8S?8]V8LFZj`BB+.tI2VPnPP<­dg8g8B8`P{.IV28.<L+B]S!PVZF?8$<F´~<?+IgPI(t]x+Zd]<(5I?B5<+V<<S?SxB8I]]Bg5d<BFF]IZZPn5]?+PIL`P]¦q`ZSFZL8tS{]gS`I<?`.2]?<dgIdd~qI5.?LL8]x8L22I8${jV<(P+V8(5.?P`Zxq~`BSBgL8VI2q<L(?+P.~ZI?<<Pn58L<(VF<+Z£88(58+$V5g??5`F`V£¦gS88<<?S<2?5B]IZLV88LZ??<PSLL ~BZB$nS+q?`g(SZVV`58$FS.8V?]PSgLIPj?<<<5V?IP?S8F28ng(L~<jFFxª~L(j?8nL8]28]?Z{.5~2<<?<8Fxnd8LjISS]]VgL+`LLt](]Lg$VB<I ­VS<j?]gIL88Id?FSP]LSPP`8B8SVS<L(x~ZLPVIPPI`jqB]BLdB?B8FInLL28Z2?F<F8BId`Pj]]PF$]<`82<{+~(8{xZZSBLIV<qPSIV?g2I8njZI](++VP?LLnP+.PB?(2I5.P5FBBZV?(IZLnVBP~t~P+ZBZFF<IPZV{8!5nI].VP5VP.?FLgdLP]]5]`.B<<]IqZPLZdx.In8Z<Zd`5<P+F?+`5?L<Z8]B(2B?nxgBIS­ZP+`<F5S(Iqd!+5!]??<8SL?F?jV`8?B¦{jI?82]8.~jV8PZ8PPZ]<?.nS2gF2nV2
<.SLIVZFFBI8SSj8B.VF`<<!VjB8LF82.PZL?SPF8V<F~F<`BSIIxBVZdPS?{g?5IBP5?IZS8+ZZ<j(8dP]ZF·tPP2<8<LP<?5Lg8B8PgVFB2FBSF?B°Z2j(ISFFdgZILLF8LFB?FF<BjI.VV~t<Z2SFZPZS]~VLS2jS5$d(VIBZ2ZZxF..+BZIBS(BgqL?+!Fq<d$8LPVLZLVn`52?L?+5V(SL]tV2I$L<`(dI+L8SS88VgS?d<II22S(LS2ZIB<FZVB{L`]?.dLL2Pd]<L+I{52L8Vn?2SFI¦ nVB+FZ?Ij(P$<BBLS.ZtLZL<B<BP!VV£<{5VPL2<q?5BI<IF(.L8Z$FFF<`<?LS«VB8Z8I?SF]{<S5ISBS?8jSPIFZ.gSI`SV??VV<V5ZFFZ?V8LV8tB<]8PStqIgSF$]+8.<PP~<+2<?SPB<]?I<BdgPªZ~Z?B?<I8`.SI8<I<8IZ+BP]<SB5B`g(V5PIB?F2LFLP88FIFB8LBFLSIj`V?8?jBZI(I8Pn+VPdLZ].(]+8B]ÒB<?8F5B.gn8<P]]L]ZPZ+BSS<VBS`Z Id(!jIP55`BZVFFF<8`g`I2L+SVn`.BP¾n?]PB<I588PV?$I?gSLPZ$BB<<`2d~´tPS<LFI8P5BBn8<.<P(2`Zt$28Z]<]]~n<8B?LF(8?<]<ZZLF2B?++V8LSS88<¢S?LV2gSB?IZ?ZISF.5(jIg5!I5SFIg~jV.L8FZ!8PV?85Z?5Ld<Ig5VqÜgSFn<``Fj+tIZ$]?+x8<2]IP55dnqS?2]5].I88FI8]I]<<SBB52?+BB.xZFdq?SS5F2<(B5?I??$V]P]P??VPq5jPVB nVjBjBF?B5..PF22L+ItjLq?V(88jtBI].!5PIqP{((SId??8SV8<]?t2gVtt{F+x``LPPIBgj?]8q`VV?+gP?F8?ISg­gV?PnqqF5SjI`!?LIj5F$BLISnIP?<d<`.5FFII?S<LVFZI?{(PIx+SnV8]IV8PIB!LFj]2S$VVnFI52LIZ­`gFP2]F8]xt2P~SBB$?Z`(F`?Z]IS](jqÃqjV`5B!n5I+V`V`?dFZ`+?Fd`8L+8`x{VgP(Z5]gjZj<FIIF8ZBL`V<Sx?Fjxqd`V(PVIjd+2<SnI2S?gSBIdPS?VIPLgtPP<5F??g]FLnV<<VI?Sg<`BI++F8nxSn.nLIFnFP+P(P<jZgxZLn5jx<tq5<IZ+LBqZIP`?<<]ZxS`P`2P2]gjBISLZI]L``F88PVIBx8?2V<FZV.VVnqxL!jFZg8<d2V5]5?VZV8L28dB2tgV8t~djj2FB8B2I8]+<PI]8I.P5Lgt+FSIB]jSLn?dVS]82`Zg<8SL.S88.5$5Z¦xZP$PF`22Sgjx$?SLSBSII8?SgVV5Lª V5V2qPjIPdZZ??S8LBgI<g5SPdLFIj]I£IV?]{L+VVg+!PB58Z2?nF(tI.?`<8d8]L+tL5SBFI5?FdL?Vj<``´V?d5SP<PLqB<P2PF?.]]`BIVZ+xZI?B+<BB?IL?qjSFF+P?d<2?]8S<+?5`g8VP..8I2.!SI85.<St5SLV2SF<{LS+~FSSt.P$SFx+FPBP8`2F<]ZgLLPLZd{8gZF.Fd52gjP(SxnB2<5VPI]L2Z!5g qFV<?`<(F85<xFgII5PqII8PFPSx?B?n?­tL<?dLB8.<5P?P$j<P??x2`ZILP?S$F?BLd2SZnPqg<<IIB5+ZIZF22?]t.Z2?FI2d+P$Z?S$BZ]VS2ZPPq5F?d2IZI28]+LV2.dF5Id52<S5qB88Z?dg°q~<F<S+PILFPLZ(L<]Ln5?B?.ZS`VjLZIPSjVPL2`F2LB$2]IP]?`d5Vg{?2x8P58F`BVLqLF2<?<Pt8jL?F??ÅqF<I85`($P]L`8d8(?nLV<8<]BL2V2{5³ndFZ?d?8FF2dx?8+dB2]`j???5!FI`V?8SFqPBPd?V<S2]]8<~<qj8<djËg{+?]?8.!SI.LZLLx8Fdq5t$F(2Bnjd`FIB5SZS5B]IxVF]<jSVPB]SL<jI8t]FFF2F82B?SZ8?8`L~PL2gd5?(!Z<IdIFPSd(L$2PxjB2FSSL+LF.`gF!LI°LjPZ?BSg?(FSB??!.~L(<S5`F.LBgj<Bd.PgtV?V!S85B8?FL8+$8.?ZFj?SqF g5jV?<BP2IPI5FPn5Bg`P8PIF<B5dVdPd$`LjFVL`nFV8LF<?BZ8<]?~P(]?.?8$dL8ZLFdjPqVL.?LVS2n2I{~VZL.2<F5Z8IL<~82SZBP?gd++P<.j+5d{·P?VSSSF].B2jB<IInB+tBL`?PVP?P(FtdtV+<88?FBPBS.BB2..+$d<2gnI?g¦º~FIn85$P?BFZd8I5P5I$?I?BBBSF5ªº]I?`FFPIB?BF.Z]8In?n`Z<Bq{(dPIg{¦xP<VP+??(8+P?dI?d?ZB8L!P8V8+I]+qF5F2dISV.<BLILS?LgBPIgq£·`8I!8B2.Lj8S28qS$`FB<]5L5q?B?g8B<8?P2<IZxgtIdS8Lt2V?Ft(+(S{5?jxxq<.`BP?Lj8n<dLP<VI]$.+FF]d.`Sqj?SLFB<P5B+SIZ2]IBF8Lj!ZVB5Lgd++]]8Z5VBS(BdL`PV8?B?5I.PIq¼``~(V2BV?dF<ZjZ.qB`S`8nFF]BIZVgg`S2?ZFjBPqBZF(q<]2?VIVBFZ5Z5FIZVLS?PgFZSIS]Sd5PLFd<PIn~BjVP<252.V2IB!SB`F<g2`nZPS+5S?<?SnS.85VP`I5LPB5.`~Zg?LF.{(SIPVgdF]~dL5Z(q!PBgP$2<``{IZVBgVj2.ILFggqL5nF?BL8`.dgBZ?F8B(VLPVIt]8(V xB5.5St55d5FF5PV`S]?BdSL85(VnjPxtBL+S`L2BZS5V8B<F]S22LS..<$VBP ]t$?L5LBPP<`SBt`VS<P<BjFV8x`Pg`d+.82V+?g5.jq`+``qVj2?tI]I­ +x5tVS?LPZ`IBSVP?LFBjBFZSLVdº·`{FVPSBB8L<Z<LP<(~?B5].8?2F5jBx£?BVj$?]d+Sdj?InP5VdtFB]`SqB?~?P2FF+S?(!nS<g(5L`?`Pt?BPnS PI!!S.B<I?5gIF+IPSV5?IqdSBnVj5PZ2L8?LjPgFnjZ!8P<jxL8S(<F5BS~{`Bng8(`I.`BF?S!n(]]BB?P2?FBZdd]IFI8PIVFBBV]8(LFF2<2L8(VILVLnd{q$I(BP8q<<?P5`(nF8dVZLPB`ZFP{jnx~t~¾Ü{xP<Z(5IIg?VI?PZZ<L$2P82F$d<jF.SxtqqV~~£´gddFxIFI<SFBg]V28BSZI8ZdBxBF¡{{dI88IVIBZ2g25522BV(5!VdI$tL¾xP<IZ?gP88j8PP5?jSdVZx<SBPgIL]´Z+V?{FVVdIP{gSLZPF5Z2.$d88L]]d<BV5PLIZF.S`?PIB5VVVLB5tV28gPL$FB](FI]q 5gF8d<Z+I$]<ZnIFgFISFFqgSVB!<BL8Ij~tºªqLn`Ld!.5VSd(!<PS2I$2F~PP?2`P.tg8t`qq q`qB<.?BgjF8FPgFS]B.]VF??V`Bn?g{qVV?!I5]xSZ2I+L(PgV<dFIP(IF2I`x~~dF+55L.IxFtLFd{S2qPV2Pt]B8I?ÓZj<V?I<8n$L(5jFB2FSBSP5?2L?d+2FId??!jn5?nP?5(SV]LZ<.dFPBVIgI]VPBF8I<Z d<B8$n8(BIFZ2+2PLgPFFtFVLdZ5ggS]ndgVÍÕqn<.I]++5?B5]+??d+q2SVPd`]SL5?8gIFZF~­~qdVZFSZVP5IggP!L5nSd?SZL]VB{ZV`xx° ~S2Z{jx.8L?<P52Z2ItBnLBB5FjZL(tjj<ZnLZq<](?P8LPLdqVVLI<`L!S`5PV~gI858FS$5PjgF8LFPB2ZFBLF<I(j2ZFPI.5F?2Pd<2F?Z?SLZPB<I552??PLLP8IL`F·£SxVFPndIg]?228FI$tPLgZ.?]VIB8?Zdx ¯Î¦nq`+<x5ZPZ?I(BFBSLLngF?gVdI?jV?.n<BII]x]qËx`P`]tZB?BLV8`8<<8Sd8P2Pd.tgZ2`ÂdIIVFB+2?FFBgFSB5PI?jZ8I?VZSj¦nP(LFZnVLL2P`P].II5<ZS+5P8qII`áI$It{8`$V5VPn]2Z<`]V<PdL+?2B5FP~.jnSZ].<+dSLPS(?Z`8?P5nP+2PV?SPjFj{~ZI2F.8L!BV$!+SjV??dPLF5LFB(dndÁÈçÒq?I<P2dd8P.Ijn5S?<B<<d+8g]]5]F`]{­¦­·~jq¦ªjL?jI?{(5+5?FnF55228PqB8{Z?]×g2Pg+5S?<d5+5S8n2?SSdF<$V<qBxqjSP]Lx<dI<?<ZS5<Z+Iq<<2FBZSLdÑ2BS(<$VI8S.F2+`d]]FL`8F?IB.LIF`..FF+Bt]d.PLLFjP8LF8S.g]P5S.Zt!V2P<]°L5BVPL8jLB+5I!{ZS!I`L]<<I8?F.5ZVqÒ®Ì¤«tLILqLLSdIL]VZSqP2(Z!P<<nZdjIV<xVg~ P]`tPnP2(2PL25LxL58BI?8LFISPn5]Vnx BFZ?F8ZPPPLF<]5S`V?ZVS(F.SII?Á q5V!B]SZPP<ISSP?$PBILS<L.P`ISIZªqS]g+gF?P<S8B.LnZ5?`PVB`BdBLZ<`j`P5<I]8IS2ZVZ8It`<`ZdVB?x2B8LI!]g?]æ5?IqBgI]ZLI?BI<P]<8(LLdnFPLPVLIªÇ¢~ZjS?8F<F!g]dP8PPj5]+SSI!5I<n+<+FLd{t$qZP.<!nVP5LVLPSLtdFFBgIB]?g{Ç£SgFILqL2.B8PLVPB$8Z<I5?2VZBjnxn5n5Z+`B?8V85?IdILSBB28?IdV.dqLjnBIP5$(<ZZIPSSZ8.qB<gdP8<FFZIIg?Z2L+5LLZF<LP8`BLd$jBdBZBBL<B8g2L?P5PZxtZ5I88F{Zt`25?]Pg$L+]25F!5jgBggÀênÄqt Bd]~q5.FIL]dF?B<PBV+<LF5PtP?<8]`n~gd<BI8.FPPFV8$8L<FSgS`5PZ25Lx·xI$(`.?g]Z8LSZIL8$Z5.`ZS2SVg`g?`PZVI?.<]IP85VnFPB5BZSI2?`L8`£?L<$?8FF<FLF25285V.8F`2BIL{dd2Lg528+L8Vd<IF$?P`IB8V8IL55P2L`S?2P·P!VdLd{L.`V5P`nB8VF?SF2qB`FPPI]]~ ¦°­tg]´{B5LB?VF{ISjFV(L?gS8L5L<Z+dPx·qtj]`qSn$BV8.I].I.jBLZI<`xI`{8VgtBg<]gS+?8`$FVV.d`?5.L28(]ZZ<B]SVII]S?I+I5<!?`+L$5SIB?<Vg8FBBPgIL$BB8FqISFPF].(F~8$.VVBgLLBFFPBILZVVPqq5LF5Fxd5xP.{<FLZIg<n$I??Sx8xxLSBgPBV?<2FSS5P?`dFI8PBV.]gP¦í»jgBS?~ªd525PL5(].dPZZ]8j<`V(SSIB<PgF`´£t~q nVgjFj2<+L`Z+?`q]FjSqd]<2{S`8Z]5BI+2dt]5<SP]VI$ZBVd?P.gV]L?5(I22?g]Bdj!L]?F?BV<?<IIStI+LVqLgg]`!dPP8]BSLS.PL.!]`F<BIL5SB]!${<VV`{F`VIq5Z8<?<?LIj.!8]<$<?$2?qP5£tLP5j.(VgFF~8F8`j]LI5BIB(n?I`BFtVZ(52?B¢Ä++B<L(P(V5V5]?Z.$]S(+PVPLjLVnt¶ZjL]d´jZ{I?IPg``?B<q8FZ+5VZI!ng.SxqjqgZV`?F`LSSnBB?`???V8
I`F]<S?VF+~ÆÈLdIFV<nB](ISj`Z8P<5IS222$2VZxgVd$Vj?.jd<LZSSd?L?I2V]?5.(FZ58nL2ZVqF2F.5nVSIg+<5PdPg85+<P8L8BLFF?F{{`t5InB2(?.]<S8d]SZ].g5F<PI8+ZSç(B]I`IZV­¢Í]2?VB5!P2IFSS`B8+]F?V8<VSFtxÄÒ{Vtn·SVqFFZVILn?+S+??IL?Z?`BSgVjFI?q¾Á<5`(.Fn<5<P.]LZIZ<d!I.I8VSS8LI~°Id`VdI?Z]I<FB2+<.SI?B8BLIF.Pt{°SPBgnS(2F($I`Z?(LLIF]?I.2V$]SI!<dFZPL5IIFSI5LIP5B]]?<?.B5d5Ln`t5BLdÌg`8]]B?VLLS.jFP`Z8BSg5B?S?j.t×µ§~g<PdP`.FFIx·8FS`F?IL8B`nI?F+5<<.{8??P`d·¦~ª`gª txZnqL]LZS]Fjq`L?S!S?5jPI5ZS`nq°ZjP<8ZSVg`]5<?F.Bn?`!LSItBjdFIqqF2P5]L8S]F]2.IBnP]PdFZ??B2(dZ`ddgBSV8g(]S+VgFd].]n]I5$I2LS.j+F((L85SI.+gL.+$LIjZ2F8?I?5SS?`]`SVV`ÇdF]FLdSj]5(]<`SS2L`IFB]SPZP~nÁ``]VZI<Z?L¥ì~V5<$L]S?VLZB.L?S?F]LIPSBjº{]gª`x?F<<<5P8FnIg<?].Z!2g]BIS?Lt+gßL$S+xBdFPS<+`d`F.`]2+5BB2n2nFZ~Lj]L$S<!8P(P2dBI.PgI5I+``IVn5<S°nxZ+IBnZ]L?``5]S2<dZ<F<Z855BZ8q?`FISZ5Z!88PP8nIL]FB?2BZVIn?VP]L`(<Bd`£P
dL5?2!P2.`5I]SIIPP8PL`BV8~º¦dSFPZILPBF.<Sµ V.L5n8LV]<F.d8V`LFLdjFxtq°´]~`{q¦x£tSV?+SªPSP?L<<SIFZd]qVP+]t8V£?I(]V8SFL5IZIq?Z5L?FqI8d8d2BS¦{qj+PB]V]??!5FFq8dq5$I<Z?(?P]F?V t285nS8Fj]nS(IIS?$S]V8B`P?`P(?<S(<``LVF28.+8d5<5j+L$ZFSFBIF(ZB8<j`F2LP8BF8L5<BZ$BSgnF$L<d`<I?${t±dV?IZ8I2?B]nLBZ°Éª]Z.nn2S{F]LF.ZS?5FFS2Fg$B{~{¦{S~t¦g{tjF8PLPB.??Z!ZVF?F<S+FIPPgLBZª]<IBI+ngL$Z8VV`L]+.Bn((gISIB`Sq]`]<?d.LBL2jFPV5F<IVPIVZ+V+IPx5j¦BBFB2FF`8(??ZS?8gBV`LS<Fj?5888gP285B8]`Z+tqgBV(qLtBZ.d]BIV<..L$PZºSB?PL.FBFBt5L?P<gIF.Fd(5<ZnVI??8tI$5Lg`I]q­qSFPLV`+`ISZ8SdLVnI(8+`+t~ç¦¦dt~~´qgIqgdZB.jILt]F5.8jFjd<gPSBSSZ{~V.L8S.dP2P8VtBPBSF5IB`?~.Z+`Z°gI(F{]BL$<xI]PPI(Z`.gZ]<5Z<S<IVªqV``88jZ+I5!L+j~SBSj.{`5PFPV<]L5B.5I{?]B!]I8IgPB?qdIP+..t
FIFLq2Z`IIjtnB?BZ82<gj`ZLPPZqLL+?Fjj{ÎtZ?<ZBjF.VS<]SZ?gï¤]V(+{]?]LZSjjBgjLP5<]L`Ò¡~Æ{nj¹<dgI<.S]?F]BFd!(`qLL5`<FPVB]VZØ{8+`V++nBP+Vn]FLP<`Z](S`B2FSg`{jFS5BLVIV8LSPFI`j<FZV<8(jx`SnF!nxdxS<`?gIVVFVLVB?BL5P?dI8I8LV2g`SdP.Pn2P]SB$B2LLS?Iq`<SFIVnP(ZPg?gI5´ZInS.PV?FP88PVS]5g2F`82B{VÃ¦j]?8LBB2IPtP2](`]PVÖ£5j??IFn5]L8BIVP5É«`·x{°ng¦dP~(FSBq<IILVLg.IPFgSVBZdFLPV~¾n~$q8d`B?P.`FL?2!8(Z?ISS`PIVt ]Z`?+<5V$8F.8+FI+S]!PI?V`P`ZF<dVtj5IB<SZn52Z]]BFPt+B]SS`PxxdPd8L?F?5F55gP<S8?BBLS!+V<PP.B?2Z<2.`F{t{n¦ P`VtV+2`F.8`IIFISjg.2PPF`FV]nPP+d?L5L5x<<822L³`?LI2]!I5+FgZ<Lqx~·Ô`njjªØÇ«d].PVd2j?+<d?SI8IP]?BV`28ZP5Zx°qIdFPL<?gZ$qVFPg$q8(g{P`dLj!? °gg+IVLLg.PSVgPIVIF<t8SSVI$SLL­®¦qnVB<5`S2PP?{SZ8(.LBZI+gLSg2<q.8?5Vq5F2LV8B2<5<I<qV`gB8.SBFIB+B]qxÁ«©­LgF?F++5PgP2F.8.+Zdn]gÃ¢xL<(.gxjVFjF<LFLP!]jnª£PZ]]BLgSLgI+Bn£ÉÈjndtjÔÌª<`nxg?+.?BBd2nFV??.VqSZ.Z?FZS]~Ä~L{<{IZBF8x.?IZ2?LSPBBgdqILLLÆÁI]5PFt<<8Z$td<n(] 2dgPn8BnBZdP!Z.¬ÀqjBSVSt<B$nI`S$q58xIIIZS?2?LVqFZSBLV~F]L+?FZ.dF<L.?88B<nq??n+I.F.j`~ÚÊªLdgtVSFP?BgPndFS]dFS¦½x{VS5?(8BZ]8<{x?dj?L IÄ.dF(PBPB<]d{{£IjISIdZjdÒ­jF<S2I2S`PnI
Sg?P2Z8SF.n2gF(!V¢£`Z`LIj.BI]?SBVI`.S?22?dII8FqÄVB.V?LB]P8.8!LB2]PLZdI?5S8t528qqLq]SZSI8SBF<$ZqPg?I$VL58jtZx?·È£LIII<.FI`F``+I2LSnL?2?.BdBP?Vtq¥¸Àxj´nVV`B?FjF`B<?xS]Vnx¨P+gFSIFFd<gFg+<PI5In<BP]{£ ]]VZ5I5PPLj®`PnPP.LZ`S]V£´«ó~]``dnI!PV?8<gF(L22LgF!<I`dnººdjZBggS]2PI2B+5j+P`?VZ?2tI`IVn Áq{..PgBZL.(`.PIFV8?!?5+`?P<SªL`tgF$V~`LLI5?`IVgxIFntqj­££ x<gVSBI5]]?g<<<LS!+V]8+]VS(?Lxj´Ó¶q£·{BBjL?BVP8`(!t~PZI­ó£`I8+<$Z2St2g+B5!tS5]LL.?°·dVPVI<SgxÃ¦(<qdV`5B$`ISnVn¼jÁInqPFZS2Ij<Id?SgFZ?nFgjd.PªdFP52L`BBn<Z+?S.LF2Idg5{`5VZx¿­nB?..<25dIjP5dS?FF.8I5PIPPFI8~ Õ´SjZ]t2Fg!Bj5VjL]~]xxª{Äg~q£d8V]+({L8BLV$dL!!BIL<q?<8Sgnj°´j£¿dtj`g<+P5.~ZFxÎ£`5<?<LIZg8gjS2gPVBBId?P2`]ZÑ~SSBxßç³~2dBZd?SFI?5<5 q£¾Á5BZ8LP<5Z.SVqSd]]B.B5P8.`(~LjdL2dZ+528d.S`LBL.]I]BVI?V.In`ÏËjjBt.g$++?B.]qIBdS8dBP??Lg`]Vt¦Ì·°qq{PZxdL+Vg x{·° ¦ÁZ]¦jSSBFIIt``$<BV].dB?L5Z8]x5+?g?BI$Z nn{~]SjgFIZIPjqg¦PdZd2.<q`L8]S5(I<IPd{SngFj+L£BL{¹·x]V.SIVP]P]BI?2](PI`P]­´ .BI!2I.jd?.5?IS?SBFId.ZL8Vª{dB<tLLBP`8$(B.I2I8<d`?ZxnFqt¦Ág¹V!I.P(PIIgd]?LLt2L?FL+``jgx§q­tPSZxt­¾£¬S´xg¦t~ggLLIP`jFLB?!B2ZVdn$LF.dV]IF]+j+(<VPVq~£ª~´nSqÓ¦ª¾djÁ£qggnÃ¦g]2?IL?S82ZF(5V]]2`!$Ln2P<Ljjd´£¦¾tgq2]PI]+5F<SdZ.V?PL(<B{Íª`~dFP?B<88P.]$jBZF.I<j5B2£¸ZnVSVPIIxI(L5+(!.`?8SqnPqqÐËÄZFntB2VLP~<+Px8LIZPILP~g£¦°°x­Ë £Èª £~xjV(dqgSF.?B]8qV<IB<5IId2+?S8F`+IIS?B$S]?Pjxtqº`~`VSd`{{¦·£¬ÁºªÆ©¶Å¦.]Pd]Z<tnFZP8Bt8?2SdZ5LB?<5{tl²°g?V5xFFq`<V{gI?S`LB.]?d]2t]<F{L$LxV?BBI`5LVqt`t´±P5L(dVS2?B(5P2B?$??``P`xdnpxq­ZÇ BIFI5SZZB8<P<2+L?LIVnI´t¦´V °°Ë«gngqqVI+V.SBV<8ZS8(SVI??LVPIjnP]PPSPtIIIP`LIS<5F8]dº ÅtLZFI]ªÃ°¦«¾txnL~²Õ½n]dV8d5S+`L+PL.]$2]ZqFI22.L?P`gÿ~qxtd2VFF?V?8?8<8Z`LZB?8Bg?x]·gj{F<PS+5I8g.nZ{]gZqn¦áÿ´VItP?8L]gF]Vq??F.`Vgj­¾tdxx]jd5P+8..gSn$`FZV`BPS]j« x°nL Äª£®{qSSSB{BFSFFg2I?jSSL<SP2gP]5¦`]tjq~dÁPnjtnLI{ggZqx Ù~dgFL£­È£ªxqxj.~5ZV S85VSVqdIZSgSFI...SS.qB<V2]F2P´ÑgVI?VLI2ZZ?SFP8`$BjSIB22SLP.BPnÁ¨g`x+FFjt5qIº£È©»´{°`dVjILI.d<gZtZj`~ª·¾³º]]xgxddgt88IBIqLI!Z`Lx5]Ft¦x£xP~txq £tVZB?I28`PS`.B?PP<ZB~5?]jVZ?Igô]È x`ÄÈj¸³Æ­­²wªÉ]~]Vqn{{·Ä´ ]]dP`FFBPZ¾¾L~d<!<VB5P<F2?BIFVS52VSF+2<n°Bt$.SL8BZBP?(F]5B]]j5IF`IS]]ZqÁj`LqnÁ£´ ­`·qxgSÄÎqq­£xx`º »´Ì´¿´~ZFPdVd] ¦nqPtIVSxBSItngZ{~°©âxjSS{<]d(8VLgS?VLg+d8`F<$8V<V82BV`5nSqgqx{xqx~n£¦¨d q¦¾·¯jIn?Bn{{ndZStSPq<8~Z?tZÔj]n`?IVd(LVF52?<SL2Fj85q]VPL~°·~LB<P`I?<gPLV2IFB`qZLgPZ?P++B2?Pj·­ªgÎ­qtddVB{tF]B28?tj­¢ ªÄÓ£t¹£ ~Ñª¿ÞÎqd£gj<F?Pn`tÄªq.ZjLgd`{º¨¡¶Î§ÛtVqLqx¾`dSd?SZZF8I]nqLI5.S8<nVS?PLB]`2dZFIBPj]ZSP<SnF5<nVVxd¾ dq~dt{n·~¦tdgtLFZ{?I`BIPFtqx§x{F?dLSIBS(?{+?<Iq55d.?B<ZPVFdÈ{BI]L]B2t+ZnjF]FIL.IF(Z.L+??V5ZgqÌ²¦ªqxnBSqgVL?BBq].qLVqÄÖ´tqjtP`j{Z~dxÉxn(`]L5F{ª­¦¦~]`«d°¦Z­n®£  ¿{gd²t?`.8F8]SL.!qP2ZFB8?`BIZ]8$q2jVP<`FPnBnn<5~$+S<P8(FjjS d¹St~ñ{VI.n2<?g5PP$Pnº²°]j5VIS5PS?jBF]L85dZSIIt~¶nZqLS`S55L+.F2L+PP]2(2IxZBBSdFn(]Sj·ØgVtBL8]+]S`d.t+FV<{SI2F~°»<2`V]?nd`FZ2~Vnqq ~¾`nLBVS~ tªÒäÃÀÁ]Vq<`nZZ~´~{q°°Lt`qd5VqIV`ZPBZ?58P?.<SF]?P<SFBqSBI?qZS+P.FB2L8.]8t$BqS~£g¦Äªx£{´~d{Z<IjPLV?I.I28{xI ~?B!L?]LVg8(Fg<8q(IBgx~j¯ñVB`g{+BLdZ`I(((g.gFFV52jL++S+8?<B<¼xZ5L?VP`5<P?SLd28BPP2Z5]Sj£SPP`PV2]`jFPI?]?P~dgF´]ZjIVd´d£¬¨{£qL`j`ZPj8Pq]]tqZZxmæsg]ZP(P(LS.<(d2LVI+g2B8?F{8`5<8<.L`+LSPBBSIVVgZI(I8LP~tÂªg]SBV?VBgZZFx$$<SIVBB+Ð·¾IL?+L2F$IP?S5IBnn¦Î²Ì{Z2?<+Z!S+LZ!2FS2VPS8L8gIxL<F2?<8F`ª¦]F.FPF8BLZ!!2!LSPF(F<8BPt¢dIPL5Fgq(LLILZF8qq´Vjx£n]qj?~gSqt°tnFIVt.V(F8<Idq?LLdªq¦ £ÈØnB]ILBFS?BL!85ZZZZ?IZ??8?5ZFP(FSB+8Z.Z8FS2V.8g2B?jPP?{VgLx¬§¶ttnjVFB`5]F<?BVZI]t8?]Bg­¬xIF8]S(nLIZVVtnÂ¢²nËSP8PS8t+.FL8F?nSIg?<g2L8<LPS82g­B8<<L].x`+F8tPFgFV5ZF?<Lt´qZBI5$BFPZ5LSVx``gdd~n²ªxPF?g2]q~¦¾~djjPF(P<2]nBjL]nFPjLV]·ñË°~.(LFj88<``PZ85qV5L(.S]2F(+PF<]?LF2VVtLn.L+dLqL2V?jZdg<VF]q¸ª¦gZZ+VnIB$~??d?Ldjg
.BS?d{¹´ B<B8?5Sj~d x¦¥tt{ZS °´ZjII]<LL?LL2tdVBLI]5P5I`.8.IP<~q(IIS+.]jL+]+{P5?82Sj8.8dªnFL].?++.2$LI]d<`Ig<F­Á Z{]]g`VÒ~SLBL8PLI+Fq]I<LdF8Bg.Sqgg Ì¦LS+2d85I<2B5FS]LgP.xIVd{LL2.ZBVVSIL?~B`]LL]jPVI+g(!F]`?LSjnnÍð~Pgd?I??xI{II`L?]IB`?qjF2IB8ng¶IIP8PLLtÉ»·°qgSVVFVV{´gFLLn5SLVVBF8Idx!Z$ZLg]LFI<B?Vq+tþn8`.85L2S258]SnPgF5B]5jIVS]`¦gZ2Pn?L2<V8<n`nqPLxt¦q£ Ø£V]F{t °¦jdF+P5B+$Sg8jPS.t`I2II5Snx]º¾­Z?j$Lj`+(S{8nI+`.LPVF5S5]525?8+dq+IISq25BL5Zg.V!!jFVPd?L]?`Z­xj`Z]S5ZSn!2IS<B(L.dF`!gZÉÎgx`»Ë³§~g{<BB+SSBZZq°è~V?]q2P$8?2VL$ZS!nSFL?d?<`5ZBdÎ£BVS]`j??2`ZSP(2!L5`2({B?52n§VjVB$F<LI`P8`P`dZgS{x`~dVd{ ¶­tF<Pt]PIFF8I8L$S+8F<`]`P??Vj¦LS]5?<L<B8FI<LPF??$B(2L]g..VL+j5dV5Zd?g<PBB<VL`I<B`LI`Sd Ë¾d]S<Lg.V22Iqt<ZFVS?V]?(IB.$`5gxªÔÒºÊÕxt ~ZndI.B<5SP<FtZZ¦FL58F?]+d<2?8I8V2I85Fd(V2I$qmÚgjxFZgBSSdF<+FnIBtjLB]SI`ZjxSF<I{Fd(<.FdP.?Id?+F(`ª¾x°§Á´] qqnVVgFInjnFV<!ZB5SBV]PFtnI`LÑg8P5StS5PZdZBLFFZ`IL8SSZVqFB<2`V88VPPg?SV<P<FjVZP55<x<dSFq·qFSLF8.IB<B8F.?BZZqB5<j8t{<2I`SÅñ°¶¶ dS`55.?qLI8FL?+S`F¶¥x?nSSS<$VBP(gV<?LqdPLZL8V85d£xV2I2d$.?F??<d~5B<F2gBI``F?`qÌ`<]`FZI2+8IdV?ZP2FtZ<Ä·dt`ºVx£tSt{(L8FFLIV.8Z88dSSPIqS+LBFjd³ÈºjdF8S5BIPIStV88P+ZISP25+SL<ZSqP2d$+$2PB5Z8?.]In].L+Pj28`Z?`]IB55<]<I8?+L+Fj``F]gPx$8F8Z8I¹¨nntqI2.28?`Sj]58?2~~.~º~`d?nBSI2<P+`P<<B.+Z`IS]5BxjtSgnZLL?tLV8BZI..PLFBLV<+5­`ZBjqBnV!.`n($Z5BtBP8Lq~j{Õ~°djn5`8(L.8IBVI2?dF$Z?58BjL]<.nd¬B(VV]FBg]PLF!$<?V]LjB2B+x`B?VgP+d5Fd8!S5+PnP<B?`8VBd8LILZ~°jLBdtZIV+x{SFZ?nLnZFSF~8`?dn?<2d ´· VgjL.IVB(F.8.`LSP.$dSBÃ`8FI.]8g5<+jP.<$gdZ]P<8(II`x]S<S`B2?SjP.<d<]8L`<jFLLS]<xx~<jjZ<L<qx+5`?PgnFjn{dtP]t¦­{5BdF((858F`<dLI8`VStLS?S<PPBLqªS]V]`VBIIBn?$?<8SI]I<<F?5Z8I8F?B2PFLF!2]?$S(V5?F8.(qg.g`LSS?BBB(`Lt?VB828F5LFFI]VjdS.Z85t5.?<]{.Ld<d8~+S(]gL+?]P°ºSSZLSLB(]<`!+j`S<5FI!8.IgSL<BV58<VInj]SgdjSI2?(B.]PV2g]¦IjIPSV?8Ij.L.`VtISPPV.LF£VS{t¦¦Õqtd<.n8]Sn`S<]gP<8?+<V?xBVB<PS¾~?j5`?SVdj2L+ZL?F`n<`L?LB<jq<<L8`]]SLg8qgI28B?5SLq(x2?5Ig¿dZ?ISPZ(!2IPZBI.]2B.IBd~FL<IV(!+tªnFF]V5LLVL$F]2ZV+S2B5I<.V£ÎgP2S<Z?$ZSjF8P.B.PS{5IjZn°ªdV?$LPV2?BIBF?<LP<I?5gLjLFI<]gBSPd$I8I{`+2I<P5]BnF$Z8<qdx·ÞÑ?ZFBIPdgjFSL`LVB?`25<5.5P2?(<Ft«q`S2dI<`(I5d5L{<dg$8FV5FVd<FLV2IBBPSI!8?+V!Pjg]5$gZ.V`BF.5I`n?Zx]Z(?`+VIIV88LP?PZ?I8IPVIZ2F<~x~V8<LPFLI2<S<5<P.`.II(V<(Sj{°t~{j2t<d8LVFS?nSS58qd<IjZx¶n.BPSL(LB8?IB]<?qIBVISV]Z<LtÀdg.F5P$<.xF(V<+P<+P.]`BV5d5Z ]{­Ï`VZx?.]?`IjdISBVVLSgIL]5<PS58P`2?ª~!V]FZBBBL82<`!B].Z]<tS?LL?j?58V?PgBLBLB{F]Z`ItS`jF(S`<Z.xdLPF.(2SI8<IS88<$P~FSIn]ZSI]Bqg¦jd]F..jdn2dLI<`VB!P58V<LPP{¥{8]<FBZP`LIFLtxZdnxx¾¡ÉÏn`Sx88B<dVB?$?BI(jZjBLjBVZ`S8{dVB<+Z2IP`nggj.2BVS8+I<qLLdgjª¢£..VPVI?BSSdSZLVd5VILL?2jd8j?8?+8nxÁqVVn8??j88`L]ZPI2?FIPL?PZB8t+FFL?SjBZ58I8SV5+]8d`!+B`xB`]<VqggF.FLILg2ILg5P?P$LIq?I8`IBSg Lg``+S8SPjd]Pj$g~?FFFBdFPt£B`SP<LqZIF58]d~°°î´È8]VPV5d<5<F8`.j?LPBgFVPI5L8ZLIS+](gS28I<FI`+I<22nIBS`]B?Vxq£­ÓÒqII?+]S`.I58]PFP(+<j<j2BISPI2P<?Lg{{­tFVVV28S`d]5?I~?PZFBqg85]V{{8B(VBVP(d<nP8(822?5L8SIt5LSZ]VxZL`+d5?8VSILP<P+?<x]2<LF8VP((]dÄq<{<FI<?S`]LF52<qSFIF?5BZ?gFBÈSxSIFFtj{·¦§å½¿gt{]×ÌtdP5I`SjnPI<jdS2?IV?F52!<+djV]5`PZ8P5jILI`jIgIL?5]8]SdLZj]qÞ·L<?V].L2LL(F<!<PF]<5BBg`5BddF`IPLj­£]`~¦ZnnItP?dgB]F.Z<5`n!BLBP`ZVI+q!ZPV]!`P.!`8<$SISSZ$ZI?·I<$LBIj<VB]BLB]ZL$B]<nIS2q]LZPdd!F(B.+?ZL(`I88Lgd5d<VZ8Ln8dS£Ý]{]IPq]j{²¾u ¾~]?II2FVÆn~~xZ`IL<nF?Sd<]]
2`<525]<q VjqB+BggF58VIFFdI<B<?jI~<ZBgFxg·t]]!IFIntdj8<d?IdLS5n+8L8BBPSFVZB¾²Í¹xjxx{Vjj]tV?5VZLII$t2(]F`88]85VS?5PFPB2Z8I??`{?8+58j2?SIdLI5!n.{PP2B85gP.P{I88P.2+d?<?8q8?F8PLn]8ZBBdxLVx³É­­~èÀtjq2IgF<8VL.<Þ¤ªV+j5I88I`S5L5??LV<BVL`B]{¦q`I``+?5$5SjFV5gPZtdFdV.L5]tLPªxdg]?FZ<+<?g!Z<`nqSLFVLtZBjFPIgB.PS±¹ªÁÄ°dq°~d ¦££ V?FF55I(V?BI8qj?P5I2IxI?LSPV±q¦]]xBVg(L]dg!?SF8PL+8?Ld~+?Ln]2PtgLnF`.<5P<S.]ZIB2ZPd(SIFFq`Ñª°{]S8S]BIIPI??8FVF2`?¬LVSVSP???.IIj5?P`LB<`q d(Vjq`8VI.!!Ldggd`<d2I?2jnZg]{§]I5ZPjIZLV$5].]?]ZPF.LFI<Z.ILZV{°xP?Zn<gd´F­tgtg~~~x]{¦Æ<5d(+FVB.]L5]ZP<?SBVj8L.<5VÀÒnqSSPt`ZSVnndLPBF52`jdZS?q«£BBd?P!Z8SVI2S.ZS55PdP(F8jBLZBgnùVtxPtqItjBI2SgFg+<8PII<B]tÁ{g8d2LdZ8+8ISSV+8]8Lg??­xV8]{t]PI]L+Z$5dBB??<I8L8LZ]I «qjn?qPIL85?P5SgIB(Z]Iq2?`Zn]?8S<]Z¶{V+ZFFF`.L2Pªn?2SS]LL<Sjdxºx!S`V8Zq+?B`B<Ig??B?8`BB5IZ~g£ªÆ£ª q­jxVnBI+FSLF{2Bq5FIVª´xId]qdF5n8..5q.2P`.8I8IF<2PS!Ig®¢gqLj{P?]<LF]PBBdSIBPV!$5jgÁ¾q`]?Z?<{+S.?Pg?$?SjSd ¦­`Z`?FS!.Z25<ZZPV?`2+8?]?L5P{Iª­ÁÈ¡xj2dFF?d{IIjIx!x<825BVBIZZ<]nIqº´jt<LIBF`(~?`?dZ`]~2L?LLIxP`B8<85?SVBSZVBBPP]?S5tS5(t8~Igx¬Í~nVjj{Ò·ÀÃjnP`?qIF.858j$<?Ä·<n`d`(8?5Sj<q.8P]!g.8IF`5P`x?Zt¦d8FBB<?I8FnSg]BBV<<?g(BVnt¼Sq<2<8dVgPI`ZnZPgBLPÏ²L+B`BS.BV<LLgn.?P58BV2IdIL{Á´ÿ·¡¾{n{`PBIL$FS(88P5q8PB~2Z?VtgP´¥Z`VZ?Z<BBSVIB.Z5S<.+8j?~5n.`gPV<dtZZ`ZVjVd?PB5PPqjZxIq±ÏIx<dSV5dnS­Ä´ó´´<n`jLx?8VLdIù½{`Bd2ZVIFZ58<jLVLVgBFS(+<.SSVgÚSFZBSS<LPSSB`P5P.`PF{gBI$S?I®qdP5?(LSZ+d2(FZ?PSV~SÉqj25]8FIdV2BFL`SP+8PZPtjjj°Æ³ènxFSZ<5BB8FdPLB`LV<I`LI$LVV8Ij~§¦8<VB8ZFZLj?.?F2(`P8F`(SSB~dB`(F¤~gjnZ£dd`~ZLBLF<g~Ïx£dB+q5?F]8?ddq£½´´°dZgPqB~jxä¶n]S`d?ZV.VnSdIPF8ISZFF82g+FxBjxÌÜ«LPx8V?P?V$BI<IIIS5<PL25SFj¹Ì!V8]V2(8gLj2BI]<]d Á±PxPSdSP~8FPP](?Zj?S`(j]Std £qjÇ®~5dg+?gF<BBB?LPFFt]g?`dn+<]¦<ZS]8P]5BS5`$P{P.(VF`PB?SV`B2(2Z£¡ Ë´nÈ}~¦ ¸£txg­~~¾~5t`Z?SjPZLFFP`dL`¥ xxn°°jPFBSj2]5Z~F+d`qZ?5LL]SjZZ~n~³ ÅLSI8?xS.+.V?8B5S`IBB``+SIBVPj{nx?gd?`<.IBS5BFVtªq¨®{xFtV<`LtBB<InI?2BSBd]SPnxx´IL$gS2FSILtZLPFB?j.B!LV`Sd~P$VLjg`n8!SdgqBBPLn.VL.n$??I5FZPZPVgtB`txn­`dx~£° Ä¢£n¹¦ûÓg]I{F]xSL?LFP.I$PVL.ZnV°ÈÓÒÚ°¯¦¯qZ¦LZV5!8$?gdBF<8Fq.]I2`nnV`·¸´¦]n<tP$!L(5dg2{BS?BI]L<$x{BdI<q¯~£]]+?]ZPS?ZS]FB]Ä £¦x­q£t]dn?B8FZZ2t8dBF!8Pqd£tPqt~Ä¦x{q<j<BL52B?ZPI<LB.5<BZ~¶¥¦I]+PL8`qI$<B58V?jFS282?P$?B`?Z(£5V<dSt`2gjnI]PP{x{ªjnª¹`j8x<V2B!B5SF8dLIF8BB`<8` jûÉþú« ·­xZxjj<FB?d2L<BFd2<P?nn´Ò­~° ÁgP`gFj.LnSjdPI~PFB?V<5gLFSn`$tßÌI<F+FFq`?SIj°n£¦xqSZLtdIB5q.S+II.?SPP{·x`]8FSx{~q`LVZ2LBL(<.VFLgSZq.<xdÅI<FPI~2V2x.8BISBP+$V8?nP5<`I`ZI8nVjFL2P+jB`BS`F$Z<LV?V`PL]{x?gVL<ZP<Z<j+SZ8FBnZPLBZ8V`S {ª¦¦x`º¿­VL]2B?F$.S+Z??I<nq`tjªt¾ßnP]qZ(dP8nF2gPLL5Bg?F<S+?LBZ×{gBFLFLn`qj ¸¢d`q¤`£]St?LFFVV`L<V5gª¦tqFP$IIIªÈª´£{qZ2<8FB?Zj2FLP??j]Vnt¶FZI<852<<?d2x<LFxVL.In]8BIL+<]285F<2BB5L2L.Ix]2]S`8L<855Lgqº(<(I!SF+Vnd.BLPB5PS2?ZBS2$I¦n`FVgd ~]~dx`n+.ZF.2g85`SFg~³t­dL]2I.LxBL`L2+FSqP.F!2]].5<g8VnÁ~dB5P`n2gPd{¾ÄÄqnq ­jx?dqVLj2FVZgPn££ÜxxdLV<g<5tnÁtªnn<P.<8]?g]V]8L2S]L{Ø­5SZSPqL.S<2FF.Sd8<S<<S2?FFx8qIZ?gI`LV<S$tL.L?Fgg+<2?5LF<+PP]PPV<L<
V(8IPLV5LSLIVj+F5(dIxd5Pn?énLS<ZjPIFg~PS~LntØdnj¥LI]dSL`V<<gLI?S<5PjV8IFPFIdqë°£x{xtt`­ª´ãÊÁ~Vjn~´~­n`LVFn£¾¦d`<+(8Z8$dxª¢¶¦]SStFB~Vj`$FSnVZ]~{ÃªVF?Z`8..5tP$BgFSdj+]S(?Z5?85S`FVj<2VZ+(L~IFB]IZBZVFL5SVIP<Ljd`dPF``5
L8I]2VxtgIV(`5FBZ.S°txVVVVx`ÈjL°{tI ¥ÁI£ZjSxB8FB.Pd88d2SgF<?V85?LLFIÊõíº¦­ÖÑd ±ªSx°° ßd ª£~Î­¯±`ª(dBB.L2d<`tÁ{V]?2ZB?8F](VSjPxZLdI?8?VZS552VP<<IL28gFFd?P2?ZPLB`25FB<VLIBj+V`]<ZS.52FF`P5LqVB`.VSj?B8BFq?gSd]SI5d?+!j]¾`]V``jFxµµÑ{d¾º¤ªª©ÕÐÀ£q`nLx`j{q~£StjZ]gFZ`SqP?2`<8?F?PS5FB`nt­ùºq]]`gj~ ¢Ù £ºgV`n­Û¹·Î°P°gx{ª°¹Å·~]5d]IBI288tL¦qx q?nVPVSVZ!jBZ]FxPnµ{BgL{xF?B(8I8PPI(BF5Z!jI?BLVL8(2I<?`FZF$].??FVPP(+PF88(P~VLP]g]II`PI<5(BFL.?Z]+8qSBFFFV.xdËjqxg`­¾ª{°~¦xt£«©ÔP¤PnZ{]xxÄnq?L.`LI8B]PFS`+Zn`FV(]?Z]q©n?`(VS8B?Stnqj~£°tj]£»g~P]Ij<$Lj~ªÇ¡]PPIgB<L?]q]SqxjtLxP`xtxgq¦£LPB?ISP?ZnSLP(FPItL258jx(j5PSVI8(?Ln.{IBd.nF8]?5Z]S?VI`Bj!gjÔn?V8dV`IPZ``<n.PF?g`58ddZ2jjI]Zx?]Zdd£qgB?{LFZV<F]gn{¦d¹¦nZt~t{~PZ?VFF2?FIBLB?P!$2Z`]8+j+]¬ßZ$LF5P5x(II5q?Zj¾«¹·´º°£ttZV?SBV]BjP(ggjS`]]5Pd2Z<IV·âÈÓ~·n¸­­£<B5F(d(VFFd?FS`2I?5BL]FBn?B.L<<V.I8II?FV5?<(VZ<ZIg?n?Fn?Z+V£5S(L<BqPFS<8jV5(`ZjqPn`?F<<qVÄ` jg ª´qxjIS2LI$`?8S`dqg~¦~¯SLVªq£tdSgFSZ!L<PdF.FZSntI$SL?5Z?]¦nP.<?SBBP$+5SLS2nSxÃn¯³ªq`2x]q2V.+IjS<VIqÁ´°{ P2BIF$q`8]L¦·»È´t»Ñ·  nx­¤ÁZnB?(B5PI<$d5(VBZBI8.nSB52VjLFPI.8F]F8jV?]8d<I`B8`V2ZSxF(j$8{¦~ZSF5+I~2F5.LI?I$SFB2B?$?PIgF{jxj~jjLt<VP2SSFSZS]j`jZÄ~n PL~Ádn I?PVL5`]P2I?(.F2?$Z<FI ?V~{PZP.qPZ$<Id<<L`S´­³²º]tj8BBZ8+g`BLB2Sndg«{ZFSgg~]]?]º°¸©º­qjjq{ISZBx ¢xP<(Z<dF2VSPnP`!PF!nP]?LP(B2(LdBP8`StF]L~?55?2Z]P{SSV<?BZZ5ZLt¯j?LB`SI]8??V<S$8LI.B.2]FZ8Z.SV¦xÁ¦~j]Vx]VLFBIFPF{?d]t~8dtn{]{ ttjP]8F]d5<2]{?8?VPLdZZ`Z?qLP<?F.IV5F2FI?V`d«{ jPdL28d5`Z?FPZ5VSgªxq¿~ SFI8]PZ·´­ {+`5VBLBdjL!LntIL°¸xVSqIP?VFLVBSPxLddIF8LVLdS<8jL<I].8LLI+Z5g5`IL<jPg`?IZ25PFd ÈZt~?.]Z.xFIP.I22(I.2$LIPqL]~d£ ~n·x.d8SF8B]2+8j!B25BSn{q{ªq ÁPdSqZqFVP<<$FZP(?FP?2nåwnP]II5BZZFF25<8<g8(BL5nIBãjtB``<5ZSPSLFgd]?`PB+8Lg Z~`55<88g {q~~5nZ!?<BI+<?L?t]ggqg`L<BL<tnFVZjFBB5SBVLF2L8xj5BB2n]]FqBSL8P2S!<Ig?ZFSZ`8(d8?SjxdPZS+8PZdFPLFFS?5LgF2I8P?j+]Z~¾£`n``Sq+Z]`FSZZ!$gS5jª ¨£®®Ë¾qqPB]Pj8jZB]+II!{BgÂ´{2j5F+B<PS8IFBIB<2?(P(B`Fq¶]F]?<<?P$S(.8?BL5.Sx]LZ´¡´{SIq<q{¯Áx`LZV?B8?(dF5F<`x?VIq ÞdSg?LVV<V$dI2jd
]]<P(]2BVFP5P.PLStIP$VB5qPL<$FP5(2FSqI5LjÁxggI]`FB8]nq!qB5.LBI8.txF`Lnn­ª¦t gBqj`?SBLZB?<V8Inn<t8LdSqn°ÉÔÅ{d®¦Á¤{~~Z<II$Lx5<FFLV£]V<F8+
Z?VIBL(I8!$SLLP8ZBg{t­LLVF{B.?$FS+B``Z8+P2FV?­n·ÈBqj¦µ­ÒVZBVd8?8BFSB8S2ZF85jZqç¢PZBqVtFZI8.++SPV`?S?SjnI`I$LF2!8{tPLjP`xZ+2F?2IF+8PB!IgSV~]~É~B?+Iqg.2?VV2VF5VII.L`VPLZPn¦³¯{ {´VL<PB]]Ig8LPB~V]B<PFg5j8t~£ÄÁtt~` x âd©º dLZnFF.L<Lg£ÄBS8PFP?8VS]gIj`B+?8B2.V$]ISFd<P?.L]{PdPV`FI.Iq?gZq t~¦­¦x5g]?Z+F!Vn`gBqF?8t?j5SZj»­LB$<IB?`g?SdFP.PF?<?(++~FVx<gLj`S.xL]P?88<+.2tF$?IZ5I{(S<{g£tqF]V]FP!`?PL5<SI.q]5F<PV.Å´``ZVZS8?PILPFS88LLLB5BL+VSP£` ~BPnxL]<ªØ£¾{{g]SnFj`ªqgBL`IB?L]SSZ?V5IV.PZ?IVL8?VZgnLq$.?B5I.ZP2.FZ??.2L(qB$InÁ{q°~ª´xqI<<2LSL<S2`<2B`5ZFqSS<SÁÆVVdP58<?PLLS~8`2FS?`PLPV.ZIZ2V?VVSBB2PVF<?d5?<SIV8(.8``VSFP`8P]$5?8<VI<52V.BPF5FnVxg~Æ²Úåª``FPFS?2q5Z5I.?]]8Pt<?2.B< ÆqL]Pd]2VdSBtgx{¨{gËÙ~FSSg5`<+gPVIdLF.L2L?LB<85?]nL2 SBxS.~.S]FVSI?5B$]V25BB+j{nª½À©jSBPI8L+IL5Sq.?I.22g(`BqFBBtÄ¾8`BtVPVIFFIj<+P`F.LV`SS`IqPtIIZ8!?S.5FF++P2PFxZIVISgtB(<8V±?Z<.PdL8n2!?FVV?5L]<qI.5P5Sx·¾Òî±½¦V~]?Z?5xgI`FBB.LF]InL]2?gtÄ®¼gLL?+(F<B.]S?F5ZPdZ¨£t§å¸ÎqnS+Z]L`BLZI8F?ZISSISBL?.PL8BSI¦j¦PI.B8ZL5S!2g?L8d`F]P``nVtx¸Éº`8!IP++L]FPI.LIVPBjI+8]2BB2BP]Ig]g8SZB.VBS$ZLZ?`F?F+IPVV]?~`L(5+]<BZ`Zx?`IP?xSLV$]ISq{.+BL8]VFVP?2$dISF82(nBqFjºÄÕÇ{·£dV+FV°LgF8?S`Idg8{gFIF8nª££ t2VVP8S]2<ZV22V8BSxn~{ÿ÷¶{B5$P8S8P$8SLPBBVV8d2L5j<IFVZLB<¦qS]SB?S5n.`<d]gI5{5SPIt<dF£<Fd~¦¦Ó­x`P(I2Sd?2gt5Zj{(5P5?55P$8SV·³PtSBFBFSF<+P<`<P+?55<BL]jnnn`{8P2`ZZL$I~F]2?VBVIq(gjIFjq}n?(!<8VS5<5ZPI?IFd
~B`.g{qé~d`~¹Ãt.?P8LPIPSjPVL5V{(n+IB`nP]{¦ªPFVB(<.!jLI{FP`V(S2q?`8dt£Ä..F5+P?B+IIF`5SZSS..]S5VPn(.ZVg¶ZLIdV5]L+VIqPP?LBFgjFLL<5FSIF`g¼j5Z5BI8$8`<SB?VP85L`+`?S+VPdL<L~Îd8]5S2SS?5Pt?.IZn<B<gPx?q]ttjPFILL<<$.dVF?I`2x?gFSgP]~{jV.nL8~?BI]?$!LZV!FP`<~xºxLZxLgZºÂnSP.F<Vj(5P<2VS8]{LL2F?BZx`~?g8PVgdLVB2x<5`S8<+2.FVI~FLj8LB]8??L`tFg(55?LP5FBV?FZZIqB8B2B?$`(gV+P.IBI?2q$dP
?+<Sjtx·V8]$P2V]BFtFB~<FSBB(B.SZ`S?]LIFFn·¯VIF`VP`qS??$BZdjPjgtSg{xd{8tB2+BSn]5nV?<~tS25x(+8Ftt¦{qB8V.(V<tFP85V(]]Bg+Z¾´®`8?FLP?~¼nVL28L?2PB(5Z]]gx8.(n]<5I 5]P`dSB.g2Ig28LI8?<+<.(2SIt~tP$?(FLLj855F5BBdZSL8I(BqxgPZ(d£2{8$LSg+nFLBjSLLq+B<SL?ISB5!5V­t{+qdBLªLI!qdq2nqSqP?VLg<F<Bd`n<FtÓ jB`ZdLVZV$Z?tL`?]ntq¦j¦.IVd]`]BPFBnx52]FL?P5]LZL¼·tBZ]B5SgBV](?P]<dt¦°·x?]B.FVL~n¦°dP8L2.?B]?dt<SSPB$?P<Ld]ðSSL8d.LB~2L?d$V2?<5.t5ZS55B?x¡`g`gB.B+`55BI?SF<PVZ]?SBdj.gntVPL+?$V$L.jIZ5IP(]Z2j]VF?S~5V­ZP(+SIFBBFZPLIBZ<FSjg(Ld(<VI2FPV]]8?Pg5nj{Iqnnnª{  É]!5$<Z?P<8VB2V?Zx`VLIP ´Ã¨Ô¥j8`]5ILg`Vg<8gjVªÒZ{V+Vj.~2!S<¦P?8]<2Z+g`B?]L?$IF]5¦F(dL$VIP+PB?FBFIq2P+Z(V<<2P`º´Vg<L`8g2L+88I<PVP`?`jP8j2PFBSjxSFBnBIBSII?S!BL?ISd2j2dB.V.BP?dxg]SSIB?PVPF2SBPF5BF?]F]BI?FPFdP+{V{]Pt`~º´jgå£©È{®FBVnFB$<`<`L<LFPt]L©nxd«¦e{S`.tLLdj` ÈÃ¤xPBB]5($S2IdZ`ºqjL5Z8dLd5`P.2P$?5`8LnÊq]SIPI~]FL{]??PF$gZS?V$8Z`?PSx{½j~+t<PS+SV.F.5SLB{PV{8(I?dLj.Z{<S<?8<B?I.x.gB<L?]L2I<58LL?I?q°Õ.?BVBIxI(x<5jV~V{nVF<]dIL8<B??F?j`ý±Å° ´nj¬ºÒ¹·{q´ºF`?2LgS$<Fn+n{q~t¾£®­g`qZx{¸{IÁdP£xª`ÿÑx?F8L?85PLSP.<F.t§n5VIF8V`<?L5q`n.2S?StÍ²]?VL?5$PqPS.Z`L5F~S(Z]LP]<`Bdtªg?<IP``I?IPBL(<FVPgII<LLq8g2?L<~·t]t?<F2F`S~g`?jPgLV.<?S5FFVSZL+ZP2I8t(qIB`j52PdLFBI<g5V?xPF2Sdtxqq~­xqj£`jqt{dx`j8 ~~`]BIBFV+8xdt°Ï°ÕªqF`L8xS?Sq ½³¼­g¦xÇ¹¹¯dddqFj8IdI($L<tL.F]{°q?$LI<SgZP5??I.Ln$L`ª³¦t?P2ZFS<j?LI5IS]?V8FP8+(5VS.?­]V2Pg?S]d2F`?L2`2<ZPZx.8PVF(I]q]ZxgSVx<BZVL?B8IZP<?.IBLqVLP?`xÄV+P?FI<8qFF(FVIZg55`??2Pg8P8B`I2qjgtLZx8nFd`jtjjtjVtd5jIqZ{LgnLgZj¦°¦ º{~]IgZ`8]8xV2<({´ªÔÍ²»Ê¢xgPg<FIq.PVLZ$.F]LFIZ?¨~SFqZ$Fd2L582+B]8?qj­ZqLP5?P8FBLPL5(8$Z<SPI<]<8!F$`xqxjd+ZL?BF]qqj!`jP`L`jVB<`5LIVgIL<55PV<g.V5VZVtFF<dI?LPV8`d]¦qq?5F5qI`8PB2+BSLP+.FFI+{8?F<<8LSt 5VnFLL]?`.F58FPBSq?]`8]t.<Bg{·¦ª¾°{qqSBSP]F8+<5`V+P5]V£t£ {j{Ldtd<VFSBLPP+BP?]]SVqÄ q??VL~LP.5P<B]V$gjSn<`Z<gSZd<8LBB8(B]LPI`+B8ddS`x d<2L8VI+dZS]I?dFdIBZIL$Ig]ZLItªVFP?.?SVV2!?<V(V`BZFLj<?tZ~ZV{g¸F2?PS<jPF?SLFPZL8<ISnPZ8BP.5Id]­~dBBZ2(V<8qP~LLBIL(+P2`2g5V!ªgì°¶~tj2P.8$F{PF``qBV5<<$Vqx{tØ¦t~n´¦¦`8`BP<2qnd]2(]$BP]<.VL5S?x±{BnF`$VZ5PVIBZn]PgZP?8LI(S<2d{FBFB??VIgSPj<gB?g{°`?Z5Bd5Sd58Sx+L]tP?!<V+gB?ZF]wI+d.IL(IPZ2x<BgL2L`I?VS?Vd]n]BBVLS.<B?I<!8(LL(<?FnSdF(SL.?Vx{d5IPI2]SS$It5(VPLII<5?L!S]]Vnqgt]jqVgFZ8t2q.dB]`SP2gS8<gS]gZ¦xxg`t­¦·~gjS.jFL8B5S]8S<Bj8j`VZZ»xFjI.V.dIVxx.8L `BIBBF]Sn2P5<ILSF28n]dBZgP]VBLSdZ¿]P<t5?VI88.BBLZ82]8?<8P]2.LVB{¦xjLS8gVIB5V<?P+ZF<F`FLPFBB]]ª`~×g<2+22SdP55`]`nPF!g.]LLZ?.{q?F.5·]ZB+Ign52FdF<8d?B5L(B`2LP<$SZLLF22]PSV]V5n`.S?2B(LV<LngPxjtq`j`{£dPL..B`2P5]VB8LLtLBFB?2]gg®{xI2PIB(.VSInÁµ{j2]VFnSV2`LFFF?(S`SL+VP(8+`SB`tZ`ªL]jZ?LFLPL+FPV<B+<xjLIg<nLddBL<t8ZSSB.2VLSjSLFqPLqVg`j¦°PILg]d(Z<S.IBIn(VZFSV2?VSn`Vt$]ZL£t8?28<!${55<82(5SV<?2B(`]PL!IL2x<Z`BLL]q`5S8`?P?dnVZL]+B]n{qtªZxdSSI28?L++VLP<2`(I2PgF(+{tx´~~8S8SI]n£t ðëL?F`V5L?<FPBP?I?]FSZ?FPV.BLI!gdV~tj<~B.8<<`tL55VSP2(5<<BZ2FL]d]gÁªVnLLB<d.PLInVI5FIP]j?jddP­n{¦­S2VdL5g<LgtnI]2I!F?~?2LB<Z?LBSV¦jLBd!8L`L5g<+B8<B8dV``ZSF`BLSBV2IL+L8V+?LPL`.]!P?F<$F8]F8V<VBPPL°{È`nj~<`t.`FB?BLII5?F?B8`85+L<5S{º¦¯Z?Ig{t£­Ú¹g`SBBFP]2]IL5PF!]V<SZZj+V]<!Vt °q`.2S5<?S8xnSI<(<g2V?$(LdxxL¾VPI2VjI?IVqg`qPPPSSg j`<{°½  <VFIFn2FZFI+V!`?B$5LnS!<n<<58P{¦g?+PLIg?]LS8+S?S?IgPZF?gFd`8S2nZBV8djVPn8nI(dFL!<d$gFBPVPI]jPF­x°dtZtªn8gSBLBLSPB<n]BtqgBBZB?5<52x­Ç²n{q tBt?<VZF8B<I`2ZB?S$?PLVS5]xI<°n}]Lq?$?LVx`2?S...S.S~`{VBI8<PS~¾S5BtLBVF]PBg?P8djdxq {ngt­Ù«Ô·njS?(VS8Vxn2$`28+B+S5Z(B?<VL<LtLdIP8gS8{LBB{25F?]$FFL+Zg$8FPFPg(<8?ZVBLL(F+Ix]IVSPBI<g?(`BLBPqqjx´`£qVB?PV+LFB+$B28VjLIIII8S{?+¯ÒÎ´~]jttd?S~x·t?!B+gSV2+g$ZL`8`B{2LI+I<FVFL ¶¦Zd`V2ZV?FII<IqBL$F(j!PPFSSd´x£­jIIIZ5gBInVgLj~]xVn¡­~Ù¦¹ÔjPdPdPI5$V<BSVI].8L8d28(2gVISÉZSS<B$ZZ25<SVSxdL8L`BB`SI?BgZ<LZSVL?ZPS`VIZ8BPtBP?tZS!2+PV<VIL?]+nÄ~`gn`+!BF]$`2(Sg+SZBL?I~]d!S5jj÷è­djgS??FSPS~q¹!LL](PS5]I<VIB<+VP2S.VSnPV{ÉöÇ{{(~PLBFVFPIdS5d2VB(?qPVgªx¦ØÁ´dxqtPLSg(Z?]PdS`{qt{d~p¦~¦t²{°{S`FISq.5I8S88`8Fn!!nxI<$!]¸LZ8d?`FBFZBII.FLLV<$VV8S?LgFF]V<?V?x?V``VF2<85`?Ld<SL`g`L8FZqgd{£{°~dLPgd<VjFPI.BgLgj5F.B<IIjPVB¦¦]dLqL<LP8<P``V`L®¶}]F]25`F`F?d82BL!8q?S5gg¿t¦ÈÉ»Ø`dqZZgP2BL+LBIIF.?Vd{~~ xq{ °nq`PVj`dV  nÀ¶ ²¤VÁ<SLq£±(?VB8F.IVF<.?<(SS?jSFV?`Ix PZBIt<S58LF+`V(IBB8Bj]S<<LV2q8ZS2IIBP]2?BZ`8B2gB88??PZP2`SF5ZPZV5nV Sn~dÁ¾nj2?VjSjP+`Z.(5F2SV828?Lg]£{d?]FIPP$x.x8I2PjºågS{d?tFFdLB2BjII<Px<.tj~ ´Î Å±Á¢P<(I528BZSPFI8V<j¨VFLFnª£­Pg]SS`jn~xËxx`°V]B`ISq ¶ ·?jZ`F28Bq<B]<BIB?FI2L{½q28<LL?+S!VS2.qV{+LVBB.S2<g2LFII<IjS<d?P2q58jdj?F?.IFZ.L]``<2B<Bq``£x~VLnS2FPVZgZ(<ZqVVLgP.L2<ZV©FP`?<2]x5LdnZ8II5+F{Å]LZFdd?]2BL5]SLB]]x«¦­ »Æ°L]FPS]?Z]jdªÉª·ZtISLndqÊ º¼qnn~·ØdPnq<ZLI`B`P©FFdL2BjL5SZ?VZ?Zn<Fqt.F`Bd?I]VSLS<P2LPF8(I~V5F(.8]<B<`+VB`tVZt?5SVVB.2<dBLS?.]PVP.Pj5LË°ÒÅ¦Ä{gq?F5$8V!PqjIIj2P?.F<(??``j§»ºIBBS<8<!gB{Z?5?I$Ij²ªª~8Z]Z`````?Z]tIgÈ~£¬Àtgnªxd¦ÆÃtL?dd{8PZ¨ª´Ñ P8x8`5BLj2ZV·°Û×¹x t»¦ÀjnZ`]V2PxPFL8Zx§¡ÁSZgj]8nSI]B!IZPLFZSq° BZL52FZd!?8FI`qLB85Stg!.L+<8FLZF55PFZVLjBZSg2]!+?<`I2VIL2Z!Z?Z]]~{à©×~âÂ§~gL`BnIIPF`Z8VB8SIVBIj+SxP!IP2PISt<IV{SS`5~8q°ª]]S.58Z8Ldg~I]­Á¶ÎtntV`Z8]tIZ £ºd{IBFj´Ø®~tt`F?S`gB8gFBnVV{ÐÛùÂ¦¦t{SIn`2n]III<]FF(B±§~x`V<q{qVd``~jZd]ª P5$L`?+B8V+ZZ2B8tP]BII2?8<IVg<jL8]P5I!FnPZP?Ix85d2x(.5(PV8q2<xP?~?joÇÚ­«ªÔÜ£­g]LPxPPBVPPPP{2P2<g]®~`SBLVZFqF{nL2?{BL]2VV~x´ q`q5IZ8<d<`t´g±¹¦?PnZn?V`8SdP``¨qØ¦­°tgSnP``I(xd8`PnIF.2dg¦Íê~n`jVjd$8BI2S.P85L<.Bg{¼ `dj{tS~qq{¤~`V`nSZ8FSLVP.FB5`<.S<ZZS]2II8dF]B?V`.<5F5d.PP2dB<dFdVB`?L<PSPPLZB<?B·¸ q~jLx´´Ln2xIBSB]5]V2S``tºÄª<LBg]+BBF2IdBj2]PSB?IFI~¿Ójqd????SnÁ~jS£<+8nVZtVS+2SF~qÝÀÖ¸ªPgq2(j5$<LZ]B]Z5ZBSBL2(FBPªÙ¨¡dZ(PLI]P2P<VVxBP8PFB88]]`q·®ª­ ~~]tn~`¾¢ÊI5P(!]L?g8Sd<FFLn8?d?2S+<LB?(8jn`5.FBZ?5(`5BVLB(I]BSP8FBLF<I]8PB$?Fxt¹S]FZ<V5Pj¦xPt2I5ddF2Z]?PjqddZ2L2LIS`IS?Z<LVB5IF$?SV£°º¯x?``]Ù¿dV8VVjS`S<LFS<BPg(P2F~­¿Â¼Z{Vd22P$255?]8B<~Bg{FL.5`Ä{gV?j?L<FS?P?<It+!B$LPFV<j?nt¤vÇ±¾Ã­{°Òx­¬Ï©¸tI.L`.8.BqxjFPB{nIIS5FFS?P.B8(I8L]F~B.ILPFVVLjVL.V`2]`BjF8VgS]5BLtg£{x]5`B?FFFVVdt{t°qndPI8Px(gF ¶nB<LIn<F(]<(?BtZ5x2d5?P`?n5qª·¾º{~¯É 8qgF2$]VB?SS2`]IL8L5ZI? LgF8B<VI8j`($<PPVIVF5t<qSn5S Ï{SVB8<BF?Z?F5<<85BPSFPPL5.(8Z¦Ò­¦ n¦´q¦nÀqPV<I8F?P.VS]PSZ`j2FI8FL`ISF<LSL(PnjSqLZVL+IFS]IqdgFBIIIVFLFLnªÌBVxLn<IdZ`LVIqgÁÞÓ~I~gL`.?VSj~³V{Px8LPZL+`<t5FIn8V]LVdjt5VFPx±Ô´Ø¬SnjVx8V?F<VZBP?ddL?ZLgB<5`¦{q`8ZP?(5I5F??Fj?ddPPS2]`F5!Vgddqj`FP?{ILFFBj``FBF5Ij]`SIg?<8<q¯~qjë¬jgqVPZBu­LZg`Fq?L5B.`V$8j5P5]?<B?F5L{IL<Idd`]BdZV$BSn]BLZIgZBtBFF+tBL­  qIZ$I22FZ.PIFFSFLZnÜ¨½º·]V<``x`?n<gVP++?PV.5`2P<B2ZFBIP(].~SqZ¥ßÎg`gVZnZj].(8`BS<LF]]]FI5(8I`¦¹ºIB58F8<(S(IPL?8V?F2PFBZ<jnPBSq§ªSII??!F8<<LI$?2B!VB?S$.Bd?SP¦nx jVn~LBxd2]`£öÎgP<8L!x<`]Bd(.<n8$Z?2IF(8+`Zgnxxxtd~<tdLV]<F<?F`]Pg?8PLqFt¸xI+I5B!Bg<t5F]B`?P?BIV·Z£´¾£t5I<I?`Z<SSZVIS2dgIF]B+]L]dP8PBPZ¹Û·d$S]8PL.BL?LS<S]FVVBSx8x5+BSFnnqSVdPSIPLjZS]$.?FqISF!5.gBS(5VdV{t2j52SVIV$ZI$`SddL8VS+L?PÈ]Ãd°~ªnZx`x{P8B]I§ªF`PI!L2$V..BZI!LP+S<5`d$+L.LF+]d~xªºänn?<j`PIg+52`S!]dPLFÈjq?SL2ZI`$5(FBSFj<PSV]VjLxst{½øªIPd2!2B288FB`SV8]t!IP88+FLP?F<?`+~jV`B`?F+LgIV!8PF?qjx$$LjL2$<Bj­qj]8F2S<<dVLSFg]5{S`2ZILZ+S?.gÀx.5LI5Fn5q+I`L.5?gBB5I]`]B8q~~¤ttd~n`dVgq.{.PItÈ¼?+LIj85!SLILFZFPVS??P?gF?B2P5ZP`j°£ÌnV{SgI.PdBP`F8Zttxd~I(BS`P+2F]85gZ.`.I<<IS]BIj~d­´ðÑª8VVFI<Zd+BqF$Fd<`?`L]$I5`?`nB?]Vd~d?5<]VSFS(PP+ZL5V(!I.VBP<qB?]ÈnP5j<VZZ`L.2?5?88nB8gtqPZ`LFPt`ddPFBZ<g<`L]FIF5ZZB58S8BII~`{­ÆngL`t2g<5<??£B]L]V£¨xF<ZZgB+??]I!VV<58I2P<(?L`$Z2??`B~Èx­ ½ßnx­]{(`]S]I~·§`BS2jPBSIPZBVBVI?BI.nS.LIL+PBdg£js?`LSLBL.Z`V.]2.?(+?+VS8VB.BZq5S]q£­?V<.I8xZq+j.g.Lj]+(dL5?SLS<<<n£s´<Z]BS5V!SgVd+8V`nxSIt<LjSZgI8Vn]F<+!8F?L<I??]8BI]FF5Zj<BLB<q£¬¸ª`~LSxPSB`]?2LZ(SxqÒP2PVZ?5<LLg]SV.FL558.SPFVjBSIS]I<]Ln¦º~­­ØnÁ]2SLS­­5L]FIV]5.?tn?8<jg`IV.?S.IPjPgLLS``¥ÄZPPBZLILZZI.IPZS`dLnP(ZF28$?2BF8FZg LLF<(`2{<]gdPV<SBqF?L5~S2LF±dSB
B(8V?`V?L`8PInB`gFFPdFS?BgFÎVgL5I5B2BPd](.FS28!gVZF2B8`j{{¯£gdSggPIBZFZ8V``SFVjá{5FxBPPdSBIgj5IZI<L`2L2`I?S+Fd?(8P?d{<VIdtt£~ÁªÁ¤{B.S~5~BL5VI`2]V2FS8Pd?dI?I8BLB<5Png­tLVSL<(IP58FB(B]PVF?P8P8B~FBFVgF?ZgL.82PFP]xF]?I5]<]PFVZS8F<+LBLÑS5dq5?]BF2j8<V(<82(8`VF52qdV?]{­g+]P$?FLPF!B2BI8BBP8VI5]`S`I?ÄÏ ttVZn$VBFZI?jLPVn?5.x~·¦d<8BPSI?V!V`II+jL!S!<F<.`LqF<Z$PF`]PBV8]gII]g`ªª°ºËÖ<nt2BSdB?FB]((SS<F.B?8Fg2F?8Zj2F2`]<qn!L?5B<VB5Z`V5?.??F!PSIjVI!S<I.Sdt¦8nF$VZ!!+.Z+I??ddBS5.2F?g8?`t²t?F<VF`FF8V($Z<FZ8.?<???L]~LLF5`¦¾F$V(Lg22I]ZIPS<(IZ5V2`gP5Z8{¦°gSLPBdI5x85LZV5`2?8P+{{° ]?ZV+5`dVL+5LB+8xL`dI?28+`V<BSjBFZ`<2V$8`8FI+Pgq~ ¦´n`]LZF(+(Ln(2S+]Z+I(L`S`?SV.]VPI5g?]<xS{]<.8B!SL<5~5I?q~5(<2PZZ!FPSF8jVgInIL`(jxF?Sn8.VB]8?PSLgBL+2IF`t~g+qLIBFSLZ+8F2FB2j.8PB<BI+jFPZ£ÁjVF<??.2.5Zd5(P8VP2F8P<Fg<dÎ¦L8VZ<t]SSj+tdI<?FI`?<n5·ª~`B<VFt]n]`?+Fn`P8.F`g$<In5LId<?FBS8?+V?ZI$+(I]<S{n¹¹Vg]IBSB!8.Bn8`B?nL8d$t]I.VF<ZZB``g?PI¥j~]n5.<<$S!2PS]+Vd?2FLPgFL5(??nÐjdL+?!5+.I.?`SI`ZL]<dP.8qV8ZP]F5BV5P8<?LSdZ<L5]B]P$+B(`Lxj]8S° t8<LLV?V?<`P.B?+V8]5?<<LLL°·gPL<8LS2jLtZ?52BLIP`+gS8~~Ì{SBZ<FZB`SVqd<`2P8<F`Vt]?28+Bt8ZLg]S8LFVLLgq8dqFSS$£~nV?ZF(SVjgP(IPBI`B?<+xZSZg+<B`ZS!L?ZqxÖjBd?]<ZLdP(<S5<V(<?IVF]FZ{BI`Bg¸ nB`.SS?LV8BZISgB]]P5?B!$Z+B]5­ªxSL?LZ2IIF`PZSZ?S8$Z?IFZ?dPS+5£t+?dLdV$Id2+]+<xB~<L8dZ(?<SP¯PPLZIZI5jF(VV8I<+BFLnV8+<<t¾¥ÀªV8LVF<SFdBZ.?gFdd<x]gj+F58dtq5`gBI$]B+B.(VqSPI+{Z?Z8I<5gFP?+<]8Ix<8L?<ZLd8S?LLZ]Pq<ISgt·£tVqIj2]ZBSPBF?Lj$Z<nqI8gIVIBI¬~FP8!I$S5I]tS.8!{SS55VB~P.qddn8L<8IVV88<5gF$F2ZSVS~Bj<jjI<<~P¼?Z.S?P]PI8`SP8]I882xgxPBnZÃ`P]I8`L2SF+`2SnI8<5gLL<PPq­ºx]gVxZSI~LtqnI?8LV~{55?FI<V]{2I]I5Z+I]Lg5<BqVgËªP5~2S`<(V]F5S.F5]I+F(<.LI.S`<SLIÄ¾ ¯¹nnt<882`tV5<V.FL(].+V<?jSx¦ ¨`<gd<`xSFL(PI<L`?B<Z<VIq5V$]qF+.(LBLLLBLd(tV!IFIZt!<nF2IV]q¦]`SP]P(55]582<BI<I< ZVBgB.BZÁtZ5!j`PSj!dFjPS2P`.V+FdF.ZL]n~gÌÚÁ{qtqZ­qº~Zx~» +I.LI+ddIPZS8PB<FI+L2d?!<(S`£·B?8.VgP<5VI?qLVB2VnVVILZI28ILZSg£Ânj]~gt¥£qZ${VL.`?(d`?!5LP+BBgLq¿¶tZd?2<B8]jd<5j82tB(.FS`.F+]] Äx`BF.{](2Z8B(LF?Idq`PSP85j?P5$8P`»]Pg?+PP~$SFBj.P2`ZjL28ZP]Bª»Z`LB?dI.(SFB.?ZjPP+?52P8+?B`5´­¹¨°£·Õ´ª¹¦°j2VF?B`.LgIFL?P2]]28S+S(BPS]ILx­q`Z`<IdS8L<I8PLV+5I<~PS$ZF2S8$B2?Á­qIjgxZxÊ°¿ `Z8F582!I(.5]`ZSB<g´nd­}?t`8I`55BdPIqPL8{?8]58+VP]j Ç~L.5?F<8]SLZ<VF+FSL2Ix2.5gLLZ8<jL±ÄV5BVgdj.SZ(B28B??dS]BL5]LÆ³dBng2I<<FnSI.ISB8q+dVB8PI5?tZ<F· »§j]¦VdVjxqxx.`B]<<BZ<?8<5I{BLq$]!FPFPqFVxÏ`FdI`+Z?+2L??I<.nFS(5IZSZ?52VVÅ¬qPP(]ZSÜª¾ª??LFBF`58FPjj?{gÝ¸°Ï·{~d?jV?8?2F$ZIF???<?VFPI`t¤¤ ­?FdgFVZLVPd(ZZZ5I<S+V{`FISZPgtÅ­gI<?8<BxZ2B`2].{BddL+P<5ZLLF.!n!IP(?`2`gP8B<?<SjSPP<<B`S¬®x~{dVP8<t`d~I.]~]q~?(2+FFg`55d(Z??tBVZgnq8`+F2q2ÑÎddB5IPIZdLj?PL<~SFZtg.x(dIVFZÄt82?L2I<PZ´¢¦tIF8P+<I88Fdq¦{Ó¨  Z»ÈgFL`?L2PI!L58`I5<F?gPË ª¹]PZI+FB<2j?ddBLIFLV8SFVP.IIBIP{?ZVg?5VIZ.8F8I]t22IFPFLZ(ntZI+FFV]ZLF82`BPF8Id5IF8P8ZgÆd??]F]V+Z?S~5nL<q+8g2LBSBLgB+V.LL+P8S]IP<Sd8PjL`j?ª­­±¢ªd<FPF`8FPV??2?]<??8]IB<L`Pg~¯~(I$8!8(I<<dZn~½ÈËVdP5ZP?82Itx{©x`gxtn?L<BtVPLBPgS+V?j­­`£PÌ`d<8?2SPZPId`$?L2LBB]8j~Bg52~{Î`xVPZ?dBF]d+Ptg(VSjFF8F``²PSIjI?](IVLPnBS?8d]2+](SI<q`Px¾½nSL8SLFV?]gZFPVZB!<Sj8nS.?.<2<2B8g.{?<<SFV.L8g+]qZjxjÑ{FxL`PV2SF5BPn]P+.]BVSIVd5gtSqS.LI5.?BVB`S~dn¤~xVFFtIxZÁ­´IVPS`I·«jP`.IL+F5ZFVgZ~®PSBS¤½F?(Z<SIS?SFIV?]VBSBL+FSqB2Fº{88Vn.IBgqVVI.5I<<5<ZP5IZqnj]!2V.~5Fg8S+F$V<`?5?qS2!]ZZq£¦tP?F5FI+qBB]5P<<Z2L?.x8V`j<PF8Fqd+<n<FP8.$ZI?8<q{ÊÎt]Sgtµ¦ jLLt?IFZFqLBS.Z8+g+P?g¦££?<<<SZ8II2B{PqPLZn×·¯qSP¾q¾ÂjjLS]jq·Òånd~nxS5P!LLj]IÙttn<{ZjP´¹Ý(`V5LLLd5`88PF!8LgZ8SS(]PVVgd5StI<.B+{V<2V$<L5g<VB`]x­L`5?V(<F2B2jtL?!5L<BIV]<ILÑ¦`8{(BIBILB+Z`5gB]I5Bn`B]2LSL8jSIg+.<85I?2<`]2jdÐjI!Fq°´¦ndS`tFIxZVI.?`52?d<jBn¾ tVL<2`Fdd.j8ZIFI<?FtSg° ª±{g¾¦gnFPV`Sd~g¦Áª{dZnBPI{dØjZ5F8P?`B?jnd!Z8SIB{{FZ?LP`8<2]$8S?BÜV8]n`L?]Z`qV]VdPISgqSÁZ~F8?5]ZV+$<g5xSS+FL5Sd?gBPZ­xZL<!B+Fd`.2?.I5(.F<2tSdL?PPI2FS<F(2??IZBLP8IdIF­£­ZV<PZ]]ndjLd.(<`88`P<!5Ztj·x`Z!2.5!II2LPIBP<d+V.8qVx¡ ¼ÒÈZj{ZS]BgnZqÄ¦{gg]g.Fxj¸À¤g{d<S?V<SPq+Z{xË¦{].PVP5nq5FtPS2IISL?FgdIBSxg n~Zng´{Lnq´{{ªnÄÄâS<d<+LqZI2jB!FLBZ2<tF`2BZ?I{¿nSqq?`dLL(I+L5<$j?BZSIjZVgI?]LB<VqPLF{PV+L<8gª»d`I5td.?BÄÄttP`2I?Zn<qj5+nPB2É½¾t<8+<S.Z]]5<ZI`q]FBVI5]Pxq«Á°Z£j5n{]qdnnæ¶djt~Vtª§ÁFVj`nF]F?F8VIqIÁÐ«Zd.S$d<<5F5L5<8Z5tSL<!5xtÃ¾dª~gqt·~ªt­ÈÄÇt<tZFIBVS+$]LF`<nI?ZBLSZPqxP?Z2jSI(?FSZFLIB8`F<?PF8j`<<V?F.d2.S]`?L]Fg8IF~¬¾?`?BL52PSjg{ªPq]{jI`Vd?~VV¡Z2SZV]+55nS]VS2VZd+(<5PFB]gLqè«~ªnFg{qqxS¦ºÁv¡ª· °ttV`S`FS(Ig<8]L~Id<]£d+S<F??!<`8]FSLZ.+B+Lq`{ÅÍqtqF]tgV°~SSS`tPSSÖæ]nLjPZFI`IZdV2$j]FF82V2g5+P´qdFBS<n]I]Z(BSZ2j]PPLZIIF!SSSZI?<d<<nIg28Z$<<P{j £]Fd<S]5PqZn58B]£½ÎqgdnI`qdgF~d~xnVVL<g8SFF~j?L5S<L`2.8V??S2StªÄqx`VSxd{­¦t®tºÉ«Úª£LZgSS]8<(V`5Bg<F]2VBg¾ZxjB?`5gV?V$I2t2tF5LBP©qZSInZL.`?F.<jj?`~]S{SZd j2Ij]?+2PFPLn?LPFI{+BVFÒj+L<5<5tS8<.SVIF<gd`L<8~FS]P{nS
Z~d`.IP8{LjjdZ{ÛZd{8BSB.SjVj2`j?dÐà«VdZj ]Itqº§PPnP.<.$gL`.d5?5S5I??5P8+FFVLPtÎ£x`n­ Ä]ÖÂÖàÊÇºx`nSV(?`L`BSS<<I5I.IIV58$xj¤ªxZ?<B$d8<(n8LIZ]PgV{¦ÄÍ{t8IF{2F.5<VFP?88FgZ`d<8IF£¦{IZ5<Bt5V8ISVFFg]IF`528`{¾`<.V$Fd<8BP8I8~SB2?VF58IgVZ2Z5SL](VFF]<`LS8I5¼Îxj<?g.F`(?qL5ISPF$t¦×¿»ÂÄ¦~tdª£üªn<LBqPFIdZ$$<82BVd5<<?F.B?Z]LZx£¦·{j{¦{¦LtZ` ªÊëjI2`<V?LF]I5LB8BB?]jS+(ZqVg¨~g?BVFjZdV.Bqd~n]£ÉdxSPBSI+PVPS$F2V<j8P<V.$<~®Ë{Z{qB5]VnSIS~VB?VLFddZ8x¶xtnnj2I?t5BIZV]5I?F`(S<FFZ?8+<?nPSVjg2`ndn5ZB<5BP­­¦nSPxPB]8Sn(+{LI`ngjdqÐ¨À° È¾d£ ¨ t`?].FVF5]IZSjL2I8I5ZLg<VZ8<Ld`{~ÕÈ£{Îjdg?~P]jd·gSg<S5VSL2.2`+d+?`F<Pt8VP<ZISÑ¦µq<SjZPIx~~x¥º§ºÚ·°FnFP8BBx8B58LLLSI8V<PBFV$LSL£ªM¦VP?<gS`?BS]ZjdtZ]d.I¶S]B5FLZF5BVV<S828BLd.ZZLVIP5Ln2FI8I]j{5Pj5xj]52ZgFLLLLd.!PFnI58. ($Z?tÎªngd¶njZI85xI?]!BV5+Bx<d]Bgq(BZSd? ÷¥££q¦dZ dtqV`8gPqq<5?]8L?L8+<PFS<d+~Fd+`P]{t]Å £ ´Ù  dÄ¸£x§dnLS]<S2?tL<jVd+2I?5Id?IL]+L?tt§Ó£St`j`¾nggB]LIxBZ~­ð~`PI<SB5Id5SZZS?55SB<IPFB!`Z582g.S<IFZZLLBZIFnZnj¶dgVVj2`B5P2??g.SZ`Pd8Bdn¦xqd{ªx°£VgSZ2<(?Z8B<VZdZ5PI`P8(PBPq`Id¦²®¦´VPt tPPdn2<V2q]q]¡£jgBZ`.`IL2.(8]PSd<P?$ZVVBV5PV`ÕÔÏè°´]gt~Sd~`VjPF<FL8SS((2?j+LnSILZt`FPL8Zd8SBÀÖt¾ ­qdd<x]jq{jP?{Ã³ <{FngF5Fj2?x2VxLdBI(<?F5`<?BS`gLgBZ]`gLnÈn]8<<FISF(55BFt5IF`8VPª~¦­qPF·j{gVFLP5P?IPS8F!L`]`2dnB+??B.IgZjªÁ»n~qS]]Sg<d`{V{Id]2PBdëZPB]BVIB(5+SqB2.B5.V?SILI25<V{ÜÃx£~Z{{LdVZ~S5dSª¾<<FI{Sg?]<8]S<n8L<LI<<?.8I<dnP£´ttjd{n]d{tº·<P]x`njVgB<ISZ<+IIP$BVP?B.d(Bxx~£µ£­`n`Bdtj¯¾V]LPP<!?V5ZBVdF2?!dIF<?ddqL ­nSgLÎ`Pd5{S(8+BFPtSLFdFdZt88+B`?<VxÈ»¥SnVPdLVS8P.n2S.5P2F{FSLFdg2LIBgP?Z5SnV+(Z5VB8n{±·~I2d$I.FS?5L28VVÒ PBPI88L2F+5FFgPdq+IB8P8FLLVdFnj]Ã°tq ­ZØ¦ÂSZBZdIB]5x+V852BSBFIIPBZI8F2ZS]{~gdj{Ä£ª{ ´jºº¡I<PF+IVLLZBF<{<qj`5?8+q+V8Pq~nqgVSxPP<xgBV]582LPFB5VF5{$5`g5B+$j¤nt.LILL<8VF`?SVF2I2F(?VxºV8d`2?PVF+g`2PBI
It5(5?ZV`´tLIZjVP`B$8F?8<L<­]B+nP?LtFgZ8`I5PI822?2FjF]2<P] £ªºª£~¼x?g?I822<qP.2S5dLS(VjP8B?5ZF<S22VZF5`gL dd{Z~ÿLS5<5VqgV+F5?gFBF.Z.P2BPVL]L £~nxLL?jd8+$n$FP58I.LFdS`]<5?2gBB+~xdVP8L.<d.x?d(`2?d<gF.VS+dgÍÎ]nFIqL]?5].B~~!<IP<`5`LS¦£n??(F2IF.V<.?FPSdPµ¦d<jS~`I<?+ZjIF?IPI2+V+.LLB.IL.nx{£tt{Í~Á½tâµªdtI]8L]5gZZ!d<BBB8BjVSL?IF<Pd.j]`?q<Z]`PVI<xnVÈq?8L.PI+FZLIZ5n`<88+P<I?VBStqå·gÎÁ­ÖtVIV$SP8?+?<S]VSLV?VL<?qB..`L{Îq2BI.]82<?I8LLZVj`L5LLVLj 8<V]Z`BdgBLF82PZxBIZ+ZFZI°À¯dL<g?jI5S?FB5?S<$BndtV8q<FL]?5]jjIS.IB`VI!2`5V<BS¦°ãnjÈ¦Á¥´¤È¨à£ªZ{BB]FFF8<q<?F88<]FL.FgV2F2Z.I<LL<5Bq8nV+?FFF?VL5nn~8I5gdV8$B+2SSSBgLFdS+]dP{©´´Àqq·jZ]VS8Fd5PLnZ$S<?{(SSVLLZZ.«I8StxPSdPgn]`.5FZBBV]I2Pt{¾nd2(BBVIISPS$]SIVZPZ+dIgVgS5nLdnIP$P]5Vd?$228gIS<I!Pg5ddqI+j<2VVL2S]I?S?II2VL³tn ªg~´tn¾`æVS8S28]B.+2]I<2tFBtSS<+P2Bj2L?BS<Fg2qP8j(<Zj~¤­Z8PP+F5(FLd?<8L?SZP.tZV¦«{{ª±¬Æ¬d<?.I.L28LVFn]?FIg?P?j8.]ZF{Î82SI8IPZV(5BL8].8Fd?L85PI.q §ÃjPSgIdVS??IF2j.S+S.Ld{«LdF]FL{]<q]?8.<I8$B±dF]B~.5<5d2<5d?$5`d(?BFBVF<`dÌ¼Stxn~Zª`ª°Z]£ínFgV8n25ZI8I+gP?B?<PZFL{FqIZ.F885<558IZ`$$BZPIVP8L ï·V.(P28ZjBgZVZ8IF<+58SZÄÎ¹©qt­ºÕ©tPLB+]+28ZB8VB`?BZ~<ZIBS~V¦¸II(F?~5S]FI.5+I]BZL.j!PqSVSxgdZ8BLdB+F<.8ISFZIPS.VSgq.gVdZB$`LLI+ZI?IIg2B{¦]<dgBF8F`F28FFIL(njF<Z`Bd8t.LxµÆ tBg SLg~j{jxÁ¼VV8VgB.BB?S]`<FxL`VB8<8F?`5S?8!5xd]2BqZ+PF??Z?2Lq´Å~VVS!(I(]P]5Z+~5$2`SVjÜÝªj qdSjdº·2PLd(BFVdB5PSZPq<?P5<~LtSV`<FI5?LF?+BP<?(LFI8Ld?2V?FVèt5.BVdqF]5]L(<5dtdBZd d`5I?S`?FSSPIP<tjPVL8!{{LZ$PS+I.gV2j58BIjg$LIV8Sq??ngÆ¦I`xnnjB8]jFP! ­­Z$PjBL<ZSZ5825LSP?$?2(IF$FLS+?g$.PFF??55IP2IqB.I¥<S?IZVPP+8P2FZZ8VPVx­ÅxqIgFtSnj·½{VPFL?FLSqL$g<F2PPVtj¬Õj+PLV+dBZZFIxL?B+`.S<II5B`5+VLg´£gg?88<P?SI<Ij?~FP?ZP{ºÞP`~<`?(BqP`BLtB?5???Sg`Ñt2IF]IBddB.~II8.BPFSPPSBF]{º¾<?F~]L?ZtPFq`P]IFj{Ðd]IB8B+g<]~P2P<PIPLFBL2n(SLtjZVF8L]L`8P!<?LIg<Zd xBLqI8F+VLVP58?LBtx ¦·VZP8SP]?VPdSnj³w°`II8tI?+]Zt5<SP` qd·ètdVdBIL5BV`ISnSI]]28(5!L+8xP]n¥V8?5BBLBVFx?V$d$VLn{ÔI]VP`]V?5I2?I(ILB]VdIVd«Zn2S?<<dF.88PnZBFFLI<gL52jP5`{ ®£PPBLn82PZ?2<`<$+8]ÁjF+IL.nZIPLgg8<8djB?]B`LIj~FnZj?2$Z]]L+V5
I8$8ZnBL?IFF55Z<V<B(L¦´tBqPS`!]V8ZF`­¾¬j]Vdj?B`VPId]S¦¥¶Ð{d2!<S25dV$<ZB?L]qB.(BVV5VL?FF{dIxPqx]q]PV..](j2IFq½`]xBF`$BZPZ+dgdB<jPS5P`ºæ£VILFB?Pd2<.ISB5PSP5<<B+8<gx<LBI8L<{L]F?xV+.8ZSPjF­­jn`<F<<FBV?dL<I<I?L85<qnL<Sn.V2+.L..P<$Zq8LjFFPgdtÇ¦qIPqL<nFxV2.8] ÀtLLS`.V?F]5L]2<B<{°ÁÑ{d+V((qx{xgº{~á·Ø¢Àt{`+B.BS?SLF]I8<<I8.?nSLPIBdS¾gP?~~?F8``Z5IL+jILËqIZ$PLgBB?<5P(I<8LxVI?I<(d{BSZ55V<PZ<8]P.qPSj!P]{`<?g··~(Sx!(dLS+xL]It
8`ZL.FLj~e¤ËPLSt`BSLSI??+!ZVLt5(B8Id2]Pd?.F?]`FLgS<`I8t++tj¦ª`2.2jI8SPZ8BZg¶gtZ8SgSF88(xBSL5<L??n~¥`~x£j £Âj~x´x tB?!?(SPgB<.5FId$FqIdLBLVVVPBFÊ¸jd+jdSPS?Pjgj<8P~VgFFV$BVd5.n2?<.]5+n?!8!(Á]<.8]FjI8.`<8S852?8LV58..dI­¹j`LF?8BV5VLg.{jSq]IZF8V?VqÀt Z8]SPPBBLjLq]FFgP88LSx<~?jgjI]5](j2njdS]Z?552S5S`{àjFntVjLLZ¦{¢¾¾jPZB`]n?(PP].$S.]FZ?2°·°° ~mtn tdnVB`~L©ÅBjSjtxFjBdPBPIF22F`L8IF8.d]ZFLqqÒt­`t`?gn°B`{¯B<ZS5LL5??P]]<FVnj8IP5d.t´¾]I`VF8BL?<].qIB?.?g(ZB?qVÃÌjgV?SPt(I$BBFdB8gFFBPPI<5V]gL.FSF<<?8g+2LZ?+!d8tIPIV`Z+xPVSLZ(<S2`S8FZSII2Pn£¦SVLId]V`Î´g25BSLgL+x8+gIP2L?<5I8ZÆÄjjdP]dBdI8ZI`8BSS{«`L85Iq`(8g2VV+<Z+L<dF?<nP5+?FF£·Ç­¢©è­°°ªÈZd<Zg5P?FLPLZV5?I8d5Z?2I]Ð{ZZ<g8Z]ZIS5.S+B58Fg`?+q] {`VIt82!8t]F$ZI5L8PBFgZLx5`t¦¦·SV?$g5LPF58SI`8IP.IIZL?]P5(LB$?L?L£Z?BnIS<+V?BtÃ¾{nPxttní+IP88I<V<LP.Fjj(I8I$+<IjÁ<LSn`F<(.`LIt]PB]dÝn.<V?d+??`?PZFBBFL.2j5.SP?<VtÉ· SdZ~gSILx{¯§j5SL?VP8?$V`$<8I+LI2?PLFVS<É­g`??(2S2dFBBFPP?]V`ZxZLjdª´xdL`(5P]q<5.]?.VFS`5`V5FF+5ZIØjdLI5FFxLFBL5<P<PZFS]]5d(SdP`(x
28`?(8(PS5+g.j Ð¬~nqªÆtn?g]8?I<
F8PFStPP?`$BFxBB!`tÔ]B8LV]IFPV5+S?Z`Fjd°`qnV`SI`8ZII$ZFLBP~`PVFZgVâdPtLSdF?FPFPnF?q ~gS`L2FLS8IgI+SSZSF]2?j!Sq8ªºL+?B]Sd(!I.LBnBjZ?LL<BLx§~tVIF?2Z2(F.qFPS?5<8?P8.d<??S~tL.BPLg5F]`?S]Z?]2FI2PFSZ]Bg8I]nSFLg88SPdF(]8x ¾å»¦¥£tS(?BjP]LPFVZI+?.d8gI5V?g.x¹nP$BFB.L???g?2`FjVq]tgPF<F2BZ`8]PIFZFF]2IdLqI<!dxÚd`Ij2.]Bj8FS5LPV~n Ê{FF5<.IVS.8!5SZ$VP2IFF+gB]`ÈÁV?.`Ld2](2B<VFB?88<ZZ+~{]I8?]I(<jn]8F.<?5Zg5P`B8{?V<BP£q`?.]2<SPFZP]82dPF$I+$Bj?B]VLI]]qB8B<S]L<q.gjF§·¨x~ªÎ´ª`B<8P28SV?<.dIF?P+F2dI(LqZ]PVF?j+5?FLV2BSjg?<P<Pg ·qV]<PZB]VgFV+nL8BdL?]IFL{Ý~`xLjB]I<FZZ`<VVI.!VÐªt8P8B<?IZB]dI$!BjSLF25FVZÁº]d(P]n(VI<PIgdFtj2ZZ5F£jZV.`(SBF8VVP!L`FB$I2<25V2!Lj5B~´xnIFP`SB]g+F`PSdPdIPBFS<?B8IZV8BZ2?V.I`IFjZ?ZFjBj tt{¼q
PZd5q8B?2ZSPSg8IFdI.IF`·gPL$L$2L]d?IqLISI+j2]{£°d`V]+8IIFFxI]ZZIV$Z<8<~dV ¶ngZB+8FSBd`PPL`VS+Z!L~Ä­tI?.V8?B<!B??d.BVZP(S<8FBZ£»d].ZPj8VLxF?]?`]`S<<{ÚqLZ?I<Z+BL8P`5L.8?S`!IVPI2BZgI58dË·IËxt jtqSL?SdISg8?BPP+8VB<I+Ld]S?<j]BBn~ªjd+{L`L~g2LLL~B+?dg?<B.5FB<+ZF?2nB{++nI2BZ<+.2nLPjIP`t §ZBS]]SSV8Pq8I?VI¦S$]Bj¤8L!gVSF<P8I.5B2$d55`qÆ~`]?BPF<I2Ig<.?VZF$L.<P<?P³Ò`L8V?+~5~I?]n!Z{2
]Sn{j~jgLPFV8((].B]IF8..ZF<<$`Ld(!<F5B{{Ç´d¸}{Â Á° ¦ °SPSLLI<LdLI8gV<F5V8B?$FIFLdj{d]?ËtgZ.L.tVVFVFdS(S<8.LPV$F8SLB£xBP?FFddgL!B<FBB`+5.d~+t°5]g.]<?I<IV+$]SF]t52Ó°gV2?<B<ZL<IPFBIjL]LPBq«»B.B5~]?5IB2255B8gPdP]Zn`ÃI5Z!25FIVg?BB?`PF<8]dÏg$B<5BIZ(P]n.`P+BSVg5S58LB.PBF.B]nqnÁ´{ngj~`qLtq~{g8FLPn`<]IdI`j?BP~`5+IB8j·ª~tV£Px{d8?L<.2gP+Z?V?Z+`2LVd+!{ .nIg5P]LFFd.5LF?8.?SdFI~±Ô´5?LS<525<<5gZ8n8.FB°§{g??VS+<`V25?8VL?$$28]B{£V8Zj+LgdS]g?tZtSPd5`IF2Zg£ÁdF!2?IBI<P58<IPd?${{ÆZ]I?+.P8FV!F.BIZ8]VB]28L]+8LVdIILP{¤qS<ZP5?VIxF?F8dV~Ix<FBZL]SqFSIB5B<?8?S`dq{]?]`°dd~~qn{Ä£S8tSI{j5Fq2IL?BV]FP5V]ZFV{]]+VL$dSj<F`88PItF~nIF!FLSVt´¾IL+dB822F+I]]5B5{{¾gL<L]5Z5IF8VSI]+LI?<SZ8nLd°¦xP]$8IB`B`P8.d<?dj8gÁÂ~`PV8S8IndBF<P2F?ÃÐ{L`FSLI(?PB8P<?F?Fj.<BjZZ`gq8$IBxB]<L(.VBFLPIS]<<Sq]25<g5.I]F<I8Z`8Sg.Z]](LFF8ILÁ¾È.n{n`IS.<Z2dBF?`dq]`BS.P5PI{·dB?ngL?L8V
PSqSnSFg<$2S2`8jÙg?BS(PZn<8d8?P<P`S­qBPI?<P<I.2gB25<??IVV]]2BF~{êLZq?8n<d?P<L5jt`~Zd· Ðªxdd?VBBI8~FL2.SdÜÉVLI?S5Z5tg<~5?P8($VPIB$8+BILF.58PV¥nPVgBBF$FgBP?jStB2LSPV?j`LVI`q5jS+]gB?FPdBPLx{¼qBdSZ]qt{]gPq.+P<<d.85B<L(P??nI?BZÇqS2I.P<<<LF?<V]2j2P$IVFj]½­gPILPIF]PIV+5<dFj­ÃnS5V]I(5L(8d]d?VBd`+VV]F]Pqq{+B22+tjFq]85dPIP]t¶t`ZZj8V`n]??V{ß°~PF?FInZ?V](5VSS]25I?5<V(BSn?dLBdgª{L$FSBILP`SF{SB$5g?LtB+5V?S2`IB5SF52BII2L.FVdd´g```]qg]£ VFFSSjII5g?`P<8B?P<B5P.ZV~~¦qPIjjIP8$+<V8n.SqLP](?SB8.¡µx VxF SjSZ<ZdPSnÏ­tBVBd2SqdV`B25ggI!dj?F.]SjqLjt£dtId?qS8SFBd]tVL~tq£~·t¶ÎÄg{n]tV·qÏ£ºd<(PdSS8dLIPqg.ZFn8IS8(.L`?<n2tVjL$V?I`FV8P+V.Fd+5I2!nq5?5PL?2L5Fg2?BV]+$!2Lq{Lgq]xg~d~xFPnLdL`FLS?8F<5I?+8?2<Z]°~B`I.SFV8LP(SL.5(II$I2+Bn äÍ~ nnjSxÉj`ZV?PFdS]xSSVS<g2<LIxt??Vd?L°Pg+F8gZtFq]]­gª~¦tx¯Ì¬¾§nâ°½n~Ö½¯S]x8gB2j`j?F$Z`FI?d.<`IdL??L8<xj´©g2LZL`.$IFL<<!`8?SBVj]8?IIFBt]8PSIZdV{dgjd?BL¦ºª~x~`LZ]qj´qxVFSd]]Bn`Zg<?t`gLFB$VSSªÒg<It$]dZ2.j8S]`FI?L<IB8BPB{¦Ûnd`ª£Á~ nnÌ Ú{Z8?I5FS?t5qFgVIF.Vtj!2I2LP?VISV££SIP]LZ?V`gxn¾´F~xgx`SªÄ`jxnn´tÊ`nSFg85VBPV<2IBS<PF8d?<Bt<SP+II~SB5`xBP?dg?`FgFL?ZtVt]L]g`?S8LBnF<L<Bq]{~ °½£j``5FBP~]´~tZ.Z?<5?PIIL8BFS?F+`8?gªÆxPL?PBZI!gn{?BL$q+LFVBnq¾ V5gjV{{Á  ~º°±¹nLZ]L$I5]B?IIFdB!F?85`?IL(P.(VBÎ `gdSSxqtgn©¦x­~xqjxx­d~F`~gÃºn{dI L<dBFF.P2.S<?dLS+`j85Z+`VÆPFd?PLj?BS2ZL!t{L$<jSP`S]`tn~`n{g{` ­¦x{ºÓ´ÆjSVd5VgxZSg5]+BFFV8B5ZnIq5]L8xx¾gxS5Pd`ZF8<BZ?jI?BZBB.ISt~ê¦Fg<<I?`VI`SI5LZt£­jZVLP+IB$+<]dZSP8(dS2<SI(.]ZP<2V¦À¤Âqxx~ dgFnt]F<º¿S]+IFLn]dg~´÷³ÒqLdI5nS]IBI8q8]LPV]qLdP8(V`À»n+2!!5?PFFP?5IV?V<d?8L?g¥{tdndqt]qgÅ¾¼~xxIP<<]Zx~{nqP<.`L?22`qnjSSSq`dtgjªª¶qIV$$55SL(8g<F8B`<L{+nBt«··gLP?BBIP.B<B+V?g+`¿ªVZL<ZI]I`gS?(FIFLB<<F5L`g5VjBVP`á££ªtº  x`tI?nt.Ittndnj8P2dLBB~ ®ºÔ²jnVndSB!ZISVBn?5tLVqSL+LZx BdV+V?BgnZF..SnP?InB]I<8B?xqdnPxnjqFq+PPI`I ZVjIjVq°{FL.<BBB+]jI(SqLtL`tdnj°ºíVZtFt828B8!<`B<B2?5LIq®tL<F`855LSgS(FBVP?n{n2?<5g<IxdBdS<5q(VVI58(F+F(`(F8g{ªåÖ¯ª°£Ù°`g`ZxIVq?{I¡·g]`jV]IFBLtPLn{¦Î£Í«t]gt2BjS]]FF?5Z?ZL.<8F?V]jq´+5<FLqB8]ZF58Z82ISIIZBZ?(Sgxx]xLVZPLZ8dj?SFd5PjBIÒ¾~±]q­VP~d×xxVdgLdZ]Z`<SSBZStPj~¦¡ÁdFFZL55jPd?.<2d<n(VgLd¤ÜSPLV<d<.8?58S5g?S?<Ig´{~BdV5(t?gVS.F?S]ILI<(<]n??jÖÚ~{Á´ª¡ª£qZ??FxPF~Bjg{Z`BZt.d.5]5In~ÃÄå`~jj??gP+2BZB~.8Bd<2]<PV· FSSF+SF<<<5gF<I5d$2`ZgIFZ5Lg<]5<Pd?dI`ZI<+F.VFtPVtÃ­g{ZnÏ{t njd`~VSdLPqV]Z¦n¦ª´£SI B<~2??d.£?5(?S5VSÈgj+I?]!5<P8jI]SVPIZ8xx].Bd<n?<S?L.VB5+LL2FB+2PI?Fx{§¹¤`Sjjg{­ÇËd``?S8SLLS{º~<jF<?<2SP+??S`I~]xªàÑVnjIVS.8BF?PgddIIq$LVSZ]]°®gIS]F?]FLBqF<IL(F!dPF5<BP!VxqF(5dLFP.jx`Z<]5S+??S.IV8~F~£ØÐ¦ºØ«µ´]FjdIdB·tj£`V~Ã´~dx]Lq2P5?gd55?5P{~Õ¶{SB2x??In?dSSdZFPVg<8?F~µI<L+I+2`dS255LS(LSB8B<+<gZ?]Á®ªS2VFFLjª±»ª{j``Z{x´jPS8PB2BZ`]PxqZ]{x ¡¹Á ~x<ZPLBS?V25dPS??8Lt¯PqFIVL?FPI5ZL?`$2`]22S<+IS8gtS]`gI]55ISjBS<VjB{SjdtFF5ZgqÄÜ´ª´{¦ º´x·t´{n~nÁgxtËq~Bj£ØtLI8(+BIVB8IjLL?]Z°VPtnZ`F555]<ZPLS?`jBZ£~S{(FZ8Pg?L`?+8?I<S{.8j8+dF~~`t5`P?5F8S]x©­t£ªq]xx`ª¼txLI+ILLBS28gS?]PSF ·ñ­¿{PP58ZdFg8j!]S8j`B<In­ªg``qInFV?L5PS2L`<Id2Fgg?I!P`B<dF.].(L`?SgP228+5.8qBnjdÎÑ­ªÇ~~]]SV`g° ~{£Ç­¦ºØdLdPq Pt8I+d+F8]2.IqBd£8IZ(t8P2S]I+LLnP8SZ5d2Inj­Âºj2`P(`qnn<Z<tjB$BPFS?+`q  ¼`g`PPVZxL(2n{~ª­ÅÅ~V ~£txPFVInLg2BL`LFZF2dFZdÜ¹S]qdLI?VF`8BI.]S`S]££¤]d5IdxZ.2L`B(?gI+!g85$PV8S`dFSB5jt`5?dZL88L5I5BVB]IgIdg{¼¢­tP`<qdn5BP{~È¯¥ ³~]`nBxPZd8``qÁt``BP]S`P]Z]]?PS½n+BL2VPP+P(ZBS8Z2V8F82<PP~`®ªxV`]LBSZF]`dBF?FIP<]]gFd82V~ZV5PZItZ­¤ ´£°~xqI5+F82gZPd]FFFL??P.8q{Â³VB+BZLqZF+Fj]gnVxtZ{<LV5jLL2VL8`VZP$ZFL]V(8I<FI]8+PP5?B+.8]5PPgI8PV8](<$.Pgî{F]d$P+?FSgI<g~{t±Ì¦£{SPPjLSPd·µ{xZ`j.F?F$
<<Bgx«±{I+dP]gV$.P5(?<2I8dLVBP.5ndë ØÎ­gtgjIL<28P!Sng85{gSj2StI<SL5jIL{`Fjtx­ö¯¬£PIBZBVP?LIB`I8FVV8?LxSw³æ­Ò{~j~{dx`~8g·Õâx`FV+S$LtIPZILP!LP(ZF2I`?g5]ItIBP`I$SZ{jL]<S.PPS]Z+<5SS<BL¼q]]?S.{2IFIVPZ]~`xxÌ xn~LSq?t]FV{~Úyºã·æxSq<B+5ZFFdÁ£V<88B<F.SS<<Fg`]]L]SFBB2SZP?g²ëÄn ­ÅÁtPt<8<S$8~¨gL+`IPLZV.ZV]<V~]xP~©Âöjn8Lj.V?d]Vdg<Sn]ZFFFn<VSLSgx½Î¥Ù¢´º´¼~ÑjÈ³Ì«Z`Fq?ZIS?L5gtLq?FF+FIdjjL??<LII5S52SLL5VdP+FSS]5<L.SPqL]5®­gFZPFPLPd8?2IIPF]nS~¦£­jq]`ZIqS{Z»£ÐÐ¬¨x¦g8~gd¤ÔPqLn<{F]V8+I.qB8LSZBxPF?`d`·]ZZg°¦¿xqtggdnI ®dLLI8jSP.Z]BL<]+LP<<ZZPxË¡ºnI<IS`BnI.]2BZVZB]B5S?`n?SV5ª¶x~~~£{qF£¦qV{ËÿðF`8]$BqgBIjBLF<VnFP<g{Z]SgjjPV(FI<8qB<]Z8B?S.P]SLSSVBI·d.8dFBLLVt?n22S]t]Ì~qL$nSZgx {`º~¿°Ò]V+dV]{$52<PL+L.F`V<?IZI(VBdj·Ät2xdS2dgddj{º°¦V¶ÈßÁ`SFVtZg?P<]8VP8]tL(5.ZdqÄµ³nnq~jZB2F]<L<8ZFL?5LFF.5dF`VtÜÄj2?8SPVF<<n~xg]gq£×q2d?+?]L{<SF`BLLBL5Z`$SZP]SqFgVF`n8VLZP5?LdVV!nIVLZBF2<Z]xgFS?82gd<]]BBF(nj`nÄ¤d{SdnF{L£xqV]qg~ººªÁÈ{]LPZL]q5F.B5Z2?+d]I<!<Ltj]<]¦Bd.S]Vd??IPjg n¦â­©«{IIVn8S8FP8S+]F2`d(??<?]x½¥Z+Vq+B?(<?Bgn](B<F8d]+<`dSF2ºS]~S<VVjZVZ8L5(<`FSg~~½{L<SgPF5.(I?FBBF<(+PZSFP]~PIFBPdBS+<IIB<S]PIdgFL`{F.22BV°­ª.$<`F`Z8.g5<8B?`<{I°­nxxdd¦td5V]8PFjgnxt¦ÒtnPPI82t]d<?B?PZ?ISP5dIL8¸®SS+II?ZZ+!Vj?L8?`{·dª§`F<.<d!j?SngV5VV<SB<Id<LVI­ºdSq`VF8<.dLZ8`F]5S8?P?IF5?{S`xª]2dxBBL?+P$FZx!d`FVPIVZÃÃVjBtBqgFSB?.`F?ZVVL2gdZPtS.?BS<5ZFqnZBS<L.88Sg5t<dI`g`].<P?I2ZZ28?<(V5`+Pn£¦{PPï¦gt`8S5x$ZBSLI?LÐZP8Itt<?<2`5Vg]LqB(8?<ZF2qxZnF.2$82`LnIFI+dLn8dtLgVj.`I<]gS<5S22F<n+]IBI8j<tn¦Z?8`ZZ2Z2d`?d!8.PF+ZP.<8?S5Ln¾S5BBFL8S]F`x`S2~?Z??x<¸nSLg82SP?]Pd.I+]d<<]I8<P(]?!?52xS?FIgLZFgF8L2??82L`(PF5xIFBSP+F<!F].qZB.ZLF~P{{ª{{{dLgV]VqFZ25?VB5qgn<SIB?n$BBB`]`FIP].!<F?]B]gPµj???]FxS5].L]ILB8PtVx¦]2qd5B8
B?<dLL5?2I85djI?58n£nSPII!(B]LdI22P<B8]jBL5LFFxtjqPBV<I<PIdPZ?.SL5?5]]nt¨¾8j<gLgx8FV5SS++F5LLPg<BIFqdSLgVZ<LPI?5]S`8Fg`St.Zd~gVP]B<?BBFF]$V`LPjIF?StÄ£¦¢xL?ZF]VFILZVd]B8SI8SÄ<FP.2Z5`Id?82?8d]Z8V8g??.]£jZVnBS?ZS.]Id+ISS?B?ZnÎ`!P<<L8tq<?58?Vq<B2].(+!I$<Z¹gZ?Z5PL~88IZ.ZLLZ]BxLPI?]Zq q?F`<j<]?5PBB<F<FV.+S8?.Fx¬xj]?<?SVL]dV8(5+FS<g8q2(5<2Z22P2PB2FF`.V+`j!<VLg`.ItjÕgIL+I.nSZgBL<g.ªZFgF?]j°Ø³¹¿gx{I]$B8BZPPB`d5Lt8$2`F.njS5Id8B<`P]<<ZLPdjBjZx·g.VLdVZ..d(]<LB<<LPVn ­qg8<V8`LF?<V+q+LI`F28+.F<L!gºLS~$I(B.F2~].d8LV?PLF(ZB2SB~gL?.F?+Z5{8n8`]B?P8IPS`]PV~Æn`{<]d(L8<d5ZZ8.<+I]?PSS.`VV?`V..(j+F?S.B5<!?5B{Bg´LBnIP<BIFS5P2??
2?S]Bg2t]¦ºßxdx8?BF?]8PxF(PI<S+<P]St¦LSSBVZ+jFdBjBSFL5dB8d!tV]¦Ä`<I!+dBV?V<B<<??ZI(VFjtLSB..SZd.]VV25<8LPn!?F22F?+ªnZP282BZL<SB?n`PP$L?S++5ZS·¤j(<8Zg8j`58<gd?gI~Sg+8]LgVt¢gtSS]S8t+{LVF<28(dnInFdP?5gP(8IdB!?Fg2IPBF<8?8+P+g~ ÝtSVBBL8(SZjjSBL$FId$]F82FP8~PxB?FSIPB28V(BZP<IVn?+FZ`Èd+8B]PVSZBI]?LV?+{PI5xÌ¦S<FgZF`!LdFBZ2nFI$8FSV¦`d<LIdPPS`PS?td!8L]<8Z]dj]SB­g`tZF.LnVZ+F8SZBF?L]L]Vdjd¦gt?]<BFV]PP22?8?n(ZZ<IL?$LFBg¦?ZtIFxZLBdZ(ng<?dS2.VZ8LB!.882S<`j<V$+{B2BBS2PBFILS(5BZFFI<8SPgFP2ZFx??PF.V`xËx]?V<.Zx((.(8(.(n]<Vg]8.5SÊVFn2<In<PPP VSBIBSZdVd¹q]!g?x2]L<FnVIIZ?PI(P8S8S¦LLV+8I25VF2FI<P?LIV]8t8I.82BÄx<2`PB(P`q228`.VP<(82Fdjj{· {8?8]dFFVL+5+Pg8gVZ??8F?5$<Sx¡]j]gLFVSgªtgdBnn 5SVPFdP?8F8PgtSFB<<?25?S`·SVd(F+IPP?88xPVILVng+2<..ZSS`<?]B]L8B5+L(`]F]tL!V<nSdn~ ZIZ2LPVI$.]jgI.L8<(dgèªggFISV?<Vn<S5L<8P{VVV5`8L`8{?FFxtnId!S`V.ZqLSI?25VnZx²Åd`I?Z`5nS?<2IS$SV]gF??tx~ª·`P5PP?8$j.5n? g$.<V{tLF`Pj(<jxêx·nt ¾­jºj¦(]VL$I?Zd?ZV{.ZPBV25]nL(´]<Sqd55?B2nLBP5Z2`<d`V5(L8]dt`8dS?F<.S`S?qPIV?n??+IVBF`Vq]2dV5LgV<LdVgI2L8L¦¿~IZF?`dVIB$V8`5L(VP?I82IZ£BP5]S2`?+SSVIgLt8qBILInSVZ8PnágdB?<(8PFPd8B2BV`jZV<I{£8Vt8ZLj5<VdB<S8IBIq`?~PLLB+]+Bd`­Ã¸·£Ç½¾{{x]Pq`L8<ZZ8IPL8SLS`B.V8dVP¦x]2g.V<(PPL?I$.x?q!B+<5SgILIBFZ {]22`Z$VB?BLV2SB+8St8Pn5I5jq]Ü£{LBLIF8B5PFZ5?(2?qIt³´~S2BB??5jn+5SB.8.PILB2``88~~nZZtF85228BjZ8FFFSI.F?PIV]IP8d{­`dZBF]ZL!FBgddd?V`nBF]VdFF`?8]V8<LPF]F?IS?+SSV.`?d<?Lq£n~qxnj`dqng<.Z``d?5I<F5BqZ5Z<L5VIIZVId?P ÀB<j?IP88F+F.?FZSBV5LI]5gg]SV+g.F5Z?5PZF<gI22L?j<d+j5FSÅPISZ+2j5FFPS(B2]SP`(xSBB8<VS]F?FnLB??S<d5.<BZjj8BS?V$Ig.V](P2<8](PL?PBS]PZ]]LVL2+<LVPZ.I2(5LL.8F©B5ZZL8gI5(?Z<]FS<<S5+<q<IF.5BVFtÇIjtxqIdBF]L]I(<(]xxgFSI?`B5PP{BZ(.8?8]S<nxPV«{<<<$F+5.+5BB8Sd?P<nd!?F5B8<PPZ¦æVV(PI]d<FL`Zg!ZZ<gF?`<5.$(S.gdB?V!<PL(S]S58VL+j¦]V8j?SItB?FB.V]<+SB288Z5LgjÂ x.`F55.2?58F2+`VV5I?<nB<dLV`Vj`<+2g.FVF5P?`IZIFV$`.8t°Çn(Bng]I<Z]V5`LL.I?Fjn5<B.!2ZPV+Z¾¾ILqI8F+B8{+~.d?<28`?25LLZtVLt`q?.V?t`tZPqq$Fª £`B+2I`2I<F+d]8Z58Z?V?FZ5q`n5~{q!F`?$`?V]FP+ZIFjnLZgPqL5$.LFdx´qV.jn.B(?2jVd<<ZV°j2tn`+t<L5L?``BSSPVSjIL`LdFq°$<PVS5`<{qZZ<P<dF?F?<F]`InnF´ªºI]Z!BPIZ?<]8L8LIZPVBV~à~d.<5V<BjjP88d?P?`B.2VqFnILxBBLS¶ªªVZ+djj58<]tBg`xd52+(I+8qxVqt ´xtxSt`­Bq~¤¼gFSLIS<<8qLB?5F`SL?BjjIPBL`B<+S­VgF<g$S$.I8SV52Sd<I8?B2S8IFnªºtSLVdL~<IZI``I?{?PP`.2+j+F?<52S2F+Z2IBFS~q´tV8F58ZPFgZ<<g$]??g.VBt5IVI~FZ`]??ILV<~I]V8xjxxqá~+I]]2BPFPd!PLF??SB`PI<]5PdF]jPq £Z]?<IVBd8tSV.?nV?B8I?VLºj¦ã¼É£Â{~®¦«£ªqÿ¦¦~V?FV`2ZB(`~PZV`B++225I?nSd8B8q2I$?L82LP`B?V8IFB?8]SP(I?BF8dÄÃÆ°²~]{g~dIdj`´{2PF2<dxSS<BL`<`S8BPFg5Z`dnF`]?]d8L<+LLBjPL+LPS+g+B{B?V?]jÊ{L`ZZZZVPF8IZVngZnÃÁ²¸©jgIdFxPBBZFILdgIZ!B]$$S<58I25x¨zjI8<FSLPZLISSFgBjt<?PFIP´¤t´x£`dx{xZVn½ÜdB.P?I`ZdB$SP!(d5<5SP<5d`dF`nVtgFIPIL(F8BP.+PVP.2<L?V$q]Lx?]g´Á· °âjqF£Ä­Í£(dSg8B8SFPV.L$IP?I<FV{BVx<]jP]SI+SB8IV5LLx<]VI8B8FVI`Z`ÁVLZdS5LdtSjZ]Ñx¦n~ÈtÞ£qP!<5Sj85$8!I<FIL.~Fj5SB.jZId{8ZZPS8+jF?S2B+`jZI8FBPLF£`~¦nS]Bt{Z.ZqgIjjn­¦­{qFS?VVn?]FF]?`L$L.P~<8LI<<2`£qP?FPPdI<LI+.<IIPxd+L.SLSBd?t¦Ú{n]V`Vtj~«¿¨ÅFI+?PZZ?jd{8.`Z?tSSgV5]L2V{`t<~]IjI!?I8IPIIV<Z]?8+FB]BBggã{xZVB5LZPjq­qLFg] ÁI?]]!`8<gVPPVBtBFFn8.PVVq¾`dL.+VB8Fd2``jV?FF?8PF<VZLn]`VVxP?I5j5nLLV(qBg½j2ZLBP5gZBF<$+V2++x?2.+dL8Vnn2?VZ+B!`8PF8?V+5?S.VBFFItÍgVd`+jZ]]Z5Pn´j5Fd5FI`<FSdLI.IBV8(<BPB<2ZFS{d8SZ.28LqBZ8]V.ILd2LPqn¢~È{{ ]d{~¯qd({B2dZ´¶]<`+(+B85ZVB5FZ`2VVSx]<8F(F£PFt88SBSnI8d+L2<`L`F+L2VxdLLVSdL?gSBSZS]P?L]<(dVËÂ¦jnLP5PF8ZB`<]S+]5.~n8]LVggn?(BP!B(PB<F2F`F85FLnd8!(<~~· LPBF!IB8B{BIFV]tx·¦d.+FIP(FBjnjjI2L+d.]BVZ$ZxB]¸jd`?8IBd+28FLBZL5d]j©À`BBÁ·qn¦Ñ¸£Pxt2BZ2`(`2IFP FB<
8P?FZPd8t2L<F<`Sd5<I»xgBLL2+IIS<V$F$V2Sx]<(5jFZF<SnBVnIVdI.S2]+BVLPPPZtªËxd~`55?2`q~BL228F<<?$I{FS{Øù{2F?P?IFqgSI?SLB82ZS(V+xdL<SL]VIq.$qIVB]tLS]nªªSFP<<~ZF`IIgnd8.IBI?nL5I8PZºÓ£tdV8<SL55<2PtVµ­¨¢djLdVPP£ÚÍÅqx?tV`<IVSZdS+?nxn¢Á£dF+gdd<`BP2g??S$?<F88S£q£jIFPLS(L2PBLId<?]]?5.tIFdd<g`{PdVVF5Bg?{5V5t]<258]xdq`nB{2IV(I<ZP?$BS85(.ZV~t°¤¯gqjV2BSI8SB??LZ(FB(+B]<?jÆq`8P28?IVt(2B(+.B5dd``dL5?<Bq5FFPP<jV2]8gF$I2xFPBFj¶©SqVLI(V?`S £Å· ££jjtIVF5+SF]~ºÈÖ¦j`g?.]P+FBV(FV8n..B]jüºS5IIP5L~ZBIZ$P<8jFL2+Vg°jIB5]nLPZIVF22ZFLFS5(IL~5SLZ?tS]P22SFLBSn.S8IB?L.I2.jªtÛ+BSFB]F?I<I5S5n(LZåªnd{ ºÈngLdt]$VjPBF<~+5IPF?8Bqt{?jIF`V.(I8I<F2dLBVIg¸LVSVI+!LS5]Vq5VId?jLqBI]t ±¨ºj]tFIq{¦gZLqI2BjZBBSqZgFgqºgVBFVjd<5<8S55F+d(85L`~¦²­n?LV5]LPIIIZVB8S8<Ljx{Z<(xS8+VV$+5+B8Z]VPF`BVSL<SFg.jBVVgBLF(S]5I+IV<n]BLq¦°qtSVnj
].SS!?`FISg£å¨{ngV]IFdÁt{BnPSZ.dg+`V?FB!<IxSxPj`2q?F$!?dBZB8F]P5LIdFSâÁqdq`+I<LnI8P`Vj~{ qx ÁÂ¥´ÅÖ¶~]~tº¹Õ¡£­jg]<B<LZPjjB]<5<8?t]j]2d<ZP]5IP(<?FnBd?V<I]já¶{ZqSS5!8.Z5+<dL.n8{¾Z??n?dZS{<FgZ?2ILIF88]2]I2F`.2St?$B82!PB+.Z5?]!P!?Z?gIdx©ªt?.BLBI<<PItx£Ã¶®gjV]<F]~¦V?BFB<<BdS$58F5BnÁgtZSLB?`?L(PS?SL`dqBZ+]FFº{{<V`<{qIt³ªq né~Vj¦V`Ä³¤Â­ FFj$SFFL+$2FS8S(qBZSj2B£¿j$S2F?PP<5FPPSFP]L!$SLB5g·ÓxVP`LtBjVd`58`F`{Z°µÐV2
8BIjjFL(nLLBS<IZ8I(PBI8.L5B+LB?]j]S<V(P]{`VFd+gFI`q´Ã{VnBFI8?8Ig~ÅZx25P5gL$<x~¼]¦]SSI.FLS`LSx<tÄ¼gg<BgP5$IFd~Fn.SPVSP<?ZB.IB]Ç¦I+x Ë´]nx`jx?VSPPSx§££xSjn+SFS]FP?.<B?L5?IS<8`j`?tdà¦?5B(BLIPLVS25<FV`5P]I?8<L¾ê`ddS+.$F
Fxxx5~­÷Ê<FIFZtF??PB?]Sn8+<2.BFBS8?(LxPFdPS.5FjL8`P$ZBZF{.I8]2ZB Å·j~q{dZPFxqj£PqgZdPI!8]BZnLSÍ°Z8?<`V?.F{gt£ÁFg<<d]ZSF2FPI]BP8SS]LI8qP8VnºµÄ£­{<L]ZL?B5t]dLPFIg+t£ÔºI?<V?85?.SBF(LSZSVL]jg<F5nSLnjq<{j88+?P`tIZL<gIBL]<L?BZVPqª³tt25jIBgqI£ºÌ£Ä×ëØ]I<?5.IVS?P<]8Pj<ILSjP2Zjd.IVF<<VP.F88V.IBdBLI`qBZSFL?L8n¦ÿÃ·jV~¾£°PV55]<SZn<+IPV?LLª§ÔV?<dBjd]Pg­ØLgn!V(qnBS`Pn$ZP?ZSF?<2<Idg`B{{tÇSZgtVVn]ZLPF5dVB+.85(?5ZF<5ILL5?8P<5It<F?2L8?IPFS(`gxBnB?2(dSIZ]5d~F<V(gFF<d2`P {qnSjgnqnV±dÈ°]ISSSF]LIdLPSZ?II<8FLB+IFn?S8ILdgS.VP+?8+I2FF8`8$I`2B5gF~¬Á©­§·tg(ZBq.(F8ZZB8SS85L2VgªjPIFIZ¥x§jFLFV.xZ$]L2ZVgVF?8FV5<P82(jVB`x¬BL](<2I`(FP2Vj<<88<dZIPSqÄV<P.?FI(]5SVL2?d?Z?FS2FtSSFVjn]ºS?8.+LI2Bgq`?Sn.BS8SV2<P2]xjgº¦d?{¦Ànx£¦¶âtF<S8BgZZ.gnqI8$ILPdFgP?BL~IBI(FSL.Z2j]..<2IPSg5(LL5S85PZº´´¦Ú³í{`LZB?<5Z.$IFSg?LPVFg]djn£¬ÔtVxÄÈ­Ád`~LL?5ZZ?8{IF]PjI?]!ZPZd`(`FLV!~ZFdP<{VVB?2<?ZLIIdL`+?j2LPdL~LP<5PdBL]PPI8B<Ig?FF2PF5?]S58`F S]SZ5Zd.PP?8I<?PS]B<8LP.Lq<P5{ÐàËÆ­x­x ¨V dL85VPt<VF`SS<](5P?PZF?V8F5+25I828.LFIPZ!5IF`Z?ZIIn8LL{{Ç°nÄ¶ n5$VB?VtLIIdBV5B8dI+(<Z?8P­°·~ºÉtj~IS(L?P$F?8LBVFS.?S.V5jZI(VLVI·d~L8BIxqdFjPL?PdFPZZS
85PBL]ItFI?FBd!P.Idg!VVIIP+<gxd]]+dVL<BVd(dn(2<ISVtV?5B!L55`LdZ8V ««°¤³«{n]VtZx{x¦jSj$S5$ItP?VjLP$.5x+Z85<<V+BZFP5F(g2`+B5(5dF?.B`?<.qdxgjºÂtZgLL8VB2<?2t.5V(LL<<FBI+$I<PIÞÍ¶ª{©³£ÄSS<?I8PP8FF{?gB8`II8SPF28IZPL!Pq{I]BF<PS?BP]LIF`ZL$PF<8$P2IZgqn?$SLFI??+8FS`F.8VPgPVP55?(Zg{j+PPL<(FV8(BVSB<LS`I(82]FLLnxdF±ÿjnt°Z?Z`S`VPt¬jLIV?8VFS`2B8ZBB`5I?IPL5SPBS2II<II<8I<FB`+L<j<FVP~I¦¦qq¦¦]gFIB(BSP<nFFSBdjB8Z5LL`??Sx8VZ¾]Ë~d]F`dPBgPB]Idd?BZ8SF5FP!(8LIS$B`tLPg<?LdVBPS8LVBF??FSZBIS.LZVgSZI$P?FLjLS.ZLSBI?$F`BI$]VF]ttIFZ$FFZ!S!ZZ.2P+Bn]8Vj?8FSBdnj{t{ZP!(8B5Bdx£á¦]q2FV$PBFBVF8d.SL$PVS$LF.<PSB~B(ZBFI?FF5ZBP5FZZg<V~t­£j´¦tnqd<Zd8.LPVL]dB<<]Z(V`V`{F$I8]£~gVSdV5LFV8V.I5PgB5Z]P<g`88gVS?+gPj²Õt2ZdBP<q5<F8{<VB(58F85<FPP<P~PLZ`LBZPFdLZSxFLI<BVIZS5L<.(<FÁ<5xIZLL?g22SFjS+<28?.PIZ5j?tjZ­ª`q(V?d8<BtPBFqt½½xtS+PjdFL88FZ]5`]ZFSL{VVFL<<5IgS.FPZV!III2`Pnj<.dn¦ªt IgP8PIF!<ndFI2FBd`2LB]]P+SZnjnq¥tª ££gqZg5L?S]FFFdV5P5tS<ZgPVgdV++Z~F8P+FIB8dIBnI8?!<LPBVS?BSd$LV<LII?d?ZSS`V2F?d<]`5]P<LdgL.Pn~dFnSg`<B(8`8S+<I`nSS8Z8+jjVPS±S~(2?].8V+]gSSgqÄ£¦L5<Z8B(2]tgqP]P`?(<P+<B8{]LI8+2S8PSBBd]B<B.F~tn{·ntªZndg­dgddL!S8Zg8FFV!LLnBVL.]?nZBZS+VB+{~{n~xdxSq?88V?<Pq5BZBPZg]8FxB?+FP??²I]F]<?PPVLI2ZSdn2.BL5SP?j8B+¦]xL`BIj?!Fjd<]L58B$B2288ZI5VdVxnxL?I]`B(5(5??B<F<IL55?~Ft`F2$Pg£F?B8PjZSF<ZFntFB.8Lg<?jqFPP`IPSt8<FLIZ.55LFFSj?dZ?.!FPL!$B?gtg~°n]x£t{q8SF8P]5S<d2SqS?]F.LIF.j(~qLLIq{nxnVtt~PLZSBI<Fj{Z+V<8d.VPZFI2F(5Bt´x{`B88(d$?!FP<V+.gLddBB<8P~2B»<n?j.V2]F(<V.VPd$(IBn8nSqP<2ZP<FFSI]8gnddd`V2+?<25ZI8I]5]IF`£gPZZg]2VP`+IF]dZPd¿¦St8(PB2P2<SLVSdF$S+5V<V5(PL22tFLV5S5F+ZFBZg8dxn?`ÄdL+tq]j<LjSI.$5P!LFP<PVZgF]B.<.PgP8V ÃxILq²jBd58VdVZVIj?ZS8jVI]?.?I.`B5º<Vq(8FZVV5?IBV8q{PtFP?g5IqPI îZ5VLnS2?F]2Z`I<PB<?`F8F`gLBVVFI`V.<ZIZII8gB]`LVtBqS8]I+Fjj8x58.8jn]g+<LFg¾©nq`PP5PIFq8]I<+B<.`V<P8`5(tSqg82qn<8ZjS8q`5?gqjjqªtjtV]{d{~LdPB!dF{tB<V]FF$I]PgFIIFVLPFgjt{ ~ It`t{dd`SP<?tPn?8BBjLSSPxIj5ZxF+~ ªPP??qIBdL$]ISd22`V25F?{LVI~`Á]V`?Z.8FP]]B!nZ?B25`L58BZnI5FP­°S5FF?B2<S?P2Vx5g5Stq!PIPdF`ZL`]`xgFS8L88t$g`jBL8`t³¾ qggIBF++.<ILq82B`B]BI5+Z?{+`Lg8djZF5<]]SF5FBq­´  q`d8+Ix ]2<P?]$F5F5LP]`LB<55BSFP2g]¦d{S{xq¦qnPdtZB$5?$2tSt.SVIBV!5.Vq¥nPFdd?5x]VLZjBFFFL<F+FZ<L8PBtn<I`dZd5L$`Z5+5Vd85.dn85B]]·ª]8IqdIPVLZP5IdBP$LZBqI`B+V5{P`ZËnSZVB(8q<<PdZI.8d~¨ß?IFB`SFPgZ5x]L8!SFP8FPtdSLI{BIBtBIZq]FgL<jZj{°P{LSd¾]<nnB8VVS.PZBdL(Z]$<LP+Z.`g`x{¼~{nxqqII+jPV.SF]d8V?<V(!IZ?VSPqxd]LVF8BLI2n58`(Z<]V8ZI+V8LS2ºV`gPZL+qj8`B?V2g<PdS25q+<8F5tZ`?I~<+I<+IP25`S?.jBB2L5.S{P22x d­t?`<SSSVx.F2~B2+{S {tBjLIISP?d`PL<<j88LBB2Z<5jSP$?gSVZVjg]LILn ª dnFqB~g{£qPI55~gLZ`gF8$Z8gFtLB5Sj`?`Ftª¹{xÂ]­ôj`dVPPnxZF$]VFP+2<8dZIn¶BVB?I8FL52]Lj5285qF](FI?L{<FFdx gnFdPjqS<P?S85Fd<V?(LjZ.L`d~£jnLS``<SLq`2IP?BB28BFVZBd+ZZSt{´qdn8BS8F$.8gZFVn­º±´½qnqxdg{+2F<n8]8IBP]¦x~jª{L{d`?<LVnBgSjx£Sx<2IPBx±¸­{j]]SPS2.VZB<?8Z?.~S8PdVZ]gPj£ú|ºS~nÃjnF`]B2]BZBLLg<jn<Zqt°²Ä°jBLVV2BLFd]IBZ5{8gnL5L5`ItF]]ªÓ¯jdZ5BI<BL<5SVVL2SPq!IqIxxPd¯ÍÕ{ßgj`<g258.B{PP?5BL(8F2<IS``°¢Ä° 5`Vn<BS(<ZPdPSjn·¦º°ÓÉÈÛ®nSV g`]qB8?j¯´£¾º­Í¿njt{t£t`{dqjqV]tg¨ÕÂP]jFFZPxS5F??SxVF.FFSq?L<]­£º~~ºq´ ¤¤­IS2S$]xP2L2.jLLgn¦ª£Ã nºBPd?BLjgj<P?ISLVFB8`LgVjq{ò¾ÀÓ`SV`F?q<I]8Ijq2VIV?jxº ªt±ÒggS<5<tIF$SL`VSL`ZLFxd¶¬·{{g~dB5BtL<]I`dq¦¦}nË·Vq~q~àÐª tSdqxÄBg]´ª¹Èj£ {Àª ¦S{V~`ÄÅ·~{n5I]+LVVV$?<jZB!B8]S¢{`dx£j¦t}­×µq~ 85+2I?V?dS?LL°{¦ºxj5S`Ûtx?LI]2B<L$S?t?SndIIVdg£Öª{­tg?L<]gB?P?$]P82VjÅ] ­j?P{d¦ ~]S++n$?Z.2IPnP`xt­Á´²d¡º£¦ZSjdIIL<?jj]ªþ ª`tjgIxnBn ´¦¦Ñ´ÇjFBZZS{dP] ~£I§Á«£¿Ù®º`]ZLª££·~ª£~dP5$.ISBVISBqZ<Z<?Ptt¢«xZntB`t`{~¾Ù¹ÿ´`]5P?j<$nxÁ¡¨qPL]Sxg¶ÒntZF]ZZ<B`gZVgLVBIPVt£ÊÇqgjLºË£dLL<VLBBV(<Ld<t£¯Í¾~qg(<VgBdÀèqg8FI`5Fn~t~  ¥­¦`LLxºq »`V<`?5ng¦¦x{ ZLISVL.Sj{VI~gnV­`t¿]5g2.ZgPjBBZBPVZL8­S~­¥z¹£­x~ªÁ`]dZ~´¼xS.I85Fj5BF($gVBÐÓ¤?2Z2SSL<gjn`ª¦©ÙÎgSgSnx´Í°°´nP]n]I8FF`tÇÆ»gnS?5jFBBd.S`d`nx­ªI]B]g5ÁnI]B<VggIg~]Ìºª£º]]BVL(FjPS]·¹FBVSjnFFttzj]Pnqn]`xqxZºxd5V`¾PS?SI~(jq]LBPZ!]dBV]`Ig]LB?!I82<8?IP5B$ISjSgn´¢x°¦ Ï dgjZ`F5djtä`ngZP<V<Z].dLBx ½¨xn.V`Z<PVZZ]gVqÑ«¦gg`¤{°]](I5S$PdqVV?{²¦ndZP+`Z2V?ZxB~q¦Å·Zj85<<nV ´¦µg<PBSg{?VPBFL<F.VgZ~x~ÅZx8]SxÊÏÔ~~PZ]PjjP+{8¾°ÈPx ££~ttP]`PS]5<xL?j2<`gL??!<S5`+F2S]Lg<(BIL2d]<?55IdZ`Iqqj°ª{­´gt`B5].ZL8Zxx`ª¾£SnZ5?j+VPBdÀÂqnjL`2BI$.PII+]FFP~º¥Ìtnqt5Sdx`BFSjIZ885Lxqx ¨jP2+BSFI8g ÈPnF?BPFt{?j?Pn{Â´gq ­ §~]S(~VP?ILS8PtZSnBFLÑ¹dq £Ix+S{$88<.d8FF`Zg«¿È¦qÀ­£~j`PII2IPBdB+?]BZ.]I(??B8??<P+ZtP<8??FF{ZV`~L$<S<<.{¾ÈÔ¸q°Z£BFB.L+5B?LZnZº¯¤dFSBF85~ÅnI?L]L8L`S2LjLS5?I<`gLd·­áÉ£¬~LjLSIVF?5LP]S]P`.P8PLnÚZV]Fjgd°ª´í¤qnS?`<SqV+F.SVZI~ÁÇÀj´¶­`qS`VSSx8Bg??q8<?5Z8qj]°­µÐ°´ôxP2n]I.xSLI`IF.L.BP<S]°ªµ£{d~ZdV5FV2ZZL`Z`SBnB<FF?SdV??n85LgB8B`VB.nLd(IS<<I8VV28³½]{{gZPZISSL?VB8(L5P`¼ ]djZÁ¦gtBBZ28<?d
!8IFSP(Z]??FSÇ©]PjV<$ZIFLP?.<5S`.I$5SSB`£ªqnFxÚÕLt{P]Z`IP]LZF8LZjLtÎëÈ­~ªdjZ2qLF8dPFZ<S!VSLBP2Iggq½xnF`P<I<2SVFStS+SdFBFq]SB5Ä¼Â¿£5gdqB2L8?ZF<F]?Z2!B8I?n?ILI?82Sj]S52nLL88?<+IZ5I?SZdI5qL­·xSxSdBL<+gB.IZS<Sn]ÑÏqªx¬à¿qZjB8Z]LII5BIIZ?`BPS8LxPBSg· jF+B58!<LP<8n<F+`<V85F<$B2dq¾Ën´­¦Íj<<SI5?VP?xI.qS.d]B8g<nLj­ ~5LIS25BBjLx`PgI.5I$2]n8nI?~FxSFSx<8ZBqP<F5?B<<jn<FSg]©å`LZjZ<qd8885Z8L2SISVI?`]S.PIVPBx?<L]q5q(j2PP?PdV8.S8`j°`LS``$B28VZBSZ2I5SI+8`ZgàÕÁÈò·xS(gg+(8S5<`VBt<5.SZdSBx!LInd£!BqFj]qLF8jV?PZPLB??n?I]I2Zg®§²¬Î~`2ISBB88LB+F?PF`P$<B2SSxã´ZIFg?]L2IS8BFBd.FPPLP?!BjFF`S]`S?+B2`<+SZPL.IZ8ZS8`P]<VqxªÊq8BV+$n.8FBZSBP?<nV+.PBLB5255t?+B8ZI5ndB8q58!?B58(P$LnS8{Èg]2qS8FgV8I5{BBBB<$B(SSd8L{q£¨ÊgjdFF]I$8SB]j+PjFt+(2F<VFBB5+]8xÖdFPB<2?L8FIZ8tI+nj+S5gqPFB(8I¦¯ª¡(]`VtI8P?8BFSBF<L+5!8<!<Fg§<<2ZI5<P]2PF<?$FF?ZZFtP8FBI`PV?+BtI8Z88SF`V+StSF?P]<<LS?g¦£gZLL2I```!.Vn<BI..2P2SBFVF`L5L2B<5SFFP<S<F<<<<B$FS+?F8<BV]´¥£SBV88PVSFt2?B?<5gV!FFLqxFSx°ÄªdF?.BB.`PS]?Zd.2I.n<B?2F+F`?~n8?558q<B2t?IS5SLI5.FI2B+`5Zt{º qFS8t2S5S?+xFg2nBBSV?8I2P8ZS{´q+5Bndj2I<8?jL5F+?.(??g?<V!{SB]LB<5j<<?!]ZBgL`FV?Z]FFj<.g]°¾~SFBPZjV2n?jP]PF.FLdLn{ZLZIL?P8gLt°$5PPSx.P8Z<.gLB(]I{Z8dPP¦L?Z?dFL8F(<<Sd<FIS?t?gBL5g]x{P`]B<8g+nI5F]?V8dLFdI8F?+{L+F<nntnxFVn<Z?LFS(V~<IIP]8.`.IdFFSªxL.]P<LFVPS?FgF.5?ILVB]BF<.Zq£Z`+5PIZ]<8]<SInBVx(nFFS]LZ5]VSIjSV.LFZSL2BBI]PIgI.x2g]SVd.2+BFZ``dZP2xjLgd5!I<]B?B8gVP.S<jL.FSI$+L`SP+S<?]LVSL2+85jd`d<I
I{{B``SLB2?`FF+5$tL+SVSq.qF?8tqªªZ?5SPdB2Zd?SS]`L
LLgZPIZFF<FF58q¥n<(8nP`t<]<5V?LF`qPnV2I.55P8S]F~I`BZ??!5ZS(FIZSP5I2<?VPF?SgP°qq5+Z]8qq<L?B?P8Ld<LV]PFZ?<Idt<L2.<ZFI$]!ItIVt2<{BPLV<I]<(BStgSS?S<F?+<$8LLd5L`I2]L]+PB?$dF22LZS5FPt$$`8!BBLP<+nPIV$dB`d£ZqLFS2SL]q<5<8nIP2nS`LtVB5F]d·g?F`?L8Bj5FLBFZ?!Z8L?+PII?g2?{L~2d`n.jP2+.B?]?IF?`SF$LLn<BLV8dx5d8].5FF5BBVxBL?!(II.8V?5BB¦]ZZ+`B?{PP2?`Z`B]<gI<VL+2$]2qxPL{PZ5In<2.B$55<2]2?Fng5LF!dd Z5SIgg8`Sj.FF<?SVFq22V+Z{LPIPdnV<B]VBj$L(FLZZ8<?dI..2I.PB´~dSF<<L8V`IZdS$]IL{FBB8SgS<]{SV+tLIjV5B<ZLd<I.!+LL5F5B`LI]L<?L{dgtd5L`VB<VI?`ZnFF55L<]Z22FF+g8F`½~]VnZ`PL2{L?.V?P5jP]dPV5d2<LnªZL?B$8<8q(5<VZLF?q2$F?LZxIP8?Ljj`FP]P2<<SLS+<2I2`V88(F5F5`+LIL~ jBjP58<F+I]$L]<<?VF]LZ+2]BLBPZ.LBF]?B5<jB?88I{IgV5LL?PL¦n~V<IB2<8IZ<ngF8(]F+SVZn++?Sj£·PqB`?II<?8?I(g<?F]F52dSB(ZPZ+]V`{`n2]S+StF?BB82gI5IS8L+?FjFV58I{gqSVgLgL<$P`jBSLLg8B$<<q]+Vx]gB?S.+V(BP+ZS.BF?q8(L?L8LdPt`ZIB`VB2`VV!It?SPdL<SPL?S<Zg?P~t£Z8?8F?jI<]In8ZP$tFFF!FjB?5F.8]2?nVP]`?P+IBBB]+jZIIZ$S5BIZLSBI+FP+(gSt2PjSI8FnZF.+II{]LdI.B882?5I+B2FZ?<jnLS55<]2g8F]Ä£PB]B8(`FS!FLZ!Z.IB`B<<?Pg?(2+PVxgP{FgFFd2+IF255<?5FF?nZI25?25gjgId.588SVZj.<!F.L<F8g.{ZL?Ix`V8`?IFL{V5`B`P.<5FS?Z!BLdj?PFd¾{VLPFq.SL?].].S`I?VB]S?Z58I!BILV?F2tPB?<S2BF?Z!8~PFLjnSPjgnjFZ{BFdjL].5P8?Ld.8Fg]F<]j£Vt8nFLItg(x!`!PLL(5L]PV5`I2S8<©S5?gIq25+SZ2PS8I<8Fd?SFF5<<Vj+gjjt`5L2?F{!Z8L??PjVBFn<FZndj<Ö]LZS8VBF22d?B8L5ZFL5.I?BFPdZZPq°nj8S82FL<8]SSI<B?+IL<P.SP.VI`BL~g?d.IS.FPZBL5B2.V5P5L<$]`Z<?F!PP?.]Vn<V5+jq5(]FBFLd(Z8?. nVBS?(+P]I`L<(PILBdV?(F]?+St~j5SISI?2]5FLZI8I5+88+t8FLg8ZI`]n£SI8VIP<P!IdBZV?]F+8<]?+8BBL+IS]~S`~PI<($j`8P582+.LL?Fx<S5?P8S~Z(?2d(8~8gj<V8.PdS<L]d<`B+t`t·I<<F!5+BVVSI(8!IS8LSBVL$]V5FF.IZÚFP?8LLd(5Bq$8]8SI<<(P<2`VBSZBd?PP2I8ZZZ2PI+LBIgPZF2L]qjªV5.dLS(.dSZF..P8?<5I<gn`.VgtÕ]`55~FI+$SZVZV(P+Zd5<?
F<F+LZZ]jxSF]+5`2qd
SPSPPFZLI5jVLj$L<28j~¯¾]P.5VP`.PBSx2<ZSBZVBBd?SFPF~tq8VPdj?tLBBIVqP<<LZZS?<Bj](VdªngV+L.!BFL<B<<S.S+PFBSLL2<]FVL<`ZI5d]P<j<5S$<B5IFjPVZS5Pg8BBP8F<<jV.]LSBB?55L$L?<`VVg+nnjIVIxL<LgZV8$2`BPI2{B8<+LFI+ZBZFZF!nL88Lg?BP5P<S5ZIgVIP2B.]`ngZ`5.+F!Vtj?F?`?nIInVx?PgF.SSjxdx528LtBF2LF(<Zd?]I5IB.<d`]xÄLn`?V`nPBPFn<<8SI]g$P]dLL<q`Iq´PPjd8SB(S<`?$FBgjF2]L$<PVddSPdÊd88ZS<``L8g]P]<VI($`?.!85]ddg{dZgg8VI{LS5IF$F<52Zq+<B<jxjgSBPx<2+jI]Sg.(Bn!SS~<L8]$L8~´P~2B8PgV+FZq5+tP?dLBZqPI85(.Z]t {+ILg2qZ8(<B8S`VPVg`L].jP.jF+]]d¡.<?xFB2]BgtgBFFIq<d`B2Bd<PSSx]jZBI8I8+B?+B2F<LB+]LSI(S5PP5Zngd!82nFFPF]V<I.S.<]]5qZP2g5FLIFVP{Sd2`Z88?SI.Z2BdZ`.8VgVP$<IqB?(2Ld(gBLnIVjZjZLBP888BSF??]Ät2LPg8dBZ.V.n<<(?<?<<8PPBgPqq g(BB+L<Z$B8x``S(]8S8<IB.FqPqx`I8BV25]2I+?`SdjFVL2<`BII<?B.]­~]5B.F2P58FxB?Z.8<?5?225L]`Zt{VVtgPF.P<88?ntFBZtF?PV??].`58£Zqjq8.]<?dZ?V`]d$$L]g<<L$SPL<.+FL`j`?B8?I.VBIPggSqB`qdLFxqLV5`PPgFP.FS<IV58+jFSL!dF?<j8]`?~­t`IF~?<PP2S5Z5j`]LxI+2FVVP2SFjV`.VnL2L558IB8V88(FV8qqPVF(]PI`gtgV.ZLV]``?L<8FFL<ZBZB<d$L?+.5SZËjnP!`IF]8{I.B2+<`I<{Z<ZB<xjtP?FV5{PZF2t`jPFgV?B?.jS!<P2!<~nVgBVISII{ZFB2I+q<]I<?Pn8Zd?j5.FjPSZZSVIZL~?Z?VS?.SgVFL.F<jn$?BB8Lx+ISPP]VIF2Z<ZSP8I!S?BF`££<?`Sd<{F+nBFVP8.VLP]F8!B`¦xºSB]<V+I`BS.]8BBBB{F(<<Z<2SFP.dSV~VBdF]2P5S8j~dP8{V$(SP?BFL`xSI5!BLFnB2Vq5L]<L`2.8<5(<PZItIIPSVPB]P5SP2SBPnLF(d85PjF.Vtºj{]]I5SBB+IZ]PLFPdI$IISFSdjL.8Pq dIg5B8SSZS(S?F8I]2ZqF?``?I58t!Fqj(gF!n<V~FSS]+VtS.5S`F5Sdn?<IBZn!B2BFZSZLS<g58BSV(I?2SÀtVF?Z55+ZZB?BVtS5V<$.F?d$Z2<5.B`dFLI<+]2FI8!L5FLI2Pd8PjS(].<`8L¾P2.dL$dqd.P]P]2IFtVS(2FS?­{Zn<25+{<(dBS]InBItZ5F].?ZV]d]ttLP`I+F]~?Sg+?]8FI822PZ<S+?d..BFI g?gB`SLBVqF?`Z2B?8dVZ5<2gVjgF82Ig8?5dBS88+BI5`B(`Z?IF2]8F]ª8gI?P]VSgSd5].``d5LxSB2L]P?t£j(B?2?LP<dL5?.VVdV]SFIFI8+8SSSPtj `L5SF?g8Z.$(IZLBSP`!ZSZBLBBqB]xdP?<<!F<V?B]<<(L8I2LZPZP88Vgãj8L!d(.82<]5(]8<Z2!(`L+`I!?S2nZL2F<L5d$V?PS2V?BV`8BdZBLIIS+LP85V]Z2SjLt<gFPV(InFIB8Z5+`]8+Ljjx<<S2VBSIB?F2?25ISSI8PP]LSjdÁdIxZ?n`8B$FItnL2VFZ?Z`5ZPZF5t jF8IIdPSZFZFSBnI22L]gBj?`F+jjLqZ5(PF]?<nBgL<$jdI.5SB.<$<LPg5V¦(P]FS8+BtFZnS5Z!`<`$dZPIZFZ­ZIIL$S+j!VFVSPL~8g8`B.FPq.jB`ªjL8V`L<PIP<]nxFVI5FIFFF5LSFZFxxZd{+V2<`F]IVL5`j$<8S!`8FSFV2L8~VF$P!.8Sd8FjS]8I5??<F<<VPj£qL2+F<2BSVBZPn<BF`S<P`!B?2g<j~À]PL<<BnFF<.LSx2P(F{PLF??2`8<`I2PVtxBL8F.+V2B52B2djFI{BB(L?VL<Sd<j£8FBIIP(8VZBIxgS(?I8F]`B<LI°V?L]PI(BnI52B5I2dF<I++d82<8FIngSBgI`(+8$S`B?FF](55F<IjP]S!SF`ZLnB+V?SLq.V5FPqB28j<B]?V+IF<F8P5PP(P?(F!.?Z5(tSBx8FLLq]F8q£»B<IS8!LS$5<8g<VB<FBBVIjBFIInn dV8?8BZ.I5BILSIBLx?BS<2?`$?d?2?VZ¸t5<F`?xSd..]?PP~PjL`nF82`PF5F]{Z8I]I(P??]g?FP`?Z8(?I85V$FVxn°jVS<]<B+S5B?5SIj58xSVZdjd]ZIBSVÁZjFj5ggIBF~dI5B(S.+P$gVF<g.8gPFtLZ£x(2SB5]<I8B8.dP585ZIV8PSL.FLd+2?g`ªq{n``xqnxg`]IVj]{q]q`d Ág.F{dVL]8I.8P.8.8InBL<Zq£Ptq~?5`]j5{~ gZI+?S<]S?LVZ~ZZBFSxIdq?P.5{~£~­dnBSS<?d2ZFq`n?IdSSL5`ZBInV?nt£nq]d£ªdxZtn]Ld++S?d2<F2?<FLPdSZLgÒ«dZLZd]{VSn`Z]LL5IL+Pq2dBI2Z5V°`$VPIB5xS.FF<S`B]P<jSgFV.ILg52?L?B]2`I]ª]]~Zq{`n{L{jZZFjgP{ttZ~qjLBI`dPI8B.qxjIP]LP{n£jjZd`SPBZFn<`xZqÁIP5gP`P]ZVn`2PB8Btn(``BB`qq`´jPdIxB?5FZqg`VddªqjSP8LnBV`xt{g{]]j V{ZLZj tjVnPIPBP!gn]?V?5?PIP??LFt<ÊnSS~LL]~?VS`5I(L?8SI8.ZLdSBqZ.F??+`5LS(BV<I58PnI2]S5]FPnF]I!$ZPSj<jdnºPtjS~P~V?{tgd.qtZS]xZBIF(V`Z+B<FFnLVPI2F?Sd~{qZd<qB`5Vg`tj~tq{j5?8IVB<S2]ZB(.]?PPZZggF{LZSn?LV{8(`5LZnqgn{~tqVLV2SZV~t{{ª£xP`L`ÄtªVI.?B?VVSB]`5L8I<$I8LdB5Ij~½{5~`P<SdB?Lq<jS`5SF.d?q<28?(Bn·ZBZ8PF]I82FZg55LZ]B52+]dZPVFVVI+L.F.?£­~jxtxn~j`j2?S `gn°F`Vj`dtÇqxF5+$585P$?LLVVV+5]LZI`{S~xdjVBBPZV2jxxL<LIFI<.L28P585Sd?I?FZZq``n~Zt{LxL<.S?!`PLx`jZILP5VIP]d]VVdSjL+~{ Õ~ZIq`]IZI.]5qjLVI<V8IL`FFj¸F5dj.?LjPF(V?8]F<P+2IVPSLF]2I´S$8PPxP$.I5LB2.<?`
`?dPV2SVP]<`ZL?]8S8gI?L{Zx{]F~gZS~~]dISIn?~V(t?~.F<FI<LLSnP<BgSB.VnªPxª`t{n]8`BItL88dd5jt`?qgj$]IIdBF5.xP ¦8]V`P(]8``V`¦ª´L]V.Zdd(dVxq?j5~~F{]{]´°q<B8?ZB.$Z?FV<IB5LL]g<Pt8?´´~dZdP]F+Vd]q]n+dI+5qL.]S?$?PdgÁ¢jg.(q<gjFIL<PS2S$S{VL.j?It+LP.tPLg``5Ftjd<ntZI`jjtq]qdqFng`d]j?tÐn?t`]IPP?g.t+n+<<x<InL£{{~·j`(`FjLgSËgV52S`Zg5LVFV2]L<]P+5<VSI]VnnL~xPBZV!SFPIL ª`nVVjn<]`I2dn]L´tZ{n~q°´jxF`B5.5(PB?.?<2FZ`<$.jtZdF ~V`ng(S5d+`?qBVIP?.FSVnL?`285<·¦{LP`Z](P<.<IIZjS8]dZ<5?!$tjqLP`FL!`qIVqIF`Zg¦qtqS?{8t]{5`PP8VI<d`¦ª`IIISZ]I(LV?ZSSqj?PPZ{LIj{xqjjZd{Zgg]g¤ågZ(PZ..]F+dPI(L$V?(`Bg?.{V`£B{VZV]t{?F?~IÄÁ´P``F<S58]S?FBVqZ{~{~qdtÈªx£{Zd8F<d8x25<VI<]I2!FFLt5.5qª{t`PFBxS]8S<F5P!F2.8Fd5.<FPL<+Vnd{.Bg`Sn?P5Id`8?]j22?t`?5I<B(SLg<`]5+.FPxqn~j]P{VZVZVZSq{<jL]d<dj ÈndtVFVgn<xt<?P5ZL+PL+?Sd{qq~nn]Sd`V]ÝËÍqnISt]`8LnS+VVPqI<V<dFB]`dS{¦xq]txZS2BBId]q~t£ª´]jgtdLF5LIPFqSZx­``ªnxnxxd{`<8gSS?8<IBPB!L<{<LL`Fnd]Id]F?Ld<P?IS?B.Z5`BI?5<FqZg]Bt{{gV`gFZ2L]P<`PtgPZBFISS(B5FSB]SPSIZ`g`£qLgnqdSdIngªL{<LIg`~+]xVq£$858dPL5]B]Pdd`LB5LjS~IgddqgjqVBtt´t¢ÿ¿¨`V55??LL<I`+.S<V+LS?Z+`x{jxIjV.S5(F<VP{`{]IgZLBV+<(ItLÄ`]d{td]]I5FBnLSLnSZB+5FPBx55`B?nnZZ2?B.n<?]2dBId?P<P2L5L]<82]V{`F?FPPjZ55.j.??]8BI<t`5`<ZBLILZg2VFVtdSdVIIqj5VdPtnZj]S<dV2­~III+nB.+dnIF]]8{n?FFgVqn] {qjFj{È{Ó·VVj8VS52.B+IBP5~(<VI52``~xP8<PLZPPtB8gg{{`<]+?2I$VZ?]{~{nx¦dnx~tn`]g2F?q5?`BF28B?d?2VB<S?S£PjS<V]5FZ]?ZBS!I$2BqI]ZPZ]+5d?5dF(.SIFFZI(F2F!IFgZBB.<?+BF5gPFgVn{ggd{jqIdSII]]jVVPS`~`g`]µnt]5BB?+]j`qVgVBjZI`Z{jq~V2I~ÀP²¦·`LPgL8V8`V2x]F`S<5<I8!I{~gÈxdq<g2L2]<F2`VdºÁgtP`tV28FBB<]2LFx{j]` `n££­Ln]IB`]5nB`F<LgV8I`5VI?<5Zx×!8SVS(tLB`SB?Z8ZLSLIF!]8$Z2+ÄªL]B8B??<?8V2+FZV`<.]VBLV22BVIqZ?5]Z¦PBd]dq]S`IVªqZPI]<]xI`tISdggF.Sgnn`FPBI`PF8FIBqxSLqS~n`{t¾xgn¦®¦]j(+?d8BI``!BLq?]I<5BqZjddStPS.82g!L j{]x5]xB5B+2~xgVZ]]gºg] ·jdPL5~I`++PIS8P?I(FFI2ZBIªg].`?FVLS+I8I<5L2.BS<5{dLL2BPxòjFIBZ`?2I2VBPFFt2885(52B]II5IL$]ISZtgqgg`~qVSdB5ZVFd]8$2?`+q5VFq~q{I8Sd582<+?SqPtSPjP8]V]<Zgq]¦~¦ÁjIIjgª££S?L?<V(I.FLLZ?g<I<ZP<d¦£BFI`S?(ZVIV~¾£jZ{PF$8`SVFd2`<{¦Sq{´S<8LS?n<88gB5`F`P2F85<BB8¦VV2$8S.gB+VZ]<jBx.B8P<LjFFBjÝLdZB+BqIPg`8IVF5V]S`55+2ZP`x<]g`8SVZSZdZdVj`Zjjnnd8dnBVtdBxPjFSnqjÁéxBnd5LI<ZFIBZ]`FIBBSgPP­ ¦­t°åd¦B`FgSIÐ¾BZ<8g5!?8??PjL8ISB<qg½ Z]jIFV.q55B]]dx´xjgFIP<PPLj{PS`tgÁ£ q~S88SIj?$I8P+SZ5Z8P.?d]B`q ZVB<S<$?(L+<`PF<`g.?IISV88ZFBÌ I~]ZS(Vd?FP!S<LLFxIB2]!]IqLjILFd8d]S`j`LVPnSZq`.`gZj<gV(L!gg8`?{ª°q`V~Z<LVZ+ZBBFS+(ILn<Bjnj{­ {L{xSttj5t`]tº·£Z!?F`5S8S+tPB2(LB?BZ{tSLF.??S?x$d`?­ªSSxI2FL55qF?`gqSIg¯jFL2+]I?++??ISB`BV5Fd8<BZ<VqxxxjF85<`g$S(P?S<]85PZ2P.VV<+xF~·n(VI<F{]`g`.5`<g`8LF5jtIPP<<?`L`jLtVZ]j~d{VqS`qgPI`I5P$]PFISLVZLnÓ²tF]P]Lj(qB`IB8F82B2Z`{B]~§°Î° {x{d{5LLVZF ·xj.!]LVF](x?5SP28<FLÎ ¦tFVFPg2P`<BnPtnnPt{<BLP8+Z]d+?~ZSPFPgqg5?LF?]Zg<.S<]V5BZ<IF5{??+`PnnFP5LIB`g.L.V]5L(+FIP+LS.S?Z88¾d{ntI<]B?gBF?(?S5SI+!PFF2n{IgL8FV]8B]`LqnL`LFISIjP!.IP~BxB]BtPI`q`³xdIj`S<t5q?Bd5<LS5qBjP.{{Ð Æ nV`L<]xF8?F5FBª²S2IFSF](<.?S58L]jI~?j~I$P<ddj]]nn¦~S?d`tV8gB?.5ZZ`qLtPL!]{Pn.P<F(FSjtFj<dILF8SdV °VBZ58PLS8BV?L(?VBLLLF?BLBPV?Fxqt£´jggI288B$ZFn+dIV<?FS2SBZ?8]`F.LP.?Sg`d{PZI(`]{S]Bg]j8?BB28$ZF]]]{~´|{dxSF5BdF2?BLV<PLLÈ¢~~d5BIg5+PgI<$IP¾tqS82<Sg``8Z+nBI]{gqxVPLL82+t`5B{°~gF]?gZ8]FPV+5PZ{¾``g·{xg?LL28ZnV+n({BBSS+]VLV?PZFdnºI5<FZP5II52<5S8jP.5]VFP8Sn+V qªØ´nSqB!F]S5B2n+BFSVZSt5P!52B28`~ZLjg?q`PjI<ggPFB<ZPSx<ZtPI<2]tq~­{ªxÕ¢n~]jd`<<IjZ8S8gSdd»¬ªg?22.Bd5I+8S?!<IggÑn?PLPS?IPL]B5F?<x°Ô·¾jBIVPFBIZqSV~tn{xnI$(V2ZSdI]Iqxgg~ ¥¦djqI82Zq(`L+VgI+<j?8L<d2I.B.?nL`IBLLI2<n<VI<F?`2Pjj8<<5FSS­È¦ tjq??x$d8SVP(<5]BBS]8ZBdS`n?In?BI2VgId?L<~L{Sq`ZZSI+?$d`V£g£gdFLZFFI2nLL5LVÎÎ­xgtFx2jZ`BVFFV<LZj8`ª½]dV5+SVZgInFVj³ÆÝq£StF`PPVVLjdx´njVILIII5.VFP``xq~n?`{Çg`BIgd]PtL8nPF(j.<(]$2FF8.~FZg<PPP<.PtI$88+BV5]BLIdF.B<dgÙ¾Ê²µªjgnd.LS5?]SB22]$FBL2nBVj`PLjj`<F$tFV<]jq`PIdII.xB?S?LPt{£~nj{°ÎqqZ<SLP<PP?]Vd~ì¦n`S8ZLgqF+VZBS!2FLS!V~Æ¦qt?{S(dF<Bn?n]dÁ¢Å­ºÔdLBLP`I£´t­j8VnVIB5d`Pgx`5d]djªg°]ISjZPSSI+Pd$Ijd2Z]L<]<<g`jd­±{Ln<qILI<]B85`?!?8P<IF!2~Òtx° BgV22d?I.]5d.SZBg+55n.LS+ddZL2dn`BPBFFF]dVL``]LL8Ing­{VZ{SPqÓ· PgZZ++85gII¨ËqS{~PZjI?I5F?`(`2g<B8LP~©{`SPS5?ZLV]ZZ{Õ¹ÓxÚt`~tIPPnVSqd?5xIL8Png52n{n` ~q¾jVP<n`Bg]Bq8d8?+B$d85PSILLnnË®ª´jqVBqV582]BVB`<<P`88I`ddd{ tt]nttg»~xI<+F(SVLS2S8dZPjV]Bttq¸­8gP8I8dSSSILq.2PB]I82d?`¡ÁndFxL?VBd]S£~­ZZqj`(]V`º B`L`LS+]V<?S+gj`qSx(?SI¼qB$`8.5`d­tqZ{°{tÕZxxg]¦j ~gBF+(VB8Pj5PdPqjZ`¦qx¬Õ{j?P`B8?B`IBnjLd(IIL8<]{SgtnÇÃÈÑv{PF(B<5]P8]5(!(Zn?P``¦~·­xZ?ÊÇV`gS`I2?Sg]g~n~?PVF­§®Ð{F?j?dPLgLP<`Z5Z(V8ndZL£ Z]LBnFddª  Àßnqj`jqVZæÎdB!5BFLdPZ2LB?5Fnd]BP+BL8L°ÏL8VdSZPÇªxngLjSnSd¤Ág­¦BLqª j5.<I`BB~2ZZB<`SgÖ£t`S5?`F8PLSB8Z]I{(Zdq{{ªx  {dx P8SLIIVg?L2`P<Fdqn `L<jtx¢ªgdnVj]nIPVxx~Ë{ ­ `?8IVZjxSj`?B`8V]BB$qL5?]tÀÁ~jS2<]{VZ{qq?g·{Áj{]{Lq¡çqd8£]`+IqPP8qF`Z2BI<VB]LBZ¹¿nj?]´Ø¼nB{IP8IIqn]V{£]·¦jd{LqqqIFF5xIZF<``S]{jÄ{Á<gq8ISVPB8L+]S$(B<LLL£ª¿°ªtnn¸º¸¦xgjBBd?85]I`Vgg8d`è°{S<nV~]Âª{nnqjn ËºÅ°qxj?~5xV]?LS]?nFP?<`PI?+{StLPI`Ltª¥ZBFIZ8P.SS8FP`xq¯²°~Z²á`F$8PFZPZZLq.`Z]ZSLd5{(IjSSIZgÍ~nx£© tjLFjSZ$tFPqng`j£ ¦x£¦¦£~q<S!tS?]8S5ZIPIqF{jtj¾¦xxIq$8`B+?BVd+<SF?I { ~ {~Sg`n±tI52]5`qPFP?]qd~jÈx]FFS8`gLg~t¾¯qLtZ2S<]]8F$L<{PgtdP?`<`qP+VLFFPS]Vq {Z<2dP<d.nSd.Vg{ªË´¶8ZBBF(S<d5VV.?.ZBqZS+I(ZLdS+<n´ÃÄ!]8PL?S?B(L`((L]djn´È½PZt2$P!]L2FZFj]tjj­x¾S]I<]LVF2`!L.]VBFgxx´]PVqP<g°´gI5]Z8F5dtq?Bt­nªª~gIjLFIj+V] ° Ä¦·§¦n{dLgªZ{(?2BSd2P]$ZVP]?PnS.V8(jLZF]`FtPZ]qÄ`dS8LIZ`FPBBtF58<nZnìÜØ«å{F`]IgVL2ZI.d.I+F2<`IP+I8nFZjBVÿÿÑ«qF]LBInP?PV`VF`{Ix£qP~Sdxt§{d]L5+FI(d$BxLZLnP{~¢x«~xFPZ8SFBnS$8L{~ªx·gjV]t<`]dS`d ~dFIIP<P`Ln°xSqgLqId]PZIx8jº¨¥·`BgBBVS.<PI<dL+8+BVd`ILgtdZqn<tZB5`n{d´± ~`<?Lqg(5F<<q5FL`g`ttÄ´·ÕÈPq`FVPSLIPd<<8FVP]55g?LLdL8n]Z ÿÅ® <<?V]Z5ZPP82I]{IV{P]<SI]ntg¾¯¶q]]]$LxL?Pdjq Á x×§¦Óí¯£dI22<gP`I5`SVLZ~ÄË ½qntVLP{Pj..?gx¾t`SSjIB5njV­ÂnBgS<(SLI<tBS<gtËºLjq<?IVI2SS?8B?5.L8ZIS<8nÍ Î°xZ¿t£qµnª {PV+..Px.P5q5P]d]]xn~ qûÈ©nV<LLSS8IZS`<]gIFP2I5djBL]n`V`dÁ·t?]`ZIZPgIFVF`ZVLVLVtL?SI$xq{~à¶qZtgg££·Î©n¾¼¬ {¦t°¿Ðÿ·qZxSxd?2dII`tÞ¦·]n8`5gtLP(8858xIt´·xP~LF2VSj¦~q BnZFBL.qZPSB8IngÌÄ{nS]<8tIL5BZ8SjSLdg??<5Pgq´Á{L£qªÉ°ÖxÖ°½Æ©xL(LL`<.?P258S]`ZÁ q{²É]PgZ+2gFL?j.`8tg<L2jd`?22{~ªÍ®´`{I<ZS28`F]ZLgFPF??(5.BtnVBF<`j»º~­]´½În¾°ntd°qÀÉ nVg??t°°¦È ~`]dIIS+!PF.(FZI8nP~d»q¦Lj{8LÈ¯jg`dgn?8(.(.x]x`P `]<L]I?PS<]BBZS<dL<Sn+8ZZF`jFqBx~FVtqxg{°¿ÐxxPj<j82n8<VVx2SLV{¦xLjS¾¸ZBF<S(ZFP(Z]<Zd]++qBnP+2dj¾tìxnS]PVL]IBZ2`dB<I`P+82?F$BgdLZV] ²µq ggg]F.Pjxjd¾©jÄÇÀÉ¼º~g]xPj(q5ZVB2SIBV?IPgÇV{S­ d{d]PL2`dI]SBd`txjd5?.d<FVt8BPgFV`S`2<8S]FVIL]S.gF2gIdVdSV28dZ£¦²Ò¦]`g5BS?]~?gL]jV°  g£{~{{ZV?xà~ZIPItd5$V?B]FVgq`VZ?]]~ À£`]j.q?BZ`V{PVj+(F]F!LPn$?P
<d5FItnÏ¦VZSg]gLB]SZSS]ZdgLdBFª§º°°¦«°»j³{gq?n.S<SB.Z.FqB{?IZVFjtnª¬È£ÇÌª`t]`LFLj]PV(I5(d~]I?28gPS`q]dB$.VLF.FP5Ln58PIgFV5<nV]<LPFg{Èq8P]qLF.<.8~V``~{Ú £<n`?Z?gL?·]qI?5Z52`<BP8Z2In<q{nªd­±Þ{~q`]+]gL<]?(2Fd25<?+?{8Bx$2+I$<5j°°SVVq`2d8BIIL`I?(P.`xSSFnÁdtx``ª~n´{°~~qSIL5dZ]BFjd5LF<$B8VdLjªÿÞ¡xº£{ nqjBjL(5BBBV{´~ggL58I<$+8B]LPFgB?Zj8S5Z]+8.Ij<8d<{28+qFSLBq]+V½LdL?+FPIVnSgÈ´ng~8Z?B``d(x~­BIV.PS+IjBF.I?ZI<<~BZ`]«ËÖ I<S2?xn?5PPdSSIS.d`<28?2ZPI?!8ZZ¼Ã]qd5+x+V]8?S<d?VBP$ZI?L¦Lnª]IF2P2`££gn{dLqPZ?PSBIBBLFxBV?P?]VB??­Ó¢ª]jnV £¾`Iqq5.BIqB?VId{jZ?FgdFqF<P+<`Ix2Z?Z?8PV<LL<B+5<PV<.?<ZS]P?8]Vx¯qnSn8]BLnPBdt~¾d{]g{ZLLSF!Lg(gtj]$nVV($gx5`]?FP.8I­±·°]+]Bgj2<Ld.IxIPdV.V`+?5+d?BLP`IL~¦tSxI]P5InZ5ZPLZS<ZVgn``SVØqdF?]ILq` £q~?~]nVIPgBIP.P(ZLnjLLPn ´qFSZjdV{g£`{qtVS~!]]I¦gqg<FF<I<ZtSFBLdBtI!]2nF2]L(BB2jBPI2VBII]Bg?`j]2Pq ­ÄºdVVdSg£d££ ¯]nqV`FZZVI8ZPLV´P5L!F<<LZ2]?IBjdÏ¬ÈÅºÀª´qF<<B5B5$??2<B?ZSt?]FFZdZ5`Ijd8FnªtZ]L2S5+FIVdV2?.`2Z]B<F<B~BVVgBqIjLjZLx{¦dnZFIg$]8?nB?B5PjIP]S]g®£nxI8j]jZgj~dëj~ ª]qjnjtqqª~P5FLFjB5($.28ZLqB<$LF.L]<FFZ25L$5Z8<t.ZIVV.F8LgPºnnxd]`P£g¦Ïtºx]{{Vg+.<<F2~LPtPxt¦­5V2?SP`LPZ?d~ºâ}¨££» ~­·gP8VL2{+L?I<`5BP5`Vn<.S?jZ(]8IPt¦FFnF<]L888S5BI.Bg{<LIBd?IIL£xVF<]jtS]BdjØ q]jd?8gVSL5(V?VPZ+FL~x{ªjIn{gqZqdLj¾njV~qjL?nttd?SFV8B`FZ$`F(LZ<?S(qdBL`I(]..dF`+P{5`F~Z<<S`]gxSºtStttx£``Z2VV
n<L!V]V?SS?Vt~° Z]+LFIS?t¦£²ÑËÓ¿~~]´¦£x8`]L]tB]<L+55LV+!PS`S?5VV?dx~nVFI<2?V2IB!SdV]SgB(ZLS{jP£2B.22BSnq{tt`V5]?2qZLSL!22`V{­­´dqVZ8Z`SFLSnº´~~­{x~Pj{ L{<?88d5P!Z.LP8.8VLVBVtnI2F+?+tVSP8Z!.SP5!BF?L5LV{8?q°­n ªx~{n.Bjd5P+`LF`IFL8?BFLS£¢]FB`SVj°¦·ª¾Pj{{Zd¾¤qqFB58nSZBPS.2.+F]`I++B`BLB8Bª{5]qgFF?VBZV<S`VI`L8+<+8P?V°ZIZ5(P.FBtnqq£xjtqg`dtdF(]82.?P8t`tºnºd]ZB?LZF$Inj?{j{~~´xnqL5g`qSF8FS<+88~8L(d`FI``tdP`ZZ8B`V<8d5FL8+P<dZBVdF8I5tqØ·qÈq~gZqLLdB2BISx?LBFVdg?LSF«»qd{ª¥x´P8dVtSSnn£Â·È{nFqSI~F+dgZFI?VLF.Ixd5VVVg{¦d2`IZ`?n2d8P2<ZB8(FLS.SI+?nt£jBZV8Sd]IFSg~j2]xq]j<<!FLdP.PSPZFjt­{ qZj+$.`SFS8FqVLS`g£¬´P]gSF+L8L!FPS5Lxn5<SVt.?B5]Fj?]V].PVdB<PgF$I<I<<`S{xd]¦¹­¦]]~jg]$($5L{2g25Fd2<]8qSgÚÐ½ªª©¨·n~{<gjVjZBj{Zj³ªUx]5F<g5L2P?$FLjL`B.S]SBF``Ø¤`dg]d<tPPBIFdI2]FL].Z5PLB?nt??`.5F.?LZ.FF£qZ·¶dVVB<SPF5gdZ5{Ç¹<]<Z.LPP52LSnj8Z~xÂ{×]IS8nd<((<B~`VL8FFP2BZ<?F?dV`SPVILI.qIP$SB<+g+5(8Ij8qx´ªàpjLI<BSd!P?<LI$B`5~8.8PZF<5j]qÃ{ÿ´¦FqqgZ`FPSPFd]?nt¦xdj5<VFVPV]IP8IZI]ndBd.<(FLSLtºgZq!`I2!gFB
dLxLP5]<2?8S$<]x]VS2dS8]IdgSVnd~q´q£jP88Z]j<d`dB²~tFP<gPP`PL?8Z.5BFIV{¦tj´°ÔnPV!L5B2ZjL5+2F5B~IIV]``qBgn8qL?V5P5.]28Zd!(28PFP!2$VSI` ÈtB<~]?<Z`L]B5.(dZSF]S2ngdqL8Z`{~?dVLV`VPj$8FdFIFSt`td¯ÐØgd?2F858`(PVV.(SSB?]5I?F!+]Ä~.ISB.IS?$ISF5d<LLP]+5VL5V2Bq£xq<ILL8FP<<<F~<L{xË] j]Sg5dVFdnnd]°zdP?2SB<]?I8{5SB]]ZL(]t]]¾ÕÎPjd(`?dLtxSP<jB]<8~ZV<]F`xg`Z8<xBI<]IILV5S<]8?S5Sg(I5I`S~¸Ègx8FB?VqP+<.gd]Bq``Bqt?Bd?SL(BZ­­nS`5]PLjBP5Fd{FLxPBS~]tnI ê dSg?n5(2ISgd5BP2+g28x(+Vg¦¦~B8Z?+I2`PS8LLn]Z?2PjF?VFP¾t]I?22gF+.PSBB(nj`g`]tjq{jSSVd{BIt°`Zd2Z<Z8<<VL8?SZPI].?BLd``¿ØÏÎPS8j+(PS?SSdB2nFI`gB<Sgq`{IVP+!+P$+BLI22.I8`I$L2?]]LdBFqV~ÅB]]tdBZ2Z`L?VIqLI8?F2<SL5j?IFÒZ.IZS{.V8+B5V8g(5!I]F8LI¦¯{j+VVPP?<!I]dP.8B`28<]~LF~jÈ¨ VS5`<g88n5`<L.IB`PZ$P8~IB]dPyqVBB<<IIZLSI?<dFq~dxtd?`jIP2Lng{Ü~xq`$]PP(I8PFjF.LPP8FPtgS]Vq¹­ xFj`FP5]jj]{(`nVnP]]tS5ZVjn~~.SIZSBn?LL2.FFVSP]<SPF5jSIZZFt¦LV]S<!?<.InS82?.Z$d(5P5B<!PI{IFn?IP]Z]g2?+``SxZnZZBgL5S àZqZV?xF<g88`LB+gV.qnBdxªÙÖg88]P?5`VB(2jI?Z<jP<dBF8?P5SI°Ô¨B`L?F.L2j(qqBFgj·qVqqSx?Vdg{£tjVLLPPdFt5jPP8<]BZP]d?Z5<xj{´ª£8<jSPdP8S]t<`I]Pjj`Pt`xZgVVBI<S?BPB5??qPPgFIB]<2S8BFx£ªVdVPIV$.8]++`?S?SxS<<L8IF2<?jVtjn5IIZ5BL82?!II~2FIBVBZ{jBP~¤áL$`S.`(BLP?85$IdBILttV£Íµx2.V+I!ZFqd?Z<<LVZZP?(+8IV­ÔIVZB???SI?VFZjLP8tgjª££gqZgqtV£n{SLj<5PP]n<8B2jB{?!.PBPn!d{Vd?´ jZdSd]djxgZ8SS`tVxngdLn~{qjPIVj<B!`xPPVBVj8``B?Z?+FLFB.xPqÐBIgIS{tZFZ<gP$F?nZj.5L5?Vd<FV¦~LZZBSV`dB<I?]<?P]g+$L2Bgq`+äÛd+8`.g{2].8.`IPnnt~®ÕN{¿ªFBg8Z.I5dZ`8Z5IZgF??$8LjÝ¨ZVg?B?+((8]I`.S8L8Vg{t~£t]IZPt´xxV~+g$Vg2qBd+F<ZFZ(`B2]ZxgP5Í¤8]`d<<L]t?Z`gdgZVn~Z{{{xP8LS<<2..]L{n..LI8<2?Fg!22(5g´ÒZ<ZVFZ`(P8Pt.8B888PF8<j?!PB+5V² `d?2n
5<F`5VL~8LF5?I((S${{ªßjnngB...nd~{«£ ÖÄ~gZ·ÐÀnd52<BPSIB~F5+5+F58`IZ]PqÄ°ÈqndLFdqPnS.5P<]2.SqIjnx£{]ªgªºt±Ò·P8P?P5ZPg<88L2P?j2.22IPS?dx{PÙÉnnq{?Ljdgq{n~j£d¾xgt`qFIFF`LFSqVB5{PVZ?]!5BPL`8<<Sg£BS]IS582?F+gdFZ?S2PVFIS58?(]·n?IS+nBFnFL`B2x`<ZP2FF8<dSL¼Ôq~dn´V©°©~jq{~{InnÉ]`]]2PF+<]FF<B(S{8+5qj{gq`ÌÛ ~jxZVSgt!5!Z~B$IFj$5SZ{ZÏ¦«´Åí»IFFS+858P2`5F<!g!VF5]S]Z]IP~Zj{Ô­Æº«³Ëqq{jªª­{gS`jFS`(5gLjBtFSP$V<<2]8tFqLFI2]`55]288F.I{8??VF2+?LL<.jS?Sx¬ÖqSV8Z`]BPVZB?SZZ8FIPF855?{gµ»ã½­~°¦Ñ®jZjFPF(L(]µgjP(BV25I?LI<gB?SS+2`BI¡n¦ £gP.]?!VjBj]P!B5PI?`~g£¥Õ¦½²¡¤xjS?VtP]P?+]8.<SP2t~P8L`jPSd»¢jgdßÐ»°~°qØ« n~±jjP`Zj5FBZ]F8Fg+.P`PI`I+]?`S5SP£½ ÈÁVFxSIZZ]LB+BZPd<Bg`BZ`Iqqº§·£n`PSnI?L5FFBS8`V]<P`BdP]P] Á²Ö¦æÞ¢{td``IgtI?8jZ88]g]PÌ`S`B`jS2VBZdL5.](`FS £¬½«°t]n]BPV(?.q5P?VLB2Zx¬¶¶× ÄxjLL<S?gBSLg2`PjL5d?P`qtdtP´ª]nLZ`F°{q¾º]nnÁµ¢°£Äj¸Bn?d5F+SI?BFg5ZFSL].2SL5Ij5P~ ÍÒ³¬t]L2BIjjZ?dIZg]`+`.St Èõqqgxj<Lx2I!B.+$L?jB<S$]IdVÇ¢±~Äd t£dPV8$]{LL?5??Z8qP`n`?<ZI?B2+F2FSFBPFFj§jªª]tVVjIZZPjV]VI2FVVZqnnq¦x]q£­S´{nPd5Sjn??`ZBF+2x5L`{q`{ÖjPZV+t]]8gZPj]tLSdtn°`nÁxj­ÔZP28?$2Zn{8Sn<!]ZSB5]S2g]Z`ªºÐ­~ç±¡ {dgj L+B]?8++F``g~ÄÍ²®Éx {nVdFjq`j<x<$.8qPZVd?nLd{ÄÛ g´tq2Z?I8tj<SV!28BBZI2jPÜ+`LF(8FBt.8LL]S(xnd£¦£~V¾ d­{V``t.B`<8{.dtdq½§xI{SSÄ­SI`FPZP$SVdLFnPn~n{£t{tÑ¨£VtV+$?BL<V`d2P`g]]]t{Zt]Ij{xLª¾?x<dI2{BPBP$S?P!ZZ~Sd?Ig]I¦{d]{n{ ¨Ät2FSt??jg{VªÐ`ã qt{x]$B8SZ+LjZ{<In<<xí°{~tdn´jVV8$]FI8n]B?8?P5<nt³VSd]528VB<BSFd{Vq¾ ¨txgÄÕ q~dtVSVZL(nZBBq{~t5P5FdVjÄ³~~tIt<2IIZ(.IP]Z`qgxx~¶jVq?(5?F5FtB$!?L??.I+VLVSV]S<xSjFSSB~8PgSnZdSZZ].SSP]<S.n£{V<?]jgFxª£°¨¿«~ ]gVF`¥g ?g x£`]B?IZL.2<ZnBFFq<PttqÅj5gn`tdn$gI`<.+8S(L2d528VtIt¼dnBL?g`F?8gFgLVd{ß­£{qVntqdµt¦jS.BgP.]L$VV]nt¬ª~tSj?L?Ijdº nZP2V?BSI`jZV]<]V]°q¯´°d<gIn<<PgPZ?ndS]L.`I`8]nB5dqP]j£xVn`]`ttxdtZxj<F?2S`gÛÍ{n`ILF`{j`8g]Zjº¨g¨¼xv~jVjj~n~}°qtVj8gVVZ.LF+Vdgq{]ng.2P¦q{¦{jZZBPZ25!`LdLF?LL?~VÙ?F8?Zd]8]Lt`I´¦q{£?SgjjjÎÎ {{L.S8F<8LL]À±¢xLnBPL?gL.qq`dZd]jLBqVBqgjgq]`­¦ ±~qj8F~5FdI2<S?V2`?FF8<Z?]?S?t£`¥·¾¾¦ ­£dB{n`~ãø£]ZFIB]?<8ZF`LP ZªÃð¾²­Ê¦ç·{{.Fx{n½ª{¦FVVS2VFgVFtL­j£ x{FI5PIjqxqP?B2ZF`!?`]$<BZ5q]Ittg ZLjLI]I<``xÀdZ?j]?]?V]jngÄd]jPnd.g8d{{FjxFB]I8<]V?d{ ºq`V{]<]5g]Z8S ~¦jqd¾VZdZnIL??SL8<!BLLSSI$gL(5gFLV$xVtt jq{º´jj©£ÑÁ´±ÒL.?FZF.It<L<8Z5PS5LBgj¾~éË¾n8qZFnnxV¾­­xxdPI?n]Ij5g]£Ë£dqBF?Lt¦ dtL858]<..Vg]F??2Sj<LZ]n®«V]ddIPP8S´V`~`SZ.LF5j xnx´Sg2?`Z¿d]?B`L5Z]gSIVª£{~LnZS?n{~gnPnq]qt£VÄ© xZZ5I`.IFS88P8<LP]d?F+B(SF(PIg$``5~`?nZdVL`qqj]L£{¦{£ÅÊLP?Sg+V5F8(jZ~Z.d2]I~gn{ª¸~Zx]I~VL<{~t´££gtjZB8dPVS]tÒ~¦SxFS.ZFSVSn x`I`<I2SP5BFBS.$jFZBxjq~jLVjVZ5È°¿~tt?I<F?5dFx{~}xxj ]L`qg¦ªª`?I+dI<L<`Z`Vnn·BSIBdFtjSt{ÄLj{°¦ºL`IPI<V2gL]S<B?(..VLL8gLx.5nZF(2`?VZ<FPFBV52]PL`g8BVLPLVI]»°q]B<8]LF]5+jI5L$SBSL<<8d~ FIIIItV8+jdgÄË¦£tgB.L?dxx°dP]qVxL+F!L<]d{L~g??ZIV..P]IB$S<dddVLL¾ÂëP`qI?F{·Ï¶`~t?dFdt?FIF{LxSdxxºÄªn~£«Ñ`{S`VI.n.55F<It?Vx·txjPVFZd`{~x]¦Vjg°]´ ZB`8(LF`n+BPBLF!~$VVSP8.`<8~?P58]PF+ZBIg2Lt<ZL`B8VL]5P8nZ  LB?+2B<5288(+gF5+n58SnSBPtj<$(ZSIF$?Pd¦¦j{2Lj{~tV{L5<VP.FFtVjºZ{88?<2j2PZZ`IVqPIPxB]tÄ´«?]]¦xx{¾gBB2ZIS<I8dd`Sg`q¦­Ä¤q{ZS5SFBjPVS?8gd2F8ZSt¦Zj~¾dI¾dtn{nß¿nLd`!V$`]SIP.`Bgt<`8jSI(j..<8?]PSF+<S]VtBBj<S2LLVqBFP`ZªtB]LPIjS5]I$8L`q<gS8Z{xPq`Ld`L?]V{]!LdS<´qjj ­ºxxdÈn¦I]d{j+SLFSF{Z©nxgZ88n+~?PPPBIB!(VnVdnZ~Ëºà¦ª­¾¦°ª¦ÁxtV]5`SZ+?2L?SLIZqt]ªº©Ïâ½~{]SnZL?I<+BLIVFV]VZgg]]¬~­xZ?jqq­´´ªdj Z58<858B<P5L?LxSF<8Z5L]V5SB]PSSFtP?(LPFISx55BgPFn+`LS(V`~¾q<xFP8]I+jV5F8F2FdZLSZ]Z{{t$Z<2IqFIP5]B`]~L¢g~µx~{¦~PFBIP88(L$d]?Z¦ntV?FL2FS5PB?]gF$VLd`dLqZg¸ÿª°Û £­¾n5BPL?PVF??FPgg­{ººÔØ¤Ä´Äj~dSF.<2!LIP?5`I5PdxjºÃ¾ ~qt{{¾~n dnØ·´xnSZZ8FF]d2VFII+IPBPPZSBI5dZSVqj`SZ5~<8LP2dSZVj!qIInB(SZSqSI+F2BBdV?Ztj]jxId<2${`VZjnj<I5PPL(IP?5LSSIn¾®º©ÙÛgq+I`n!8I5FFP`~{­S]<`V.5LqSqBZZF?`qxqqÚß{¦`Sª¥­ÁV?IVZ8BLI<B<dxIÂ·¡¢°Ö{q`!]gqB8Fd?IF.`]..8Snq~Æ {x~F~~]jxPqª¾PqnIS5L$V8VB!{PL82BVL?dj5LPL$<$ILIj8+.?]2IPZL`S$?IgFZFnF2{PFF<BZd(P?I5+jFjPVFSPS8ªtL~<?x`]LPZLZn´­¬n¾´xBP8$28!PLg<5(ISjtÁgPSSjSL5]q8??$qg??V?`]q{jnPnPVP´~×Ë¯]?~V2?`LdVPgFIt~dtd±txZI?ZSd?BP.SFF.8LZZ]SP<F~­Ä°Ð ~t¾d`Vd´´VS(~]LV(P?<?5S5]L?V<FP
Pd8S<­+8BI?IIF`55P8<<FL`<PFnIF<F<(?{nPL$I5F.8IP8LSLLF8?`5BVBP·­´]qZBVS]BS8tq+I¬´{xx £~dtS~nVVF2+L<SxSBj S8F<q.5{!ZZZ8S~gZ]jÏ» `nZ`g8dIZdn´¹n£g<`FLF`2<`]°g±jq­ q.I?BBF?<LI.`SSP+Fg]L­q³·´Þ®±«{q qt£qq<2+VF!d+?$]2$FI8SZ.Z2IPI82g?2qPV?VV8+]+VB+LBL?Z8ZZZBgF+?]q jPZ(LB8(IgZBVFV<I`8ZI8VB­ZjLt]BdISIL]]jLÁ¾qqqj­{Êºq8PIIIS5S8?Z]q~ª{tFFS!xZ?F~`LgLqVZ{º{¸t BSx]LFVI2{gq£~q~´5.<~?2Z~£x¡~ÒZtº~ nFBV?ZBFVdLBVZnL$FP88x~¦§¶Zª£P´°IFgVF?$`nLBqgqB$?.88?!.8n`L5FdPBtL.8]58.xqq(8jSFFZ5].?B]B.8.gx`PI25]V5<(S2t`x2(!FFS<PqBB~q5B8F8.BFS5``ttj£t``PZI{{t`ZVF`gBIFL?`]t­xn]F<<I]]`LLF8dS]{ ³¦¯·~?Lx?LnPIZ<x~I Ë­·]BZBjgtdt¹³·£FL~L2 L£{ZF<5`F5dL$q]<ILP<nSn§¾¨¾~¨~dºnZLn¿¨n­jq`5IP2]B(LSFLP<FZ52BILS2VF<d?<Z?jLBtFV52L<?I.?8`SLZVLjB`<dtZt2n?P.8n8BBx<!<d<jP<ISIq ªÈªI<dZnP5?Z]g´{gª¾xVFqdng VZ8Zq.88LnB5]nggx`§nISSLSZ<`?gnq{~·¦ttdn]2BFBg2g?S(t]~È{~tt~qjÖt`VIdFSd]Ln·tdS+.F($Z(2+xBIn js]{BZItn{x´ºÐ¬V.ZdPIPFB8]L8Z?FII]5g<?tB$gFLgZdn!8SBBI<dSI<dL`q5I?ZLP<xLt]gZSS!!SF8B<dVSV8?V]PV``xZtnPZPZZVdI8]££Zdªdd`?I]<`q~xIPVFjnVg(ISZ2V`¥ `Ptn]]dn!qFtPqg<Ij·Æ´tq]FZI`$?II8PZdnqjdªx¾Øn]8I?+]Zj~¦xPdPSFI]8nS$5!L5PZq¢ª¾£qjSV?qtndxgt£ÁIg5P8PZ8VP<j8.t!BPd<P`]q8gSPjVxStgdP+qLB+dBgBSnd`FSPB{Z<d+Fn°LLBt`IgqL<2g+VB?ttdBZ<Zgt~`jIPSL2PL{LL.~]g{P?qnºËtn?BS(]gSFj]qt £ÄdSIBZ8`2Lqjt]Zx¼£¦]ng?52IS<]+.2jB2PVtIt·­ª{ngdPgBd8BZ8B?x]VtSVtPZ.SFZP.PxÈ²nxP]IIdILgdjBq]¯Ü~S525BPnFSd8S<?8<FZn2]V`Sx`]PVtB$PFLS+52<5+`L.ZB?qF]8`~´nI++]]P]``LILBSLFZBBSF<Pq~dL$BP?]qn~]Ø5]{dgB?BF~tn?.8BZItSZd±´±n{~qFP?{x]<(L]LqÒßng<+LIZVZ?]]LPVL]Fdg£­°t qItP($?IBSS´½¾{ºZVB`5L(SI8?8j¬£`I8Z?LPPVF`x~8t]°Ê¢{S<SZF]V?`Bt.?8]8nV`2FqgSx{nqjt`gdgBtB8Z.L82jBjZPdg]FF]PS`n{PLISdFjB]Zq5dgBn<`52ddF~qªtVgBIggZtÄt`n]IZPSV2PVZZªx­q~PPV5qg`~Ê ´©´~­tBdqdjt]xÖ³Ë´Vx]I$]BgZ<8.BP5!?.Z`]VdØÉµzntFZ?2gd.I8<2q`InVnZ?5qB{FSÄÄÕjPjZ]PV(Z?({?5q`BSgngÊ¿nS]jLF]<<ILP.FVVZLIndgtnZjBI<8LPZSPFIjBF`<2.BPF(B8{qg<$dP<+Z.B8]<LV8Ldn5S]¾­P5<dZ]£nµºtPjBB?(S]IIF`ß´£]LqItB¾ xn£qÉ¨£¦Ûx{dq~~ÎÄ³{Z`ZqI.IFS?SS`]<PFLPFL?8gx n×£üP~LFBS]`PFS]FS?F5Fxt¦{j`<n!S`qdxÒ PPd?582PdLFZ`SL(jFBP]g{IPP<2B.FFn?Z]Px`LI5~V `t£~¢qqP82SF?`.!F5?S<]?<L$V.g2(d8gqdSBPxBSSSB?2]<+(`]]LF]£x~tg`jx{ sxqBZI5BSdt??` £{x°q ngdt`t?~ª£ ÎÁã³×ZP2tZ<tBBS<<?!]?S~PZ82VL+PP³³´g]BLVL.jLPFS<<PZF]tSZ·¦dn`<`S?Sx¦¦xB2.5`?dP?d8L8jqdLSSqt¢¦j8$P]jL<ILd8ngn~º`|`x`tSL5PP<8q<S55ZLP]8n?8.BL8dFVg·(.IF.?2I+P!2LFP]dIFI+BZª£{gtg{{jjxSS`<BL(Id?2]q]j ­P~¥£njngLndqngP° ¿ÓçÈntnLS(q]]2V].?q]gS$LI(!Fg]P<tdxnjPFBV8?II+L.5S<I?.PB8Znß~°¦qFZ<j]¾ø{t]<?PqP]g22<gVB85?q+ZBLxL£¦S]qgPPVqnFIVq? x~Vxq~qggSx8B2?L!{5L!P!25?IIBPjtLBIq ]`g8]x(S?Vngx`5+<ttF5VB+BØ·P¦~{íxFnI5B5j(BL85+<Ljxd¦L­ \j¯¦jd]tP(`SI`8VdZVIdºµÀãntSIxLL5<+8.?<<.I]5V2F+SV``Sd{µg·]d88+I<Zg.LSI?g]t2{~¶°gj`Vdq~~ºgLBI?+<88Z<<q2tL`5PPS`LZVSq{°Ø8I`jP`txªd¦~¦`nFn`PBZ2?(I]28<<Pd]!LP!P]ZL?S¦V5PFnqBVV`LL<q~x5LI5Bjq¡­± ¦Ïáâ¿Z]]S5P?gd]8?]LP(gx·Î tSLn?ILgxFL5LV.IB?dgSL`¾·]ngI{55S?I]V?q?8j8VBdLI.qFFBF]xjgd<<$BIVPLL!.gBB?n2Vd´£Ã{ÁÃªg{2?qV2+8nZ<nFPLZ?.V`SLIV.d´¨`g{{Fj{PÄVj´£xZgLgjqZLtS5<.BPBIL]5?qI`<ZV(Z.<L(t<8PIZ­{`?n]Z?ZngPZdqj{FZjªqx¨ÉË°j ¹ª£nZSdBI28ISLqIn?.PIn`«ãÁjPdxg+I5S?.8P<LI(?8F+I<dBÄÔBZZ+2FF5Bg`{Bd28`]?(`Vg<5IF]<Z2BÇI5!<VFgB55FP.qSZ.8qBVÈ¦~ÄSggL]?`nVIZg2BZn55<V]IPd`(B8?`Å`VV`tjS££gq{Zq¦~``xVx?P]L]SSVL]5njF!S?8dP8BZ.5PZ]Ò¢{ xIj£`¦]t°Vtt ~{ÿq£q{x¯®­+~nqL`?PBIS{?PSd]]+I{`Õ½~q~L2FStB5<8IVtBF(<.PIZIx¦??+dxId<?P5L5]L$V<ZLBF<]?].SVdj¦]?V5S2FB<F.I?85LLLPj{jB]¸~xn]Z5ILF8tV8ZB(?Bn<(]SZ2SZVV$V]nÖqg°ªªq£{gqjq`S`L`+P?]PSZVItI8Z]+BS<?`]ZP­Å°~ ÄÈx£~dªª  Îº£®xj]nPSZªP8(ZdZSItF2V.2IFB.85ZSq£×ªtLIBP$<gPB2$SBLZV<LLdB]jggn­²£tj?ndVVIg2LdL]BB8S8SnZSZ?858£?Z?SFFV<Z+BVFqg{nS£­qªt~£³°~?ZZ2PB8<`It`V!FLV5d8]+SSqd$FLtj¡¯·°{£~n¦qI£jjjdSI`dVBd`SI2!Z?5B]2LS+<B8ZII$FqjBZnq»Ö¬²ÀÚ~ª ªgt~{ Ç¾tPggZ?Lg~±·q]<<LPS?<]!8]q+8P5IZL5gØ`n+nP22B+]<.P.L]885qZgdBÊÉÈx]q<Vd25?+IV2?LS(LS2+582BLtP<<nn´dL<FPL(.<IPxn]?.d`F¦``£­ Ï×dBSSL?Vd<?2?SBLB(IjSj?SI5$`F{S£°x°ª×x´tj`jxqqZIL5qZ``?5?Ft2V?2t.Lq]8IIFq°Ñ§´´Ë¾g¦qª£xP´t`SZ<<Z<FPBSP]qÆÕV5B8.FI$Z5?PFI]IF8S{ L2F85FtP?BtZSZjgZgL58?Pjjº¶°tZS5L]?5BB]8x.P?]`g+IB(.nP?P]~q~``n?8I.FILV?{.5LtV`Z`{°{`Îj{§ZV]F?FVV.L.nq`5VZtZ<BSLBV?VqF`n?8{ªt­½¾gn V °SV°ZFjqLV<VIgF`SPB<ISd]{?Ln{°ÃÁL£­¦ ]~{jjVVZ`]~°­x`IB]5?Z<`IB$S`ËÃ{S?FF?VI?IP]ZIB?8?ng{­PZZZ.IFII.F]B?+`SV`]`jtq{~]£SZV?]IL!ISFL5$PV5ZS.SLS?gV å`.PIIZBL.??ZSgLZq~Lt V£~tP5BnII5LF]5xtL!P.g$nP<dd5.FB?BZP¾»ïx£ttZLªn°jPg2~{]xI]BIVdj]]S~ £ÆØt]jPjgSxB5IxSVPd~VL`qt¦£jjddLFZVnt!`<IÐæ`Sj<ILBBBnnFZBPqIØµ¦F8SVS!.FL5??$S8IIF+?]<ISZ`V{S£ÇËjdI]t+??SBZ2dBIF?2.L8I(<V2Vt<(P£8F<`LZd2IB~dtxFZnd]`ª]qnV·jnFVZxgI{PFS`Fd.gSI`PI.$.<{F5FZÁ³®º{` n  jn{¾Î~ ZÍ¦d~`g{qqqnq]§­ g{xjB]8BB?xÁLBPPIIjdVPI`]jFª¾¦Sn]Pd5PS(VB]]d¨¶nqSZPBL8?5$gjI<F` În??jBSZS5P+`n!P8Sg`FF?<FV.q]°µ¨q?gttqjZ!PBZ2I2FZg2(.ILZI<F`IFd~SP8PnxSgª<xj~ td{{ £t8F{dLF2VFZ<S8SIB<25?SI`2SI5V8x£È¤jdggn{q­{{ {2°ZjBZZ·ÆÝ°¦q5BBIVF.?PZ+<gt£.jLPd?<V82g<nPxd~qPV+~Zd?5L2L2`³j]]SFV<S8?5F{5°j£BgB`+?82nB?PS`djLt+~LS{ndItn·{Bj.V2n?P2Ix?SL`$BdSP]8ZL<x`ÄÏ{V<x2SL<`Lg{`xg]dg£``{{]~­`£]?V?+?dg?F]?!n+Z`FLP{8gg]Ig(8`{]BjnqPnx·jtÈ£t´{ ²~ÃÔjSqF`x]]`
IF<+2B?Pq]~{x<?B?F8SxP5x]~ `x]VnP<5ZgP!]?PVg?°Í{VxVqn?gPP``<]{PdFj<?VIP`
.BPP8FLVL55SZ]gnxLg{­ºZF~<S]!VBI]LZSIL8gP?P$ZL]P.gIZ?g`Pn{`£{t¦`x{´{ Vqd`ZgL¼¦q?d5FP+V<8ZP`.F`88Bd5PBPI<.$P](`¾ª`xV`ggVd]SZnSVPdxt°n­·´ª·nZdnqBBB2n5$8?$PIP]<B``££`PjB5d(dxIPL]`PtZILL2n8<P(`dFjd­Ýt~n~qIg`$InSI 2ZgLIP8LSV?VV<(<Z5PSVnL?{{qxd{Ä¬¹V]ZI!n<F<S82<IIIjB]S]B{<I2BV²]V~Zq]Ij{Ât¦~ddq?PFInd~¦·BSPVtB+P8L8BtV+I<<gL5I?Z<5d8SdÁtd+BqZIPq?ZZZqV]t~`ZI~{{]gVV5gZBg$V`xS]8`IS+LL2?2gP{V{I<d8P<LI.g.5V]¾´P?]S${B(BIL]52VÇ³Ç ¦qx5V¦q{8+58<`<S5?2I?L2(FZnjg]tdn~£g`jª{`q<BVd$.nLL5Z<<]S.IP?SjjV`BBn`d]·n¦°é{qq`{L]VPjqg£°VSd!<S!8I.FPIB~jVd<t]`Zd+<5xZn­{`Z.gSS+PL?<VPg?`{ndnPZVnPBVPVq<S55IILSLZ2?58P.SBLLV5j­Ëg{P]V8<SIB2qBIªBVdVI(tjZBL]8Z`ZxªÇ·dn j]t ¾°¼½¾`Px<LS~B8P8BB8S8(.PV{x£{qd~P·xgFIZVFFL25PF82L?I`8!?]!.Fx£xqgV{´£xÁ xq¦x{xjZPL{P]dPªÖgISL`?j2L<S!]B.+FIB82IV8IS$?nÙ£~8BILx5VSx..<q?5VBSLd<LS5VI~?d5FIZI2Zn<5]IVB!SB5`]]{d
FgnÍ~dS5IB<LLI ~FgL<2L?.VdFZBgqLj+°ª¼t¦x È£ÅÄ{ª¦~x<.PBF2IBgL<<5gFF8tg]`B`£ qng`<~q.<FqF8]I?ZjSj]B?PgIxV8!xdnndtx´t°ÒxZBË{VtnP{g8SFnLFP(P°´5St<+.B]`gV<B8n8V?5<.8`L$F+tqÂgnV]B+8588jFL.5]j+P8Zn(5L22(dZ.jSI2SBLg..P]5$`<~PP(B8~8j]tµ¾{d?2BS<xSSdBn{~tgnB`+V82PnZ28.(PL`t`q£·££g¼ä¸ìq~q{ÐjSZ?Ig!ZFFPL5+ISBI~IZtxZqtnZt`q]¢nx`PVFP?]Z2VjZFnFqV`qtIZF~·­{g¾ ¾ ~´tttSngdL]`2jd2Bq£Iq¦qLj?B8?+F{?8FL.d]dxI`8dVdtdZtªjFS?IV2(dBxI{I22L~5VV<VjF5gF]$`<L8<8]!BL{L2?L?$5I5n`<?VVS]x´Än~Zq8I<Z?BI8dj<d2F!P?+<8B$dIB`?gª~Z¦¿¦`j`V ÛxjI8(nIIIPV~P]BZIxBdPd{t£n]dn] ËZjVI+V58I](Zx]BPd!FIt<g£ÉZZ¦~·xª`S]]nFB`8P?LZFg]Sx FqdS5nVg<Sd?`gd]B5(Sd.<BP~¦ª.2qFBSFZSP5t(LS5FL8I2+BPLIPSdd8dF5?8S5]].]<+P.t+ZF+VZ2`LIZdZªqVI$FBFPFZLg¦]gx?5+Z?]]LZ]FPL(FSj~ªx£~ ª¾¤Vj{2P8jv`q8S<jB!FLL!FZFdI8xSg]j~n`j?g£¡°qnIS<+]SL5]S8ItI?L``?Õ×ÿ½×úÆª{tLZBSISd{VF8n8F~]B{£ ´Á]Z{?`j]jn?BPL?SP8Zg<<BBZ{]??FVqF$SSFB~P22ZSS<`.+]ILgLBPPB8.<tZF`<I$Lj+BI5FFn?5ZZFPqg]¦¦ £PVLSBL]8g{ænt°{?V`BSP!I$SSF.?gSxF~Vx°´é]xLZ?n?SqZtqq~gIPSd.ZVZBPFBSt{j°{Sd]Sqnj´µ£d`Ij.BP<L?SFS?n<d~]qÕÐä®­¾³xng{gI8g5FZIV(L.S]`V~q»ªZnnSVj]]j?]5``ZLBLVjx£®ttV2<n`P`<??5V{VVd.SSSZ<VP.VdSII?PLSF]d](LP5S.?]<FI5j2I2VSI`V]d]tL<]8VV]xqj?n°ªxZndFBBIIqVLZ`VP<Vx{~ ¸Fq~qqjjnt]8PSI8dÈ`B<FdLj?8IFnt {t{dn8SxZV~Z]tjnd.<`B?P8dP2dgt¢|Î°ì¼tP°®À¬Ø xxtx255VFVnL?F?jZº Ë®¹Ít~jSSIxZdgIx?j`jdq°èÆdZV.I]IL.?5gB<{$P(LSI]ZIP5LPSV]
V2qL(]]2B$8`nLS$I5dIP.Sn+dB`­Èdxd???]Z5g~<~Z2ZI<t8F]IL?LLFBI~t`«ÁgLZjVFVB<FFL2g£Äé¸g]PBL++FFV]PI~{x]xnSBt­Æ¨jZx~j?V82n<£ÃÁ{gnx»­Þº´d`tntVB.gZZ?I~Z``~{~·ºä°Øx¦q £Änt{{`qI`£±¡°]<P<8PB.2.8BIdF2PVV??SB52PPLVLZ]IL]8V<Pd.8SLL?B55F.dVP?tLx{t xgPF5{P~<{Äq~gng]5BL<.]L`ZBP2``{Ð¦g¦¦¦jqxjnF~qZV2F?]n ~£P].F+StVBg~º°¦{BqLgq~gZÈjtnnFgV{dãä¸¦Lg~tgttBx{ºgdFVIZ$<Zqg~­£¥Vjjdª £j°°x¯dj~°Î~²°Þ¼¦`F.IPL]{<IPF]5Z.+ZVZ2??+]j<8d]2?L5PF?8?8IB]ZI<]Z]BI(?I(<5S.ndS°¦njPd·´gq£dSd`]qBZd2<I!FVInÏìjd~Sg5`SLZ8j2d?Z8?Z½xxF+?gZPF.dxÄª´·xjZg~x{ZgF´¾£¤¸ªÁ`tLIdPÓÎÙ»ºgP`t`FFdPj{¦q¦Æn]Z`jtd{® t¦Z{L]``Stq °££gxq££q¦´`Ä¸ËLxP`LjSP2P.8VP?BjdqB2]L?8`jI8B<FFB?PFS]$L?dLV?j$V<.F2SBLd2VP.Zn`nx~dÈqB¦¡ÔÄ~j­BdI8j+S?n`BB<jL{P¦~ZxtZ]<`(.P`<VBFdSt´nF`?d5Lj´Ä­ºq£VÆ{`{xÕ´ÌÖ°nP ¦¦nB{VS]qV<?VZ]V]`¾´VZt{x`­ªj~·~nnV`tSt``¤±gg`P`qd ~xV~tgj­xxnP(`tSVBLI5F2?Z.IL]IVP?II5Pg8B8xP+~FI8xFxSP?+tZZ85j]g]PB5P<+8gnxÇ¹­§°­ÏÖ£ `FP8{85Z8n<5+nd¦ÁË®­xªSZ5$S<`V`Vdx<+P(8(5¢jI<dng°¶~·£~`gxdª¸ÿåß³­§d5d]?]ZF?`gL+~S~qSjºP{j  £P{S8LqgxIt¦~VZS?VLZqZ?tq~`± ­gL8SgPB8ZndVS.8d.8S<~?PSV$5PZnx`8L.Iq{n.jq<P?j{FdZ8ZSVZLBVFxVÊÍ±»ßtB xÃ­À´ÁÁ{ddB8FL<nSZn~{Æ£tFZSI<PItF!n].<8?2<!?PL2VºV]x·¹³Ò{ª£~n ZV~Ë½«ºn] IZg.]5?ZIgx{jVZLZLgZ{°µÃºÁ°£®q®t]gtS8.dI]Sqª]~xªn]8qZdFVPVVLSLVq~P½­Vx]IIP<8SLI<!]`2jLqBIPI5gI5PF8SF.tS]VFdtB?<SZSjIIx`g.B?{5(.<B(8]~·¦Âÿäº~~nqSSÓà¾d<ZIIP?Bd¿´ZIj]LS8?{n<tBS<!I!]`$PPLF5LgÈßqn°¾Þ­x£dªZ{­ttºxdd{tntnx~¡·¦IZdLgI.LS`gVtZS5SZq`8Pg]dgò´³{£V5jI2xB2P(PZ]£qq]?`t<]F$gVL?gFtxj`q¤³{j(<nj<FS`LI]PS8LLBgBjFFBP5F2`I`?FV?IddISLL?ZqBLBB?tnF8ISPVÁ~¿Êxxgj~<q!IStg`L]xÏ ±¸®qSdtx~ª¶{n{FSP..?BZ$+Fd`~P?VVnL?5IIq~¾Ð¼®³ª£{~{¦~tgPdggZ2Z?F]qZn d8VB]V5`]B]FZ8Pdg`]S`{`PjL]Stq¶Å¦°ºZnLjLnjB`FBB<{Z]gx]j nVL<FZgZVVj~ILt¦² Pxq52<SLI.(``F5VPjBIj!BIP5V<SLIx´t]qdBLd2gdgdP<gSPgBVBF(P`FBd Ín<nIB8SgSP8I(FZ?Znjj£ ªxt­~gB<F8F`BF2Pj8<V{PL.(Z?Ld(+V.<j~·»½Å~ª]P{~gFBLgFIPLIdgtjj?5VS?B]xIqIBS5ggSIgd{?V~{L~Sd{2IL?IjF~Z]BFg]P~tdjPdd5V2Z!B2FVdLnÎjºº±xB`<StSFd<82ZItSVFIFLn]V{F`8L]<·vt©?ZFdS`]j]jnFxBL<P258]PBÁ P.B]<LL5j(<I5BBL<LP]VZt¶¸Â®xå j{VIS??<5tSL.!8?g`S<tV8+FIB.IFIIVÉ¶¨gFVFj?{SLLL`.P<dItF]LLLIBg{`Pn<.ZVgS.V?IBZ<S5LPLgBd]+]Px{Û~SILtZ(I<.nnt5?IFS?!]~x¦V?<S.$`?B`gPgj~{¥L]?5xdd.gV?`gIIj?<ZIdng`n~gqV·²ÁÉ¶x{xIVq?g`jPdLFjIVLÈ¸jBdPF8?PS{njLFLIFd?<ZdBLnt]£ Åçì©qqSg2V?2Ft{]t8]FF]ZdFV8S<`Ld<8IPLgßVdxLVgFgZ+?8SL2tVI28SI.jjgVj£¨d<S<BgZ~8]IIFVqFtF`SBP]`8PVPq¦ªVd?]x2<B.?V222d?8?!F?dZ­ ºqÎLI~?{8njV`gZVj­·Sng~ª?VjjFdP?P`L`jg`VIgnSPqjnS ¦°njt­¸µÒ¶Ï½~ZxgnVF8(tZ!jgºIjF!?2ZxIZ+52F?5?]Z]5FP`<P<B`{ºØ¶ãg`nqSF.S?PLL8L5]B2<+.F n<I$(nd2tZVV`I.PLd<ggLP8LVS?VPL+$5?]`xj?!`<]5j$?$<d?BPnZPP{ZBqg$g(ª´VBS?<Pj5FSFL<.IBB(85tVIt`P?P{jVZ~`ntItq`gdVjg`.tZVt~`{?PIj{´]S`dq`ZdgB`­t££Óª¹jÄËdx`nBV?{jq¦îq?PtZZB8`IqIB5nSd+Z5!~IS?.P`<L~¹~VZ<<?VPSP`5LtZ~22<dLjPVFIIBIS5LVFd{gB5jgP]q8LPVIBd55PISt5+PI8S{x]¥¦{LL]($FB<?+8`F(PVLdnS5ZF5dPP~£dI]j5BF+8V28I<Z?B5dIIVFd~I{nqjn<PP`~qtj]´­º´tjtZ­§nqV`]S~x~VgxqLgngqd`jjjddBdqLdª~Z~]Â£º¦ªtj]t­»°PIZ<?2d?ZBS5L82Z8.~LBILZPLqV]]PBdÒÖtg]I{~LF<?8ZnPP<Ij?FV]P88t<FdL(d´¦jBFg2VjV<FF2IPLS?V.S~?5?SIj<PxVZªLP8<`.<Vj?8dSI2t$2`?55`? ¶V<I+8!S5?<L<VnZP<BLF?8]{¾­{nFZjgtZgqt¦´`xL8PS]º  jBnPZj ~nxj PL{]qgx{<d?Fgtnn]B~d»Ôt©~´´jxj8S]P?tV<j(B2VL5d?<j8S<d5LI?2j<d(<V~g`~FBF8L(Zj?dFVd?I`V<V2gZVP?SSV](S³I`FS]L?gV?BP.FLj5I+II<5dP`gZÙtnnLLP2FL.+jxLn?Itd+B<P(BP(`jSL£~tZ]BL$S]$$g8BB(FS<ZPdZILx{Zn{qSVSnjn£`]P¦xdqZZBPd{·® Sqd­qªtg~{Z{xV~ZV]PBgVt]qgnj njd¦¤¥¯¦³j`F2$82+FF?(2.P525<FBI5]2n]I!V5dt2LZF`<<BL2Zj?FBF8]L$d+Zdj5.LnB8]PP$5gSgÎ´¦VBV`<`+]]IS.5].]V.BLLV5d+S{F8I]F+]5+<P.5B$VFBI<+<gZ<SI(Fgâ­Ztn{FLSVq<8B?ZSII2PB]jS?qx´~Sdg{q`{£PtªxdFxSP]gL?xdgÆ®Vª·]njd{` {dn~~­ª`d?]Pn2gSF~F{VFdPxx{`t ¡Ùíã{F`B(?jBBIIddFS58P$?8SZ28VBS2BFFPLn?¸qqgj+Z?8PSxtgVIISVS?FILt+FF22<FVÀ·º¦ª­dnVPVtB?B?<8S5L?gdL5gdBI2 {³``V<I.?B(.dIx$FInFqPBFF?5gV<<dØx<<d5jZFVL+`2Z~!F?<+Z<ZªjZLF~­ttqx£dtnqP!Z<qLPt!dS{ÊÊ°{xnª¦ªg~¦g8j{­dSLI(8P8qq]gnjFgL]<LZx´©¾Lq5.B5d?dBSBLIL`ZZL?F?tIP?ISd]qPI5<8¦BLZ2($].5$dB??jgZSPFSFLP`BSxjd¦x¯À~q?L5IF?SF]8]dqd55gn.2jgLPjdSS]BSLZBBL(2S5$I+(d`I+`Bg+8?8<IÄ­d`FP8dBPZ.B?IFIIBVjgP]I{d VL~d{­j·qd~~PgjPVS.<B+qZ°Ñ£ºd]jg`nnPn££j gxtVLFIFZF]BBZd`dg]]8xn~¯ZLI`5jFBVV5`.82SgBIP2xB<FS2+?<F(!5SI`Óqq`Z{2I8(I.2IFIFB5?LFLL2VBFPn­ÅÈ~¹tVSd(V5ILFS5.?LS+BZtS<!SF{t{BP2B5BFFP!PIL<SPZZI!5?d]L8<gPºSt]FBZSqd<Z(S`2ZVV]?Ptd~?Õªgj~Vt5q<IgIF++I2+I~¡ q`{Zd x£n·~dt£Fqx8IL`I2`dLZng5d2V~PInBj~ndn~¾dj5+BSPV5S.]I<I]ZFjqF?njq.2BZ(BLV?.P½µ¥£<d]gF!5<(Z.IIS!S]`L5((`t?`~~Á·ì¦j ¾~d<FF5dF8?8`d5<8<F88?PIµVdII?.$PFxFIq(Z?S+<PS?<`8Ftx]P{FV5]+$?~2B<V+P`gZ`.x.jg~jj´jZ`~jdFjP(8P?Iq!?8xn]¦£Á{`~£xnt~x~VPVn~g`jdFSV?B?``?LZZPZV??ZI`VZZIZÈÖdBILgBP?!]2Z2+PPB.28PB<LSS`]?2<Pg]F]¿àÛÉ«ÇxS`(8q2L.n<qP<V+?P]qq~g¤ Ä~´tq??jZZ`I~5P8]SB+qLILI~`ÁxSLSV(<2L]5Lx8<P`P$PVSII.S<I<Igxq8IL?ZV]8I`jZ`q8ZVI..qFnn°~£ªt¦qV{ZS58VS<P]2(?LF52~LVx ª¦n­q£P~°¦IF8dqxFP.B<LSjFPFV`.PPV8FB`nx8tF­£t]??x85S.<B]IS.d?g.B5(2<<5nSg`B`IPdÈL°º¦td8nIt]P]P(V¦?S2dLBnjg·´ÕÆgdFZdÜÇªdxB?B5$8?<I5L2+n.xV]Z¦PZq`2BPIV88!?8?S5<ZqSS?LgPg5SF8q£{ZL8IP`P<PgL]]dL`?VZIIZLd ­²~qqqdZtj{j(?P]8IL(Z``PP8d xÓ¸~Zngxt{{x xxÁ<5 BS2gSd`SdP22F5FS8?5gjIZSSÑ?BLI?`LP<5BxP<`VP<LIFZ8.L28?SFP2tÙ¯Pgjgt¢¼¦`FLg(F~2528<VSg°Fq5?]`d nVLFg+`I]qgd<PBP]Zn~nnóÆÀº£FSP?ZBB+I8<dB]d.+F].(L5FL2S8~I+FZxt(PnB2P.P5g]?F<?B?£¦t­²~Pj<?LSSP<Lt58?+FP?8tV8<St°Ë£­°¦nggà£qÊÁ{P``FLj2ZL5I?Sd.V?F5]VddP`PIS8°~É {xSZ{FPVSPB2F<P85Z?+<SFZS]Bn+5Z8t±nZ]P8VxªyÀ {gFBL+{<VPd¦¾{~x?LL8xtnn ¦ PLjd?V5!B+dF8+Pg·®°Àºq<IS.?F+2VP2.n]F?<?+.I<?.V+qjÍZ?FS]`5B<I2d.I<+2PF]Bd~nt¹£x]tt`]P~B55(]`<Ig?(B5L.xIFZItjÁ¦xÂng~£¾ª~ x£I`2P?d8gVt`Z.V5.S2S+28Fd]!xdÎÑ¾ZPFgPV<IPdI?IFB85tVZ.ZI8FPjS~ §·qx](dFS?Png¦jPSSnB+FFS~xjdxdFFV<F<~nÒ£jLt<<]8P8?LZSP~Áã°j¤É°S`nPZVjP]`??`I2Ij<ZdPdLFP2jV~Ig5BSjnIF5q]ZIZStIB¦«Ü­{­n$]5FdP2<5<`8.5q<?I`IF ¶¦d~~gnxV¦tZn]g{gFFV?S5j`88?5F?.~xBBP5LB?L5gª´ü¸¥n?``F5B<8j]<F5PBxL8?SZ2IIZ~nj´{jV]L8dSVPd{~¦°~ÁtqnL8VjÄßnLdZ?F`<?nqx{{jVLPL.I`5`°«ÅqxS`PqÕÄV2<?S`FZBS(8Z8Ind8PZ8qP2FS8ZnÃFL`2?gVIqLB?8VZB2<(BdÅ¦j~n?SSLn.<]<F<n<q<VZVF`P<Vgq¥¢t{dxq{jLq~{`VVZxnSjnSdP5ZFZI8VP2?IZVSFL`]IL?VxÏºË{»ndISn]djj`ZqqBS8qgtgtqg{n~ZgnZg55P8P`VBjÄªÖ~]nxP{I8?IVPP?~q·£x¼Ótxd`5B?PtVÎ]`<dF$g®~xtP<VIFgS.ZZ$LgFVx<FVS]B2]Lx¸{dPZ8IqqLjt<Z8S2I??ILZxÍÌ«jP{djI~L.gL8$SZ<Z<S+gVSPZ]ZÎ¦`ZnSLSSZF?{tVn`n]g8qVZ?Pd2`?Z]j55S$I`d5LBZ8`+IF(]¦¢~{d]~­ {V]]gLgggnI]I{q~£Ö?`LFZdPVPBB]IZBP¶¸ßÈ¦Íq]VP.?LFddZFFPSVLg¦£­?I]F¹¦¦ZPLLP5B58B¦®¬tgVg`LB8S]`<<gVqZjPnPV??jInÈjgSVSx`nV+`g`Ig<`S<(]gZgV©ÃFg£nF?LFB<<PLx~$.FISVP.IZ²ÅgVFnF]2VFL?L<nP?BtLL<LSjSP..V8]L85]?PjBIL`Lx`Lgtd­g?P?Ë²´£j{dq~Äj{~gqx·´ ´´åtjtL8]IBqVn.LZ<PFdnB­ÄÌÓ«``SqIFB<8L`<.8B]St`x£ÈÀd{¾¦ jL]5L5(LBVLZ{¥´·tBFB++]tSgZZVZF]xZB(g<.VS ±qIqP{ZFg{~{ntª{q»¾~Zdt``<Z+]P2g8IVPSFFP`S5Vjjº{{P(jq?ZB`x?ngB2<.F8<VS<]P8.<$..?ISII(<]Bq.F$FI{½`d<2~B]~ÁÃ£¾qt´tng·¦Ádx®£Òù­Zx?<dg!+Z<BPV<I.F`IZBBÃÃ«d<dxL2qSS`?5+(LSV`LZ{°ßxÁÍ«³PZn{t]{5?LVPZZL??x{rªg.<(!ZgB{j8S`PL8+8VBqZj]¡­£»tª¤·£ÈªÊ·½{gVI(ZSdxxgSSS?<!SV?Ldx.VBZ~ÎnZdLIP?{II<+gF!FLBI2P82IISSjSLIV]FFVPL]B<dBd8LLP¼£xZVBS(<5Z~¯¸°£¾ªnxgx­¡ÇÆdVS?q<(+???PB<`q<L.LFVV]ËtF<BLBFV$PBPI8t2F2FgxVd­¦Ã Ågd82B<(PL<.I+]Bj5{.?ËngL2IV2`SLjPV+?dVLIBtS~Ó¡ÁÈ´¦¦Îx­~¦~²z§ëttZj{]]`gS+SV5B?VVSV~­Á{tdFZxSPS5ZZdIBI?8(85dPI8BIq$PBSIj2](2d?n.5LB8Z©~~ZB?PLgLIIdPæ©ÈnZ~°°t {Z<(F`VxZBFI88S+F
IBPBgd¾tV~nLZ2BS5]858ZPBgjI+]VjÉâtnj`F<(.8<gP<dZ58L+LLVgVnÚ¨?PFV8+5?F+$tZBjPI]Ijq½­º´{S£{{q`dBnPdxÌ£{xt{dj~xndP~jV]LI`Pd­´¦SFgP+
+LB5F<P?BVg2<VjgBdF~8LPLSZS+]d2ZB?+5F2?L`ª¾xg]2`BFd?VZ+xºª·{ SS]dPVn]g]L·j¦{dS<<F?Fj5ZPSBI!Z.tS]]PSd`q tjZ]+L.?S2ZIg(<{P]8FPqnn´~qjLF?]Z.<L8d5<ILq5BIFPLFñÖnFS.L]d2<5??V`8dSVItªgV~2dPjFS]g<+V5$d?2LZdÈáÎ°°d· ·gVn´xx]q~¦¯qt<jBZSVx`8BZ<F?8<<Z?PP2IF`<VV{FFSPF<LZ?PFB]P`I<``nn..B2F?(+Lgjq¾º´x]ZBLg]gLt`Zx{tqIZS2`2PL2SPIS!$BLZx5q{q~{LZ.L.22+gVjL(<?]VtPnSj¿LV8I]<?I..BPZPZF5?F~.d8Z`I¦·ttVVdBIB2VPd88ISgq¡Ö¬¦tnVqSF$t?x`P<ZZFgFLFq]tÈ ¾`d{{·¦¦¦nj£{¬½äÊ~dPLZ2(<IBB<2LF558q2<?IIP(BZ(PV<<<2.]]VjI(LdVL­´°ºLng??IP+.28F<{jªÁ~]]j]?qSZFB~tPd2St¦£]PVgSd(?Sj?Vd(<I<tdB<]~tÒn?gBtqBF(Px]SL$5ZIVFd~·xtL?I$FPj?5<(8P(PSV5FPPL{Lt¢ºg8FqxZtVVdS{{¡ÌÁt<?IPgP$tL(VVVIZ?IBBnS.S]t¾­ ·qn{ª£{¦{qtj~gx °dgBFId5<2<`gSI.n2t?]BgF5Pg2FLVIBLF+j?{+gSS?Id2BStªPI`+PL8PI2SZ+ZLgnj PFI`P$g]B?gZBP{­P°Fx.SgZL.BIBVFF8VLPBdV?~j]qV?8?t]P<VdnjVqS~q´¹V5VgZ]q$S??Lq8Id?nFIFS<<]5<VgÅ´nn`~x~q{²­¼ÌÏxPgLg.5]2SVIB]g?B?F2LP+jjqx¦{]]g´``g]~¦¾£j~£´«ºÍ¶Sn+BtZBSI2?F5<8+V5Z<<8?!8]I`Pd8PSgnn­PSgS?g]ª« x+5ZS.?+$S`ZtgdjZ~q¦?VqF?V]8ZV?<S`{¾jBZ28?IdS2d??BS]<P5?`FFjËtZIL2PSS]Ln8tF¦~{{tÏ`F5j?2qI??S<j2<LF+`FVV8jFZq¡ë¦­¦Í°Ó«~ÀÁ¤Äµ£`](n8LZ<ZqS(2ZLjPS?SgFIP`ItSx²tj5qnS{ZnZ¦x­`S£~BPF<.PB.gSZ5jP(B8B28<PF5xIZIj]{gxnj~jj`d5dt{Èµ`IZBB!]PI(!?FP?LqZª®jxIZ+Z88V?PVL<Zxº{q{?S<I2FZ2V<jPn<.V<<!$PSgSxV]{I`Lt°d{q·n xq¦gP?+B?]`S8FV]BB8IZ5.5LSBSFj´ÀÃ½ËÈ±°{ °]q¨»°{PBtLP8Zq+PS?VL?L5Z2V`P.LILqqnqZgqPB2gP~FS]SPg5Ztt{Ä­£nd$Z`LVVj`.P]8dLBF?2nLLS..qg¾V~qtjngx~nnZndS¦é½tV<IFjBPgLS??Z(IdZ{qx~]2SLVFBIZI5`qtxP?<F<8?V$?5F2L8BS<S<]Itºgttggnq¦n´q¸x Z££°¿Ë~PB<LdVL~]IdZIFP.IV2.+IVVLZtÑÚxºd{`gn·¤­V`I(+5n?P2S?BjZj5+(F8!<`<ZF°ZZP2SgFZLS?qV]ttZtq<`nx5Z.?.$IP]PZ85IV5FS52n8I?<5Îßµ£{q{°ª¦SnPSZ8P+5PPq.P]jPgLj¾x`Z(L]2S<ZBSd?jn°tFgPdLnSVP??Z?FF82qL]xn{t xd~{´qÈtt¯ÈÞ`]L.PSFFSZ?n$8+<Ind!?$PISV{V{ÄºVZjq£~`{j»tPZgZ.!jPFSZ5gBBSBBd2!!8FBBSgt´ª`2?I`g8S~I?ZP5FS<`ndSgV ©xqL+8+n2q(?+S.S<<]<$LPVB28<+x°~¯`£ªjB?tFqF<SVZ?g5$jL`¦~]q5ZLISIBSF5ZV~~B<+`+ZFq.<xIPFgjdxVZqV~ÿ´±`nq´Èd ª¦j ]~j`½~ZBFL?..!?<8!qZLL]BIP8j].~gtÀxjn]¦jdgtqj+g¦³ndB<+2!<.PLSL?(dBP(ZIgIZFVgj Ägx?B8VP~n8nZd8F<<I2jV2gÈx£PLj<gLd?F<SVIdd?FIBPSdVB`8?x ~I]¦ ­x{g±xº`d2VP<tFSPj5(5LdFFnVI·n´tV]F<.FLV2<<PxnqZg5+tVFV?L8nFnFZ F`ºªÙ£`P{FËt­tqqSj{gBZL~®£~Z5?V2B2BV<!<jIg58PdPL<nV?SVnÀ£ªg~{{qgV]S¤S.2F.F$dI<<PFd5(FP<jI<g<Sq Z BI<ZPB`!t(I$tx5d?Pg5PnÁ°gS2?S?P<S<$?2ZPnSnZBBF!`(?VgL dL]j~tÄnVqdªÙq<nV$FI`g?dPSB8V8P<j~~xP8<<jtSSF?jggt´xx5PVdBI?5n`qLZBq° n°´ÙÏ¦Z~~t]V`VP`xgLd2jd¯ÁjP?PIZ?B?.]t]j$..jPI`PFPSZÁ×{x~j~]qL{dIdnt gZgt?BSZB.F]Z`8F?VPPZ`ZVZgqx­p£{<FSFdBg.t+8BVVV]gFgn~¦ gt8LIP`F(]S(I<BVI82??`L?ZnL.ILxBt]Zt¦qqngx{¦dLFVPIdSP<q(L855ZF]{tÆI ]n<F(Vq~]SPIx`nV]dBIItqF?PV~PngVrÐÉ£SndVBFg8qLg.B+?tS?PVPd5FP8VI?5LxdL!xFFF?<PSg].j´{Ã·x]{jn{]ZLPPFq»BP`SS(nB+(P?Z?<Sx.`gLqLZ<qdSnªFVZ.InB`{FjZLZVBPn5B.tn`IPPL8I<8(L!d`dqF!t5+I<d?Z2Zq`Ijqg]Vj{ZZnS2xÁª]?FLF8qPBVVZ?.52+j{ `~FIn?F]Pdg{FZ{ª±jn8jjIPtZnnjn«ªd~]² À{gdx`]tVI8?FtB.PFnn2SgZ ­S?2ZFL8FLB22PdV?d.8?2I5VV]¾ËqSn`Z?nPqSVLn<{q`PI?PBt5B2Vg($dB(BI<?S8V`Fgq~Vt{.gZqLIPI?]<IqI£]LL]]P]2ZP`tVL]B8<~]VFV<<?B<`VIx`ddjBj.g?`VnZg~Ë¸xS`I$dL.n+LSVFFF5B?Zªg<ILq~`StF{]~~I`LFVndjxx£jj`]ª£·ªnVjnLd]LZ!ttI5F8`~gV8dSPn ·j`?j(+j8VB?$FgB`P2?FVI8?IÁÂÂtj¦Pt]Z~ZSjZ{.`!SV~Ì~IB!FFV5BPV5g8+?SZPP(IV?Sn·¦d`jngI?VLIqqtV`SS¦V8qF?Ig(I<BS!ZF$VBgZ`SFL(S?]Fg<PFgP`FqIZgngn­  g8<.P+?dBn8<.tSSBLSÂLgxd~LLq`¡]j`Vn`xZqn~{x~À±PnSVVP+VtF85Zn?LVZFSqn8I5Inq­IZ<IPL(?S(qgPLgLLV?`?8?xªÒ»gVxqS{SZt`]<nPI8BFx´SV5VLVPF]!F$Z2V$VFI<FFLnBB]{dFnPjSd]d]I£V`­t`~¬£nq2.P.`<FFj5]58(V((dPtqd2B?2ZFnFtLSP]F+BngI]P.dxªZI2dPPZxqS]d!P.`Ztj ]]£~qxgZ Ödn~Z­tj{jq~x]n~¦I`28IjLZ$SS!F<gBZ..PS8?g$V´{<t]P52<+`]8LI8(88VZFg`g¾qqnt?IF+`IxSSgn8]£5gIZIFdL8]PB`j?I]Vq.FPd.FL{{·°£qx]{{´gx~¿ qÏx2V<+BV+2F8BV5`5I8BBI+I?Fd+V?ZxBP<Zj.g](jPPFP5xgFjZ?V?8gLLIjPSSg·¦£¿  xV·~¶Â´°t`tqx{~{tVS]ÄS{dSZtt~­jnIFL?8g58VS<(Vn+?]F<`8`VjP¸{tx<V5jFF(BBISP]IdB2gÏÔ~tPg~`ng~xPZ].IS+SPSBI`Z?L5BFSIn?FPLd<!LId!FPFFLLZd´ªgªxx£º·xtxq²Ë°{B]PSS+2dP]]ZFLd<P8IFBFLI<I<dF$]L?P?+$+I<Zn<S]FZ±xSFn<VSn<LVSFFSd·ÉÖ´¦£°ª~tÈÓÈ~tF­È]tx~qnt`VxP]` qI]PZB.PI<I<5FIZjjP`5B(2B<jjSBI(?<8n]]58LLZBnP?.dq{Z8SP85VgF]2Fj?gIV2V~VZBLPBdn2`+?5?SFIFBI<qVF~?`I{·£] Ä· gº~n{¦g´{°­«dZFSV.I8VB$FL`BPI?8LS.g2BV5+5q`?858BdPI?<?825?P~¶{gtP]nn~{ n­?âÔ¡~°g`ªV`nS{nZ·~`Öx´]xxggn`ng{Vtg L2gq2ZB+<8<.t+F5?IFP??SI?ZFq¬]F2S5(LL5SgB<?PBLjt¦qxPZ`V<dLVP8+B]`BBLI5B+S°qZL{Zx5dBB`F<<j8]Z8V<BI?PtË£®xt~Zj`tjqg]`n`g²²¾gPFB.LxS+Z$I(LBnB]FS!<<F+q5ZP8?528Ld<SV5S2?8n8FqPd®®x{ºgª nqZÅ¸½~jjqn`q°Z`5]S?£xq~ggt£jqq{~£.?(~`<S2+<PVP8Z<Z2V]ZVIV?Vª£5Pd?SBSFLqBVF82n?I`¦Æáq<jI¦`dLd2]jnSZ8BP<5+`2<x£LLSVI8F.B]qI.xBSB<FSS5.<LjS¾~Ø±gxx´xgInd~q nSZZ`Z~~]` Â½jq5jFI?!PL<<FI$?B`FVF`55PVB]F?8dB?<j]SF8BL8?$gL]gò«ª{x x¤¤£dVI~`dPPZSSF<ng5`¨Ê£t`xLªt ~ª~`xqÿºdPZVP8(Bn8SIjZ]g2<?<]?2?2]Bt]´°¾j~~td`xdd`djÊd<{]gP8SLd.B`<V5P+d252LV¾ºL8{8P2F?FV2FFI.8P]5FgF?F2º~²ª{~gxjdqxtqg``LdS]Zd.g]FVPLq½gS5+ZBSV{.!SZ8SZ?FdI8<5IIVLS(?I]2ZdP558L8I(P.+5gÏ¦x·º­``dFSgZgLjS?+S]?IL n~nd¦n~¦{ ÁLSx{SB28?<L(Z]`SjBVII8?]({]+L?{´±£°¦t~¾´t£¦ÈÏ¾xqq`+P5PIIt?LVSFx8gnSS{jVÀxjgFIB(dL5gFZL`F<8F8V<L(8~Æg8]VIPV5dPPVFV`V$2PgSLB{°­q]2VLVF?LIL2I$]Pg<PStd~<Z.BSZ8P`<2F+S]8<$L8PVg`P£¦dj¾dj£Z~x£ªtnS+~P$jIg]L2<$]ILZI`LgªÁ¦qqS¦tª Vqq~n{d ¦ÍVSZ8P``!BP+25?2+gI82BF<]LPgqÍÀÁP`F~jnjttg¦ ç¡£ZBLIZF]2.Z<d`Vn5SB2+BIjF{~{j?F?B$.dgB?FL5?B8B+F?PZx¹qdSV`SBqPB<g.Vg(<PV?gB+2?VId­xZ?.8L`VZB5nZ8S8IPjBFV$SLB?.F8IZBSj+<8.]F.V5LSVªÔqxBtF$ZL]~I~{~L2]?S?SggtS?+FIdnp·¦t°·~~ªn»¦V´x¢³­SV`F`2LP?gII?n(++(jPVn(tVdÓÔ´`nPLqI8Z`BSIZFtg¶«nn<?SPVxSBZ8?j+V?LZdBFPSgqÛÅP8IL`<dVS5nPI2F`LIPIS<]S´·{<2BVLV2.V<FI5?`LnPSqL+FBdIIPxdq~BSZ5q<BqVLdLL8P(dx5jFP?<FS$FL?VV8V<g<FqtSj£~n`~nIdZqt {dnj8xF<LdL`?IL`2qBgVV{äÁÕdqP t]]£Zj¦j{ºqtPISnV+jFqIBBV.5<LFP?5]tV¿¬PjS8Z8I?BILnIB?8??Sd{·8`Z`IFBV`?ZIdISI2VjLgVª¯dZLP2V2`8]I`g?dSZFLLZ`¬tLn<<LP<SBF?StVnI2n8V!g2<gF?qnªÕqgLP{xgq]djjj`qPxqx~~]$(B+nBn+L]PBj<d<$V?]Pt°{ZFn?BjB8F]x£ {ntgFLF?P(.8BV<F+$Z8+I`·Ø©£njnd{nSLg¦gggtj~½­]ZF].BZ]2`8BV8I<PSxP?BILó®x<?SF<2VZPI2t?`5d$8IÞÇZq2.?8FLn?+P5PFSS`Zg`{Vg~£ItV<Bd<SILSZjSVP?{SFgI³á­I]5?B(LF8P`2IqZ]dI<L5L8B+B<I<ªÀ~V{gg °`{{¦d(gI(L`Zn(ZS<+IBLLgnPnqqn{¥gIL(PB8?{dZ``ª~tqjI28BtBjSPn`PF8gI5P?`]V]PIVnjqt?5?~{?xtª`F!F].d]8FV5PLFg(Z]`IS®Å??S2]ZV8.`qj`Ld?IIV+]tÛ~I<Z]dSS??ZBP<BPdtVI{ÎÈ·~·8`~ZqFFB]Z<8xLId?PSg ÄZq`gB?S`~(Z`LBS($$S(VI]LZdPPI<{xÍ¹­´t§ª¦~¦«Ä£Ê Ç¡??I8xPg.?8L?VSV25?VBt±~g+?`LdL?FtVg qLFjxS585PLF5BLS58??`x°xPLPdS{S?nPVqBP.{jFVV°ïSB]V<SL?+I?8F5Fnx]jB·´ZqS2+Z5jd!8FZV$5F8.d`¼ÂF5d?<L`L+B]P`IB{xd~tåÄxF~??2BVZ!P]BP.<`]Z¬ÿ{]Z]PV82gI82`+B5VIPF.I`jI<j8<jÿÈ· t§Ñª£Î£´L<2dgVSVP2`Z]<B`.]Pn5Zd«ddZIF($FBBFI{ttgdFj<d{jB]+SB!VS`gFLxLd­td?]VZq5+qSSBL<2(xIS8P8LjÉ´nBVP2`IBI5VF`P`S]FqÔ~B5VZ(BVZ?F8Lj5S.d?(+g?V]{LPFSjSBVLFSjgjgg©£t¾««`g`d?jI+BIPIn{éÖÍ­n£x5nIB]]$+LB2P.VF2dIPZ+85?S2?PÁ¦£jxq`tdn´{°¶V28<LqqLI.ZBF5?<<LVngjªq~~tqV5]]Bttgjt]S`<jZFPZ<VIZ<<qqjFPLt¤]Lnn<FZ<<tBBI+dBLI8(LIF]·Ë
5ZS$j?F`]g`~{PVÄ¡]L?V5F5I.dI]d8~<B]8`IItZ§5qLVxBI]Igg5]L£Èx~n`­q ªVZL<<]]Itngtjg®È­{PgjSSPFtPLZ5Z?`VF55$I$2V<SdS5Ltq×ÐÈ jt{t`Ftj´ °º<I`j]SI+FPSLgL<<8.({£ª¦`PVBS<dBjZ]Sdg{· Ltd`tVn.V88ggLÀÄjBB5Ft.tVIB<2Ij5`ZgII`<VS´]IPLj]?FI<Vx´dZ]~ÌÐ¬±SnISV<LLFFLF+jIZ8Vt8??Fg8¶°2`V]?P]LVdxgn`}ÄËSVdx£ªº´{g?.2]jxÜ¾n¥ gÁ Vd]B+SLS(Zg?jF~+F?LZ!ISF5P]Ò®Ñ`¦g£~]¦V]Î°d`F~{8`]L.BB!IIgZSj$]$jL5S­xjttnP8<]I?P]t¦SP(FPLLP8L?Z`8]B~j¦ªZg`Z8dS.?Zg52ZZ5]gIF?{PqVS+B]g`d]tqÄ~j~¯ Ãx8V<Z+n$FZ<PZIB<5]F8d5FPBSn¯£dt``dVnnq~£ªj¦BqjZ{xPZØ³´´L?5qLt{¦n¦gV5]IF(B.FVq?qBnqSPVBLIV8 Âº]~Zntq]q~`q~d¾q8.?x8IP<g8I.P5L5?nL<g{?P$Z`SFF<FL]q L­Çn`F<nZPn<LLdqjPZ£ª¬tdd2ILPIqPn2!BV?Bj885I$?L<«­jFtZ8jVjtÈPgdI.`.dFIB].Bn5SgZB`P8!++VLg­qjBjP]j¾q {Bxq{Vgt~.LZg~­Ñ¢Vxn`I~{x{nxºg~{ZSF?`LI2$I<I5LVnIB!BBB`{Òx8td{gIgdt~jqjI?<?]8P]8V.B8]?5BLLtªg2<BZgFq?(S2jt°tIgPLd<d(<V5PL]Pq£ ¤tS8Fj5n]F]SnP+I]8Z8dFLLI<S¦ØÌÎÒjª` x£q{`qºªñ<L?<<gS58$8(g]L<]PSL(8$dLSId°±ª<LtnnªÈjªngj82n<+LPPxg¦~­{£Á¦àd§{VB`q{xn?j`PVZS+8IgSn.<B85IP8F$?¦Ç³gFxVVn`gxxd~]Vtn{.PLZZ`dV.85L85+P..ZZ{~t~j`g?j2SSIPdggdL°ttqLj]~SdIS]gjxjÕn£ªtj``II!IIL?`BB$S]58n$2VL8L¢·°d£Í­q¿Æ×Àªn¼·ªPt?ZL2FPI+5Z8?8]ZLZ<.j]BdBgV]Ç¦x]``{{{Bj<!Sn88Pn<]`<{xåÃ×°°£dx]qS{j£nt<ZgVgPI5<S`P+8LLSFt(jF?dgnÒÁgZFFVx]Z`jgxj]dqd~V`VPPqVBV`?+8]Zj5nVB~St`5FZL.FL<Z8S]j~SqVgSP?I{`dº{~tº©`£t?2LPB28LjP2.FIBS]<`j<t·n­dxtª¦£´~ºÇã¸Ø`?dV`L.Sq£]$Z.2VBZF]!PL8??Pg<]ZÐ·q{»q£qjdg88B?2`qd+VVd]IP{PÄßè£F{?dtVxZI¾LL]]?`ZSSPVPP?L8dP<S´ ¦txtZ{{td{]~txSgVBq`ZjnFV]nq+? `n «xLB8VPL.`<FjL+F<j~ V{gSjn{ ­]ªÎ x{t°n~º{±¦{xF2!<?VI?5V8Z5.n8FB5Ld­¸Ì{`LP55PLgZg¦·È­©nqS`II`!P2ISL?SFBIS??d`P5BZ(2F]{jºÿ ªttPPjF?2S`n?!j8Sg?BZZ5`ªtª ¾ttFx]?PgVZ]~xtx£2SgdFS]?IVB`2?B+V?<~ºqqnSItV{]dggjjZSqjB]`SqFqqnä Ã¹`qg]IL528ZI(F?ZZtº­nxgSqtt`t¯t°j{j­°`´~nI<ZnI(SP.+5Z$SP]tq½ºIFSd`I~BBP`tZn£¨¶d8`x<Z?<<tLnBL(FP8I2L`Fj.B{$P]j]°ÿ¹Ò{xVgBLPZZ(B<8?5IPZg.`BLZ q½´Á¦F5F2S]Stnt«{·t?qtL<BPFV5dVn5PZg]ddLVxjxngg`qnxjZª´¬ È~»´Âªnáq¦©»jPP+FF<P`LV$dL]SxxBn{Èª~gjtLjgd]{®£`<gLSjV?.S+]Ig<]gV]ª¤°g5dI<j(q<LFZd`]jÏ ~gI`5BndP]$5I`F8B2SL5FZ`5j]jSPSw§ã{~ ?dd]8.8{BSZg5PL2qgZ<$F`{ª~j~  ~?j<n<F`{Ü ·dtd`PL<$nB2g`F?gSqxÈ  F`xPVZPVjLjLqd`PB£Ä­ªª¾q~xj{nSµ°r£ZSnIV(5LZ+<SPFtn q·x°tÃª¾~tZg5jPd8Lµ£{Z`V?5P.S8<L8ZIdjdènq?P<5?8<?8`?I<?Pd»¨~<`q?ZP(n2t`IV<ZBt?`P52]`.5VBSg~~ê±Á]j`n8B?Lj]BFPBV2.ZSBZZZZ~£¾qª¤­Ënx{ZnPj?Fg{gª~jdtSPB.BqS`<?g`?8{­ÅÀªqndgIdPFP{Vq` {`gZdP{L­~n`<~£?q{t{V+Bd·Õ­¾]B`Z]]]x8<<SB]q{x{d · nÁ­ gZBSBdS8V5ªÇ®dtLng52!?VF$$]P]`ÝVdjV]8V{FV(25?gS<.LxºÒ°Pd8L<+SnBq<SVPIIS8SSB8<8B?SZLæ¸¯§n]nVLdgI.V!FZLd.]?<IIZ¨xVZtd~n~dLLPZLn`d££FFL25L]8j.]ZBxdªÎtStFj`Z`ZdPnnjVq~S{{ZxSxLjqtP5qqVZt<j5IL2LI]`~ºnFg?VVSLZdjP5.g`{¾°°]`VdP5<8L5q8tj­gg]Fg(SI.(BZ5ZS¬ª~]dSS8SS+BgFF8]+dFPPZ·¯È`L{]2dt<jP8]?`SL`?VdZFV55<xS`ÕÈÃº`³ÕnjZL2BB~8LPB8LP+]tÂ¾qgVqgIj¶~dt]BZSZ~j t¦{tVZ?gIP!IdVdj¿£j~VFZjgZ`]<Z?Vg`x]{x`VZVFF]+ngSP?ZP]~g]FIV<dj`g­¦qjZ?dI+PVPLd~ ¼¨n¦jVn2FIVg8<P8`j$.?`¦tq]PdLd?2VB<B{¡ËPI8j]ILV`?I5.5~{I`d]®­gdSjd?8PPPBSj8Z]t5+FB<`]FFZ~~³ªg­~££ggjx.](I]S?Z2.+ZdSq£¾nqZVPtF+¡£ggZ$2dZIj q{¦xZI<+gI`£Pª«Ú~ZSIt]<Z`{t?tP`nZdZSqVqPdqIPZ<Z<d????LgqqI]`]VL`djPZgFd~{æÆ±tnnjVBSVLB]]8ItSI8q]F$Vt{]´PFLLIPLPVZx]¶°ZVVVS8Z`F<]!(]+gZIVZVd] jI$I25VI5]FdS?SI5+IjIIxFZZÿæ£j``¾x¢ ?]P5`2F2?IF8]nB5gtª~gtd8P]SL8ãqBgV.5~j¦~ ~£]tLSqqgÁ8xtäªtn]dPZtPLg5?`<F]IZt£qxnx`jVL8<d?LV8ZPS5VnBLL+BZ8`gtt´õªSgjdxV{²ÁÆàÉÒLxI`qF8LP?F8Z<P]I8IZP` ~dª~PZ<VV$`L~£ªSS+j
5<$<.2+``]VV55Z?BFÁ nt?P?55nV8dV]LI.djL?`?Lt´­x<t<nF~¦¦jÒÎ´xB`d?~]<PZ`Vt¾x td2]g]S£°É´ªt`qPF<?ttVtnjtnn£Ê¬¦°q8]I?F`SjgFIZ5LxdgdStVgtxgBZ8tqPVgL?Z5V?]?I5VP IIg¦gx£d¯º~¸t¬°¾n]x?B]VP?Ix?dVIIIVV]5P ©x£ZZZPLLV{xÔnP<S.V2IIBj82$5L`!58?+t<<g{É§qxd{dIn58]!<dSB?8ZSIZ~¥ÙjVgS+gZ<Fj£{¢ª¾ºqntLSPFF]IIZZ´tjdBVddSjLtxq]¦Î·S5tI?~qVd ª~ª ®¦° ¶ 8F?xtSq]?nVFPngS]?VgxPPLqF<?n?+gZLIg?dV?5<2VBI$jq·~ÊnÖ°­¦ÁÁ¨tgdªgt{dV5nBB]I.P.BFj2VL??jPn Îjt8FP<{²Þt<BVSg.BBtPLxSILV]B.+LLg<P·ËÅ£]q`LSBL?BI<IZ!dL`ªgj<Fx82B]d±{´ q]xSZV]`g~~]BVZV$F]5d2V` ¾j­xtgS]PSx ­Ät£­°Ø§xxnnd?`.P]VVPS~gq]{``S]PVLI?V<?SI5?5](?IIgIIF?t]Sg£j|åqt5B{{n«ª£¹ª{F8ZLVVII22``?dII<gg5q{~P<<IµÒ´Ingg.].VVF.ISP+5FBSII<d8d8IVgÊ ~tª¦~gxI5IF]Fx]³¦jxdSVdBLF<ISVxqÕ{ £S]Bg]?x«¾¢tVLZI`LFV!?`Z<F¹x¦`LSPºn~¾ÈÏÂ¥ ¿¬¾x«qqÄn~`dF<Pn5dZZP{]gqSnqLS]BP8<ZLV<FStV55qF.Sg`V8PVS<+gj]`¦ÛÓ ?n]ZZ{gVtn]ZZB$ZI5IFP??j(5Sn`q$t®É­ttBnVxË´Ò`txLVS5F?`PVdZPI]IdPZ$VI]LPÜqgx{´Æ¦­gª£Vd~V¹ªVxZS8InLILSBdILq°gd£.txgq`VtI.BL]d``].SZ]`g¦¦£j¾q Ò£n{ÜÈ¢` ÒxgjÑxtt~PZL5.(LFqP]gSqLd8dqtI?VtFI?IVjZ{LZBV2PjSL5<FB8]F?<S¬µ<Pt5<S<FLjIFIn·qÍVP?``VISBLSL?Zj]Z xS©ªÂ²¦x{âÎ´· FFPB<...Id<SPBI2d`L8PLP(Ln<dtn­]??`LS{Á¦ §Ô ´¿´¢­SBIP28V?+<5?I8<j8gP{Ï xVnPVFB$I?8IgPLI+tF]­ d­ ~`£n ¾­~ j`£VjnËg´gxt]<P2Z5Iq`B]In]]x{8L`Z8`BII`]jFF5+SgSF8??<?L]LS8?xØ~`P`L8P!5I?IIPV]§µ¦xP`ISLtj<n2I?ddS~Zª¥~â¯àng.`VL<BI8PS{Bnd?<`5IF$2SZS¦ LZqFIBPnP?Z~g~n¢¤Á{nZZ``I]?``<!(`BP`Ltn¿~Zq®xF`n]5BBB]VFj<x$`V{Sq­¾ ª¹ÕÁ{·~V~`gdZ ­{V~°¦¯x¦txBS<qLPIt`j?xn!jx<.]{tj`njS$SVSF?n(IVP]g5`+gIZ?gLI]+V½Ã n(+B(j]+!g]+S°£Ät$FgZIg8+<nF?d~£·¦°£{{jÄ~g.L`VV(<FVZSB$5.VVP2F2IBFP(ZdFPI2St<LnF`<FBZqq¶®~8ZV<nS]IS?Sd+PVIV{ZtFL]Ë £n dPS?8nL<Z2Sq?(PIP{gº{¬Ò¦¨~°`Sg`Vqxg~ªª®djg]´{µÙqq<SnqV]Zg`]F8]d`I]`ndx~+.BZ+`IV5?LI]FP5Z?8BZdjSL{ºx`+<Z?S(L2(5ZV]tº¾ntB8$+g.I+PILxxjxdqgg?`SLgxªÁÑ{S55`FS5SBStVS?88ZIVBS!$PIF­Z`${$LZZdBSqgVd8qVLS£Ájx2<VSP~BZ.~ZPS5n`BVFS`Ix º·ÜÔ°dqgdZZLV5P282?IS5PZj¹ ÐÎ¦j{ZgSdtF8`£xq«Â°­£]II<I(g.?`B]ZjF?SgVF`d2Z`SI`<jI85?8VL<ZIB8F?]g???Z`ªjS`dP?`F$.]d5L!?B`Ing ¦£]PgPZFP]5gFF©ªtt{VIVgn]~j°Á`j5ZL$IBPZ<2?Lt5]++(8Pg?(<nÌ´~j55FIxn8FS!<FP`ZZ`dgjªSFVPg<LS+I++Ft(V<Z!VnP<dFPq©Ù¾n `LSPBL?`<5`]<LVj(`!Pd`ì£dIF8!ILPZgI´~qx~xZ ~tÙ¸gtIVV`BB<5SjZVxq5xLP]j]VBS<PBI+``8L<VB`2V(P<<I2ZP8L]d«SS?I<F8?!F??P?]n5P­á¸{`dFF<VVdxq°æ¦{gtIdLLLBj<.t£·{ZZ<BLIdjZFxj5<S?F?P8Bt.?dV º n<8d`2S+FSVZ<8?xgqB`£`.j]B5FFS5]?I+Z.ZBB8IVF?]PLLgÉµ{FI?n8](LLI2d8dIZjI2F{BLd{··]`?dP.?`gtnVZFt{¦q°ÄÂ5`?]ndF`qn{FBZ<j+]`gPI8F8~`8VFLVPSI+`]PPZ?Z2]V5Sj¢VqBFIZZF$V<ZPPF5I8<jZ¶dZZZ`gqt{ÎÏFq`IxIFjP8?8IFLÁI<2]LP<BVL<]2qP2LB8I<P.Bxj¾Î]nVg<(IZ((`S8dFSPqIgSVq¸.P`x{5BBq8]L8Z]S5PPj{­..ZL.dInx`ng`~2<..8]2InFV]]+8q(PLZnÚqgj`q8P£?njqqFVjjqtdn{ª~ÛÆ°qZL2F<<PF?<L<{VB58]ZLxZL?<j?<ZLnV<S8SPFB]2q8+PIg]÷­n]]++j2F2]<ZL85]<SIgdªÐ¹Á xSgxº¿ª~LP]{?BBIPB~V(I8Pqq<.<!8BBn(.]LSZ~]+nBFg8Lt¦FB<VFFIg`VI?<5?L?LxLFS]nFB<FZ.<BPj]F.$dVB???ZP5`PdF]¦x]FdLZ]<FL]VIB((.<FFtLS8F<¦InLPFjt<L$`BSP?IS]SdZq`tËºÿ­d`dV~gVt(gj]gx]ng~Lqq??qZL82]V2P?I88ZSPF8.F855xÆÑqP+S2PSLjF2(F58(]F8SBPªjxx{gSd´¾¯{n]L5{SI2{x?IjF]28LÙñZB?LF<FL?$]gS5V`ISZLL8PÍã.?<``S+BV<<]58?BB<VnZq·xB`?.]<?`88+!`gPPS8<P<j?SSgSB°­~dLj]xSSZS8VPn2Sn.gg5<LV?nS£t?x<<BSS8V8B<?PgdFL]´{x{nØÀ»d·q`xqF``V`ddj~`ng5B<j2BL(gBS8Ft<FIPP<<SSj´<g.?IS.FBdPIIBF]SdS2SF`xt¦¦¤xx~q(.FVV]F<252I?P`]ª²ª?Sq$qPB`<]P`SP28FV{`IjxÈxt+BZLSIt58SdB5BV8ZZB!]8 nZFV(I`$FP5IL.`?VSLB<~2]{Z8!nZ£V]qVL<!Z~qSjBdV(Ln<`LPq<5dq~d`5tIdLPxIF!.+PqnFx8q{qq~Áÿ³~]g~°¦·t¿´­°ªS]j`L?Z2BBFV?2FP!S+IB`tÁ¾]]FdF+?F8SPI..5SF]B8!.Z ¦¦Ç­x{~g8n]Z.FBg+xtFFVV`dZZ°°SSdZV?SB$.$xBS<IPnqÎjZL<LL<j<?8g??nBFIZ$LP2VªF8dg8F2SIFPgBP2t?q?5jqB?]FF?+£x~dgBqq$?x]L]ZnPV]F5d?BVV~ZSLLLPZ$8`8jBLZ8ZSt<Z5~nn º­ÒéÂìÉ£µÏ£Î°­°ª ngZdg5?IBgLF`VSq5SBqIVV`gº]PItBLPZS2?j$LF?d8jZ.V``j¦xqd?PIBFFjqI2S<P?L?SB]xd]ISISF]SLPgPdId`L{B]¸§ªjd]VFZBP5gn(`IBZI`ZZPFF?S I8.5B]<5L]FnI].L?VIZ<5<8ZB5Z~­·qj5PZ]qSjF`Z`I22.PF?Z?n¦P5P]L(LFPIgI8]]BSBqSdVtL]jÇ×£t{ªjq£Z{q{xddZBV8(V£{Btª]n?j]5q`FPZ`]nnÔªnd?$L<dP8+L`Sj?(.BgIBB.?F{BjÐÍ]`dLIZZVBjVL8P<S.LZ<8]Pgj{ddInL]BV2?(dP((ZjgqnntL`ZPP8dV?I(.FB]$5IB.B<82I  `BI?ISgP+F8{dPPjFj<8I8]StSZLxqaVdILnBZBSBFSjFSqF${?I2` F]5F]?`P?F8d2B85]<SF]nIjjZq``xÆtnIj?nI?]V.nnjBF?Vjqx¦`ZZqqj]dBVVgSLx{xgSI82<dBSS]ZB]B2j<{LL2+S<d2Sn¶ÂtgIV<$BZS8dL<5+`L]B<.VgV]Bjã»<g55?8?LBS]8jP]Bd~Z]`P<?IIIFSSPSLP.V8LVBF<FjBSII5L8<BBB]]SLVgV58B5BZ~L<P­¶¼VSt+BV!PB`g]S?`PVP{L°Ôq$g]VFI]]2IBZ]IP5~?ZZ`<ZZ2P`°©ÈÄLP5?FIBZgZSVq5<!!LI?F{jqnqxq]nPZjjx~Æjq2PZ..+{B8.+$!`VI$<5ZdI{gI8IjqÁ­{]BggB$<<F]BPt]ZdqjnPI`n?LSé(FPFd8?FIS8]I~PdttºËgSPLd?F8SIgVBB.V<nnZd.º~SIFL58Ijd52<FZB(t?FZIVBP5(B]{Ç I£ZZxnFV~Zd{]djgZg©nIjS.n!I.5Pg2gI(2PF]gjPSqL]F8ZxþnLZ<?PIV]+Igj$P<2]8<IZgB£t n¦{x qx­g¦n·nj´ª`j?PPLZVIV?.2jgZ!5`8dZS8jLFZq¦­~<]S8]<I.SL`Fd5F.5??g8<?Z?LI ¦£`dZx5`IS~I?BSZ{ªÈP~S`Z!<qB.P?.(dg<<$dP?<LdÁ´]]Lj88]~Z$BI<PInn?S22B<.PBgdZxZ]{`S]Vddqjdgxq{¾°¯{ZL2?Z8BVq]I<P<`FLILPxdFg!B?V?qt«²Sj`PSSF<5!2I<IZ<BPgBP.L8tÈ~d~{{£gËg~n~~·¬­VB8VP]5<q!+2tFF?SBnj?<SF!Z.<?gZ`<L8LPBBV$PIF``<FV`5F2qjB+LVjÁjt]Bt`Ig]5]d¦]­èºx]d+ILF!BVd8V2`<L5n+I2Ig8IFg­£{BI.2.dFPL2<I$LSIIB!.8V(8+IIIF­BtjjjZjng]nZtª·ªq´¨ºSF5`I5F2PB8LgSB``IBI<V<52Pj5Lg½~q5VB?.F5dS2gtS(xSS.d?F?$?LS~]ZZ]¾­Áº½¨É¶`LZZ5PSFBI]I2<F.jF2F<ISPFLIF<d<Ø`I5~$5Bx$5$28B<IZ22SP?Fd!I~]åº¦j{xd°gPx]`g?]B]S52?F2FL(VjSdI8ggZg~xdP?BVFBqBS258`P`Fn.?t?FPj{Zj½¦`x{VÈnn{S½²¥«âçÄZP<Bd2VBj8B`2$<I2(?FV8S?I8BB`g°¤x<]2gdIS2<]L]L$5PtdB.xLS<dVZq]xZgF`xxªº~éÖÌqPPZd(SBVF.P?Pqj8PB]$FgL]?P.IPxtL.]5F<P5?ZII.BZI25j5gg]S<P?LÌÿ¬§j£æÈ§xxÓ¤º¬{5{V`L<jP<??$LPjZ?]Pjn?P2Pn°¦IPqF<<P(Fg8.Bd<8(n?(Ijjj`~x£¦ÍÎjx?``L °ÎÁ¡µtÊ°xn­xP$F]n]8FPL?Z${??I<FIVj?FB?Pt~»ªg`<]ZP<FLFVd]8+F2LSZ<8]?8LZggjVV{tqnq{Vtt~tÅ~qtZF8P?$5F`V.5VS?]P5PgBFV8VFB]ºjZVF2.B<PBI]?.S]8F$5x?Pg5.]L£d`t~P{x¹Ü¼´Ï±Ï·ZL]PdZI?B`L]<L!IF``?t`I2ZPSg{Z.5I.L<I]<djV<.`n5IZ`Znjg°·´»Í¬{j`Ë{~Ñ­È¸t~`tF]º² `5I?j.PF`]`IFIB.LBV<BqSSnSt¾n]SLBFnI<F8I8FVBng<]qIP8+FI+]Pgj`ZqxnL jd¦{¢ xÔÄFPF.!<BB+V?LBnq8(5BqBdFL]+L~xVI?(IgF+.Ld`<dLFLL(PSPqIF?SxË£nPIdVFZtjÕæ§¼Ëqq?xxFPZ$+<LSIn!<Bn5.B?PPj~xF`{.VL?L?I]I+?VFgq®¸Ñ]{°²²¦ªºq¶¬­t{dZdLPL{]{qªqI8B`Z?q+Z55L`88LL`BIS<.`x·æVL(<.P<8j8FZdVFS!B5LF?I]IIdI]FggLgxj­~dS¦´gxx·Úëê¦q?Z.!gx<I<`PBP?<8PLZLL.F]n£Çx~PFSB]gSx?Ld$5P5PBB5]VnZPVq£³­Ld{B<BIFq?j?jq`¦Ó°ÁSFZV2?FV?BIL<22+?Pj<8BPx<PIZ dL?VdgZIIVSBPVPx°·Änt]P`dâºÅÂÆø~°´ZqFdP8{FL]I8]ÒªÑ£?<<j{5!V?2P2]Sj`B<$5{S¤ÿt?(BIZd5]dL~2<Ind58BS]+L8]<{.°S{]xg{I¦£ dgnP~q·Ç]B`qSjB.Bx?]?.?`.PI5P5ZÕªÍºÎ~VSj?VIVLZ$FS.Pg{I+8VIBS~Én]LBZg+2]g]+gBV?{ÛZ`PB+``S?PI8<<dj<ZLSIL<FBt°t2qd.5?FxSgVq{«¦xSSP8+Z°¾¡ÙnÕdLtn8PF?ZdB.(nj2³{V??`.$IBVVjIdFn]?8V{j~Ñ¥·In?P5Ft+IVgx8IS$L88?!SF28FZ g{Vjxjnq­ `F` £Ôg¦g]j?IZ2V5ZI.(BFFP<d<n´ÞÑË©­xZqq<?I522`Px(+VS.?.{jdn·­n2F?S!+nS+L<dPg`I8x £¥ðµ]PjSS(!.]?Z(I8VVZLBVS<gVgx~¦gS?]PBFF¦xn jBSZI.<?.IIV]Ä¶{Sdt?8P<dFI??IL
Z]`¨xI(F`B5V?j5VL]gZPg{ZÔÃd~]82I`I.FF<S.Igd(LBP?gg`PSVFt~g`tdZtn{j{qZFqn¾ºµºxgqt+`BI8.?<.8jqdt´­d]ÄÒ`d`jtS?BV{B]L?BS??22P´ÙâSjB(gVnZS.IL`P85S<V{´ÅÁILSgdgF$xjPnF{Ld]{q{FqÁß·¿°xSqVÁ~Ëy~`g~tIIFP!SI`$I8I`{` ´ £]F`F<xF+Bd+]F.`LV5+{B°ÚÕd<I55S?55]SqxVª§£ ª¦<Z5nIVS.x.<??B!+PF]g5SLVSIq~ ºgx{xgdBjqgZVZtÑæ´xVqgIg5<B.VP­Ô­<58ZnºZxt2n8P8]V85ZLxgxªÅ¯È{S5+P.FF+gS?dxnIdLLPF`8æµ~j?S88(?~qn`Ixx´«qÇ²~°²¹ª´t¦ jnq?~dFgdLVLL?<Z(PxV$jØÄxn.B?BL+?]ISI+<(`LF2+<dgÚÂI.gF2Lg<S~d~´nq«ÄªtVBSF]FB?SF+<ZVg.<I]P22`B?<tj Ä{V`x`qZ`x]BqSV]Z]{Â{é{q¯qVÄ]nZB]?q­ª¦nt`Z?n¦q¦SVFLZ?L!LgFZn¦ÇÃª`FZj2?ZZVPLg<?P.Z8!gI<d]8~×txt{qn´~Ã{£¦ÕFtx£V~Õ~ÏºtgSB`ZnS`?<Z2.xVVq+LIPBtL`?jÎ~jd<5ISFL55?BFZ`8<8L5P](q{­¨nFtBddª¾­´ØqV8SISLL.]`]$I....S<<B.I?{PdgtdVjx¦Z~{gnjjLSdxV{~Á£{º°~´¢­°]dd`FSFZSFg¥âªxLL.BS`t¦~Ú¡Ä¤d<g?`$2d?ZL+<P+SL<SgFFP]t®­n ½xÊ­Vx£{q?<j]?<B<5?VÈq~`ZL.]d$<`S$2.2.]L?Z`PFPVg2]Z{gq]Id~IjPPFB8S+?ZdFSI]25Zd °djnq~ ¦xt~Pg`{]g8B+LF5ZZjPL?P(V(FF`$FBnxd£t{qnF`VSqFxZLIjP{{n´t°dª¿~°·¼£]]Z<VV5`?<`8P]ªgVVP`Z{º°À¬dF82jB8<Z.FPB!ZSZ8<`dB]8VSj£º¬µÞx·~S?V`Sgj.]2SI.gg$]~<~µª`IZ`LZjVI?8?P]8x28BP++5<F+B.g?qÁ¦~]5.L]gg.F<.ISIB£5IdVFFnLx´¨¦Î~{¾·³n`qgddSP``Zq?.5]<<FIVP8+!PIL$FF2xn°qIxªnqqxIdq<]BFP8?Bxg~q ]{Z`Ix{¦¦ ÿÅÐ{P]`5~Iq2IBV?Fdt~¹¯xnº¢®®~¦º·¦n`t]PtxdSSg$PIF25?V+{I?L?5dn¬]{`t?]8nZSB2Z5]ZLBLP<B]F?nqÃx]88+P<L<?P2B.8.BPPPLZnV8B]I5P´S+dqFtB5]d.ZP8LtqB$L8!ªï{·Ü£xtnB?8j5gI8`ªÁS$.]P{]PF`xS5B5+dBV8<5P¦gdqL`ZLI]V ?BB?]£ªgg8]Bt]n ÍÕ«``LBgB8PB+Id?`SdgP``jjº°£¥° Çºgªtt~©Ò¦LtjPI2I]2]VP8+ZV$Z?P<$LIVSt]´ ]g SLB8LVLZ5I5`ZSPn.Z?5I?j<IL2+SLL2.<ZV?I`PISF?xt`SZZZ.P°{<n5Z2I?SSS8dLj8++8(8<]5dd2d¯¦t°xd.<<n]PjFLS xÇqj<Z`FBL5I+2L(5<qj2?8ZVZjtPIZ]BZ<IIqZdnqx{gÜ<nFLBF.]£·ª?.BPV$?VnB!L?Pd$BF5g{´ÌÔÄx~tnndxI]­{j]g2x8VLLP~ZjLPV?B8BLL(]I<Z´ªLxII`BSd?I<PFZLLjBLIZPZ<5]]{ªxZZF`]F]FdSVIq?8?<Z?2V85q8nPdF¶ dg.L]I<V5FPtn?BSIIZ<5`L.Sj£Ñ¬ªL`{5Lg!?F<.S555{Ï¬I2.]jFdS]<LPFIg?Sj8?`?ªg`n<L{BjFPSVVBnBS+8{£{]SSd+jd<xtPgq?2ZBF?qFLjq(?PtISF?5]]ZØ÷ª~xnIgZIP{ªdtt5~]F+]ZL+<<LnP`85j8d?P2P{`].BS?x<BPV.88FB­2SB8.B8?ZBdV?F+x`dF..F+P.`PSP+5SF2n8B!<S`{ªqL~<n`?.P`FB(SBZ?P8FLIV!FtgS·d](B25F8Z5PjI?FFV`nqV£`tZBSgFI.!VF55V.VP2<]ItxP]~S{S]~gxxBZPZ(qj]£·~```BF8F.]qªSZ`<Zjj<BP?qIS{5SLSIxVxq~°j8<IB?8]qn¦FFIPPt
$FBZSn??VPtZ5LLId­dFI5Z?I8?~(B<.V](]FFSnILgL2Fq~n<B8?FI(2ng8S!<?qP<22VB(5?.S!PStÁÊBVggdF]ZV]~I<F88SI]8?jLPIS. ¦t n??$25V8ZdZ.`?ZS{~`8F?SIn.SLZ?PPB.2B<<Vq{{VqgL]SL]n<F?dZS8BI8~ºÁxSSL5qI?<8j?qdgtL{LBxLjB+VjFd?Z?IL<Ig8]]q¦d{IPBqSVn£gq~qVI!.Z??F5ZZLFPF`I2P]SB£dxV8(`<<2Fd?LZV<2<?]PPB5IVPSI «{V?5<?SdI(5ZgL.jBIVF<8`<ZP5V(IngÐZP2nqF.]BI5tZn?8dBB?P`gd<d¾Z]!?LVq+Z.2]FxtLn]­xP5P8.S<<g$LLI`BBdSBtLq]VLnSBP2<LtZ5ZZPn5Sg q£gjx<PF]5F5]ª¾LPZxP~5gL2FV$LZn8V(L]S nP558I28]tt° LF(FFdZg<nL5B2ZdgP8<B{Ät`IgI+`8S<]V<85FP5V`FP258`Z`PxPP]L<VP?ZPVS]VdVF(F8ZI2P`(P.B]dSIVjS2+I<]IL8.I5L?2<{d5S{¦]8P2<]tZ<F22Z<FL5L~gÀ gdV?`VPBS?d(x<(LI]8.5jZZSIq~5]FIBd5.ZLP{£j´¼tnjBjI{+..V?F?­n¾jqSFt]<5ZVgg$P{d5+Z?VSZFZxgnZ8<5?]PBj{ªtFjI?qSFg85?SI$85<V$!B<ªZZP]ZIZ]`BLdL$S2I]V.V`BPgSV?j{nP+?8<S<5qL5F.jIB?<VF?BnF55PnjqÉ­ ÄxndFVFLLSLB.g2!IL<.FL<IFqgq<I<IjV?FBgZS`+BV2PS{ ~~VP`L??PS8V88<5Z.]IISPSgVtP88V(I85ddFxÕqS?LZLVB<?S8]]Ëx]<FIIFLjZB
<<5FS](BP?{·°{jSZnPFnSnIPtt{x`gP5S<gBBFS].5L?.F~FZq¾BP5SItIFFIBI5FB<II`IZLFI.FBt­£xVV<~I88BS5?`8F+V2?Zd<IPI(]]ZIxtºqngqVF5SLV+PZSIP2``j.P8L]P`~~~?P.8`BgILZ]IISFd2+LtxtxnL]L8B5]L2L?L2L5SgBPgZ8ZV?SV?IP]?ZB.Lxtº ttFF8.g<?8<`nn~º~gdgdqZZB25dS<BS8F.ISn{½jn+<P<2]5SFZj£Ê°°xg2Z+q.82V<ILVdS]<g2]gÝdLFFZ22!F5~F{L2V5FF<]$8VS+?dq­d`5~!g{q`IVPF?FV2S5B$(P<B.SIdP»¿~xdnqn(25IFI`~FPLS8<.F?`gÓ]j+Z8qZdg`B]?B`q?LFFZPq°jt<BSB{?L<?~ZL8xBLFSxqn!.?.8<F2<B.qIjt`x]`?BL]S]IZ<g$qdnq¹­8Z8`?BgZ$`B<I8j<88B?`xº·g8qF<Zn]Bxgj]~xdPqSIPL+?V8ZBLSjj?jPtL­ÂZV585`F`2?IV<F8F?IFS.BL<LF?B£~?ZV+$ZBF$8~]52<8]+B5?I8{F2<gxZ²Z]t`BSVB5]2V8<8L.F22SP+qd­qF(LVB]2IZVBB5VLdPPZL5Z­jtB`2FBB.52?S28BZ5?jtjFB8!dVBIP<FVSVZ{¾½ ògnZBd<LL<IdL8`FnqL°`L{ZZ5P(VPBII2.L2IF+]B~´¦B<B<]?8SF8Vqn`§g]x]2`j!nB8+I2LPtnn~x£nj.2V..VPFS5ISISI<B8.P]jSS`µÜdBBg2F]~2BV~V]?<j.]qId.PgLjqè°Pn`PtgxFBZ5g<+`F5VIPFS8nnL<g2$8I`<t<<SSLP+FBg?nVn ªBgP$+Bx~Z+g8`dZZIPdV`??`]FZnI?VnSd`{²tgqFqgLIqZ<S5B?{IPqd¦­`dB5Zj2S<.F(I52VPPBPn¯Èg{2PZ2?SjItLjd°xnVjj!P$P5(I`.?BjLdt~Îª¦]L]SPZj8`F{]]Zq]5IZPP.I?g]nFj¾­S]nLV88VLI.LVBV?dL?j``2VIStx{ ~dSLd?.ILZ8V2tL8V~x8<].<.IBV5L5nIBP?!8F5I]{~¡SZPLPS8?VjF!FS!(LFqVZSPB<q2<<gLtq~°dLL]n8?LSBL?.PBPn`¦¾xtn!L2dI$L?Z`<<$FBxLVIg`q<2?`d2BBnZgZn¦¾tPdVV8PnV.g2$]?2­É~BnV?BF.d2g$VF.2jB8?q{?+I+FSLn®{!P<?2SBVZBF]LZBtVBVnP`ntLdP¤jjtq`x]dqZ?P88gZq]222ZPBBtZ¦~BI55<]52Zn?]!..5(<IVgVBtÕÈ¦tZ+I5(SFFV{+jI(.gZgVdg{d8jL]ZtLq~n£~`BSd8Bd2PnLFLBgIZx·tV]($FBIPL+8PPP+I5V`{n{{<V?d!+5$2Zn?tt­´q~{t8x`BZPVZ5P8V<~SÍÁÿ~Sdd]$PdS.?SPj8Sd<P2F<ZV8+I+dV`gdZ(V?B5B+IIII2LILBIP<]8SLS¦£¿£ÄZ x­`{~Z?j8]`LVgI+8?BLLª²{SI558<g<FI2FVg5LB]PdLL+~Â£dnjqqgP2?5P.?8BB]LÑÄq½j`tx{n{`j°qx]?VFjSI5.8?Z]gVV8n·´Ì`Z?n`B`5PV5qZ(<I]V<Inq´¦gStLSndd?Zt]IS]ª´~{{nVL??gVx`Iq{µ­ÐÃ£¥§<x]d?2?gF<$.8?I8P8.d8B??5<VqìÈVL`<ZZL2d]PBVt<IVLZ]BV58Lx£®¸±q{ Õxjq`x~ZSBn+Ixd<V`qº­Îjg~xI(8IV$]SZ.SLLgP8SLV?d`x°»Û{~g{~qF]<Pd{IVPP2q~ qª¨{ª tË~º¦­``t]LB8II?IF+SdSPF]xºn·]<+F]<8nZ<FgSZ8t]S8xt]nqgF.IP?<BF?{´`ngB5F<F`~$g­È²» °¥©¨dVVxZV`FS`8jLSVP28IPLPjj`­¨ÃÎg<F(ZB2S]?(2F2dBLVIIISdd­{¦t {q°djgVn<Sd]`?<tg­Ò¾Éqg5.8xgVBI!F!Z$]B<q`B?Pn­â¦ÕÁª~dn]In`gS8~tLxxgZgn`ÍÁÈxq`]n5B?Z.BI2?PFgPBVVnwèªt.P8PLBZ?S]PqVI2~`I{®º¦µ~xdVI]V5+Z2x£~`j]VIVxZIé¾Lqg°~¨¨«{Z<]`L{S2$.I`nV+jZF$Ltx?{µËändZqLn8Fq(2g55g5LFIP¸¬Èq{`§~tt`SxqFF?Fj` ·¨Óî¼¦S~5.8.FI2.BIjjg!V2dd{{ ¾È·{·n¾Á¸Á`­]£qjd(S~?8FP`VS]?q¥{µ·ÂLS``8PFB~]B2LqFI{St¶­ngP]B2S2I?8{B?PLLBdg¢Ü·Ì­£gtP8jLSdt`~q ª´{V]­­£xª¯VB<Iq{x~­q]jI?LdVPI8?IdBjd<gqj¦£¾£¢²«£I?I<P8`??j+SB<xªq²£ª­­nªjË²­B{ZjtVdj{~±qªt~°¦Ñx{]tFSBBj$F.5+Z<jjt`ª©Á°jgdj]`~dºÔ´§P`Pd5]S]SxIZg<d{â~{`VZLPddB?8VB~~nd£°°g~.S?+SdPF?BB(2<·°]t­­Áxºd¦gn`P~]·j`tqdº¾nnxIF8IS?I<~xÿÜPgL.Z`L?S.5?LL£¿ª ª·V`g¨«á{5(<LF2d`8?~ ³ªº{jgqq~Î ­~°d]Ln¾¯ßZIjq­gjqFBdP.dI{F]LSn5`L¾³£I5g2.ZLSPS]Zj­xº8I.2FLV.S<IgLL?j{tVd]t+I8I?5]dtLxq£Èt~Á«´Z]jVgg$LL5d<qËµBqgq~jzS«¦x{Óª·¯·Ã~Vgjn?P?F$jt5SP­¿n~dIVS`$ZFF8<tIº¯ÙÌË<P?jtd¯ÒzgI<FF8PdtqÌ~ºdIPLPB<td~³£]ª~{­ t¦Ì]ZPLBPPtªZqjgPVL<P82``Pd­­¾´ n~n2]?jI5BZ2L`j8ddSSPZVSB<(q]]+]+8PVn°`I]]<`VZdddxÄP{ºÆSBIjtq.dq~×ÕdnB~BZ]Vxd°ª¤° Pªj£q¾Ã ¹xPgjLFZ]q5d]PVt+?]d2ÒåínSSZnB2`ILV{~{©tZFLVZF8n~t ­V$I`Vt­¦¦ ¦VtdSP<~`q¦]tS{°n¢³ç]Z?IV2FZBdPjqÁ«´?L.8`<SZLq~x½ª~jgId2PB`LIV.F$.`2FP?]?I(Pt5FSS5]BVFVI]ILSn·jª³¥{]Vn` ÈÒ{jxSttÑºZjtVSFFgt Î«d?j<SLFg$qn]S·n~­°Ë·tj°ÝÇ ]S2gdq2FgIBS+5dBd?+?qn ¨2ZIV.t` ¬~£xntF?2S`PSV~Ä{]¾¦LPZI<2F<FdtZV­ t£{¦¯¬Æ³Ó²ªSqV$`]`+8Zd?BVS­¾ª¬xq 5FSSF~nÍÑq`Z]5Snt8B?BV?<.5?t.I<?II?`F8`jjVPIZ.SS`VLdL{{·­`LdVxx´ÑV­Vgdn?]2St~t­ÂS`F<{¡£ jI8.8B$LVxF2<ddZd£¾°ßºZI~VV5$!ZVFZ]<2V+I?SS8PdZÂ´xd5F{~ø±¾·VZdgt?(j+I(`qLnVjP£¨÷{Õ¹ndP2<?P.8P?`??Bdq~5qtS £~­t¦n`gP?5!L<?Vj.LSq(q{n{8I{jÃ´t­~q]Pn8IFZP!VjP2V5V.SP`IjIx8!PVFZS<28BLB8B<<F5S·`¦­Ä¦gFÁ·¢tn~`~LI(BISVZdn¼ènË°xZ2j8!jjBd5jPjSdFB]xL{x~¥®}¶¦qLg?.2BFP(.Z22+B<?PFSFLIStÁì³ §x«¦~j<<F?]VIBLISL(<g`jØû¬­IqII<8tggVPVgVB?xLLnxtn°x §ÀÁ~x]?ZIg8<`tZBBFS.P]{LPÛ]Zg~ q¦Vdn]]ZISBL5]?S<In+gSSdZ??P`FBB85BPP???~SP5S<?Zdg°ÅÔÃ¢ Îq¹Ë¦nnxSI5FF<`I`P8{{dØÌÅ§·]S$P?P!<S55]?V2]F$]LnqVg]z x?FIZB`]ZZ<IBªg8(.`VB<SL.?jdjÚ¤ª¸qSqgg8PB`8SIFZP(dBLBL$qª±Ûgd<tgBPPSP<Bd2I+]{gL2IjZ]{Â¦tg]]$IFP`S$ILj.F..ZP8Bj~nqºÁq³ªtPL5I!$`8n?2ZL.n?FBB<d<P$I]I`.Z2<8.ZB(L55{L5SjP.j{x ÖuºngV]?IqIPISBFZ8<8]nnªu§¤ß¯xIdP8VgB$258<+I5S$2<VILjgd2~{qªF??5`I?StdSqLI5?SLdZLF`(IBxqÂ»±nZZZ8L`5`BLPdV]]<Ig5ZnI2Sn8?nFF~2$Lj+2B<<5P<ZI(8Sd8dF`dªÒ­njtjF8PFL25.IBx.`28]?FZVSSZ²q«¿±¾VdLI8.{jnBd5<S2]<LBB5+PFIPZ+L?$+5`jI<FI!tVPLI<IZdqndª£¾ntLZg`<]BSV?(L$Z8BdSIF<ZÑ{jP?<5x`Z5LIPS`]BI8?Z<Lq58F]ZI?nVxZ{P<8PgI2<+I?S2+8BZ<85q28S8SBVqªÄ¦°8B5PSFVSZ<ZZ?ZV~2g<?8Pn+PjÇn.d?LSBZVLq<FS8V2F<2tB.?V8B]dxª~~ZS``Bn5<ZL8FdZSB{8]P?P(.Sdt°ªÈäÕV{qq~`BBVLtF2V8Z]<8BF(tL`B]Z8S{<IFx.+IP`FV<B+<dZ<g~n­qndqnP2VLB5?Zd(2?Z?jqLd¢]BP?S$VVI28BVZP8.(F]]Z?d8<2(<dq¤gB(<2IjB!F<<?gL<5`8PLL($SSLLP8P5{Lg]LF8ZBVBjSI`SPZ`]B?L.ILngdndj<88<I8Z+L+LP`8?PFFVL`2F(PP2À]V8LL5<<8xBP88IdBg(<SPFZ$BL.L®q{IVB5FF<`2Id8SP.2P(F]ZBP.`S+gZL5FSVgI<8IIZ$B2g!]58LB?<V< {+ZgLZPS8ILVF5P(VIBgItIZ]SSgªP2.VP?2I8.5?BF8FnVPI5I`gqF]LªØ{8B{ZgZLPLng`FVdjI25ZB]5nI](8Stj]F5SIxj~(Z?`+g<x5gdVZ8`V~SªÁ`IZ`PSZ!L.P.SFgd8?]B$ZZZS8+LzVF.gB8SFjgIS?SBLBF2F2](8L]ISFqË»g]?L2.5SB5LS
$PB<B5V8PdnSP5I(]tZSZVg.8<<VIg5+2q`5?V..``I{LgP2.]L85?B<<P<<]xVn?gLVF~x¡~]B5BZ++ZPtdZ<PPPxBd]L(I.L$2L(FIxgqPBIqSBV8`F]d8?I5dZ2`xVL?IS5]2qxg]jB82LS?PL?d<LPn.qLS+?`5?d~°SLL?28Ij.Pt(IS?IZ5S5d<?L552+dtjBP8B`5BIZ8<!?.ZBn<<LB<ZjLP!ZZ£Z`jSP88L8.]?BF(??<IZ8.tSS`.~.I5nd`.Sd`P<`B5`]2L8Pg8B?<d­?]FS5!P?(VP8+LIj2<$q?jIt<gnqºjnV8`Z{q$8F+](]2+PV?dBP<?2<!jqIZZqxFB?dj+8]?2dLPFd8LPB]I.P(FdIn(¦$?xLIIFFL`B`x<5ggd5`2]]ILLnª]FZPFIPFdZ.S<25LZ(?<SV2Bg`]2dL{j]?n!`LP5x(]B?F`]88?5L??n(<Ix?ÁddP8gdF5L5F<BIV<$B5dxF]<?ZS<Z8djP8]L582qZII<SF.I]5g<Px£F8VPFZ8S2PSF?282]t+]gtF{xV~xgF<<FBFF]j8V5Id~BB~I+~$d?+25!5?º¦£?`jZLqIn`L<gL5nIS$+LZ2P?S2gB`nq~ZB+!<]Ln{<q5`8BV`2+]<.Ig<Z{ZV5VPLtdd?gSBgVLnB2`ndL]`2<V<qSF+I<8B8dBPg88?LSIZBPIVIdL2F2I.xx IZ8V`B$SL?.{(`5F8<tZ]dL2IdLIZLPgSS$5?I<``$jL]B.LP!nB?Z?]q`j+PB`B?SBB<F{BZ`BVI]BI8]Sd~¦·t5d+V+B.VVFFnFI2VPZg<q$I(LP`?8xÙPVS2BVj]<P5FVFLLVt((8F(LSF`t]SS°dgBLStFndL8?g`F2<jnLI28$qF``gFL?<F]88L`nB+.g<<ZV5F5]S]55S`{I.VdL`?j.5ZL<VI.]<<jBB]+?PBP`ddxVqg?BL8SL8VZSFV?.S88gSSPF?ZBFBB5`LPg5PLI!<PF]`<2]5L?.ISP ?P52Z8Zq!PV+xV!IL+L<V`I`gq?tÈt<Zdjd++2<]+?8B]Z+LI`<?S8`IL?.dÂZBSBdBFP2SF.g8qd82P<B~8?<VZ`SFPPS`F?<t8n$2VqI$Z<Z?~x?djd]­tZ2.`+`FS?xZ8+Sd$BBg?B!Z!]P`gBx]$LnL+.P]VILjI+2~Z5BdP]II?](.V8L£tPZ$?qd]?(SZ5nI+<B<LZVSFF`nP<S??(Z?B$V?ZF58S5SB5d].?VSq`{q8.{BIZ+I8LPZq]8LxF!F2dL]VZ~VI{5<.$dSd8I
I`8ZBtBSZFFF8.g252Ft{gjP58]~5FLPIL`S5tBIIS$SLSFB282~nq8F<gItP5FV`ISFZVBLS~2I`?ZB·nF{FVS2<!]?2<Z2BS$ZV2$?~.dB<jqPPF+25BZIIFxVI!B?LV+S<P+t8`P]InPFV$<?I8P.(]P25S8S8IZ<5IFB2822+?B2]{Vd.IBIB5BFL(8PSS?Lnq¦ÖªI?VF8(L<Ix<PdIq8<PI8F<n{`g]­ÈILFSVZ+2`?P.FS2V?I228SL?BB5P+V+x­£~SFBZI5t]n<g.2ZIPZ5xPFLS$$`]IVL<Ix?]FL85V(BgdtP?V]]FSZn<ngªZP5FILB(.q<$$I?]B5d<FId(Vg!j5PS+VLI8`S.+tg<g$<.I8Pq??S.?qLIB£È..V`IV8I2(Fx.L28<F`L5PIB88SZdPIjd?PFIFPSZL<?V.jFF8SL]<L`Ix]{8?FZL8FBPP{L<VF?t5SL<<<V{xLSF2IBZ.F?8FLd8]8IL?]BBF?I$FIgnS·­`BVSZgSVVS$FqB]L2F+V{<`Z]VV?F.PLB`?P5LPLZdP`dSZFxFn<Z2<?tqjS`FL?d5ZZ$8<ZL5(PSFFBP8IB]`IS¦ZB.d<g]Lx?jBd8!L<2].2!.]8LIg.+F£~q.VPS2PFBB]<F.<S.{+5+B?n2<ZI`PZ8V.?dFB?5d?<?<S+S.dBt<BVqª·<IV5.PVFjFZFq(2P<`]?LP]Lnjq ]]8$?ZBFZ(ZBZIL]?V..5IPS8<<V]BPdt+nPg<jBV(5V+]PtS?(IS8(?VP5SLtqd´ ]<FZ?L?((<]IZFdLB5<PdIBLS?n£dLFIFL]Sj]2VI<P]?!.822I`<.InSFSI`5<dSPVI8VP(VZV{I8Sd2I5<tdVV¬nI(Z]~ZLV`8PZg?V?<qI]dFIB.Vd]B!PZ8$?I?F$tPI8jS8ISV?FFI``Ê­IZ?<2F8B8Z5?IFBB8ZFLjjVdxP²ZdPL<<.L?LFd]B`$?n<I]IdBF.<Z<ILdËj{IFZ?~<<L8?S8VgII(ISg8Z]?`d+Sn]Fx]2n?VBSjVId<?BFS]SLBPSL­L2I``g~.VV5PdFPI.t<g+8(8dP.V``]S<<L<$<F<](]L<Z`BB25??V8P`!B`{qF+<nq.V`8P?LdI(PFdF.5ZVt<5L{ttgZFFI2SLL?ZBZVI22IILL(B+VxxBBF++`dZFS!Ij(FBLg{SFZFnIdVgqtqIIj?x](IZPP?F8?5L?BIPd8g`S+n+Vqj8gdd?S?8BPdFI.g?ZId8LZ`dL`PdF`d£­nV8jI{<qj8$F]8IS88n`I(]L(Id{~8+I$V+`2dVI5FZ~{<?V<<5!Bq`8jZ]°j?FSP<P{<BB{IS?FZ22VS]`L?2Zg`Zd`n]2VPPVP5$+`+BdZV5$dFI$2L5BFIVP<IBBSId<S+8PBSP5S$q(VLgI]Ôt?V<?<.PI<.IL+V~+VVj8VZ?]LqSxxP(V2LL5`2P8IP+SF22`LII]LIBtg¦~]+IP858S+L8F+P`L5P8g5j.]IZ$F~gÒdV25Lg(BS]<85BSxI`S```]ZdnLjZZ2Ld]BSPVBP28?BB?28B!dLI?V5S°V$I?Z]VFZ5FFxtLP?P5FLS5?5B<j+Ld?qqI(BV?<!<<<P]IdB]IFBS8d5]Pn+<2$]L]?gg$n.d(P?8($FPgLn!ZnBgFLLdZ`LL<ZV`?dL+L5FZ`LSj`gdÙj`]VFdVL2VBP5Z<dP??<FZB5BL8IL2L.¦jjFLI2PIZS+?F].PB?LIn`+<`SxLVFq<tS`2`8xPx](]ZL<FVLVZdBg.ZZ]q¦£L<IBg2`5S(PF`xII5525FF5{t+5IPP¾PF<xg<5S<<+L8SVSj?22?PP5FP?2FZF]d{IndLB`LFFLI8IVP{SPV8{d<P8F?+.F..V?5SPSPI<]<d8P]58LL8LSVÐ g8~5.VPL$FPI8`VnSj]{SLd?]]jg·jS8j2LqZV.FB8qFZBV`8.jS(]S$PdFIdtÏ]gZ<d5SIIP``gB??FSt<g?jjSBn(+Z?{¢`~Lj`In.<LI?L5L`FtI]d`dn]VFZgj?2gP`B?L`IdV5!<I5VBBV.LBgS+~ºgL<gB2S+SLSZ2?VtFS`8Pn?2]j??FÈ.V]!2I?ZL`5F5BB?.82.8?P<I(tq!gLI+FB?IZqV?F`]25ZVL5+nL5PL~L5LZLB2jLF5d5.<]dF]?+jx5IF5qº£xSFLF+Z2P+`S<FBLS<!]gVPL5SZSjV~´5VLZ`qgdx`g`P5]L2?$Fg2<`BFL5VIV dLBSLL$8BnSLd<d(]xFqBgq]IFF2º¦ZjV]8Zg<]B2IL8I`8PSS(?BV2(BVFgx{PjPP5+nBB?ZtZ]?qdFndBP<nI5B8FL?tj­SVI<g8xZIVV]VS`{IZSIBgS2.`B]d<V8+jZ(Sn5Ij8LF5+8`S(2V8SBF!F!$
V28j8PS5InBSLPL<{ZqVLnªÈ~]S8I8(?PB5IPjBFP<SdB2d8!VF$5j`·I?{SVI.B<(??x`F?gIn.5`?<<+S(g+~$?<ZZF5d<8ZjB$?g?<FId8x]dZ£¨Sq!8BFZ`VB8?8B.LFP]]d]d5SVIFSV´L58LF2.+.S(VBI?8?SjL?VZ8+8V<L?~~dBF8VFZ`d``PtnBL`P`IBVFZInIPZV]I<PFIS<PPVj.22<FBF2dIP«V?P.5.2IdPF5FnF$<PB5]I5PgVµxj?F?IP?`25LB<gLBVZtg<+tF+V`B<dS]S<<5Bjg`ZS8LVL(<8PgL(+PI$(S8B`LqZSV<V8gj2gjLnIgIjgSI]PLdnIPPqSZ??ZIZSSIZ]`22S8+Lg.] S5]ZgZZ?tLL(SFS2PP(BIBFB?IVPx5SBq{¦`L+gZx?Z```(LBP]PSj`5VP]8Igx~V.V88LZ5?]L?L2S`I8LL]VBdgdB+P<j¾´~`.<xItSSVZnV~tqSSFggdSd$I+8L.qBZFFgjt¦]Z`SILL<j]`5?g{8IL?Lq{jd8S]LdLB?BZP(F8jB5]<88nLSgj?`d]85B5P+8<5PtgZ´º~V~dVV<jPBIPZ.IjPª~t°V{BFLV`d``jj{xSLdq´ ~txVt]Çªt(<+F2?d]B5VInxtdjSP`jdn8Id­njgZ]qd`(VV5]SgPId?jjt5PFF?PVtV2PBnBx8LgdLqFSLLxx?qZVtZ<dªnSnB.<B8?gP8BZ`IZ`{ªgqdZLSBBdqF<$B<LVIII{¦×ªg?<8<`SBLZnxIPZ2`FBnqx £S­q`LBnVV8V2V`PIFFLq~Zx­`?xnZB`I5n!?B~j2ZdS`nqLSZ¦dgg~ BVgndj`II¦]P¾nqdn{tZL2FI]`B2LPdFV]<tIdP2xt~~Sxd{xtIqq~gZV2dFnqxxBS2LdVBLd`?.t`LBd{dtn­]PZLV5`Z<gdI tt·nIIgF5FL.I]P(?B2FB.ªg`LI`5jLF5L2LZFZdS<V~­8n5PVPFtj2g8ZLBSFFZLF$j»Â¾P¦~q]SF?]LVIFL2I?2S.]BgjxZZBFqZ<P<IZ2B<L`nSdq­£q{n`qPgªPtd{{Snj~ggt]Vd~P8jqV`I2FLBSn5BP{SnddnnIP`~B{´qt~I~?FIqVSLZV.FnZ`IS885B<InjBP]]xxqxjZZF.5B{`qjqt£gF PdIVV5IId<8IS8]BVLBS<jq¦FPVdS+gd+{dt]8?2(I2]~q Lg{tL8F8<L{<I+S2B]<8L?IxBgjnP~ILZ.<?jI(Z]SZBxj{t]FSLSIF5I]dZ]gSB]´j`L`V`]`]jjn{d£`]Vjnn]LLÛL].B5BF$d]V+`FZZ]L(Zx`SP~PPtZt¦dZBV8d5?ZFLLV?LSIZnSVSSFjFnFLV((Zq~ S(BZBSZP]Z{`Z~xt`S]g{SBIV+(8nPZjBPIjPSVxZBnj82St]L]2<]V55nq?g~`£xS55SZj<8nIPgL]]?PnPLq´xdx] V.PS`FVILgg?8+]V½gZ`BV?q2BB]BZS8LL]jtn{~jBtt?j£FxnV~ºZd{qZnn¸xg]?PS<8]P(B.`+LZtPt]S<Vj{t~jnj`~]ng(??Pg<LS.q<BS]jgSL]8<LFtZdB?Vg~¦dj`VV]5IZ.Inª{ZxnjxVV?IV`SPII5t?`P2+FnLZ``Ld?V(FB<]j5B?IjLV£ `dIFL?FB?$VLF5<?+BLBZqd¾gnn~gSdISZII<SBB`+Ig~qI]ZnB.xFFS58??gLZV~·xqqjVnx]gLgZ~q{d~x¦]PZt~`ÅIFFPFZFP?LPI8`?d`$8`tVtdnxtdZ dt]jjS Vn5dBgBVnIBtLF8I5{Z]dZVxSSPZ]d{£II<gj?IPVLgnjÒgxPtqBSnq?VIL?`I.Z8V]`VVg{½q?2LSdB<(FF?.PVS<dx ©¦n`8FFZPL`?.!FB5Z?8LZjt ±qZ´  ]VIdZF`?Ig8Bj`$S¦tndS22VVqd++.j.gg]~q{~`qgSnnnjZxxL]]`gnj`qg?ª¢ªdPL]IId]$2ZVBBSBBLnSIBjª]dnn]~?j{´g``<V<jI5d85dI]5Lg8LPgZ`tdFjS]Z$ZV¬j8q?B8nS`VdS`º{jx`Pn2gB<8`?2..LPgj{?FS­SZ{FV5<?dSVL`.dLVg8Fn`{Vt`2$S5n]]]jV.F?F]<.<L~{¦~L¦gPdI]I<g?$dq<L(LSjg``SqVBV8PFSLFFgIZLS2­~g£¦PqxdVZ`{qxjxt] n£FZg`L g$SxZ]~]FB`8`{`8Bj`q{dF]P¦¾SgxB{VSB<Z(S~BtI+LZ`2?`SLV?`LngjdgdÈ nVZn8`.jLgLLtjx` xF.LZ?ZS?+S$<8?gL<!Zdx~ZdqZ<LVL8d?FB??BPII~Õ­]Z8V?d8F?g~j?<L?BqPBVxI£·d·´d{ZZjdnn5gBL5FBSLZn djddg8gVBF`$qPIIVZg°ªV¾£ª]tª gq~xj?xjLg~{qSLZtL8PVF5IPn!tBg?LZP]]Pn~t{8x· B{IFd?{?jSLStx8F2g]xFqF`BBxgLgS`nj`Fj]PP(LV~8~ªqZSLSSFjjL8BVgL?<Vjg£çgB`x.SZPZIB`BIZj8.n]`xgLV<BgdPLL.+<]BS$8nBZ?tt{gnqtd~5ZxI8<BI55SqPnZFP8F5PjFZL<S<8<ZIPnª{ tLd SZqI]V]StZPnZZPZLdgº ¾Pxn]]LIndBj5]LdIFV~nZn£ng gjjtI]d]`tLB]<`ILF?]8t]]LPZ]nqt? {?°Ä~tq`2BSZIdLLZd~q¦°xgjBq8d8V]V?dZ`I`LIgjVtËZSI2IVgV]]8{]]+dV`{°t{]P.2BP]5F?S8VFd2(V5g5.jV`]n tq¦{tgg~VZdLFZFV5+q2~~£nZZI5V£<?IBq?FgS.8PxÁº{Z` ¦Vd{ndxZg5IjjPd?S­îÃ]jV<LF`PS~F{LdqZ]gVd¦nqt]ªLVLdISV8I]<+<g{<n`5S?Lt<]{L]I8SS¢«£dng.B<gqnnVjZ?Ig`V8ZB8V<ZSdxZnn¹ÃqdBLF8`q?]<?P]d?FV~È`q!Z$<8<j`5B+BBFFxLgBqqP°q`Z S~tj{FnIS+25dL+]?Vgª{BjjIZ?!BLBFLFZ(n`?BZIB£ÔqF{VSt{j~{jZ{``Pdx]V2PnV¿{xqtdSgVd.S.`ZL`Sd]Vd]dqgtn]gttgPL`FZPn]8L8PdLdSj{BPnjn`Zn´ÿ¬¸jtg]ZttLdjq~]{{{Z?Z]5jV?L.?`nIZ]V]¦~§q]tdj]`g<{8PVPV?8BZqtdLVdBVgtF88<+ZPSV528Bn`ªåq~{xdxgBLV?FPd<LIqq{tq]V`?F]ZgSdFI$<I`<VdZjgjj {]nnj~PZtxgFjx?<Zjn`´½½Ê¦t``ZS<dVP?InV8FjjL`q´ngdt~VB`]­2dL5<2Itd+]28L`{Bdg£`VLVtx°Ê°Lª°gÄxZBFxFnB`Zd?BFV8F<ZPV?L]´Á ±¸£gdS?Sd?2gxF?qVt?`q¹ t`P.t`(nBP(L`gdnF?F`S<j~ngjxx {´dqZIV5jqFBtj8]xdZ~xjdBqd?Lx+q8+LI``BSgVjn{t~`dqjFj{tnLSjIVnggxª­t­{d82dSBIgL8<jjS`t{{L]{t`]FP$BSVV8Z`LV{P]Sd``gqVPIItBF½ÈPVt¨Ë©]j5dI~gV~gdgtn.L]ZBP<Ltª{L°ª~{´¦¾ï»gn`LV8V]`5L5(V<nVd¾t2(Z<BIBLFB]2]<PSL!<8Zq~LP] £dZZZFSBVZL2?PdZgt{q{P5LZLI5I<+2(Z8<SZqÄ­~Z]~~Äjt`xPSx]Vn~gt5{]xd·t~t°dZ<xB<L.q`IZªjBVg~ª`t2t{Z~£<g{~nSt8Z?P5<V{jVjSt`]IZ`£­­ªVnIVn~ÈxSVjt{­qgxj<?LtnIF<SS]]¾Vq ­xÎjPI8L855xV?VVnx`gSnIBP2j5]dZ+5.`?jq<Bgtx¦xtt]dZ<L]?g+5+88dIV~£ZZ?8FFBS]BPPSjFB2P5FVIªÑqt`dLqggjZ<­`jqBSj]VgjºÄnqj{ª`VVd]d]tV{d{SS°~ÎgdnjZnntnjLqPLVnVZd~nqqS`nqtg?xng¾½F]VnFZq­Vqt£­xxnV?I5jLFVnxª­g t{SBL{©q¦nSVZ]q.n<jx]gZ5ªÒqqI22LF`?InP?!FI$FSP+]?L{n°gjqS{ ¦V~Z]jF5ISBqxdt] ªgdBPIgL+S5Bd8??BBZ]Pxµ ¯¦qgP{{qI`jVgLt{Ldg~° £ tggd5 ´Z`L`nLnd.xn]{t¦S~n~gL`d{]dqIdZ8ZFtZLP`{L{`<jjSZ`j~~x+n8~ª£tnj´~dxVPdL2dL´·°¯]dZgFSPB°²d??B~d]SB.5FF¦<SS+5SPFSF]VI8252jLVVL<Lgxq´qZj {{ZPtLjgSBLZxÌ~dSIVB!$8tZ<B.2L]Sjtxnª²ÇÅg xxn]`]~n{I`Z5]]`qL~Ë´Ñnqt<nInxxª BZBVI8]d]PnZx~j{jndVVd8VVxVVx~ZLt?x{ªV­ªtSV]Ö©ç`PZZ55LI]Sq¤­g~d{j`xqjIL`S]dg{¦x]FV.B+PV{ £º°{5dt(SVZ~q]ÈSgS5<<2+IP5IZg8I`!85j]PdBLqÄtVj{<qVZq{jd]dB.Z{F+xn{$8<?n8P?FFISP`{tI]{q ­µx¶½£F~nn]~d?`BI`dd?q~qj]nd?~S<`q{?xZªSjFS``t£ZtnPS£`xVVn`LjVdgSddVj<8`Z]nPj`~~SqÌº²S?<LLjq?8?d5£qjØ»t~~t~`~~8jSLg~£Ã£`I~gqL?BV2d]gd{°¯¦jBxI`gZSBZZqgjj8(?gg`!g8Pg`VLL]FVjVPn{{ªjjdª~ddxV]V?SFI?.LI{­{·qjSVVIFB(I?VtB2SnttÒ`­qq{¥©Ñ´`j]Ig{PZdB]SdZtSj¦qqZIVPS]$jqSV°¦ jSFF?dPSSSj8~t`nLt`VS?nIZSSt`dFVPL`g{jLqF¾¼¼ndVIS!LL`S.PVjnÒ¦·j~d{ndVV`´¦­·Âtªj~PLd]VIdI`VVtªçt~ttZPZ`~L`{q]dZd2.j2SPPgL(B8?`qB$VBZg¦j~£d`dSjtFSS!BtZ`Z¦gFLSBVdL~L]BIPdLSZtqÍqV´ö~{jqS8{PIZdqxt{VPS8VB?FFVqg~º gZ´~Vxxgt~{Zg{Zg `P]VBI]d??+{VtgPVF£~ILPVn¹¿gnIPS]L$P5L8SFn]{{Ä~·ãnZjgn£§{``Ij2LI?jFBjZPI`ÙVjV8qgBjg¾dZ`<8gBL?Ld]Px~I<(8.L8ZL{qdg°gjPIIS!BZLxLI~»qZISI2Ij.52FVS  n·µqnZ]Vt£µ´¨qª`SZ<]qV`nZgVnP<8I`VLF`]°ª´¾SSZS`ZxnF~nxFV{`BSSFPgLªgZq]xdPI?{x ¾´°q+IB$8!?P2SZSS`~IIZg{£ªÄ£~nIjg¾tt¦ZSPdZVPIS.FISdnqªæµ{V~t]Ïn jtn BnFF]S?V?d8`dBLjZ]Á~LV~~]?PPqjIdZ]{jq dg{FLLIV!?Bd`ÍÁ {jtBZIZqjd£Í­x<]5dIZVV] °j°VSVdg!n?IPBV]ZZÐ·Á£`{{xg £xSqnj¦V~dxPP]~Ij~{dx`qjjZ`(j­¬Ê]qBF$I?2+FPS$]BSL`j`{£tt´¿ºj{£g`I+`x$S8]$V<BSdg¬ÿÃ££I ÄÔ°¼´xª¦gISd]8~2InZ8ZFB<`V`njqd·xttd {{gg`jFLdPP<F5¦Z ¦ I{52+F]]+V~¡ÁÒ`FjL]S<$B.Sd®«¶~nIVq]ng{jjªn´n`VF<L`2SLSF8<j]xÅÖjq{gjnx´Áª~Ptn jx{SB55dtgZxnP`LVq]qqtqj~­­ÆgLB?gP]2+BIdSI]LV5?5IPVdF~­dq¶ÂÅÂ~t`~n`BdFF](LZn8V+BP`ôÑæÄª¸ÊÀ~~¾ÄÈ Ë¦nt?Bx]?t+d?n.5ZPnnBq¾qx{nt`<gP?LP2IxxZj`SII2I?ÄÀ®ªPd?IBF].LL`$`~n°´xFFqFqxÇ­ qIgBP8IS+8IBIBP{Pg`t¼ß£j«£{µ{q`dq` IInIxxZntä£txLL(dB]P?+VIq2L$V8]L<`]SqLÇ¦¦ tgFq{PBB2S2B((SV]BLj£ ªÓ··~xæÌ£nddtª­x²tnStZ{Sjj?5L?.<.Ign{xË]jg{ªZ¦dq{Z`tddItF£°x]LSZP``nV`dÇ `gZxIgI!..gII<5tZ~Ô´°­PSg`°Ün{Ix](IS<8]Pd]]PZ5+P`d­ÇÓ£ÑqÅqã~n£¾¦jnd`qL£xj~nZnxdZt {ÓÇ{LV?2V82Z?8BP]dZ?BPF]tZB<ZFq{­ÛÊæ¦jBnSSnI`?SIIjPP8q`dV£Æ´t  ËS<t]tIP¦P´txnjn<PLBdP?I~Z x¦x¬ÀÎÅt°·~gj{ª´q]B.ªnÂt~xS°L8BB<F.5L?V+?2LPg·ªn¦~ZxÕ ngBBI]$]2I25I`LV?F?g`jqt³ª¾£ gj~gq~ZgZq{~jLd¦··³º`?<(SSSV2(?B8L?L`]I2]n2?<ZIVVg{nxB<<.PSdqFng8(gLqI`g­d]{©ØgqgI$tqd?tjªà·qq~~jg]5nFFVtZx¦¤ j{u·à©Âð´¦½Á¦¤²Ñ{B{S]` ~·LqSg?(P8Z8.P+Z?LLSFg.VnF~n ­gtBIV?PZ!F?VF?(]PdSP`FF?2x·µ°x~`j`{~n]jq~­¶¦º{¦t«´°â¨VP+2Pn+BqF!]F?8SL5V.IB<Z8PtV`´ IVdIPnII?Pd(F+`gL5`<dx££S{]V°VgnZ5S?.ZgjZxj¦I¦~PnL°{B]t°ªj`º·tnªÄæ~¼©ØÊZ{dPq{n{£º tgjV.B(gFI?gL`58(!L`8<IB~£· ­¾ ~¾]]VBZSV2+?V5d]88I]+BInt{]¨~ÎtSV?g]Vg¦xntxVn{`ÃØ¦·Í¨ÀÃÒ³ÝÌ¡ªqn+L8LI{F<LIjL+IZ2LF55?`BF2Ljdn°¼ Vd`F?<.FP+8nLBIVIPFVjnt·g]P<Zdj{Vxd`PS`+VVd]<+ d~ªqt»¦t{¦g]~gÕ¬×·dI¦{­jIt{£{t£xtg¢¯º`F`L?S`IdBV<IqBISZ2BI`d~<FËÒg~g+`dF(2ZBFxg]!Bq?.SLI.S+t]Zgº­´{j8qVgnSS{FnS2dqdPn]q{ÄÏÊ¦º´§¬±åµÊÿøj]t~I({5d?BI!gLBnSIFB?.?]FS8g¦~¶©<]8j`FBIZV?F8<`Z{t°ªS`.PdVqdttqgSS
VVPFSddxg­Ëà`ºZ{ºÔÜ®jj~S~{`V8]ZIZStVP{£~´£°­ x{nLxP(qZ]?Bd+SLSI?P$Z2dVV<FI`gÊå¦q<nd]SFFP8PPFI5L88($?VZSjt{ZdB`55VnILLqqP~PSL~°`¦gd â¦¬éÎ¶q8d`Z<PSVL]VSS?B8S5F(L2`2]]¦~¡³x<.S<<]LVFVZ?ZI<P+L`txtj´Z$jFngdnLxZPV]P8Fjn8tFZ<<nt~ ÍÇÆ ËÁ£´é¶n¾~t`jtndVjd`xZV~ØÆÆ¾ªx]`S??VSFL88FIL.I{SSVIBFF2StS8tZj`~ØÉtStg<S5F]P?B+SLgZLFI?8P]g{{]?VBgBgZB`dS£dj`]£ZxVqVILt£{gjq°ÇÒ~S??F5<<5S`+ZV?FSg.F`Ig`gIVj¢£èÂÁSLSZnP?P(?5FPtZVnj´~{ qZZ5Iq`t¦ngx``?gB(.B8I+VgtL]F]tjg£~]º¼¯ÂÍËq `jZq~]dxxL`]F<x³£® °SVSV555PLBFjZ.IB]<BFj.tIVS8?]S+Bx­¾qIjZIx<(8?PIBF?5]Sd?BL2.]2?x`gj]ZSFFILq{dxItgxxq{ndx{qZ{ddnx]xIg{ d?LnVLB]II8`V$8V5<+Z?qnZjg§¡åÓ­xn!SS8S.?+!VdBdxtSª ­~ tP]2S5j]n]~q{xBVZ<F(BjF?ZZ]2Ft.Vq~SxZx´írªtjgx­xd2nStgqVd]Bn]Vd¾¿ê¡gZ`<Z.52<IB<Id5<2<+S?P{F.?.`<FFPBS¥~~Vn(BVdSB+V8L$`(II8<B2L<]F´`{PIPg{xLdjF~{n`ndn~ZxPjIIgI]qn]gVZ~·¥©x8V2?PBB+<n?jn]Z8ZV8jnn­Éj¦{ È|«j?BFF8jV]?qPdBPI­­`SgxjZ.SPd¦ª?V]~?5ZFjPZxF`IZ]II2?IFd`g~ïÚ³­nj{L´]~~`gVtFtgV??nq­Ù{jgtBjqP+FZ?52SV?`.g<V2$P?]8]?2P?2S¹ê{qxIjZBgBP?B?LPFZ??225PL`x·V~`]LVSgnZPqjdgtt`j`n~]g<L]ngLdtB8S¦«°¤q2PLq8+q.8B(VdVFVSn2tx¯nd~t?~£»Í]?B`+2VZ88dqSS¬n`tL]tI]]?Inq°xtLFxj8{SP?ISgF5x2SVn?gIPFg¾ `2Zx£gtÁ]n·~qxdSVª¦ÄtÜ]`q]gVZSBLFI]5gZ.?LVBnB`+<!`8(?]PSLtgÔá~´] ~(BLSn8BZF5jjF<FS<<ZB]VxËxtdqj`<VZV]~°qxS{?~n~xjxZLq?BjjFq`qtxxI+.ZBBIS.FIBSIFP]´Èä©ªgPqgxÔ].BB?PVFP`S]~°½~¦PS]LLP]]2VS`£ZV{xVZ8]2.FZSqF.SIL5?8j<V8L¡tP`~]ÄtIg{nSttjqdqjt§°°Sq~Lg?S]L8?S(5qgI.VdLVLj+2]8Ij2?Vx£è°txq`V`j]`d<?Pj5L2+(+5V$qtdtÊªnFFj{txxPdj¾~jZgq2Ldxgq{SVZ`tdj5­`x`?gVn<BV2PdFFLLj»­qqtxZ``VF]¤ÒZ`FPFZ<xSd{V··~{x5dSj`IL8F5SV{`{dIFV<?BL<+.FSLjS55SPdV x£~qª~n]tZ£djIZZdjg{±£t³xjÁjddxZnZ.?]`.+ZB8`IS]<SgILj?tnj8`g~¥±¦º d~Ádqt]VB]B].d!Z`BB<?I]I  ~j]Sj`]ndx¦dPndLxj¦BddZg{ntVgq(V{d +!S]?F~]n`djd¦´ÓVP?S]LF`FI¦¦FLZ`VBFVªµ~LdPZ5P]Fdd]Sjqªxºjqq?qdSgdBSVBFIVS+g]B?F<~Êqg~~nZS{P`gªq{{£gnÇªx]« ­£ntg]2ZVZg+VVn8S<]VV<258?L8FgBB8n·ª¾~ tVxjPB5gVIPZ2<gBSnÅÀ~nSgqVg { `¦n{V{ªnV]gjgLjPBBnIdZIS?IIg¾¨¿]xS<+IFP2(jnd{tªªx{tFF`ZILF?`qÕgjV]V2qZ {ß­nqBnZ{L`jtVnBq­~´S]Z!]I2]+!PVLL{g58`PL5`d°~ Bª<5~Stg]n`xZ{ x£{x{~Ìnnqj~{¦À¦£IqtS8$<2P$`(<VV2S]$LPZI8`d5LF`Z£¦«qd ¦Èd~gSZLL2VPIS`jI¾n£ºn{q<{]{Pq`x¦{x`qgqV`~t+xI{jd{Z2tIjS­¯d~2L<V<LVPtnqd¦£q¦F Vn8Z]I8+I5IZ¸µnS+Zx£t²Àª`xgB<d~B5ndZZSg°£dqdSL<FB?F!8.ZLg5`nFLSZ°t??8d5t{qjSjgxxt­Zª£j¾È£P]q`q¦ddII`$jS+V?FFB.d`+g`LBjV5+ªP]{{ ¾xg{I<]`{tLL+B5Zqt¢dLPt~~j~ xd­d{xx?gtFLP?<jn{Zgg{qP<SSV{ÒÁjVV`gS?`³Á{td2q(S]FS<?~]gtV®¯{{ø¤¿³t d£q`t` LLx.gdBjqtZ]]??B8Vn?gdP?<`j(ddq<]ÄS]jFPqZS]FjZVVVdtntqg~`j£]F´Lq{­d8SS{Z]52j<Z]I]B5$P888gF`{`t«Sdqn~¦ªqÑ­dnPV5?L?P?d{·£dx`¦nnntn¦xg{jdgxdgt`8LLZI~LFSd+SSZ`d]¡dj]BB]Vq{£¦{ZP`]S5??$IgL?BPFxP Ò¦ÁÂ©ª·~{ x£°qd{~5Zg`PP¦£]IV+S<8I?!?LPV?VIx<]IZg{ÆVI?P]?S`P`8Vt~{L]I.td~nP]·{jnjVL]`~ gq<?ZF+!ZId8B+25d?ZP??]5F`]{VLdn]FLn­gS?.2gt<]Ç~¹°{gn¦{t°jt`~j~nj``Lt{Sgnqn`{]F{`j5BqV+8]]]d]`³ÃxVZ¦tx`~d<qn8+jPP?SdtL8LFIx~{µ³µÄÒgx?q~gtntPS]?IdxgdxV?+S?.IjSL`+SLP5I·´IB?FZFjPdLjdVdFLVd<n`xxq·jtqn~?dPg`qVIZ<VL!ZI.S5+($88]?L?Ldj£SqILd2F`g{{n°xxSZPdPj°~à½«]¦g`ngg]qqjPVxxZqBPVB]InVdFS`5I`<VZI8S]Z5t¹°¼qn°ª{jgBg`StV?BF5{S(85qL~d{{jë d`]xFttSjtq]PLF?ddL`n£]q<Zn(?tnLx.j$q]ZP?gnñndP`IxZ.SjPtZt`n{jjgF{jÈ×ñt]Z~`xgZÄdqj`nFgVqF?S+FFLZL<L`8Vnt{`gFZVBVSxjISªx~d´{jt~ê§Ó]]{ gq g~xZt5ngdFZZ<`PS`j]VI<£VPLVnBFB5?IPqBIºq¦¤{¿~t`ZV2VLSFg5S???]dSnSBB`ØtPV2gVtqnd­j¦ qZxLdgF`~ jªxL~Fj`ZFZ]ISn8PB<Z]BtSx´qZVtPgg<Bjn¦IVPIZ`d`¦`½¥ÌÕ  ~x{ISZ~x·gZV~<`Fg.BIj8`t5]??]P?Ä{SjB]]g]I+VLdq {²Ïxq¾Ð¥¾gV{dd~Z`PqSnxtVnjVdZg]nVLndLd?VqZd]Z+gd.L{dSL`x·¼·©ö½°Ê~´q`S+PFP+tL88IPLx]]8nZVVg £½¬FnL]n(Sd]ngjZS~ÎZ]qtSFPZ{ºªdx]dLLF+(VVVj]tZ5nnj¯Ö¦LF`BVVZISVdg5nV]ZgBFI °~­~¦L~j º{I~ngnLP`njV<BI2PZL5IFtIdj`V.LZLPqBqq¦³é¶®¾´ÂÃÒ°Bnd`g{VdZ?PS`jPS{{58?L5L`VI]I5VL2L?LL.PBBx25PZ{¦¿¼¬®ÓÅ ­qdn]?dgV]5.LLBSZ`gddIqgØtVBd?Bx8F`PnndttxgZgP]Pn d¦j]SFZZP5PV8dtBd£~ß¨¨B?n5IS28]IB<~]S8Zd?BSF­º¦Ë~ngª~xgnqtgP`SdIg2I?{8d5gd~{d<VSZSV]ngFV qq~°©¾tì½ÏÛ¾¾qtn{`~Iq`{VjIdSLP5~Id`ZjddPIjV]LP~+Ld2B8{P+P<InIV]q¦ÆÂ£qnqSgxP(5PZPdLgB82t]?`t°­¥² ªPq]?IS.tB(IZ~qªn~I~Zd§ÕÁjq85<5L?LVV~Î]Ë¢­.tBF?VPL(I8]PS+8FBjZ·Ë``q{¦j~]{xS°£ n`Z{Z+2V8VSIFPV{Í§°gVL]<LS~nqVdg´­ `~q{IqS¹ÂV{{ZPdPtBdF$xdqI`nL?$<ZBL I.`F?]F`??IF8ISVxVL?g`£­]x·t°g{PLL`5]`Zt~V]]FVVZ£ £¡áá²n<~PBnq5g?Vdq ÄdjZ·£ª¿°Ó{È~`nI`~³¬¨Äªò´Ñj]`LP?j5xB5S<<$I~L~qxÆµtq8nj·ÀtgqVtt]j~qt­°dPgq<ZFIP+{`x £¥³¦ÒqjdPL5dZ<d8F£xt­VqtS~g{Bj£º~· LtZt8Pt{Sdq8Zd]q~PnL<gd``d5ZI8<qSB?ZjPjg+Fj`L`dPZntnxtqg­V]qZI2ZB+F?<Pjdn{ÛºÅxØS.{ZZ`xP·8dP]`q´tnj~ ÆººÊ°´ ~¼ó¿ø­¬¾º¦µ´£ª`° tnqj{B!Pj{5IV8LSFtBgg~­Ç­dLV{Vq]`ªºnqjtg ·<dgnIqdq~Ëº»ª¦]F?S`xS{xPtx{jPn~L5`q]éÚ¶{t{dVg]Sjn``FFgPZd?d58PZgnFj8qg2ng8BZVB]FFLtxxt]Zq x°xtgxgVLdF`Itg8?nFdÈ´¾¾¦Øt ­q£gLPdISZFBI]Vxnt­ª¡Îõ¶¦tPqÛÌ°ÕZj£~Lx~p®ÀPnF~SV$Ij$B]gq­´´~]`<j5<I]~t×~qZnx~~xng¾°·¬¦°°¸Ð¹jLIS{F{Sgtd~ÌZgLnjj`P`É±· ­¾xx~PxPIdZ]g]q.5(x!2gS.]jgqPdPIddgdLP2Stnxt]xj£xntSt<!<~`PPPP5··Ä¡njnxqxÕ´LnLF2.j8{dPxª±Ø¼¦ndInLPj`°{~dL~n?dxgndZ¾]V.2L.LS8F]j8Lx´{´]g]??~FZnPtxn¦tPVnª£º·¬¹²ÏtnPx{Pqn°´g~]qIg{ndVxtVjVtxn?xVS8j`{£«nqª qq­P{t~xn?VLj<dZ`S8jxLL<FI+VjFdVBInL]]Vx~ªª``t~] ZZqdL]SLPPnq·­³t g]¦nj~ânPq`SLVn`8ttq ÑÅ¾ÁS]S{L]V?]n²txqBPjZ¦xÈ·¤qt°q]++L?B8(j`gx n£Ò`LdP??Pxj`L` ·qLq²Ç®Ç¬ªI`+8jBZIZtx´ª´LPPt~SªndSPgnFP]~nSFjB~²°£xn{~nxjtqn°q]VVxFF?LjV8qV(?nd?](+`BVVBSt~j~ª´xPjx¦~qÊÎ·ÜÌ~°St{j8{{xn­´¡x]VP?ZPjÄtq{dg`L<xS]£x°Á  Z`BF5Z<2Fgn`¤S?P<dPSF?jPt{n­~¡ n]dgSVFLZPÁ¦~n~n5PV<?g?8S<g´¹·ª{{¦¨ÒÐVxd].2VS]dgI`~V²£ËZjjP8F5Pn~VSZVLjn ×¦xnttxjº{´qdZq]Z5jPFnFI5VFZ`B2Lj<++F2B]Sdx~{]L{`gZjqÈ¿£t]`~d¾£ x`xVV?StBq]tºqtFVjnBº­Zg{tS!8]]IPB82¾dL2ZLVZVI{d~g]ØÊ`£txtdZFtn]­º~II8F.P.8L$tS<5Znd£nº VqVÁå]8q?BL!2<+2FII] ¤Á  ¦tPLVLg8`ZSIBP<`IZ ~xjÁ{ °Ù¦~~°n­g]ZdgZdZgj£I?d8<V?FL8BL]] ·{{£jdj~L¦n~¹ µ·Ì¡Ã ºn{£´ªªg5j(P(5SdL{ xÆºt£g+SLVqºL~nL<PgF8dPIB.]nd`n?+djV]q{dddgª~¾¢dxLB{Ä´~²qj<PP8PL5ISq<PLqdnx°ªZº®°Ä~VLIZ<LILB(ZS5.2Z{~Ñn¦`qSdZFx5q.8t5`L·xµtFV+<{]x~gªF°µ´n£°dgS~qnqn?n`IFZZxg··nÄª~qq§º©¾®±LqL5<?x(~PB`]Ä{g`dx{ ªFILPxjj88]2B?B5B~BdZtqLqqL``d{`xZVÈÄÀ?]`]¦n<SIIV?n(IFLL2$d8gnISgZ{ °xtSd<(t<ISLg5xx+!<SBZ`gdn £¦­~j¦ªxdVnxVZd?]ndqxId­­jZdSªgIxqjg{Stg°Zx ttggÊ ¦¾ j`ZZxÁ]Ò£ ·n{ndg]£t~q~VS~`x¢Õ´~jqZ8?n]I?8PPP5SZ£x{gº¾~é£{~LFxd5Fd]IFBL?Fngjnn`dSqn~q ¦]ggjLF °x{~ t k~Vj]BS?LV?]82B?B{II?]`S+]~­gq·°]L5V8.?5g8F.<P`B2`?LPSË±´©¦~F~jSnV`PgBBZ5q`BggnZjFBZPBI<gj]nLx]{{]V~~Äx°¶£¥Ä©{°Á{ËÕ°Ö~tZ`]~tPj`x~ZFBV¨¸PSn2II?P<Sgn((j$IdS©Ñ®gË·ISFF5j5`LF`~5P
B+VVI]£StFg~nVSLLVntjqÂ¦­®ªº·xgB$?S(B2<?nq828`B28gxdqg]jq{~2<Fg!V?jV5IB<?8PFZL(`t~Ê§x`ªZ~LnZn!LL.2?qntg­dnZdtSVF{FZVIddqFtngtx¾{¢L]LdF]gP­S·~ ~×¿¼Ñ¥ª¦]j ]]Ádª`x`jZS`qºÕnVFjVVF8q?(58B??SZ8ZV¸®»]IF8!FVdLV2F5Sj<dSZPntt{F Zxg]´nZ·£q´¦ÕÊqIStZL5?]V(5`{j`IIFg`]FjF·¦£ndgP?{I?F`S?++??($q`Z]q©³É°~xZF`FVF5]IV<<S{x ÷xxIVP<Sd]B??tt`x]]Fd~ £xZSB?PS5qnVSFS`g]xg` á ²x~£­£g{BtddIqÍn8F?`dj`L2ZF85LP$PBPLx q¦°{q`BLV2LB8+V5!BI?VP2ZLStÎx]{jgdnj·nIdnSVxq¾Ãÿ{ZVZF85L<S]?BBI`+]<PB`n+BZI]{ß²»SSjB+8+S?<?8q<B`8Ix]5`£Û¸n~F t`5SxIP?SSIFP~nZgI`<]g`VjL.??LjPFPj<VFtSZtdFPIS]n]Pq`]]B8tIqBLxd¨¬ngqtx~qVP5dLI5LZ??qx~ZSB<gFPZF!FFIIIZ8.n°¦t~´ ~{8F<2g8<5?V]PSBd88+I5Sdº°nVdj~qq~jn`VPSdPtZj·Ì±xgB5V8?]<]?S]~Vg8
]8S`I`xF`]?P`Õ¢njSB$!?`~]`.FI!]?L8FSBVLLV]xn¸¶Ln``]d8.5VFgjqtj]­~~j{ZZV25FSL<ILLjn8xdxI{j]<dd?nBª?Sd+I2SZ+Sng]~º£¦d~V```gj`SSZVL?`S?ngxSI5SIII8(5FqPZ<qPLZ8ngg¦³½t]8j+82FPP55Bdd`<2SZIZSxSx´ZZj~BVjtLjL8<FZ~µÎ~jtx`<8ISgL<5+IP<<VSI`(8L?BZZIZdS5dL<5I?2FV$(Vtd(P<?SZF2gPxn¦tZZ{~2?+L.8SVS(Ztjxj`SPP<`<dSj `8Z2I~VLP~gVqLVx¦tgPS`jdgdV.SPPPdj]8V~ÀZnnqPgPnjIIgZ88?Vxtd]V<8]?d]`LqIBP`5IFISSn]Ljx½{g!8?VFn]2IFB2Z+5L]SPg´¦~gngtP`Vq<FdIPF8Sq©¼xjF]ILdZBg<+nV8n2PS8dZVF!]LVI`B.B<P?L]8P+?dI8(+SZd8V5PV25]Õ¾ºg`]SSP$VFILVSg{{{~ZLLP?FB<BVIj`I!ILBSSFdS° q£I`<`FxgBII]5qjjjtBFj<<Õ¼Fj~Fn]d~gPF?V8<nq~F.n?F<FPFqq?8BS$LBq?8n`t]Zn<nFZjd<].FF2.]IP`I5<VLx{Äqtd~¦­tddgP]Fd]FZjB]gÊgSg`d5SjB]?Sg+L5L$VFIZI2VS`V·BBqF+I(8BFVP8L{!<.Bd]<BP5..x ágI`FLF<I$B8+?PjV¦°tFLZ<+5q]Iq?jIgBVdtdtdnSPndPISLjP£nZ`tdSddg¾ÄSPBdgqd8V?FdVL<!Sq ´{`LgI2B`Bg?IFZnSL5<ngB?FjB­¦55?FdS<SFIZjgBB!2ZtPLjPt´Ä{£jjnZx$ZVBFPd](g~S¸¤£]I`22I2IF.52g(PPPLLL5PFdS?LV8S<8(]52?+d2<d`<n<5IBV~!8L]P  d+2V+gIF$IPV.jZFP´jxLFPL]P{nFI<]??S{L~nd¦~SPxjIqB~Pn?gjj2q2ZjB`Sg£­´q`j]g.ZZ+P<SVP<2BI{¯`Z8$?PLZ<5`]I2Fd<qF5dZ¨¨¬~~`<2`I]<25FI.LI].PIFxq`tdÁ¦{dxÁ qnjt~]?ZLLI{~Ðÿð P`.Zd?2VS+Fx<B]P`FjS<n]£qÛx``8g<]<8LBZ]B(P?2<dLZ$Ljq+dPÕdFqFP?x<$FLP]]t·nx`]gI5L<V8```jt]Z]Lg{£ngn`n~Vx]qgInFLdVtdZ]FPZx~j`{dBPLjV5Z.$Z$]Z.S`gxx]?IqB(LF??BB++PFVPqVtºÊjVL.<+qZS2<VP.n8+<S?FV$ZLx~dÕÄgnjj£P~PP.I8VVVqx~q®~{¦Ùg`BZ2Z8+ZP<<2+2S$8<InP{®¬Z{?`2dg`2F5S5B.FS8`?PPj5gL<LI$q ÜtLB5](2I.8ngI8LZdÁt`5t.BgF~]ZdqPj~jt°´d£xª~Sgdt~ZFgS]qxP`~IIZPIj°]`BPZVLVxS?~FZVB8F]+gx ~8<L?5$IBL2L8VdIdnZtx{qÁxLd8]<g?88?II2I?5LZ8S(?qI´»«g£xnBjSg~Zn]BSP?dPjª£`Ò~]qP!F5qB.PI8FtdLL8IjxÓË¹~t]F?55$xSBPjFL++I?F{F?S5?jSqdg£À ´g`q{5FI2VFnIVdtÁ]~g]xB?VVBL]dF{tt~q¡S`q{j``qPjBL]P ]?jgP­µtq<ZIxB<n<VFI8<L5IZ?Vqt`?8dLB+.!5ZBBV+VFdBZSS¢ ´{xq]xP8q]P5nF8S`S`8jI28<gPg¾ qx{Z{`j?Lj?5L]Znq~`º»§ {t<SSZ5SI8P(VP]xdÁÒÊ¦Ò ª?L5+?.ILFI.2?FI`ZxZFI2?LIº»´~jSdV8VIZIqBd]°~gdSVILPqdS~jqt´VV qttVg ¦j?¦xtBdZSxBdjL´LP]2VP8LBZF+L2jd+<LLVZ·ZVIPFL?8PZ?BI2F+ZSSjVx¦µ xgdqFdF2Z]FP<.<g+PLPSB2?5Z£êVÊ£gnStFP5VVx+5]xd{Ègngjn£  ·tIgL<g<P2]?Ldgd~x£ ·x·n{gSn55IP(V~55jg(SPjFF.(ZVtgã£ £j{FnnZdxSS]Sn´dVBjqxjqjqZ·tn]q~]SgjqnnjnjqgtgnS£°jtPIPS5<SB?`£S8B{S`PV{nn.]V+2`ILjB<2$]LVd£{`·­¾<FLdI<g`.tPgFn2jPSLd2VtIdxgS  xx{n<(St.Sn~{djjd{I âÐ~`SS2VB`n2VSnªÏ~{t~Ü$<B`ZLFdF5PZSFBSS22{StÇÍ¦¿£~{¾nnxV`{t]q xZjgV~t~gxÈ­d°~Ij`VVVIVt~PFx`nSZ]£L]nª¦qZS`¦ËdZ5?P?]FFB?PBVF8VFVd<qInqF8B$<`$2SS<L{!Fj~x~tx dxj°·n~PnB?BSZ$$Z?j(P5$Z8PSZxj­¶g£jqjg<S`PSn·L£`{Z`Bdgn¦V~q¦tBdLF2FSdZ£¡{d Ätgªºxx2BBFL5BF`FV`]B.FZdnj~]´ {~©Zn`PVq~j~dËnj~qjÄÁ£´££~{`tg?F`SFVFSnx]d~LdZ{ngVL~gnZI{`{»qdq5ZVBFL.(xPP{5dBIj<q{{§ªF+VdIPF?SZIn$BdLx`xx­Vdº{ßSS{Pq52SBLSI.2+(VI]?{PV{~ó<nPS``ZZL~·­]xLBLZdn{]P£tÄ¦`5I2`8]qj¦tªdVS~j~{IdxS?<gg88+8(5tPVgt¾Ø]ng·d °­g¦tn~`x~ q¾¾ªq{n¦FIjBqdP$g`~tt°{jqL{jx£j`ddqdjg`t]IZq]t´`<SVªZ{djjjªjq<LdF5S8P]2+P8gdt´t{`d`¦udntSj8(+8.5{dL5g.<g<jª£¾¢½Ø¿¦°~jgdg`Vx Îq¦qqVIB`8`FPVtq¦º´dSd{·ª{]`FnVgd{`{V+B`F?V!I!d`ZIgªº {`jg{PLd~ nt¦dÄÔ{n«q~ºg{V~txq?]Bt5VLZ{n{gBV~n~BVg``qxn¦×`FZn~t]~Z¦Lngj  <+Fxn(S5IVVj?d`¾~q{S{·º]tgL5VBLd5`q<tjI]S`tq£ ½n~d£I<Vn`FjSªS°{PnZq`{SdZL`5~n¦°~n°~njqS~S{VVd¾Îg]qB(BV`.B<nLdPjqÇgZdj<<Fjxg~d~`°Ûqs ª¦{~ZLjjg`~B5BFqLZ?S+]<V{Sx~{tgPx´xgq`dª´`¾~t£n­Z`° ~~¦¨Ú{Z<SFS2PLI2SZB­£°¦~ntj{dº´x~gd.?Pq<5ZVLnP{{SË¨Sn°Ñ®t8d j ºx~{njxj.g<ZZdSS]qj~xZ¨Æqj`I]IVP(Z`g£ª´ªqgB]`LV(]d`+SLqV´tLLFLF?I2Z?I~{Fqt´×²½ã¼£ªn{ª­j`Sg8?88]B<d2IdI?8BL`dn` LV`S]nqVtgxItdq´Êª°£Ètêx· Zdq­÷¸xPVV2PVL?Ix?gj~ `qx?PS~ÅVIq<g?SLjZZdP ¿~~gdPª]djq¸£`~`~x¦{gLZg.I5II+(5L8V??Zj¦ {­ÎÃ¿x¦£ª{qtnS~~tt]~tÂ¾¦ÀÐnºIg52?j<nIVnx~´j`2S.$.dF`{SFZ<{qS``¶ê½xtq]t`SP¦£~xLIq82qSSV]L2P8Sgg~jjFBg jnBtgg´`dnnnÑÃ©d]Zq¾~­~q{ g­Á¹ tVtjSt<?gSLqV]q£~ItIV]gFt{ntP~]nFdnxtx Ë~´~ZnnLdgL  ­òÌËÐ¦ ¢£­{ `~jq`d558+jqS2j]Zdg£S©ÂÍ­qgjdjjxZtV{]­tÊÒÕqxV?L8ZLnn¹ttnZFLBV85LB+<nZdSddSPPgº§ g·jP´qnBjS5SVFPd<{B.x<.PV?F.$¦tqq~g~LZxF`tt]B`jq»¸dxxx­j¾nxn{V~Sgtj³Ëª ªnSjSBg`Bnxgq·tgV5V2``dq{ªÄtg`t`jj]£ £gVVIZd~]dÉg«Ô¾Éµ «]V]S`8jSS`]2``]VVFg`x`L{tÄx{VgS{tFxZ¾nÄ°´ÛÄÿ¾{gZ${`q¦Î»¼´jVdLxS<F]S+5Bd?8FLSP`Z{{ÈxxLPgLt?Fd5+S.Z<I5nSZP5<PdF<jjxtjS~Ldtj]dVxP{`dj§ßÙg<Sngxt]qStxPqSj?SP5tÄ¥Ä~nLZq]Vgjx°¦{qd]LZB8?~SIªÉªt]x­xq¾£nn]n`ZZd<`~ª xx£¬ÊªVqP5!8FISP`P8PP<]V<ZBF]PÈtn`FBg·~{´­  tjgqtn`ææÇjjj¦~ØtFS<gIFFP!<`5P2Fg
F+Z`8I?ç ¦x~gSSd8PPtV+I!5.P`58g?g8]5PPFnnxSd·jS{jqZnqdjÞtg5{PgxgBSIjLIS?SP]P8jPxÄ×x­´nnSx¡q{jxgx`]ZVLª{Á`jq··{PqI`SFVg~nx°`qZ~IS`ºq`Z{B]?`LPFSF<B`8888P]Z{S~+{gxV££tx­ Zjtdg`gP`ºÏÆÃ¶£]?5jqVV28B]SPg?PgStVP<`FV`´~q8VSLBFjFS`VPgZSS.LdS8`g2?VL~nndZdxI~dx~nnªÄxjP{5FPI8B<FBI<PS+I5?L]j`·¦¹­· ¦Û£nVP]S]]FZ~{`Æ¤ {BdZ`5dSjnd~V xgqV`BdB]qZ?`B.j`dL8S+.8+FSgBgFV5LnP]`²Ë{jZjqxn~qxtjSZZZjBPF]~¡¿Îâ¾B?.+`PIF+q`B<SF5LgdjjII?£jx¦°]q8<BL25I<5222?gFPPPP+F.LPdSSnnF]Pg]]]ª²°¡ÄÌÿZ8FF5`.S82VV8tI<P?V8?B{jq]tZqtxq¦´ªÿÊÈ¨´]L{SdZq­¼x£dxgIg(<<S?Lg8tq]{{`x8SqV{£~dF]Z(]??2dSgLZdgxIPdIIZgqq~­§Ð<¾q~IntxdZq]dn`<<+8]tIS¦d©ä¸Pg8(nB]I88FVj$VI]8{xZVVB´©SLnS<g2jBI5.`jS8LS2Z]8IB2F2Lnt°Z{IZIZjqnq­·´«´¸dIV?$`?2`B?]jBInx85.B2Z]ddnggt{q~¬Ð¹ª¦£{q`Vnt´ÚÐ~Zg`qLZtFgPL]FS£x Ð~g`Z<ZFS{·×PBxV]BSLSPVnZ2??V2]L.L.?]LI¤´jV{tdxnZP]IB`V`FjL2V?t]°{jF]PFd?Id?B8S]FI?`?]2+n?<n´qZZV``~]<t{ZBZPLInd]`5<BFLB<L(g~q`tâ¾É¾£·ª~tLPjLIL55S(jB]LZj2PZ?IISgPqIIdS]£ÙqÄ¦~{¦qtd~xtq©Ù¾¦t{g]nVIBZSI`B<t{ÄxSZLSV??x­ÍjBL2?F]L8d8.P`+!BtPZSZL¦·±Áq¦·I¦ªF~t8ZFdLI?LqSF+<PgV<Pqg~±xF.PLdI`BS]ISPBP<?<]FZIP2dSI·¦~nS{BZ~2F.SIVS?BSLLSLV?VZP?.djtZ<g{Á¼³¾Î·jZdj `djdZZ`8SI`5`n<dISI<d.2SZV{~nn`j~££n°`xª£nj£]­]¸g ¬Án<d(8B+I]<d?.q`FP£n?nj{BVV+<IqxÁ´£~]d](IL5FS<nxSZP`BI]dIxnªÁÄ {j~qF8]]{8dZIjF`Vn.?ZL2LL82PxBtªI85BI5<?B].{??Z5B??SZILtP<`Vß¨·¾dPtªqVtFjIB`P``Zgg.L+5dP<VVF`g¦xjßµÆË´q·jtj`xjx° jZS?B`5dBFBL?F5`g.LZV8~{]SLjx£{d{`n ´~qnn{x{£´£  æqI]<]S<S]<8IIx]Vt¦nªxx ]jS`BS.P+]IÎ¦~tddn?SLLS`VL`S]VP``d$jS£ ªº°jd{{qg`Ig`S]nxZjVIP$2+2d<L<5{°{­F]IZ8nZ<.8FLBZjII<IB..VP]2{]¸©·tg{q{L~B`]~]d?PPP5`F<?$g¦Ò¬ªt¦£n]gqZLjxºZ]FZ]P$Lj]]L52B<?2IL$?PZqx{x¦jVx­tgVx`SS~td°ZxSn{x¦g{¦ªÈªº]?(?<2Z5V2VdSj]dIZx85VZ2.(V8ZI~ dxZnnLISqSFj(BI(B5{]Z?]jÓÏ°~xdjd]]ZZxPBS~S<<Z]g?B?VZnLBn?qnt´x.!S]$SgSF(S~5`B(8F?LBV{{¢åxxqnZnL]{tqPq`jqIVIL8(P¸qÄäjx]`ngLq`nd?2Vº¦­xVSZ]qSP<B<BI+B?LBF+Z??L{`t jxxB]{·gxg]ZFnVg8dI ~jx­°©£`]I2FnVIF!]+nqd{g{ g{PSIFI8?5tSgj· tx?B8L5Fj]SSI<L<SBVZyªªxjV`ZL]PIS+F8+g8LBZ(+xLBIV`SB+{ ­dF]`BFB5<BLgFI<`.5B$++~dV{{®{ ­°gj­jtd­gZVPS`LVÜ xSn~qtIxPZxSZ8Zt{xgqnj.?BII+Z8+VF<VBZ$<+{VgLP{£~~`L?jZ xqgtPVILIZ`FBj`dt «gBn`$n`g?gS<gj`dtjI.LVF+g2V`Fnqndq?2]<5<<IZP?LVFSBn±¦tq~nxL]L`t]<V`LV?BjI8!V5VVgSIZ+2]`5VBq{`ZS?LB8gZ5LV<Bdd5nn­ÙËjq ~{x`xqFS´£PVxg¢{~P{~q`]jgPSLIVB?<8SB£SnP.FjVn<2`L2V<B5SVdjBFg x~(xL x {txd8FFtt`dSZLVV~dxd{£xjIV+!+5Ij`~Bx­x~ntjdIPZI]PPPnFtS»xgV5]PB2g?j+SZPIZ`Pgx¬²¹nxqgtVnFBZ5V8Z?S8SF<VFL8Z]<S`.n2Pª¨q5FLB`?LLFVnS`SLnS?IBVg»ÆV¦ªd¦­V` ­~jSÄtt{? q`<PdP5tFBS`5BPIdVgj°£j`28?tISBLLIV?Z?$FZItPB~Pq{`qjg­¾xB`]{]Fd]?jFVFS?]VL£ª·nSIBn2SBSg$LZjßZ]28LLFdS?`8+<?Pq¾ntS<B5B`Id]`{8IPggn Ã¦~VId<StdP5+LIFB2ZnLj?$.BLLxngg{Á£SZZFIZ<ZtSdSSFjS8Fdqg´³ {n{SqZZLx¦nx~nZI~¦SF{n{{ng5t2jBjLI].FISIdSZVtF?V<?V`SL8I`FtgFBVPVg{´ºSVSVg xjV<tP]8StVF..?V.FSxLx ¾n]]SS8BV~jV{Pq{£8P`]?`2d<.2{
<]+~`n°{j]x2`dVjVP!(g]ddª~Ë­ßÚÇqV<?BdP]+S(F+5V5FP2VPVB828gL­º{tP{j{qxt~+IqS]q®­~SB<qdg~~Sg±~S£¾VxLgÁn~gLdI(VLgFI]n$L(V8<`LVj~°©nS.2VLd$ZPB<+?L?P8V]`Vn]  xg.j{ª¦V?SPS8jS?5S`8P<?tIxx¦{²¿½¾ n<dLPIjg]PVg£d¦ºn`PF!IPgBVP8F](qBdt¶ªqtZ$58?VL`VVSZ]xS¸«q`S5?F..?IL8P<<5P]P8jd2S`88V5``?8gé±ç¯«{~ `Vq{{d­¹~jVL?2IFgPqndB~ng·~t¾`{qjdjÎgx<S]8S`<j].d?BLq?I!g?gtx§nI`+!$I?ZPqI8FL<FIS<]PP  t~xtZqqd´q`].ZngP58<IFtPVtÅÄÛ÷ªVFBIFgZVq`{ Äqg8SLPBV(SVVPF?]~x{njB?j22PFg]d~¦t­{~jÅãPL2ZBIj.<<P2L`ZSFVFS+IPPPV.Z`$?Û¥¤£{ {{¦µq|j­£ËÁÚZPI5F]<<+SV2IS`gLj`Znn{~~xndFg{<Vx`BBLSPBgF`<`BSLSF¡tgg`PPZ8I8?<<5jPV(q25V]~¦qxSdZnZgn`Z]tL52V(8V{BZx~ `ÀÅ¶`jjjIx{Vtª£xgj+g`<BV8dtI?$g`BFt]qn­VÆ·tFV]qF{nqºS{]j`nnÒÍÌdtLqB<q?IPFqS?+8I.Sq(2V828LZj ¯¾± xxxtxnq j~ª~ gj ×n]Z!]S8IP?2PP8]jSSS~qj~n`qªjxqdg`gnjFg8ZZ?]gPSSV!ZPxj{g 2`{VBIP5IP(LPB<qB<8nd{jx~jn]~{£VdZ8SjF8<ZqgZLdVgt¦ºxnqgØ­Zq8Fdj~{¦`qtq]V<8VPP]g<n85I.+dqq~¹F]BLSVZSj³ê°n~´P` ZP`n{SjL]F?]nd+5BB5]2IdV<BBZgF$]L?¡ÃdBqVgn`xtI~V´xnn~jª°{¦g¾ÈgItSdg<ZIqIPjqx{ZBnVZqt]PVZL{dSgS`nS{Ln?V{2Z]gB<8+j`£tx]j?VBnqLF2dLLgF??Vj]{q~]jqÁÄt£d]VtII~IIqL]{·qÆºgx{]t{¾¦jndV­ngtdªSqB2FBZB2FLB5$?dPLBSBFdgt£xxjtxº}ÆqPSd~Z~°gqV8S5q+$dFF?BIZF2VFFVP~q~¯xP`ILtVFndP]g`{xqZLnjØ¦tZ?dZd5jP]2SLqFdLg2`SdB82qtI~Z{g<£P<]tgIdtgZ?t{LPj{~t¦jV`8nFP5<BL5F8<VFFVtxg£q`{nLdt~gxq~PL+2<Ln?g`g{j~£VSFq?BISnêÅ~ gg`{jdV~ddLV2FSSI`]BZ<LLI`+V(xgºª q°{`{t+PSPL].?VxÌáBL]F5nZF.PjFBI]nBVS]PLZF]xáÈ]tP?2n?LZF?L.`SnF<F`.FL`BnSÈ¾ P8qLxtFF]]?]`PZ]BSLdjqSgP`Èn ]j{q]IjtLdZndn]P~]¶~xjBS(82(F<<F<Sgd{Vd jx£tq?ZjLx°ªnxdLtdLj{{~«gtg{qdnZnPP] ºnZqZ~jt~<n?]<F<<F+j8Pj`Z?SIgjq­¦Án~°Ãtjg{SI(]`]FZ°¹t5jLVS`<d`PSg+IFIjL~S~ZÎÙº­``5jI<{tB2g8]<IjZ`LjP]!Ft?Sjn·PIj]{PPV`{ItxdZVdjSjxLdtx{jg~tÁ`V{´VjLdtdgq~q£`{VdqFLPV22SSg.g`qxq{Ä~jZPqZ]gºn+Pq5xj8j~Vx ~Lttº`?Z$IP5`FxÖ¶]{¦~­£q L<BnVV2FB(8$P.VF.LL<tP]~{x¤Áº³³{dtBIgIxI?n]ZZVxx£²j25qSBII$II+g+Z+jISg¾{ªÕt~V.I?jBx.<I<(?L2<.`B`tgPnF`gjq ZPVLd]gVd`Ätjnnqxº{ºdn{ x{j{5{L°j8xj j8È dqI2PZj?L8qjgSg°j­~qxLV`´~x{j2ZV]`]Sx~££`nV]!5F2BPnt Î£`¾­<jS<gFIgnPPPBxZ2$?L`BdjILx¿¶ÙÒ£xtddt`LngP`t]2IxZ¿é°nZVV]dPVj]F`5ZdjV~d~Úºdq(BIS?2B5].j2ZqtI8ZF?IF<`ZtV´¿dStt?{dq~tn{jj]g~~VLqgºqIªd{n<£x¦j q¦tZtj ª~]Z$L8tL?Sx~ÉÄ³Þn gZq ¦Vt]g8ISVVjqªª~nxV<ZL2F2Z5LF$nßÊÆà´`LdFZLgPBISx8$SLFFdZLFddj]xÁ§ÚÒÙ­~ xdd£jnqV`g{ª àÈ<F<`n(LBBL?VZj´SºÝ­ q{LS8+FZBdd+gVjd($]LB?V8Iq]Lj{·q t£~qqj`x{xn È V£qLqgd{{q·Zj ºx¦££~Zg ãSIjF5tSdd²¯ºÄxÈñ´ ¾{x£~¾´nd]]Zq]gxx~nn£¾IVPxFZ$gLZ(]V?<$j{ ÄÅ¾j{~]V]nLq8dx`FgLFVL{qdn¦Ò¾©Å ZSLgS`gPjx`g{IVnLt·»·]5BVVI`qF?xtq£`tË¹­V{ntI$jSB5ZdLPI<$<8I<S?gS{8I5SSqºdtjnZV´´x­¦g¯~xV£tStZg°{gq£d°gqgg ~{Z£xà½dnq(S£ £­À¦{Vggxq{±±·é tq?d]Bg`{xt¤g~º~FBBn8<+P?BS?<B~?Pd?²´nZZx`8jZ¦`dI]L{xt]S~`{§ÌºØæ{¦¯q~ZtVnZ{{{dZ¦d`]qj gtÍã°~Sj<P~]tnq]`°{¶{nSFF8?S<5]{ZZd5]+!`nSn$I$L5x~´j~gªVjd{xq~tIdt]jPV{PtqZVgtVngdx{­¼x£gnn¥®ndVV~{t]LVqZnÄÎÄâ½¬­dgBg]`jnj´­VnPg2PL5<PZ8Id?q85PIgx½¦·g{qn~PgqLgjxSLS£Zn£Ú´½{¥¨ Pq`Z]dng`dVjZn`I¼æ©t`Z]ÕjZ®ª£{ºZ]´t{q{n?5n.2Z?g.PZB$V!VLPV<?.dLI2.]nºqxn{g­ ­x·dPg{~ xIdS{n]dZVSjg5?jjqdnqjS¾~ jdLªÑèØ¦ ±g¦x`?d5I2ZS]L${tÒÆ VP{Sg]~¦£xjSPSBL<g<+ZdV<PVV+Ijd~~ª njt¦£t­`£ÓÅÃ{£qdg  tnj¾g£tdS{]nqgxg`q{qn­nÆ·gjq{°¦qqVjIqSt`qx?IV!BZSLSLF]S<Z`PZI8B`P<8Ë¹¾~gx q{qVg{dtt º`{gjIqSj`gBIj`Z<LtqBx]B2gxPgx~£`ªg £¥åª¡ £jdxdPjV5?Z<?2`8(?VIF`t¦xBg{xxª~°xVSZF2L.PVF<PV?F<BVLI?LPÈº·ªd{n xt·{£´ÁÒ¦gj£d¦¶°~xxxxdP{V{{n~VqVtdZqÕÄÀº ]jt­·ËqqxgS`jI´]]PBLqn+VIBIII25FS828dB<`5`$ZÄ»¦{ ~`L¦]~]]ndZ]nÁVnV{Bx]tq`.]jL?jn{SF8L`<LF­x~Pª]x±ÿ~°SPqVLjd``IPjS8x?5P<?58FdB`jn­­xxntº Z`Zd(`VPq(+tI<2.(VBIdFVL »É­Z£¦À~Åx`qZ§ª£·Ä·~ËÆ£´qPZ~~~t­jq{nVgddÜ¬¶££©~gxjLV`SS]È £~.V$V5?V(!.<gt?+2Z5!+djVBt`nÄ}xgtPdnnZBd~gIqVnVj```{`t{L]SV{S8ndnF]`~q{£ª£`º©¦ {nV`.VFFFPFI?!LVdSLI.BZgjL5.I~t`d`~t`BtFZB`jqLq+SLVBL<?dZIjdZ´½«ãÃ ° xxP¦Vtt Zn~n`qt]PBd ËSVxq£dq`Ä°d{d{{j`{´¥¼Ø¾ª­dL]PLS(+BjFx°xºxxV]8tP8?dVP2L5<nLP{.$P?`gVxg´¶jxBSgFL]<Z`nP+2jBdIP`]~<?j`{ZVVFV`VS{dqS`dBBg]njg{d~gªVq`dV]FIVSL<?!FZFF?8528j?BFFSdj´{´ªª´Ìt£nxL2<SLI]LPS8<(8Z5`?LIFgÞÜßÂ»Õ¾gnxq{xtxtnx¦VtjP]V±tj`x~jnt¦Zt£SxPnS¥ÏÇäVZ~nq]P{FdgIBS5F~{{t~I?5V]S<]PP?]jgFqSPSBLZB`nxÌè£tLVd<Pgdj`Zd<x`PVjSZL2?LBjxnj ]txxPVVLP`8`2n`{nZVjg{ qSZd<S22]jV]BPP+$P`8<.<?ZI2F8VjÒÈÓ×S{gStP.8IP8V?$8L<85B.V]n]?j  Õ­§×ç°S~xIFPngn<j`{qZtVj{tjq~tË~Fnj{`B ·´tq]BPZF+Lj?+5`BLxgnq ILPZ?LFZ]]FFZP<<?LjPPIxt{t­xdnVxVBIII?88gVB<VP2L+VFPI2jVI´]SFj{Zqxdg8PPj<]d`Vjn½tVx?5PB8!BnPI{?SS?BPj.Ig+F.x<B?jxtqÀ j?IB]t8]2?<PLLSL5FIPLgZ·¥Ðq~ Ó±~dZxg5qjj{{nILP{qx~xtjZj{Z·tdjP]xg{jtt{ xq]<¢xBgI?FLB8]t8]VS°`LZ2g?BLSF8V2?xFF.tPZV~ ¹ÈnLZVZ8Z+?VIjZ]<I<]`qgZ`LIZq]qtgqPL~Ln28SSLggFZtngj~]ªÄ{njF5x88S+V?FB<BS.I<IZF`S(L?gS{Á®Ê{qZnPP~]?V5<P2(SSPSISV.F]`~º¦{jd+~ ¦£°dZ5VFL]I]?Vxg~ xZInnnjjFq{5~nqtgqV~n`ZVº§ª I.5!Z{PBP?<<FPn~{ZStLPj!P<qxgxBn?F<?ZBZIxt¾j{£¦nBIPF`5IL<{(g5LI`F<5]V2.PL£~n`{nx~nZ{xd{jZg8ZBLVtgnPjZSI8+??8.++BBI?VL?L8`I``IL{Fn­­¿­ªj~Lq]ISV<??<.PF8<SLªÈÅ{VgBVL{®nxjIPP8`qL`j`~n~d<]t`FZx~{Z£j¦jj]j~~djjtdt~{xggxS­ {jtIgdPxgddL2`<LF`{nt8Z{PLFZLB?IB]`V`Zdd]­¤nt¬ªxBn8ZFPFjSn2`(8(BdB?<<2SFg$j]´tÕ{L`n+V~`d{<``?xg{t52?x(S`8?8$?ZBx]VjBPIqVZV.dF5tBZ¤]B~gdd55F??2tVLd5ZI8~]{g´ {{]VP`I{{~t~5ZjB]jxSxg]qngt£ Zdd?ª`dg`ZgqqdqVt]`?g{d`~¸°ªq`Vt`{`ZjnBx`jI`§qLIB5LP]8~P<2??]xn]n ~gt£Ò¦£]tn(?5FBBPL<I!IPB882Sg(InnjPÈqPxtx]ÄZ~PntFjjrªxgI?g8<VS+ILPd8I2??BF?L5]]L`d`~{d¦ªÄ~nV?8]..q.?d5`5{Bn¯~±]]tIL<]S]q­§«¾ngFI?Vjx{]{gV`g8gªxxS?LddF?`ZBÁ`qPqdd]Ig~x{dÊ~{qdtdtZnxjdgL`VB]ª¾qºt5PZg(F{ILBFZ~PxZ`xP`£x`¦]n{­SFPF?SB+q8Z(BIt8BZ2Int?tqjt{qtqdIgxZ `xtZS~]Fn5PZ5q`tB]<`BSIFVFPVVjS<]I`q?gB­º¾¢]Ld8S`L<PI5B?qdxxË{g~Sn+Vd]F5FSLt·jÕxtngdtS`jd jLj~ngºt?PLjqn]Px]]{tx~´BLLj<{Ì]ªLggjLPgj+`t~¾°]dq2]P8IV]`djddx{d{`jZ]]{£ª¤q~Ldt.5FPVqItdV<`8I]dVL.+·{Pqxgj¾``q£{V~ Æ txdFVd<VVdSVd?IS.BSx22£Fxtjdg <d ~­   ¡¡£qSZ`g<gS.~ddªgÏ{LLB`n5LB.B+`?j?·º yj{<n?txdªqg°£S{nntL??gdn]FxLFZnSjq³ÊÄn~¦gxZZtP<¦dª8qq55S<ZP5ZSI`x~V­~£nxP]tn ¥{V<8+B5F(Z.jZ8]I!BB5?]B?qqg5n~tdgt~Nt ~{{x~qtq ¦Å~P`~qq2xgn{ngP~x`nj]t{°gx­¤{`Ë×~¦à{£dtSB8+PPZ ØndqxVPd<<Z(S`V2nx`­¤±qgxV Z~Èº­~Z`qnjFL5j]`dd{PgLxdqLjI Îx{t]ÄqStntZdI5ª­­g`V]!L]n`(]Inj¾Äj£~qV£dB8dnéªq`xI.F?<FdqPF2`jLV<ISIZ8+VZ`~jnZ`x~`ÆjVgtdjxq{nÈ¸°~dt]~~~d`£]`Òxg¦nj Ë°¦q¢ÁÁçª­£j..j?¦ªÆqn]<gnI?dSL?55SL]Vq¦ººqgt{y¦´°tq³ÁF¦gFIqI]qjLPF<g`Z]`Z`SPxºj£~¾t~­j°tnx`Sx.~~qSn]F(?t`xLV]{~·]ZZ]PVIIqF°{?LB]2`jIL~IVV25n]?dP`qI8FSIdLIFSPZqZntZx q j]VºÞ÷¹¦´nnqªIItdx°qt jªª£Ä~Ö¿tgx`t{nôÓ¦­ÈVLjgt¦dxdSn5ISL]PZ!28L`V?n+xt`qªjS~ZªnÕ¾ÌÔ¢xx°ÃÄt`~V+n?BZVZqB].n`gt{Fx{£ ~{°~dntkq~ jPLdnâjqLILZ2PZg ªj{dLj`jg`VF?]ªd·qLj~IPZ]?8dVP+BnLdnP`nxnLS]gxqqqZjgS¦d°`°~µÇéß´¦¾n{~{·d£°]t£ ëÖ«´~`t°g£nx¼°æ¡nÄª``g<(Sd?Zd?BLgLZF!5<{P]jxt·ìq´¹ØÄt~ª£{»Õ°tVLnI]jSFB<ggtVZVt<dtZ ~Sgnn{~jgq ·dtn] n¡¯~V5dtn5¶±°¦~~{ªjjFSgIZZLd´ªæxP~]{jq~F`qnjqZg`SIP2~IVtLFIZV]q­Vddtt~¦ÁÉÖª{]°g£{~jq]]xjqd{] g{­x·~g~£{qÕß?x­ÁººÁÐtd{LgS``g.<d<B5(LFLIIg528~5¦q Æª²¼¸«©nS`Vqd`jq®·§{]j<5P?gPnVFLg]FgLZ5Zgq¦¥ {]{nPtSxVt¦xd­¾±j`?Vx`Ptª£Î~tj£{¦gZjq`gºÌÂx{tV`nª ~g°j~¾<.`8j`nj+Fn{BnVP]B{{ d­qÂ¯ÍÚ¦tqVZPZ{£]xg+ZFgBLqSj2` ½j~VVd~t`n~g{{{°¼ÐL`22?+L<gZFdIV<P5B?IdS<P?<t]ÈÛÚ¬º Zd]t]S]Sj`jddn®¶w{Ld.`.L`<F?qBVZnLFgg]£gS`~xL]t{P]{ÈS`{ ©³ {d]djdj{°¹xÑ·x¦xª~jqPdt£¥ÛqSqÕtªn£ ªË­q°n­·]]FIgn?`F`?LV5V2Vxq g{d`ºqtgç{gnV]qVxIqd?{L?q8jgqL<Sn£t£xnjÎ]tnjq]PZZxê¦ªÒ~]P8<LP.58V?LI]Lt<]LIBj{V8Sdxq¶îÓ½SSI{VPnLVdVLZgg£§jtg$8L`xL22!`StSIStn{Áª`{·<]8LIt`]<`S]n~°¾¾¹Ô£tq~ä¡¹¬ÊçÄ££n~gttj~ªÎ¿t¦£ qgª­£t£{ g{]ZFFFdV`?VS+`P?d{{S?]SZ¦Ìÿj`dq­ ¦t]SS{t<xF<$?dI<~Vg+<]PgI{qtqxqjj~~ggZL`5t£n·j`ZI2++<tFIB+VIqF2F+jZ+PBZS¹ÚqBjPVq(B+d~].2?LS.BéµL?djZ2PnZLL~VBdV?nntnj2gj`.`8{Ft­jxgË°²Þ¸± £ªºtÄºjªF­{x´nqxx²®­{qtSL~tjqjx`jq`{nBdSSddgPdggdn~Á­Ï58Z{´tjnZLStB?t$I`gqLq~IB<+8Vd8xº]Id`gLLBSZItV]~?+tdSZS]+5P]{2VPVSLV+gFL+j`F »­d<dP?V~FPLg(VIdqnPVtg«¤q~`qgnB{dVn?j`´~?FFgZ5?P~gLjt¦d­ ª~|ÂÇÂ¼ {ÁnSSP~djxZxd~°° q~¦»xtI?PntxVI~P]xgIdZx5<jSPV]~{I`S`gqVq]`£°·n²Î·qqL`Sjt]x~<P]V8S`jB]$j88.VP]5V+q`£°{td`ISZ?Pg{]jVx´`LIB5B`FF?PF]L2<I5FF?x2BP5+q­£jd<IL`2?<n5P]j?FBFZZBxj¡­Ð´nZ t¦gqd~]{£££nZxdjtPjd~Z£Ëtº°°ÐZqxn]¦.gZjtZISV ggxj{qtqt¶Þ°d(ZdFL]+P!]PSZI.FjVF8PSjVgxq{txdqj´³§tnF`g`q q·Vx8Z+Pq2`ZL`gqVZ5x`IL?!I$x°Zg`]?Z]V`tZ¦VdL2I8`BBPd`FII.FI(PLqB.8]5I<`5~ªgP~gLFBLFB(F+]F5dd$?dn ©¬ªjd°Áq¦txj¦£nª£~Ptn`ZgLVdt¾~­nnjËÖ¾`nZLIVZP]`j<B`dLBISj Vnn{txx`nª¾]IjI`<td]BLZgIt?ZdBjd8?Séx{gdª]ÁntB{`V{´£t?d]FF`t~ËxSnL??.$PZd]B<(85VjFBSI]g tgFVZInLB`Z]?´åq´dS?+IL(]?<+Lgg2FPtS]ISIqF$. ¬°B`IB.qF8gB<<++I5BI`B{­Ê¾° x{´qªªxqrdnVºd{¦qª]x`t·´ª{ZÈ´q{gVBLFPgdq5g.IBg8SFLIjVZV`L¥5qZ8VFqLgFgdZZBSLd5L]`Z8q{gn{gn£n~{j´¶Øº~dgLjd]Pnj{x{V]B`FPVF8BSV?IB528+V2+.{Äª~ZPx~S]SgnjLqjxª¾£{q8FS$FL]58<<SdFLBt
d2L+8Ig­t`<.PdPqVdI8VSI5?IIPt]IIª­qn n¦g ~dt~z»¦­~ª~gxjn ~5]t ]82P+2SLZIg]]x.F5?tx?LjZ5]gLq¦­x`ZL?S?dg<VSF?]+SPZF5n2Pq£·t~gd{­nxSË£ q{¦SgZL5SL2gxº¨q`F<]g5BV<FxV5d.2SIIB+qt­­{]ZFdnt~ZSF~gÕ°ÉFd8L<FgLVPgP58?B$?]jVSL+SP£~nqZI+F8!58888F<2?F!Zd£`nj]PxBg{gLt~gt­£Â{Z{ j]xZ{¦jg`t£FFZ~´t+FI<gdL2Ij5`n]ZZg?]nLBSBxx5<x°È¦S]F?$P]d]`n`LnFF{j`dd?5PZ`j dtnP`ntgjnqxtgBFt8gggj´°{d.x.L8jP8.(FIg+]S+dBItn·gLP{ZnqSx~g~£`®ÕnP<.LSLF<2I2<8LVSj{LI<]FIIFÊ qSV8PL]LV+(5.8VL{Vgxd£~{d<nPFxLqZSLSSdn~gj²¸~ª£Zq´nxd]Vjdjx]]jjjVVd´Ëj¦PdF.ZSLF]B`(`ZP!L`Ld$P<P5dqdxs~`dPZ.nq~nP82VdF??B?nPV8qV``(jxS]jdjdqxx´t­Lg`L2L]nZt{¾LV`L<P?P?5<{SF<L8I?+nj2xÁd~{`Sqj ´Znt~·¨ÏØ]j.Lg+`Bd?L` ]?5.!I]nqSL??tÐP`]`F.V2nIFLI<BI<8P5n ¹]S­d?dVn`LS<?n~``¢¦ZZ£qP¦PFn<tFnPF<<P~xt?5F$ggSgZP]IIFPIdV?P`Z]I<<ZSj·°]]Z<BBZFgPVdqIZ!ggd?Bd2+ZFg{Ltgt]ZFIZPgZqn£ ~n~`SnSVIISVt ~Zg2IV]$`njV`VLLq8L+]8gjjªVq~¦{`£Ð°È S2(BLgS$PSB?]]jj?.ZB(Pg+{~L<5dP?S+FBj`2$t8SZP8Sjj¦xnV<]SL.+?LjqnSg]gd~~~`¦ZqS´x´x`~dgZdF]Pn5Z~t+SL...8<$FIZZL<F]5P8gF5?225ngqg?Lggd`]P]]FV5<S?xB<`dPx~n?gIFZB]g]gS{?g`LVS¦nn8]d]Sq{ {~<5S8g?B5?gPgIZ?<`SIBStjn8qdZq´n~£V£´nt°q xÛ­xB5.V2]IB?dd`ZSVj?{nP]gqjZ]nSP.ZP5B$V<8dIF8V`<·°qBLV{`<.]qBBVPLSPSVZ°Ä~~~`x]Bd<nLZP<55gSSjVg~d]IdtjVBZ(d<L!+I(g22PI`ZBB2<jj­qqg~PF~2SL?PtPn<FI?ZFP?IZPdZqdxL?dV]ZZI?qq{I(Vd`VPd´q`ZISPqBFFF.2<5V8j!`d~V³£d~Z~ ~j]nVISI½¦x{(F{P?]nS?gd<SZF<Sgt{°¥jg8]SSB!88F?+ZIS<`VjdIg¦?tg?P<tVj?L<`BnxVj]½d{<BII{SB]Ft<IPLI5q ¢ªtx.]+8(2<V(S+8Sg{<g.<I8L.jtS`é`nxdZ<]S22dP+<BtqLZPBPPZPdFB`.5dLqgdPdPZ<?qLtqªÃI~VZtjFLIPjxdnn288V(g8FP5nLI<<2S8g?!d tÑ]º°Pqn]jg]VZn`]ÎÌ j.VSd]j2n]] gg~ ÂØq`L88jS$`.I+S28+!5PZS]dtÕtn]Lxx.ZVBV5d`tSq`g]tSnZZ<]`jd]`5SSZ<8?<2IZ ]g5I+PB2$LVFZ<VgI8F8<?BFV.2t<S~¢{¾jdªnt2d`SSFtL]S?`gqBdLBqnFn{S~`8tq5F`gLPxgtqn]{dI?{{Z{xÈ~VxPBI?VIPZLtSj<..5+``.? ·º~{xxSj]Ln~VPZL`jd`¾´tPVPnq{dL]x`~Fn ªZ¹ºª]`SP8<IFg2<PPB]5?8L$`P~~txx25<IZgPZL5LL5BS5t S`´SSFq``25F.F~LdF?L82dS?q]tÁdqPI.BZS`Bd8<?PBP$<<.5ISj{gIdÖx{t]Sg~ItIZ]BBBI]F58LFF]ggF IVtZ]Pg<xF`Vn``g{~ddL8+SZtgtLd<5L`!V]?dFF!Pg.n+B`n£®t{`ZSjIPZgL2gV]IZLZq`S]jttBÀgÕ°g¦½¦V<+?8Vgj8SFLZPI$`F8`B{x{£d$2PP<~]IIg`]VILdtqg°t£]8nFZ<IZjF5V2B2FFZ2FIL{xtjnj?P8?]+28<`nI22`.BI555`gPL°jB]Vnx]S58xI?L2P<S`SL`5]8F~dn?xxZ~ZjPVdVPxx~VjLdPIZS{BqZ¦ÈgdS28SBL8`nV<IL5tdIdF¿{t`qPIZVIIZI8qgF.SZgZÞn~§Å¾xq{~{ nt¦ ÍL<`58$5PP<L$I<LZB5qdnq{¥¾¦gS?``<88+8PPV~I]]{tÃº{t]8PBIL{`{<.F+FSVjd??BBId¾{{t.PSV`S5`qS8?d.]?VLFLj]V<LLL­S]j]`Pdn2n?gP2VgFB8I2(Z?qnd{n{qVZ`?tngnZPd° qZStFVVPdZxqLn·~Pn`ZVB8B8?(]PZ+I(B8.I5x¸xnSddVxVZZ`FIZPFdFIBg<S]~·°· ª­Z{¦~ªdnt~¨ÀqF(`PZ8ZV`PVBqB<d8BZ txZ<`2n8SLqSx`xxxBÎª¹{S~<LP`P(?B(PV?n?8n?B2?L`tSSgIP]ZF8VB+<IVS~]P!g<?<B?]Ig<t´{qj]dVLt8PIZ8St?B2FL<q~S]dIÒª{xgd~jt~q`q{tPgdPn¦¾Ztd2L]$F8.SVLI<VgdPZnË~Z~xg]`BFB5]B$58P.gZ<<8Fd~¹ó·£´ÓSg q]Ft`F{x{+8F?VZgZPVPF]VVFd<g5ºª£jg?<gLPLSdSnxISj{g~FÁ gS5gI.FFVqL8LP.8VLI5Zj­£dnS8<]IF??qZBPZV?$!PSFF2I]S2?d~`q``]Iq]<]jPFZLLq`VgId{g¦xjt¦tq~gFtSV­~Á~¦±gg£¾ xg]58I.+IVVPI~B8Pq+jF¨ LLdLjSd?<PFxPS8Z?`<g]Vn<V ·~g~nBj]]S~Z<PZ]g IqL2L<(I(S2q!2I?]Fn°¦{ÄtjS<Vtg(Z.dVqxq]Vn­jªÁ¦nPZd+Vx8x.<L~8L<
SZVLZ`j­PPI<]``5.8<SFPV5BB8<.5IP?ZBIdª£IPd`]]?S]g]dIL<BjZI<S]Vdj¦xxxÔtx~~`njq]©«n~ÎÄ{j{ ´¿g<Z~?5n$Z5q?IFnt8~dtgt{VFSgSPBt+SIP<55Vg]<S`BIqn~n£q`{IqV2VVg{~PngL]nÑÆB8S5`dZ$L]dZ
dgqV]Zg{g`IFjFZ!I]dZqªLØ´§Ä~Z8<B8P+S]jBInS8`dSIjttt]q.(LVB?I.dV$5VjZFd.Ln5I?8Id~³Á~xSgLq]FL`ILV.BP8VL?BPI¦{ªVjtqZqV{gt³Á¼Õºnt¢ÆÖìÅg?FZgZ8B?ILd<tVVgn°¸dFgLP25FF<55jj`LdSF.PVLS]dg{¦ddV8SgLB`<SZ?Sg`g?£VÅnn{5FV`S!d?B!gSIF]]S ºj¦g`FI]PdFSgVddjt­qLFt]582dtF5<5jnFg`tF5ZdxS]SxqSLSS]S.j{88ZPPFB8F]Bxqt®¯£ªdqtLd<P]tSFV{Igg58(S. VPqn£{ gt]{Z `g¦ÑèÐ££°jP°I£´Ä°¦BSj5.B<SxIdd?xtªÃBgtBdZP<8ZBn`8<8?LBVIZ<~L`£x{BL8gVS`{Z`P{PL5ZLLV<xx¯°§·P]88]`gLZ]Fj?`FS{t¾P`?2Sq?j``xgn¦ ]£¼Ñ¦?8Z`88S.?8L5(g?FV2Fn((`n{ªt {$<B2Fq?ZZg`xdZZ{jgnF~Zg qqqZtL{njqdjngqg]PZ<8]tIgqjd]~n` ªx~S´{ÛÔ»ä ªt{dV?t{]txÑ¦dILj £xxZ´xxStPFV+!dP?`?L!`8Z?FLF2FLZL¦tn]xVFLd(jg?LPj2Snjx{qÔ¯¦ªS8VPd`I]+<dStPSPV°~Id<<q`{gVdgtxStt{q¦±{xPxPZnI­IFjP!BjSdS52(L<SqgLZ?Z`gIVZq?`]Fg5LgP`nxq{qª·Àqd]2xxqF£ntdF5?SB8BILPnqS`g{qB dt`{¦º~gIjVF2Zx]gZ{]ºÆ¿µØx~gª~°{°~Á¬¬£nL<Bd8SZ2BFB2<B(dFBLLI8<Z~q{nVV?B<FjFtF8.x<t~VZ°~­Î´~?<n`~`jZd<{d£¾~V£]nZ~ngqZ`£LtnVtxd³Æº{{5(L?2]F?8<S5L.2SSd888?x· d]xPtqdqnLj`g~ nnx~n¦~´¦¦ÑûxL{d`PZLn]Bjqj`gd`5VdSx~BqSdLdxg<~dZjn~nx£¬xnV!<x8P2?`ZB]nS§¸ºª{Ë]`¸¯§]F]V2+85F~?VSLVLLqPFI<SLq¾° x{`Idd8`2FZtZSBZPgnÄtq~â ª5]tdgq~¨~~td`P{Pj~{~jjSxggtg~{qËá»º{VZPZ(8PVn8+VB8.BFqFVnnd®¥gqq~ªn?nxx xq§ÁÂB`gqjxdPZ]q¦`t]jnLq<5Vt?B{nP]Fjgd]gn{¦£I<V?+Z~2B5`?BjS{Zj£·©Ç~¦x~½·µ~nL]B]+2<IZLVL`S+Ldj8j55?jÈ~L8FSPFFSL5g{d`nV£°Ø¶¨·x°q¦£´túÈxp  xIn]¦q~£qn Sj~{­¦Ï~£¶²¡¦jZ$]SZZB`8!VF]dF.LSS£ùÒÛ¡¦£~xtn{]x  ­n~°xÀ°Ùºd{·°ª­´®° IInFFttFdj{8dBdg~`]q´°tgLg`IB]+dSII22$5<]qxS{¦`xªt~I`qPj¥tn2LVVq`S5nIgd]LF?Fd`V8d`qPª tLjVPIZg]8tx]SÕLÁt°¦Ì«xªtVL~d£xØ¦`ªx~jt£8qjd~~gSª·³¦è``+F``SPPd`ZSxj$?ÁªÀ´Õ ¯{ttnd{ªVtqS]¦É÷ÈÚ°À¤¾ºÕÈ×Õ¥ª¦Ç¦xS`¦8<n`xj]ZZ8~IVqn~VV`ILZ52?+t]8`(+d2jPgjªggV]dZtP~£LZ~LZIInL`dF5PnZFVVPZZV?Ij?]g`n~SxPZ2`<8{g£dj {n¨ªºnL]]Fj$8SI<`Igq]·Ûx£{qqLt{I¦­©·¦ª~{¼~Z£I`VVn]!PgIjtL`gL£xÀ´ÀÒß¢£ ¦tt~t`£djg`~`Pj{ÂyËÄxÄxj°n£{Pjd~V2ZLq?`<nL`SLxVS¾?ZLtnS!SZFS<P+gP<BF{gq¦¦¦n{gLZ$FSgn.S]¢x£tP?II]Zx<L`SZqg{VZ`d{Á{{gSLSjSgqØVtnj]txnZqgZ`IL5BBFI8PL]ÅÁd`tjtt­~Õ´´t¦S£jLxxqV`ZPBS]L2(Lx·Ï Ýt`d~¸Ï¾¦nI~q`S]Fx`x LI{Vj`V{VdÔ¬~qjn`¦S~LS{~jg`8`.tL?`gPgZ88.IdZ]dg·{Z.<]L$$8F8Sg<.Ft8PgnngLB{x{5tZVg]ºßËÍ PV5qqVgZ8Vd{qxnF~Z`q£«~jdVZ]g~°{Lx`£j­ª£BFd5F?PV?2+2(.8?j{{¾°x~~xI´n£qÁ~jtgSV8Pjsng?d85Vxdg?q°°¦qnxqnd¢º{ndP~nVB<?j]SqddL``­­gZdqdjLtqn]IPPn`]IPj.!LVd<q<{2PPxx`]Z´{8P2?B85B?`BnLFP5dL8PZt]PPPdSdS]Vgx~È¢Õ¢°d{IdgSdZVVxPg]d{tqË­Fj{`]~~]dx£`Znd{.Fd°ttq??FFI?BV<8S]Z±¼íÚ{qÈ`®´]tnPLVF2d2]°º¬jnZLxBV~I´Ø `ndZg¦`£S~x£gxZ]VBBd$xPL(L5.?]~ ¦nIV`nx8?S.SF(qSn2]5?`Z5`jjZtg`P.VIP8FjÈ´qZj`L+L<jFL8FV!ZPV`LjjjdZ B{?]Bg]ß°òÛÌÕ¶d{n~££{ ]q~tg nnnj]tÊ·qtÁjÁ~`jtgP ~qqg{VjFq<S$FIB+F`?ngVnÝáÁ½q¦°¡{£ºqj~{ZB+Z`PgZn°gL`VtËn~P??n<nnx{¦ZjtIIS]B25<.?dI5F5Sqt{t Z+BZ??nV8t(B8F<<P<ª(L{SIn.PP(8PZdIZ2L~ g..Z2!FxB<V~PL]]2SSd+jtg~´dgSjV­º£Ä{³©ç¥¶¦]` dnn´°Pjj ´²¼´x{VxdVÎx`~SF?tt{x·¦xZ]]~?~t]gVIVSd8`5dL5Z»¦£°ª£Än{<jF2B<SV+<`LtPS{j¦¤q]t{ºxSFZtIdd~ Vgqn5`++ZI`IdFII$`Ò]£~ªgFP`S]5Bdg(82.S8`g2`Bjt+ZPPtSIV5g`VdjZÈÂtL<SB<8I8t8SPZBL2I!BIBP{{£Pnq]d~´£]Z°£fªxxx~°n­dxµ¼£ª{qndt`ZIVFSZqSjnqLdd8!2VFSgSF25FZ]8BBxdÐ×Ý¬§º´j°ggxPP]8II8FIS.PF`SZ¼Ë©t°·~ ~I`58jL`L]jVj{ZqjtdSIVInLP2q.8F5Vxßq¦tZVV5?Z2<$!F5IFF88?BjVVj]`xqnt]dLVqxSdq½¯xZS`P(!SBFBxZPV.(xIFSVjL{dqtn{ª~Û{~¾ttj~qt°±¦Iq`£Ü{º{~jn~¬é¥¬¢¼¦gxjS~PS$VSg]Vjx.PIS8P~FZBBnj]85?qZ~¹àÑâx¦{~tj`V~d]]]?8gLLP5S<]L+dnj~ ¸¢° ­Fn?dP2IgV+Ln~­dxZd28Vt8Z(q5L`tn]B.dZ~P5]SSI+8VS`<]S!<Bd~]qdtdxF¦jgSS°¹­xZtII2]ZIZPZ2ZBB`qF]Vtx~j{jxnd5]`PPdq¦¡£n]jgZ{?dgdPnnÁx´­ÕÄ«~x£g{~PL2dV<58qg°tSgdqFP.I5.LI8`5SP!jB5xdÇ `~`L`PF<nP<<?<8P.F55B?(jV52VFjªØ~°xL{]2~BB28`PF?Lddjnd tdtIZFSIBVLIFggS°¾~BdI]L+LF<`Sn`S<jISFZ+Ld?¦jtxtg]~gjjqj ÕqI`2`BtIS$8L$?FVF]Z?]qPt°ª · £°BdggdIgFIP~£ Ì­BdxqIj`n{j`t]~£¦ÉÌö«ªå£Sq£SndS]g.j{£tª­`BZ{jSF.B<B8?P]Z<Z2Znd8x  x~`P]<Z]LnZ`BPVIPLIP?]B?~qVF¼¿´tnx{II?<.2L`2j5tVS~xxx{VgP]x5PB<<`d8.Áx¥LSFdS5{gF+8Pn88<$${?2<t¦`ngxx{t¾djq¾¡ÑÄtgIIBIIPF5L<j8`dZP<BZ<Bx´ x]]xZ?q`PBIx`qg¨°xªdVIP~]~]qgLª£ºÂÅ£VxV]$n.gPdV £{nV5P?F?FtLI$FSLI5<FVZZ~¯~<$ZZgL2?xFL(V<VPI5S8dV8F55F`<¢Á£tgFSBB8dPIP?8I`8tqgInt°qgdZdSF(<(L<L`ZSª   x8?Sg+.2nIVL]8S8`8$Z8+]~gPntdqgn£jFxä 8jgqq]VL+jj?SBBPB5S<?VZq´ºÆ¢´­ ~{gZZP.8<?PI8IPg¦·Î~Z{nBqttZj ´V´t­½ÔÄ ÄnqgFnZV]<]j]`ngxjIV55BZjIVn8xjZdFIg]]­gdq.j2F!]FZLB2SZB8?LBdFtLZgZ]S x´x`jVP5`It?L]FVdnj`.I~nj·nq°qgS]PS?Z{ng­ÉqdSLddStPPIx`g{`S]V?ZF?`<V]ìLqqV ~td{{x­ßÒn``.FLIVd++B?IIILnI.8xLS{oj~qPtI]ZdBFZLL<<+Vx SLqnVd{qjPjj£Vtnª´x °{x~]dttg`Vtg°]q]x~+dLPVS$B5x<gL5In<j<gÐ¹Z$2qF?+.?LS(q55?]?8BLFILLB$B{qÐdt.Ig$`<F]dS]`F?.VPjPjt¦£nt<?<nZ{g£­~L`8qVLjF~dxq<dg`gjPP<?I?S{ nLqngd]jæ¦<`8Z.<gBS`LVB2F.+8?Bt2SPxÖÙSF{d88<jP5]B.VFIFFx~Ç´q`xj{jd~qnx]tj¦{gVx°~nd­ÎB`I?nVZxSq°nq`]S`LI?.+!VZSLjZZIPZ£¦¦tx°`8V$!L<B<82F!Fjg8S2j8<2Bn8Sj]BBVÈ¾£?{BVZ?<(I25IIFI``L({Stx­`j(g~<2~n¸g£x~ntxZjI~IL?`FI+Z8Z.gIq2I.ÎjP{qdË¦tn ªªÈ¸8?<LF?IP`V5j<ntxZ{8BS?~S¹Æ¦~PPL`<8ZnV]LB`+I`g<``x£g£~jSB{~t¦~d ªªxxqxj`xZªPq£qZ{Z]g{ZtS`FFjPPZ5FggSZFjBqq°£ÕÁ¾qB.I8(LF.$Id8P2888~I5.?5$ZFLjt(n°§jtLFtZLSP`PLV~FSSVLFIPSZ{£·P£2`Z gV{¹¥ªtdtL8BFLPStFZSV8P8LnZ2`ZLZ~]VInqª{ qtt¦òqVLBLg8BI58`B+?L]F]PdP­ÖÁZx5ZVV.Vn?g?F$V+`SB?Fdt{£´tZ`PL]jd¦nd]ËL~x£¦©~Á~~`dq{txt~dId]`BgPLSS<tSZ?V{Lq x­·x<VI$PFL5d]LIZV<(qZ8?LP<P(2PF<V?g{«d5`PjgS]]8t5<VL?5F.Zqgd {dt{x~Å]SVFx]IdnZI`S<g(?d<BFFP$LFBg`dx~{~qngZÄÇ ÈL(8..L{8LSVVLVLI$L5Pdnº¦I52I]<IL]`PP8B5x5I<?8LIdggÉÍdqx`gtnj`{t]qZ°{]VZxxj¦q{ £`P ]`PPVdBLV?d?]n?`VdS~j{·ÞÉjL?VjjLLnjB82(S2V2IL<8ZBg8PIP]`t­dq`{<PSPV(2`S2B<<+?IP~{dxËxxtÈj£ø§Z5VLZ5jIZLLIdj?SLg$PF.PjFx+SZSFB{xqn`Znj]]x¿­°PFI.x(I]qPV?d8$d2(gBÆqV`d<FV(?dIFP]<`?.PSFSd``]n¦zq~j¦txdL{dttÈ~P`~gdVnjtx tq{]n~djjj<LPSBS?..gnxt¦j´t] {¦ÑÿØLSF.g.ZSBF8PI$?252Pg~<Ij$VSgxª´«µ£dj.BIIZFtP.ZF8?ZSL]xVtngng¹ÎÁ qÕxôÛ{LBg?~?S]FFj]($nLt?x??`IZIZ`d¦£Znjtnj{äÏ`PS?<+`P?.8I.PPSB!F`t¡ªn?F.]xV`BS5V5`PBPq2<2dLSL]{¾­´t£dªg·Zn~nq8{BFg]ØØ¦£{¼d{{`xIZ`dV+Ln~qtx¤x{¡Ûö° q`LV..Vg<LdZFF5xZLLjI8V?IgL]ª¦à¹ÖtgF`jq`SS<<x.`BI5I]?8<xtVª¸Ñ µnq~t­¾ÅÎgq?V`tdF<Pn<VL{VI]ZPI8?B?Vdtq xZ{nt{x°~§®¦Ä{L`d{I<PIdZ`BSF??{~2?jP8IB!PILFSLFLZIZZF]ZdLnq«¾jnj~t~n~`j{gqtt`VFP5<jdªSÖjxq{~tZq]ndªqSFxnxg¾q±Î `Z<+gV2Zgq<Z`dZ`.8P]ZFSF]5Zx`¾©ßSLVS?2VxP2PV?SP5n]SSLLtIÕ£xqPd­Z¾º²PqdV]<S5FP.d?jn`Z2dBIFPFP{q~ZttI{VP x~¾ª·ntI8(LVFS.BnnFÇ¹5xg??$PP+Fq(?`<Z+IVL?S$x8nSÜ¹´qxtVd]Sd~dZqq`2qgg?FVjZqjj~Ë£·­£°³{ISVV{Vxtdg~gxdq n`t£{¦¦ª qx5]2ZF`Z.`LIgBS<IPS8IBdB]¾jtgg8q<FZ8(SL<gV~]F]dt~Å~Snx`gtB` àV<`~PV?`P]PVqPFIj(dZZ{]L{x~£Äx`x~Ádgj`]` Ó|~xZ]8LFd{IVF~L¡xx{?V85$<L?g?F5S8I<!S``FF?<8nPVd´²´qj£nPSnxZjZª¦t`tnZdF`$8{2t5n]Znx~ÁÕ°S{j~jL·t¦ {´j~j­ Ùª© £d?]dZB+nPd<(]L85FP2]{{Ø×{nº<SBLg`(ZL8t!<n~LPZ?VL¶¾t{IP]Z<n{nË»Pª~BjtPjxZLqIBVt]]?S(Pnq~¦q~Pq´{dtj`{nSx~«ªL]gF8?<`S`Ïxðxg?8(8.gIgBd?5IF8g<5SLnVnI8F8BL­¦nZ~qdZV´ª­VnjV5I828gPFtn`Ix»Þì¾ÂÁPdS·]{xg{gqªjgvjn¦x`¡Ë·Î~dSjt2<SFFPx+5L!`BItg`«¥Ëº­ dn?L]<L!ISg+VSgBVSÙ°~]]??P`F8gVPS°£x`BL`ZP]PSP`ZdS{?tISI5ttqdZ{j­ gZd]`]Sqn~~Äµqj~ £¡¿Ð­ÙZ~](2BBZLVP?2V?I2I<255PVIjBgPSS~¡{F?nZ{{P¨Ègqt{ZB58I``?B<58BBd®«ÍÏÁ®Ñ¬º°xÀ´{{£]djS£~]·~~~t­{¦`?tZ2tF<FF<Pt.LPgq¾È Íd¶½~jZg8ZjFI+ZdSnS$Zgª½L+?8]<2]Fd5t`È§Ág2qV`g`IxL`gV2]V<VI`n`qIx`d´~Vg~n<dj]g{`L``¦¤Áª°ªnØª·°½ÿÄZd2~<dPFd{dPPI`d`.5..2(?FS?F`IgS ¶gIxLBV{`xt£tqSL8FB2<?(P?.?FVg~~µ¬¶{¦ ³ªt£jIP~·q<x¦jIj`x¶££­?8V~P?gS2II5tdgS{´¶Ê t{dS]¼£·°¾jVd]VFVFV?2.(nÁÓ{VF<?P?L?ISB.tÑx]qtPnjqFVF?qFBVt]L]SgZ<jZZ{~gqgttSd?Vx`VBB8n]<`j¸³ÒÝÁ£nx¦»x.??P`+5Lj]<ZL?+5F22F<n?Fn`]`{¾¬]PgII{·`qgtx2jIV+BL2?.?IV+<BP{É­ª`q{S¦q«ggxZjddqqªtj{~tLFZqx´£dIS<Z2]5ngdgÀ·­xd<¦q­¸ jtZF`$gPSLjxÎ£j<B]dPSZj?.58dB~nxºdjdnPqqP]FttdtF8V+BZ<`xI`nZBFg]ZL{j+BIS5ZS·»{¨¦`]V~Ü­~VF(BjPF$8]Z<{V8].I(L5]]`F.Zq{d¢¾S]Zdn~g`SZdLZSSV.SxjIg?5$V¯ª<FLL<Pd`­xx~~{j]n~VSnPdj]dLx].VLStBg¬exx]LtnZ]Ix`Z{©­ºtPx<n?t ºÆStSj`nd]qn{gÅÄtPxB2F5qFSF$qLPFZnj¡³Ï{Z~gnLZLn~qI{d<ZBxLdPS?I{I<LnFIdSPBF?F2IZdSq²xqd`tgdt~ªd`V5qj5F(.VL8I?F5?I22$VgPnnZª©¿ÜxjdnLq] FjqBISZ!ZP2j$BPIL]<F]FV`dgBZ5gqV~`  BxgngdVxªx`ªdVIS(PLdt~Òª£tFt8]?{`t¶ÉttI`xP·`°nÇ¬ÈLLgxZgxLËÙÓ {`?`Fd<{L5?j?SnFnqgV¨gggtVq]d?]·qgtZ]ªdjn<nPV]?j!PnIZxZ<I+LS5<PjÝ¦Vq­`¦qdq°²nqqVSjtLP~8<LI2P<BPF<gnZ~t{Ltqq`FVSLBq5VFx58LSPF2Ig`~IPxtV<S` ~nqj~{gjVZIg¦SxnSnP2]L(Vnqd°½dqqtqZ?SZ­¼·ë¦{{IVnqx¦~ÈÎÅSdPSnÂºÖ~P?5<]5B~?gZdx?5``.<Z°ª°£~jjgVj]ttnjV5LLqn~xPPLVIPtL{IgFgS.ZV5SSVI`?~¦Ç´ªn~Lj]SZ<~ÄLFd]B].F]ZPd2d?(d{PLdtxtÆ­¼°­¦jtt¯ªxgZPL<F2n5.LSFV?+jP?`¡ÄnPS`FSLLxS{V~°n{jj L£{LZxI?I{B+(]d.!tgPª¨º~xLjn{¯Ëx£jqng ~d{~È¼Ðx]`]t{~tVVnnqtZ~dZFFjIPxP`~xx×PnVngV£ Vx]Lq`Zq`g`V{]jV`jI`g<jLII{qFFLdBF °¨¥¦­{n`jg~d{ZgL`°Vª{Z`BV?5V<g?L<I8PZ8B]{¦q{xx~t´dVd28xB?8P<V~<dBng?I´x2I?SxI2{{jx¦È°£g txjË{~jZ]tSP!PdFSL~n{º~qá¨º²­x`{PxZL~d~j´®Ø¦ÕáqÆ»Ï­]qV<x]L`SgIIL<nI?F(Fxêxº·dtnS{nq`SV2PVS5xnSgtdjtVj?Z¦FxjdP5$P+SdVL]­¦£gx£t<t`~ª¼{x]~VBnLj?PVIn(gntt Îq{d`Fxt VZVVt5]LqI?LLP<gx{ ºµÅdPtLB8xnnS{Vxn{j ÎÄ~Zxqnjxdjj`n25ZVIZ?S.P8]?BL°´®·§¾w{qd~dddtS´n­ d{ZjÂÿÎ¢~Ë´]ªnd~g°V~~tq8V<PZILSS{Ú¾q°n~njdx]~ndtqx ~gF{jnZgtVV`LL<`Vj`Z£ÎÕªd{q´jFnn{dV{x¦ º°?.8IS<F?58?<FdItdªqxggxddVj©Ç¦­FLS{gP?P]~]]xnqxjªn´¦Z5jI<F`]`LVØI´n­jg~jx{dSqVF.?n?++2`Sj{ªÐ¶·¯º qd´dnqg{dn°ZqüÌn£°j{`{gqqndd<LBFnSIFVZj]xdÁ­~dZZIn`jZxdj{tjn£°~`n]~xZgL`]`Z]q»ÅÁ]tnd` tPnVqPgZxÁ g¦Zdt.+gVFS<?Z.dg­§{jtVjd?Zn ­©Á¨£gd{dZIFZ`{SqtSZ{dx·qÙº{ªnZZI5gP.BS`]<< ­­·¦xjgdnV5$d<n`B]`P??IV5ZBd¦°¾jV~SV·dnPtj]SL~~t­Î£xd ´xdj·ZtFttL?8ZV$Znd~´µ»Èd°££¦ª­­£· qd¦{{xÄ¸n¾­ZtBj`Vª ªB`nd VdtjgnPg<t {dLPFP(?+VS~PV£]z{tBI?d`n]~Ãd{tZgBI~txqj~~BxjtZn{q~~jV<!VtII?IdV?x¦§]­®º£Zd`]L]?L?8!.gt+LqgVnjPnÌ£tnnd<VgLxLS`Zjd`ntntgS~¾{d+tjxg°?~{BSZd{ZS<d{Bdt¨»Òç´Ä°×¬¬ªÂ·~ ¦Á´­Ð­V~xL{d ¾ôµ{~xªVtqdtPnn`qSgn<g`À I<?FSP~ItxºxV<B£F~SS$qddqÔ­{g{Btd`B{S{q`t~]tª~Px]g.I$ZSg$.xqjxqn{»t~qd]`2BLFISjP~jZBjP58j+.5qÖtgxqFZ?~qx{VPdjxjd÷ÕVI{q jq­~xtddqxn?{.]IBP<qt ºèÁd­{º`jÕxqxjdZd­ºZjdª{j°q`£´qÂ{x~gLqn{~L~jFPx<°£°§~n`I5ZqP~¦{nFLt<L]d`ºdIn]×°·xZgd~Snx~x{d´­~d tSn]~`BP?P{dZPBP]VÈ~Å£t?ÒnV8+ZPLII<]B?{BZSBBn$I2~tÁ¹x~]n<gtB`qSLnxt] V{ZIF¾g~~d°x£nx]~BIV8j]I`ªdVn]jSIZtZFgPdS`LI<SFtº{tqt­n­¾`²² ´xjLº`tZV{dtgqLFZ25ZIZg{£­ nnPqdjg°§nqqSZBI+Zx{jP`Z`~Vx öÌ{nn`q~Átnn]ª~t¦qjV ~ gn~?LPBZ`Ij<SP2<VPxjq¨ÀªgqL`Bg]FLd<ZI<j`2n5?FL]2!~xqLFZId`dPSn`j8{VdnL]SjÄISSSZq j~x¦´~Z?x{ZjqLP¹jt]dZ]`2I5FSZ5?LVZ.Z5ZVxVdI`ZVx]S?n· á¢¦­qtt{`j]L`qPI]Z`SPtj?g~]n{nÂyqLPFxVPZZ{{]t·nx~gnI~`{`jx`q£Pgt~~xSxgPSSt.!5<PdL]gt{t¾`VZt`FV25<+8?<L<F2(q<dB]Zx£~Ixj~]VBjq£F~L`jgZ{VV`LgId.82ddgSxqx]qZx{]]F`t Á£8`8?BL$FI?+PL2B]BZBP`8PPd$nZLqgx?`ZqZP·~ö½t nPLPqddtdIIFd8d`S`¤t­{ ­ä{]~?dZ`IZZqjZj£g]ºqÀnx]VSV~nn~gqxtªB~FqI?S$ZS5?VSPB?PÄ¤ g]nIS`<~2.<qFnP?.+LPF]VF88g`´¸°Iq]dnIjgS<`dnxndtPjZd°Pq(2jd]nn~t <njg¦{È~jPBFLn8j`.d]<t+I?]ZFB]+`]L?`SBVBL<{tIdS]jtt£ªxjjtVtZq8IgVSLVFZZ`5Iª~~¤¾ ·°t { ]{V{I(FdjPFt`ZPjdnq¹~­qS{°ÑxIFLntFVZ{x­~qt<5P<]5<!LjB5V~jVÏ`FSSZ2Ig<5jLFP?PL8IL8njgFn]~£qI.xSF${PxBBgd{gPgP{+F`{­tgZgF{njS]BLd{Bq«{£qZZª¹¦{xxBBSB$BL5B5.P+t2q$.V`8P5IBPSg5P<8{B<8`?qVn{dÚªª~t{d{djS?Z?PP$!(``Pd`­¯ªÏÄ gFPVd`Z`LgIFn]{`]F~`t`~®t~xn~q~qSx]V`q`j{n]dFL`8B2tZ2?.SP8BdPq¦¼ª5!ZPVqSS8L8qZ(FZLPI``gS5nt]­ªjSIV2F?<ZBtxZF2SZB`{PntºxtZ~ISSI Bjq~F2g?]~ndª{j~º V]L2FIZVFVSVP(Z<(5.Z?I
L`q8I`2d8IP8]FSdB5t`Fxd{tgnSSISVF5L5?]`S(B]~{xq °±xjBSjB`Z~S?]{gngL`ZxZL´£Â¯ {`dZP]~Vgj{L?dZnqx``n?B!I5F.g8FIZg`~gZÃ³n`S5<?V`85FdSj?2<$<?VBIdZ·ºd.2VVPILZFBP~Z5Ftng¬´ngV?PV.V2Vn`?ndxtqxt~°j­nµ°FIS2P`dF2?I$BxBLS<?58<j<I]P].+{2???ZIFF?Lj(`$SV{~¦gq8<Lgn`S{`L]dS<<!S8PSª­ª·ÇÓ{dÈdZgxjFZdB`gxq~StqSn{n`t®ãÒ±q´{Zq]`g``]]+Sj`~F{~t``].BVFPL<Z8IL]5`B?nVZLt{F]5<?V~L2]PtLqIj~gÓd££nZV.!5(<L<Lt$?~qZ`xtªÁÉ¬«qnqjPVqZnq<F~<I]]8{±¾F~F]<FLFZLF$?ZS8Z8S{?B.BxB<dZ.5`t<ILVF]58`VtI$g]t~dtn`8?S]L<(BZ<F]LId°ÈÍªg°~j]V{d?djn8Pn¦~dSnZjÒx­´µÀ£ ~`]xSqg?PVIBLtgjq jnLZ`?]F8V<58?L`PSx`Sx<B??{xSV+]`BLFBtZq ¡¼·¢Ô¸¢ B!{Pq8LSq]t~dZ­£®x¾¤­xn5`q2<SPV]{`IdFV{nÕ¦ÎðÂ5d2V.ZLL$IZIgSZV(?BP<2jP?(xFg8IItZI<+Fx5V<.8VV{qt°]]FgqS8]LI2PZ?Pg£¦¦º£d£~q`~SIFZSxIZ8Zx~g{djVßt¾££tqddxL<8.+?dg{{´gt?L+?PP?FdZSSgxddBxt`P`<tF.qS]5g.SPPn{~~¦ÐÜ´®]dZBVL$`Zjjt~<¦°´¦Ö´ `P(n8IVSBnZ?ggSnnxS £°°ÕÓÏÌ`ZdS8LF!PZ5nPSBSSV<P2SP<P.5qP5SZ8P]B?In2?VI{.ZF{xj«{tZdnBI2SP<?I{g£Zq¦I~j­tqj`nVj~Z]]j]]~{t{xx£¤¦d`tqt··´ªjPxdV`]SdFdd{Ád dVS<<5L?x.5II]qLxt V<?B`P]PBB±Â±×­¤tÁ¦qZFLI]V]q ¦Ë{£{j´ÄxV]8]{VL8`ZB xx~´ª² y­¸¶¼~n?ZPL2<PLnPFL+]F8F<`jtqgSS]F2`dFL]j!S`5$V.FZSB]x~~Á´Þ{âqxFP25IFx{qgqÁ´{~­£~{{ZV{~dqqqZªjn~·ÿ~{I{x ~¡n´gL~g8ngV?t]F~nxtI<dLP~P.V{Bn{tV~{¦nµ dPnqPZLZt£{Á¦qºtggÁ¦­¶ÁgnPZFL`~{¾x~tjVZnqÖ­tj{t?`L?gn{n¦¾~Ìxj gÁd{x~qSB52P<]Lj$8.+dVZ8Fq!B?S<ZP{V`2Z+P`2<<F<F5`qxtZLÍ¤ ¾°Ì×¦xªZBqxjjª°x  ª tdd?Á´´¨´~8xqndt~ª«ÏèÏ®jq5FV`t¦ t¦ªV£q<LPjVggªx§xVVP2VZFLF`PB~IFtº°¢¿£­{V2x`t~æ­~B{dVV~Pª´Ù j{t~­³~FZdZS]I`t  ntt]ngt­~¾­¦ggqq~º~jjt5?L?V5I25Vn(S(S<S2V`{?2n.`V<ddFZV]Z8SgSP8ZdS` ~ËgSªº·¥gt  {Iºx`gª¦Zd° Z£tBgg]j{n{´³¯¸´Üä q{jF?VVSgxnqºtZ~Z<~xgtgjPx{SSVBLZ`j£´qZVÆ´ªºxÒ{´­x¦{­£{­`In?Iq`S<ntSPVÞqVZt¦±{n£ntxZVPPI]P`V~täjd{ªâ¦t¦­xVqjn]tIjdZ¾·ÁxFP?5<d<]j]5L5?8F5Pt2PV<LVSIgPIBF<<Z<FVjLBId5¦­¶jg8x£¾´`¯àÕt¦~g]t·g·{n´°°gVg{º Æ§Å{Ä¼£jnt?P`£qt°Sg£Sgdq£´ISgqxn°½ªÉ Ñ¦{©Ê°®£´]tF`B`gLS{B<]g?jZ£Öª±ª©g~qg]nVFVS.gjt?gµ¤ ~ÕxxSgISStLtgLSZd£º~Bd(55?SV8LV5g?qP]I.<`F]`ddB5d55]]PFLgdVgZ<{<ªj{·nSP.]]B]jj´âå¦¿gqg{~VPZZP{q­°~tËª°±°tÅÁÁj`xZndt´­£PPgZLgZ]LLxg`xnªxt£ª]£¶V¦ÎÕÁx®¡°·ndn°¹Ä ¾ nZtq`+ZSLP`BSLSgFP]tZg<{ÏÕ©ÀÜÁ~j]xFPg]P<$PIV(L´ÇÑÿ­~§ qº¦nnStB.L$?.tZ]FLZÕS]<x5V$+8IPFF<.L?BLV]I{$IL`t]VZVSj8dtqd~`S`{x¿VnS<VPBVV8°VÄ£Ä£ªg]tnjPtxxj ª»×ÔÄÈ¹g]V5qtq¦]jZ?dtn]<SnjÄt¦t{PxéÿØ¢§°x{ {Sq£ ­ªÙ£VB.V{LF5I?SZ${SS]B?j55BI`IxV¦ÁÆÖÐ·ágt{nLBSdIFdL]5n``°¢¯ï qnV~SId~(+?SFxP+]`?É85<PId5d55?V8F<ZF2dI2S!dg5I5LL<?ZVVg{{t£ßÜ{`gtV(I5FFBg]P!dVËæ¿£jt]x{~­dg{nÄº{~¨Âø×ÄÊ°xIddZ]{F]{?¾Á¾nxS{LS<.BB`?{qg Ë®g`ËtÓÊª{Á qqPjt{j`V°Á`t{B<x]FV(]?5S2(Z<8LSS55IxF8IVgndº£ ¾ nL·{jZ~I?P+.522PI5II{·Ñ{`tnjPLZB<FZ]8I?8gSSq{Æ·¹]q?dPBt<B8PS$5?SB(V?B<Z+q.$?VFZF.SFq{q``Vªº°jSVLB`52{ZI<8+ZZ~q¾ ¯nn~n{gtjq?qnqÎ·ê|V]Z`BI(IIP+P~nS­LxqIVIF{FIjZjj]qd­~Åª·¿ç£j]`q<`d~LqFLPgj·nV{gÈgVIPF52IVdjS?S$nn.85PPdBPLV2IBg­P £jjdVdPVP?ItBqL8FBÈq·~qPqV$x.2Z<SL]2528dP]xq{xVZ<.+PBBPZV<PS<822]2(5<2?jB]`g`x`SZ`t­°¸{dIn?.F5+BS5q]<]?PBnÈqÄjPd]V°¦qqLt{~n~¤´«tZ55]5FdSI5V?2<~{jxºZg]B?P~Z<?j8{x°x·iÐÆ­dZdIdIF]j<`ZxV`~·ídV<5V25?d8].?+nFLI(F`VVn2gL·ª¦°{n{ZxnjVVqt+V.?58Z8Pn£]d<?Bj<?gF8BL85]85I`L+t{¦ìxd?IB5V5?VZtFSF<PnP?`?]LZBx+LLIBg``LjØ°gL{2`PIgZB$F2`S]8F5{x­njndg­~j`tLqà¢ `IBSP(S?L8PF]55{`q{]SB`dBBIFSFFtx`ÆË±¢¢Sn<VLS`PVqF~jgSgFx°Ì·VF<P8BPB{j]P5PZ¦xBn(B2Bdq]j~­~¦gxgt¨`jF8ngL`F<ZL(FB`jPB8IS5LV?$PI5BL5nPZFLFºÀV8V]Sd`LZ5`+<tLI5VInLBL]jP`dgdjgdgq¦ÞºLIBP+PBVBBSB8++B(t`x£d{dZ~qgtx]gtq~jµq.PP.V2LBVLFZL?(~qxZ¦]<B8I8VBFBF<`PF°¡ÿçÍ­Vj`FBd`??Z<~``Fx<BdqtVVÈøÈ<`S8]Ix8`B<I]L.8<F<BPILSP~{I{~tSdjnjn`dx{jgLdF58`L+qVZ {8P8+BVg2g].F<FjP`BF+ZFPIS£t<`I5+LPgjIPj85]j?.?dBSg`dt5~{~­Â¹¦{`xjV5?PLjSL28.?2LI<BÁ¾Ëtn~xVtgjxI~{nxr²`ZPPV<Vn]g<B(VBL?FFn]Èj]~IVLdVt<SZF~{j~Á¦¦ddLS?PjPjFt<jtLx<xnPj{x`¦xFtBP?PL8(FFL.5LPPS$V!V25?dxVt­{qF]ZVgjq dx`ZnZL<V8SgS­Èq?gF8.5dVP]dVS<F8SPgVFFn5qÈÍ­?LVnLB<LBLP.<Pj?8<qLqB5nVn´q?tx¯ n°x<V{Z<!Lg58??P5$L2?85?~xn¦tZ{x~tSjS³{V+I<.B<IL+?<SZ5B!`j°tt£q`~<]`+P2$t{xg½¦ £~V{S?]IVd(PPBS<VtVIxLjIdS¦´qI<SdP2g<`5V8ZLL2<F?ILIB?]~~gq]ngVn~qª~d]q`]LgZnP!`tºxFFSB2PFj!IIFF]S8F$5]PVn`d<qZ`5V?`LgI.I<FZ2LZgntVqxn°{Bqd×ºVZ?VL528<B!<BVIIBVIII¬g`jj{qIdqI~`g?tx®ª£LPj??85!]LPPFZ.n?{LtZ{nVnIIVP+8.I~dtq]~g`Zj?F8Ft?+VLPFIIFP~{PÁºI<ILP!]5Z28VL]S+<I~`8B<gSLdnxª¦nIS{qV`t{gtjZdjq(ddVP~£g~VVF?PLZtFF]`IB5SP`Ldj.ZPÔªqP8!dLnVV5BgBZ`S2n$nVjt`n]jxj~`ªjqj?V++8ISF8<{Z??j5.BPg­j`V?VnPdFtV  ²]]B((F+F<F2.5<PLInVSB¾Ò V SgF]5~Pgggd£ggt~V`d{F]dVI8~<SjVI`.PSgj°{V+PdqLSZ]xdLS$dL.P`8I?+I?¦njj]IZnZnx´]d°´xnjn]V`Fdx´LLgIVqB2B5L??I`+2Z8L22S!`8qg´~~`.?Pq{V8ZIBPSI`]FP£q`£tnªx{tgdZqP?`P]?L.L<.FdSVF2I8~8LInqÜ­¦d{j?­jIjS]dnZ£nZPPSnjLVLVZPVBIdZ?Z£qªV8VZFIF`gnZx£~gx]SVg`?5<+qLSF5<dISFB]8?F]IIn]FF{.8B8ZLSFPdnªqPLFFVVgjVggV~qnn`8ZVnnd$?PL+B8?2BV$5FS8]$`d8!VS+q·ÆxFS5!]Pd!~Pq<SZjZxq ~£gnÒ©dggLj(2?VZ!8IBI<FVSISP<LV{·°dZ]gSj{?£~]~À¦jF~]g88IZ82SI5PSBFV]qªSqjqgSZn`Ä ¦gg t~Z¦°¦Iq<BV8IBL?VLL`P`5S?£­xPVP2q?d.$P`BFIL`S?5B2PVI{`g{tBSF]gtx]n~¦dt~¦d{P`{Sqjd`S5gLB.jZL]L2?<IBq$SZV<F]~x¯xtF<tIS<gLB<?FS`ndjªnªZª°¹~.PVj]8x$VVZ?SB!2g!?Bq88SBqxVddZd]xqxxnjµgS<F8SI+<FqI<8S5SV8ZV]`t°°VV<ddx~{g {`Ln`ßx ddLB5j2+LSLIV`d8dP``5]2F`d?VdS`?P+25`I+L`2x°Z{Ln82V`2dd] d¦qnBnn{j]nxF~Ç£Sg``8+F$5].BI?P5IV<(S?ZP58`Z{`V2LIZ`+FSIFgLLjn£jjÄtÛ n¦{xnVq]<!<LSSL5I8gF]P`5$.<g8Fq`xZqndIqL{8VdS£×dqZS.?8qB8jFZ5I+I!Ld`xZ~¦¯t°jxFLttSnngVZdLÒt`xj~(.`B5I2V5?]ZPPVSxPB5<(IFZIIF]2BFF?FLPV8Ln¿~(P<SjI~`VgVSË{gSt?´¡xZdV]ZPZ2BL8??L`q<`.2?t({BIPS{£íBIxP($P+PIZFZIVtPn£Z~ ~j``gZBF8<F5P]5I<<LFj`I+PZZ<]`Á{{Zg`P]j{nLtd5+8?L5dL?8B<Bd?jgV2B`{{nPgVB]Zx`q­8ZPVqd´·{~]jBV]2F?S2B$VFPqF8Ld¦ÄI..PnVj!d2`Z`.II52.<PdP8qª]ZnS`jnx.Z+Ptq¦{¦´]nZVZIt·jtd`BF]P2P``.(F+5PB{?SBIBZ?P5SS ¦ `tt88nFn.?2jFj`V´q{q {´·­VnqPZtV!]L!<PPFSPqVF`<]]?qZtx£É·]jLI<LdSxgnn¹nj+58?d?]?g$8PF]nL?BPP`q£tqtjZ¸{qxdn]jxnS{~~~{8?PSZVVLF`5L8]`V8£­nFF<5SI+x<I(F(<5?!gPS?P°x¦ªt{B?L.dVtVV~~q]q¦ªtÈB]tn~L<L.S5BV+L]n<nFL5LLxVI<.IVF?x­PqBjPdZ`F$ZLjIq¦j©~£ªº°{`LSZd<2I5!P8.<8BV558FLIP8S5n<t~{jn``IZjj~]j{]PgIVqZSI2]nI8<(BF{nPFZZ``­q{´SV È­xg2`£`d­x{­Õjjq?`S<xVgF
.2<FPFjÁ¥×PLjLt$IZZ``FFFg22S+!<ZFq{¦ ZBg2?ddV`]Bq`L`P·g~qI`g~Pt{¨ gSB.]FP2Z?ZSP?F?8qI]FPPq?<<VL]~¦ jZnjjPVd`.Vdjjxq­Þ®ÕÝ ×¾ g]jtLL52PBFtn2+5L8]gFPBI<BFdBSn]dgg<FZ`<`{tPnSIZ{P{P8PZF?B<B2LVBFx5L+P]]ISnnq°­]x¦~V]­gdLtFPVZq~~j{j.+I5PI8PIIBVjnx~ÝÇngV$B?BIV``F]F]2PF]FV~j~~{?gg2FF<I.xZZSS]d~t­x gS {L8L+<S<IVL8(B$5+S$]ZSxPgPg]BxI`ªZq{ntj]PL ZdqSº­­­ÈÆÜÄq`VPP<FnqFFZ?BnS5.+PVPg8F5jIP(q£ndnZVSVtgL?8`ZjVPL.n8LdIgVP8.?I(FV8.]2+`Ft­VÁ¦²xxqSV8{dVVV£{xV~LP!ZS?+]x ªqáÅBF8`Z]VB?jPB<V]]ZL?8dq?`]]<LxFq2L?<?g`PP{gZ­{n{¦¬¹¼ dPB`g5V58BP8<?VZgVdV<8S`S5+8.8xFZ½ÒæÁË²x´°jgx`SgSqÒ~¡ïLjqPSS<BIg??2FFVIgBd2gLPt8g`j ´tjnx~d`nFnZSL¦ ]?I(?5L2jZPV`]L?L.LV]V5ZP+?t­qxVªx£Ô~ttZ¦tjSt Pn]qV`LV]Z ÄÀÝ{qLVPIgd<5P<`(IVdZ{¦Ûg°V`I<LFZPVZI5?t5?+{ªZjStª¤ÚºvB<SLd2B$n<?5II?+F+]d<`F?2g5I`£Â«£ª»Ç~¶¦©·IL?q]I~]³jS5PLIS?`nP.8.LLF8PF(?jVSFI<gn­­°¤Zq{t]B<ZF´´ `dt?{?VFSB++S+B.FB5BBLq?IIIÕn ·´ºÿÔ º{ª~SgZt{{ qZLSVStltº»x¬x£xZI?IIn.FS?x]BLSÑÏÿdªdZIq(]PVZP5gFP?PZ]dË£Á¥Ï­±Ó£x~xV]jLIL2.+F8PZ.5$gVVL5q?]qdq§»¬Î¬~{°¦~¦IP<ZSZ`{j¥¡»xg.$VZBZ?n<<PS(SVFS52d5]VLZq¦ØxÄq¾Sd]`gq¨Újn£]j<t?jLZ!F]`g]2IS<j8`j{t £¦¾ jx{x{d`xx£tt´SÄªºj°d`Z¿Ä­­ZxIdVPPVd]Fxn­ºPxg~``!PtxBVjPqS]S`x°±¾´ªÃ£jdqd8I<?+?qV+Z`SBF5<L(`PgZx­q`gt¦qn{~ g~LFZIq{j`t´Ç~tSx<I5SI]8jd]P5?PII28+<Zd]¦úÞ¾´{Vª¦Òß¦¦t£gtqVtPPjS8``xL+5Pqt]?<(qÀÅ¡ ª]x~q]­xn¦tLq~VZ~°qªqtx~~tÄÈd`ZjS8+8<``ngéÕÀ~·ª¦PV]t$Z``5IgZ2IVL?IV~½~t~È{Òn{In8VdISZ`gFBS?(.8`BSZ{nnd ~t{gPjnq{L`{ZLnq(LVZng·LLddF`8$`2BB.VPB5jI5{dx¶Í~¨µ £ª{­Á¬¤Æ~d´]t]PgV5ZZPI(S{Vt]q~ð§¡·`{jn­~Zx¦nj°£~I`q£Sg]x¾Ç{j IgZdx·¦´¨£Zt+FZ`jºÈ±~q ÒjxqZVdPS`F8BgZB`Fgg¹jS¾d£ªn­ª{{tqq2<8?F<(5Z.L2ILZnnL»­´Á´VIZ2jªtd~tZFFnxqVSF<Pgddt£xP]8{tLZF8B!.PV(S~VP~¦ÏÁ³©ª`Ltx ¾¿Ï¹¶ ÎjZ°{Igx¦Btt?<8S2L$PS ½ì~gL{ZjVdtItqgª{q~¦q g®´n{j~gjx°`{ZÕ­¾£`xxª·n¦t£]]dx¦Õ­n~`8SS8BBZP2g]g¦´{x­S]d$S~µ{Î­jj~B`IPI<25`8]?LxVdt´ª~]LnjFqjxZ{x?SVqZ]5Zjxj]{dqS5?g]B+PFI5V]dttÅ£¦Õqdjg`P­j¦xö°¦(PxL´¦{ándt``IL~{2Fjn¦Å jx{ggZ5tLV~~j{jt tn~ Íª®®­´tqqnqxjLj]gnÔ°¯t¡±ÂÔn8djP]tjnVj]Ld]g+5Z{V`t·¶t~nSF`PI]{gº~8]PF?ZxxF.?ng{V ØÀj]P~jqPj`Lng?qxn¦dZ£Ld58L{d{8ZL?qÙ£°n]LSPLV.LZLV2n]V{Í°~ V]]gjq`]gxtÁ~tZ`SP5]jtª ¦xtjFgnxP·ÏÖ³qqqd]Lggxjtjq£Sq£¦q~~·t´~tZPVnqn]dFnd`]?dnÙÚ´­tV]¦?`IdZ< S­¦Ðq nx`jPdPq{]{·{´qj~tV<$<FjqI n¡tV5gP8nP!IjnqPä¬{djPtPxBx~~dLZLqn`FVIq`x<V.]gZjdFZqZ<?(8ZBd~·­®]x~`tx{xnd~jPIS´{SL5{gLIIn]q~áÂ{´xF{¸ÇÈxjLVtdg(dZZgtg~{Sµ~È©¦¯ÎÔàq  g?ZV`dgdn~Vxdn<g]xg ×ØÒZ]~.jq<g~SgjIngºjtdVISd(xjt³Z+5<ZPFB2g2IZLÕ©g8B<?S£{{­§«jj8Vg]tS`jt{xxt?PgZZBI~ZdL8P`g?SZPZV{£­·ZxV?jSnVdjt~  ©½~?Fg~nd~Pn?`t{tgFd+F5g+.+`~d]ItnL¦¡gºÖ«­tgZ]Zd?8F~``jqVxxtgqg¨ËÄ­tgjdt{dLdLVVqqnx``{Ld~Vd·F{8``ZF]FL?j`qjSLZ]­jÙqtq?<{x·q`<8ItF?B58Pqn~q¹Ð­°<<?P]tìª|£ d]Vd~qPZgq~nq~dLjjFg{~nnI8Z{nSVnx]~Â¦{V]2V]L­£jÌ´tgt g·`n?PPVdq~~jIFVBV<<P.BLIPq`VPjª{gÐ¬ãÛt°I]tVLPLg?d?t8qg``qP{{d{°«Ín´njxjZPZd<nPnZLZ{~Fgxtªt~g`ZxP?S2IZxFj?8VtxdÈªx°]`~¦ LB.+PPId5FF<2Pj{n²£8Z~÷x¯(tIjn2V`dqdqg¦P]Ix`dj2Z`S`jF5F?gSdgFP]F~d°¼°td{xl~ªt£njdgnZgdPdgxP~dS<(FFgSPSV+?LVgVZ¾j­áÁñ·£BVx`]Z(82£`BqB~8LStx n`V` ¦ÿxn]`.IdtLtBqPV~gV`{ggg°{{~`]<+2SFLdIg`L8SgLL`j~q~¤ xÈdgj­jq{~`5.FPVI2j]P2`BPjPL ±]´n­¸µx8Bgt{x~q]jS~q]jgxj{Zgxn?dgSV<V]Zd]S~jnF]SZnZ·Ô£ßx¦Òx£~qgVjLVPdqt`~PjIjjn]x~V]jP!?SIFV5<BjI??+P~SjVZ£~ÂÊqnt{j~gZVVq~5x5IF?P2IIgg5dSS~ãµ Lj`<ZZdV```{{~g~FStÁxqnq].P?LLZPZS8BFPqSÁtÄ¯°ÁØ£qqBx552F.2`?Z8jnPPVnInjZ~{¡ØÁª¸®gLSVSZ{SVn]jZFSjjPddS~jjd`Z]tjL]FnVnSZ?Id{L~¦£Ág°ºª{~ªjnnd`?qZxtjBSqtdI]­´VZZ2?L?xgZ+]dPBZtSVI]LI]dFtqng~Zt2nI?S`d<n85LFSIF PÄ´¦ªxPjn]q`` nnxª jgxqPZP`SjjgIIZVZjS~xtSjgLFdSd?j]P`­£ZÎÌÏ{xItFPZBS?5IL$<FBS$]P??]x~´¤ÝúÐx]d{BSjtSdV~dtg?Zxntºq`SLqj`nVZSd`PBd8x.PLg]tª Ý S`FdP`Lq]~xqVxxqqP5P]Bg{`5I?d.]gIL<g?SP$FS8qBqZ­ªqdq{]x{]ªtx?VnIBLZFBZj~5~VFxPx¦xn]n~tq<.]S~P`S{]qZ?q´VV]]SVVn`g?<VIF`nP82.SBntqÈÆ8II`g?PS?VS<Btj8gBV8?Bg]?~~ ¦¦qZ8nxdP2V~5`Vq `{gt~gBIdtZ]xdBLgIV`InSZIBVZFgZ Ï´·ÁZIBFId~x­gjtnVV`]Z~IdÄ£dS.BI8x8<t.B2PZ+Vn(?(n]8]5qn°?] {SPgd~I]VFIS?FS`LFZxFSFLFqxx`BLI{{gn{gIZ?xx`´gn Ä°g8LBg8xS`]FL8Lt`xPLIFLVq]ªã¸dx8tdB?(2g<.I]F8<8]LP.]LxZxdVnx£jZ]tg{VxZV]~gV`°]g tnZ~BxPn+~Z{`V~g.`d((<8VjxZ.SVxÒ?tdtPdLZLSF`PVIB]x~tL~P`njLngtnP]IV]d.VF<ZLLI<?B?2F8BI~gÒj{gZI{FjZ?8?VBB<VSFS<qL?xLS]­q`n`ZxFZZ]jxj{]Ldq]VqSjxLPSFq?qx]F]n<]<qxn?BS?Iq~LS~xd<]V2?B(F~FB!I+(dIZ8n`]gZdVVjn~d~nd~BSSBxBV+BtP]`Vqj­qndgnPndj2£gg]+VqVqL.ZLZqS2BI~j¦·{dqIB]gV`qtjPt]{~{q~qg]`SL~xjZPI]S.`2F$B..<I?<BFF8ILtB]Z¼~ÒZ{~Pq(gjgV2x2VF2qB]?dVgIZt´æ]ngttSPd{d`ntZddqSdS`xIdx dZgjSId?8?Sd<n`BZVF?LF55Vg]]Ãggj<Zj`+FSV8IFnjndIZg.gP]n{n] qìxdq+F]ZLSI?{nVx]{q~{{SPj·dnjZdBBq{j F``q`txZj~g8<2xS8Zx¦q2PPI?F8PSS`Zq~d~{{`d]ttjgPt~qdPL~BSSI5.Bg55SSV5LL(Bx]d°¦¾ZL{tdnStSd]q+qIFI]$PVBL8?P.P8]­LS]jZ]tnZqt`qdgjdS]t­º`tV$qV]VP]Sj?VIPL5Vx.Sgn2$dB ZLx(BSBL+`5.qq5?g`IxFZPxtV`]] ¾ÐZP8ZPgx{ZLqqSPx]`qZIg~{jVPx8dZgddng{SVF]]Ld<VjIq?tI.8B$LggZS]jPq`Zgq]P{gjqqÄ{gg2FS28IZVPqq$jP.VL5]]5LBxxÏ xg`£FnVV]P`g.qLI<j!8ISVBBP¬­jxqdItPZq]F]IndnS{`xqSÕjj]Zj2V~PBFLF`<nZ{?g58gPSjPq?F`<nB]P8FS5qBL8I2ng(j?BPZ~`{ tP{<L`P]8d V`]Ltjjt{Fj{dPj{?ZqtF nZdZSP`S8<?tS<25£jP$FPFFIV`j]`Fg]£q{qtn~n`FSP·~`qF{Pn8ZSd<<IgB28S?SL]?S£~ jtxd·­g¦P jgP<gP?jdSLFtZLBPZg·ÅÝqZgqq5dIILgPjZ~Vt~nL~Pn°°ª¾SB2?PSV5F]dP~V?xL85dtBF?8]d~ttnF+<]jBBBq.Sg<8L<Zd{qF]VgxSgÀî´5tPLVI`x`+j¦qZLn­°jg`gqjSn]ZVgdPgxgPqSjV~]nd25IInjégP`IPLV]F.`]SB{S{S`{qjgxtdL2~`n?Pj(?.qnBnIP<I.dF`SI8Vx`j¹­~`d d{¦xLI<Bng?.Id+?SIIF ·¦j]SS]Z`nIxS`jL?]nd~{t{VLSdtV``FL8Bq]LF~BtB$xg`BndP~÷dP$F]+SI.IPPjSZ5I?LVd?BLS`VxP`]x¦nqVSSPndnSPPZxx`]]]~d{L`dg``~SqV{xIxPZxd5jgqjVI`jVFI?B~n£VF+BPFd(I.]I]Vg{nxgqxVdtLPgjg]]ºq<B5<IBI<L?F.ZFxtII`8F]qd{´dgx{gx?PgxVjV`BV]F?]LL.5t8gx´d]~tgjnL~PdVngqtZq?]{Vqq]¢Çq5 SV8dLBd.]8qSZV5<jn<IP{jx`FjL!]IP8V5nZ!SLZdS]PB]qZqFjtª¯jS?xB`8.SjV<S]]dtdSxj{VjjVVtqjFxPqPV`PdS.j2PgdFF{`5gg~tt58!<S?ILnjSqg ]Sq{qnPB`Bj`­d{jtBP`F2S+qBBFPSVS8FFVP.`{xt­gdj{nq~F{`d]SF`BLjVBI8`?8tLnqªI]PjFqIBnq]~ZB~q£]F­Zn]PBxISg]8dxVV2P?Fjd~2]2P<FqP{t+.+tSIIFBB8!+?5g<SF`Vd2Z`{`gx¹VnFj<ISjL`Vg{]~`Z]{qx{xtSj.PqdPL?VqSgtÄgdPVFP]P`Pn VSdV]+Z5q?x~tSª{{tgdg<jn``~`´·t`{?dIq``<<d2]<]L<BBL8Bq{ j{`qVxn?SLS?ILVjL8PIZ2Bg~]~SPtngVnj{~]x{dZqLdId`£x·Äg~PgZ8ZV8SqP`P(LSqgLV]BLPdnF`d£xB.P2P]I.FLIP]5ZqILLV<PIS<q{xgZd¾Ð]£~<j<Z~FtF{dZIqtx`q ~gx~dVZ`~L]P8nj]g]`ZV`]<?d+Fd°`I?]LqL{BL{Injd{Z{ngF]q$+`Inx~{IS]ZIS+PS]!?SBVSP]!`Igj]Bxq{qZZ{Lgx{{jj~nqSVqZIV<LB<xFxgd~{d{d`Z`qqdtxqdVdx<{StI®gjnSP(8dZgdPx.Z£jVnSS<]Z<BdSV´~PF2P2dPgjP<VFt(<Idn{?xd`gdS`qPIª ©£~+2`P]qVgxq]Z t{~n~gP`gtnSPq<xPZVFxBV{]{<Á~{ZdIP2n?P`SB{L`dZ­]ZPSq]`L`n~¾gdnSjB2nIF]FZ`8ZqI2PPtV`Sjª°tn`ggZ{`]IqZnIVIFB$P.B(<j ´t~`] PPdª~qdnqndPqSSn<Vtdq·x]j~FxIPgxZ](8SL.PdVnqLVFL5xP$L2F?dI!5d5F!<g]F]<q`F{ZjnL·t¶{ndIq<<t{S`<g]dZFq]qxqx`d]tLqSd2jFVZFngBqLgZZZdn`Z(<gBB£jF5B.LI]LdI?Bj]xq°{ÈVS{VPnLÁ{{F?xjV?Z2gPxjPZP8td+Fxtn~]nZxgtt~qPdjdj?<`dgId2BIg5Fdx£§£j`d8ZxZj]gx IxjSVn<]nqgZ­­{jdx?FLIPP(FqIj<<qSPBV~PqZL°°?5S+q5.B8.I8dPd$q<FZI5SP`Ij`n´dZ{¦«~VVZg8]q`{{V]xFPFx]{tn `jxdVFFx`IB`IZ`S~g?V<`?+P]SSª8BFV.LF<gxBjx]~LL]]q`Lj]q°nnq]F2<L?Z!ZFLLn<B!I`SZLV~Â d]~°SªVZ]?(~I{`Z8V?`L?FVgn~¾tn`ZL~F{gqBn]SVqgx`B°In~Ødx{xPB?Sj]j`gx8LIx`<d<BLBS`xÐ+2F2L`5!<?55+VZP8Z8]IP]Vgdj~¾]ÒxPIdV+nLn`Vg8qVnxZ{xtxtqBB­jLdxB`x<ddVdZj8g2<~LP+dIjL<2gnVgFLq{jn{g]]<VSjq{gZV5F?<S(BgLB`~$d2Fjg`gnPnnVS~dZq~`P?ZBgV5L?]IS]jFn]Z£j Ptj`xZBj<VtZ]gdjqdZ~?~­¦`<x+Z{InnSSV8ZjP.IdVVPgPn2d{È?(.2<`LZ+?<IjF!PI$!]jIgq?]jg£{LgntBI]Bd`IP{d]jtSdqxd´j{~gSV<F(SP85IL?PLg22P?<F.PdS`V`SZ{BVZB°­V```<dV~V`SI.{FLIZd8`<dnP5LdSFdVZ<gxnZ£SPjg~xjtV°Zntª`dqP2{ZVn<<<8ZLZSqLFI8t.VZBVqªVFIP2<LFS2I+?2FILV$(2+(P<2LZ~×]LnPnnqSZ qnLFFL..<F`SZ8B.`F8VP(]SIxFgP{ISVB]dn­£V~`xt{tx~d gS<S?8+(<P`8dLBF.ZdB~BI+jS5PIx2!8!LFBP8S.VFP?LgV22LV¢Äªg{ªL~?gd`j<V5<gB2V]LIF]LVL?<gdd!FS`Z]Ä{Vt£n~qdVdPnL¦£tgFI]~II]t2j(~<(.BP?<?V.PP­nFF`<+2FF5Z2<?nggF!B<FPP{?V<·­ZjIFFqd5]`{pZPZL8$LZ8?PPZ+VS.V?g]+B.2VB<qdndFj~n´dI]qxgd jd{{j85t5xnjjZZ8`S<?+S8<<FISPLV!P]88BIL<.Z5BPF8VB`P?PF~`(]+Pq`°°½º­gnZd2g?]B.?82BP?I?Z2]+IIqF.8LSSBB5]Á´°djj?SgnZ~dxZLqxÒZPV(g!LI(B2I?
8SZ`+.+<BZ5L£~dV.<B$!B+LFPgP`<8$.g`Vq.ZVSgIj{dV52ZIq]ª£dVP]nSFx]+VZ(F?F2VLIZ.2B.L.ZP?<jV+jq£VndStI g]nPq`ZdPILBB<FFV+B`!P??L8~P8]<(F]PF`.8nS?$t<8q$FF]]Ig°ªtxSdttFqIVSPL5<F55<.`SZFFqB(<qL?5Ln`nª?ZVdjtISVtjq¦St{Ò`F<S+j2ISFZ8g!5L?IZVIFVd?+]d×jLSV8P2]jZBI<VndB`(ZF]I?<d]SÄ­ªg<ngVSdj~µ«¬g<LV2(dnZVV<5jIFV8.P?(SdI]FjZqnZn]n{xtq~txqSPZxSgqF``L]?tISFLFBIZ5?8j8F(Z<8`?VSjSjIjS8t.d$P+ZIF?5?S<j´]~{ZddIjB`<IgS$L]SZ$dI5?L2dZLV+V8`]`´~jL]8V° S{ZV`d·n£~]`(2VS?`55P]Z`8Z?5]P?<IP.ttqZIS5<FVgdddPVS8?5VqVSVZI].
nxÇ£ gtP~j]FZ£~ó qSFBI8?2<]P5BL.P?B?IB<8]+nV<`LZnnPªØnZ `]V`Pg`SSxg2B$?5qq5FVIFS5IFPxIFS?88V`(?.I!?SZP$P`5BPg58SS(`8{L§Õ£ZnnS?d+IgPV8<(LPP]BjP<2<Lq`??8?nFxIjg8tnBq{Pjg`qx´¹°]SB(5Z8d]2B<]LS?`5?$V<ZZggL``IjZ+??I!B25FBI?2V58<<?B~FSn­{dj?(x{dtªqVS?BLtPVSIBPVStLFBSIqLZ?d?dd~d ?¦­±ª~ g~x¦tjdq?~ZPn<F8<{2g+~BIFx8SI<+.<<(`Lq(+FB`S8SPLPB(!IL2<gdL5`P½`~d]jdq<g]`PP$..VtF2P$?FIL?5]FI`<g]ÈÀZZPVSdggn¾gg{×xq2BSFPZ(P+2I?5`.IVt`xPZ!S<<Bdj`I!`2ZZ8.28Z?dFLS`?LI]txâ¸Án]L<`gj`<<d{Ï~x<dL<Z<5+L(+B]](2!Lq](Z??x58IVdPj±ÕÌ«³]x]­nqS{t]xPdZ<Z`nZ<]<L5L<{2+P.VS?2IS(SqFIV?VI.Ld+FVL<ZII85??]  åçxnLjd`~xP<!P2qnd`ZS+F$t.BPV`tF(SL2VªZd.ZZxLjZ]ZPV­~n~xjØ°<2SSI?+8<2L<II(8Ft<I5B8VSIB¦g?<5`dVSF8P<BPn5d+L?F(`]5$VSZÂ©(qZgdjxd`dqqg?LPt2VdLL2VF8<Ln~qLx8njxjS`SV]ëª· i£Z{{xVt{SPPV`82?g°5<LZ8.SI<FPqF<5ZIZIg.PL?SS]?!I8.PV.V5`tgLZ?S+IS<I ÙÈ±~q~F{BjSx8L<jIVIq?.Ldd+d?S8IZg]LF{]£Ínj]`]q~{jdx~q{nq¾Éx{SIdBP?FjFF+jLISI2?ZP<SP?ZIxd{ZIgj22BIg`8(BgBFI++8Bd]gt<]qx¦{LBISLLjZj«~FPI]Vt5`2V.55qL~gBPP]V?PI`~ttq© x¸qtS£tdZVZn.?jjVL8`<$2<~L`xL`(8<Fg52LZ<2Zj!8B8++FV5].VBSFI<Pxºº¬º¡ q`2?Ij<qL<Sj2tq.2<j$nF5?!xn5`Z´]jnFg5tqV°FgV ¦»BL5x.S.<n2FIgn5gtFL]<d!<LIxt~³P`d]LPL?IgPL`?(]I5PxFZ+(gSjjº¶£<VtLdP`IB`Z ÄÁB25V2FBL5I~8jIBg<dVVF?F`PZLSB¦½Àª¬ d{qªjtj~~gSn?SPZ]<P<.LLBP`tVdF`BS8?5F+Z2BZ82?<P<PS]?gx`P]B]F8L8V¾§Â£Ö ¦ÒL{tgPPtF]B8Sx{Fx.L.B$?5Pt]FP?<j{`ª{<njF`tx`F­q]¦·ÉSVP<<.8Iq8L??5SFZZLIg``SP?5q´ºx`jFP5SFL2]PLLPB<ZBBI]FVSVF~Z»~{]n<qdq]`Zº©­`gVqFF8x?5F+L`(IV`VjS.IFPt]V~Û³ÃFZnx«­qdxL`jdF£tVLnF`?qS!BPdV<I<FZSd<??2V]VZPjSLLFFBIBId<8]`VP]!LdVtÎªj{~ °Ì²±­`gqLI(nZ8(td{PI(B.gSL+$`ZI(SLFI°~d~ZZ]d~B`~jn]Pd~ÈÒjZ25+`<`d5FB?.]?<]<5?V<<PV.Sn£L?dP+].Ij2dj2qP5?<82!ZP5FZqxxgd2.d`nZjÃ{VSS{Z<PS?L]5S(PP`]Bt5ZFZI]g¦Â°tgFL$FB¾ÿ®£`{j`]nVI?{nqPdIB5ZVjS(I`Z8I(S8Sd`PI`.(Z28Bn5Vd??8FF`t]+x]nË¥]n]V{£ªÀ¡~PFZ`SBIV?8L<]?VI2?IB!d2gZ<ZF$V°gjVdZVjd`SBjj~dB­ dI5ZP?++L2F($L<FLII?(.].LIFLL<?]?L$d<?FF2VP8{`IF2Lt]dq«ª~ZxILVSZq]F~¦¾8jI(gq5Z<qjL5]+jtZ5FZFt{gtg²¢g]]B8?t Í² ZnnI`Fj2ZxPZ]dZZd.S`2B+8P]?SB<IP2<B52.]<BLZZFS?g5?I.L?nF5 ª~2V``VZqn¼©tgqZd?]PPgF?q5<SZP`FF?5{`LSPgL£xxq{S`]gSdL`V~LxP?S58$I?(V<VI<+VII22V<+?`!8qB¬S`tI]?j2VZ(g5SIL+<I(tSI8V`x¦ªdBPx`d?d?ZªqØ{ZgI82<VPxIFI`IPnZS~Fgt`xq±¾­jVgBF(+Vn¾»xV°tx]]gLB`2S5FV?n8FI<IF<FPZBP].8?PLZL8gd?ZV(8+F8S<`?j?x·¹q~ZIPV<x]xdÓÈtggFSnPL~+xL2?PLVZF]+2B?dLZSg~¶~n?nxjxSSSn{L]~j]LqVS<B]<LS8$!FSIIPB2$S.?`IBn]?`~»q8LL.jS?.+g5SLV!BVZnS2P?.Z gnnZj`Sjq~jqVq<IjSVxS5F<L<]B`LL?n(`nSËÐÚj5S.!2?`F?gn¢À± jBI8]Pg2..<2x<<$?Z!<L8?ZVZFBSVBIBV]SV2{B]L222jVPB8<PPS{¦°qS]t5V!P5n®§ªndBL`LP?g<5F`B5IS2B](ZgLI{`L´´]?xttP<qt~ZVdÍ`I.BPIBV$2?d??Z2B$dF`(xP]`8<Fxtd2<<jLS`<`FB$S5jP<?V]LSIL<Ò³Zdj!``P`{`È ~SV2SFIVB8V<d{P5`P]Vx¾ØÓäFng`.Pd]LP5qnnÄ±«~BF{SjP<ILBI??8<!ZV`5<I5jVBjS{<dI5IFLP??.<PLFV<B`Zdt´ÁV`<PgF85]gtZdÆSS5PB(52VIB`.ISgB8PBgd{Zd¾¥~Á`jqd{2LngªF<¨±L8<V?!.VV2jZjFdSnFg5]`S5dSId{´¦qPLP8LSLS`PBn<F+ILdV]`~ÏjV?n``tVxPg{¦ÍÁé·~L]n`tIPF~L{IxFV`S~ÜÕB]<8ZVIxP??{dÞLZSZgdnn2S8<F.jqgZ2?2B+?<8?8BS8<?IL`..d88gVjLS]Inq¨©`L.<+`ZLP5`Vj{t¾nLBB+<nF?S(t<gF.jx<<ISdn¶ £`~FP]F8t]Sxxdd°]Bg85qP5V~V8FB`d8gLS2LZ]ZBL+S¦x `.+28.+?8F(?(2P?2BZZIS<gÏ~`j` Snd{Ë·À±«{wxqVV(BZPdItZdZSPd`]j¾dtL2gI58`FIZBS]»Ç­jBj]S`Pt2qS]gBF5L55.B$PL?VFB5FV5VjF]F??]?]<ISL(]<F`t¾tFjFZ.+8St`LZg]qsªIqq2.8PZ?FPFFZ?8]PFVZ~Px¦gÏ§}¨{5Lj<SVSF dd¾F?S<]5BF$<SI2PSd5LqV?]ZP2L2d{§`x](?5P$V!FV2`]F2?.`q.qZZFj­~j`g5~] £¦¨ntdj ×ànSnFPZPjSd`LLx]£¿¼jgL8BP<P`V8$2??5ZxÄÔ£`n?IjjLqII??]]5<VVLIL?Z8(Ln<I5Bd2Fj<.IP2LBB282It­µ~8<V<+SgZZL5d]V]n° £I2jgBII]2V<]VBI.]t£Õ´´x~°`]]dqdgSn]Sgnj]{jªtFFB8BF<`$LBZSIV?P88V?ZF`jSqnZVt8d]{SBVSIP`!8n<P{5BZ.8VL]j£Çxd`?SLVt£°©­ Zg`qxjn°Ä°£B]Z]`?gj`BV£ÎµæqgZS`ZFPdP2V(jS8?L`·ÓdnBV2V`]g2V?I2xVVZ8?558II+(]Lq+LBZ.jLSBLI5tZ8Z]]¦¸¾`]5?~F`B!IFSLIL`8nj`iÎqq85PdFZBVI+BSqPdq¦Õ£  Sn`tjjPqIVV!Ztn¢¿SP2PP+P`F85L`PngV`VILIPgSPtn `??55]$gZSV?.n8BPL`SFdZ¬ tF]jÉ¨¾ªÄZ`8jFPBn£½í²´~tjSnqd?]ÊÄ½tL{].Sd`?Z?nPg?VV8Ig¦ÛÈx­BLIF`jZ(`5??PSPBLgB(nBx]jLF8!5$VSL]B.]PgP+qIF<óÀ¬gdV28L(FjVqVZF<5S.BF~j°¥gFI!5gVLBSBP.nFÈ`´°t~]{±È£Z`Z~]Z]tgL q]VZBV?+IVPBnZg]?LB8?.P.<<?V2S¾SgSL2?xFS5gSVF$`VL+VP8Sq£jtV£¦Ñgg]gII`?<8dn£n¤x{dI]~g¤ú{dIdS]?.ILqL(5g]F.g+`j¬²gBP]PdF(jL8`PZSB.q(P`ZIP+2<IFP!F(8S.FtgP2P?L(LSd· £gndLV$.]2FPBq+.!5`tIS8?]ÁéL8S`nt?VjBVtg» Ýjddt ·ìªn~I¦n]q8{Ë· qqVxL<Z]ISF$?qjqPI?L8L.$Pj<?VS·dV?ZgB?<8I<VILFn`P2<<8nVn¾­xVqnºtP2Ft$d<?]?]qx­ x{S£¬¯´?x8SISV2I?VjF2g`I].IggÕÉÁ`L+gLd8g+.Vqqx(ZVZPF2BL<ZZL]F8$V5]5~<2]dP]V5n³2F?<82I2j~I{<xPj]2]F]2V~ ÏL?`j`ZZ{xjn¶â`SqZZ¦½±Â£tËÁx¦·¿ ºSIIPS85ZZB5jPLV8BSSL??I+d+Z`ntñjq`VZS<<d]2Vn?IPIjg5<F`ZºÄtß¬¶ºFS5]Z$Z<xI$d`L$n¦Sx¥µ¨{¦ï²­´VZq<$8ZVS8q+n{VFPIL`Z££~x8BF5<FF<L]]LZjgI.FZd`Bt.`?5P(VBIdPFdB.B~Fâ°nFB(P???2]B52S+j<LZ.~`qB]{ à°gSF]VPIVÄx¾¢njjgSn·­»¼®Ú­¦À¦®¯ÇÄdLdd?P~tI<SgLFBLZn+BZZ]­+FF]Pg¾¡¾ÑqqqSq~tjdqg{j]`BPP5V5«qÄ~¸Áº­jx{P.`?]V?d8?P]L?`Sg`P~°°Ä® ²¦ FS25V82I!(L?2L<V<Pn2
LB(Lt ÇI5Z~F8BLL?PLL+LB(?q528]2IIFdVVSII!S`VLddggj®{82L8<8<<B<]<?(tSFSVBI.Bg`P²ÙtdVSqZ·ºx©~]]{~d~¼ªZSªt{]Ë·¡ÍäÍjjZSg?Z<2FBBdg25SIB!<VZZ2¿²ºªqx£Á gx~g£nV~¾Z´¦¤È¦­{{tZI]BB8.Pq2BqIBSPS]ZZgZ°´³äÐx<S.!gIFVI]d$+8BnI?8ZP]?8g<·~ddZ?IIV5IS]V?<$IL8PI2IZjj]~B?PPItVtZ<Zdng PgdIFSVVII(?.<L]`S<]8S+PB??Pdx°xdgxª¾½ßjnZ$xq «xB`8PPjSSVndt½µ {VFx]Ig`LBVS+<<]LF?Z58`PSFI·»¹tj{¾»tËj±t{Â°ÎÇ®£t?BdLjF]I<8(<F5x5(g52V2<dVVVnZt÷ÉS8g?ZF](BF8S+L5<?.BnPFPPFZB~tF5BZ5IVFg??LFB~Sg{``½{ÄZxª°`td<LBqx«ºd<FP2FLZIqjZPVBI?I]V]+`Fn.dFSS§×°Ë~{<L`{~£nPggZII].BInPjSgxß²j¦SF{~Bg~{]8V<`LIjPVBI25]BÃ?dIntP{xjg]d­Å ßÿÌ¦x~ng]BLV`tBq2L.]8+P`I<FVP8(I(?ZjV¾ª­PS8?2~q85Z(5ZFLBIPSZVLP?5q<PFj£ÿ­xPZgj~xn{`d{¦n¤Ìª¹°®¦¨Ò² dºt­«jxZF5?5]Bx2F+$tV8(<PP.F+<?+.<Z<FgÉ³È¼Ñ£<ªSSLt]`­ª`dLIL$<LIFI`LFF{j²q¦{]{S8n8PtIF(V.]B?`+{j¬ jBZqFn8L(8LLjL`d<ZtIgqt¦©¨ã¦~g2{~FV.P~P25?+B]Ig2SILSnI(dV5LSn<<ng]BL<8S<BZPZ]ZgSFSL5I2ZPF8(jIPL«Þ´ntxÁÂ»¦á­£nô²x£~¦¾ºÁ¢ºÌ ½{tZ$5`I5?{V{F<IZP]?5B+gdS$B5{LL8.gt§¯¯¼{nª`jVZnnd°ªgÜq{VqSVj!??P`BS?PP<tn¦°­t­d~­~j$ILngSqq`S`<(?`«{x+B]FS8B`?jI??.$5g{nPISnB­ÍtnBPZg$]gF++jV8VFVLI]g2IB`BBVZ<LPS.Vß`Z.2d.`IZ+SV<SSS5L.+`<]LgIBLSS]j·ÿÿ´¡ºª¸¦ø`´ttªqxS$BIVFS{SªSLg\tÞ¨qI5FLVBdBI52.VF2BSFF$2I88B(PtIPBPÉà°­LV~]tdLSndËd2{(ISq`x?I(2n$jV`x¦°ªn£Ã qZd`]`?VSVg.FI´¼x8V8?]+]`S`]+]BF?LSSF(ZL`Id]Ûq`qF8.!]B$<?+qngq]dZB<+?g$Vgn?]BIVg° I5LIq8ZL<8SZ58I`LZ<PL8<<2Zq]LL85xq»Ó§g´Z{]Fª¦qBg+qP.?LS]V8~IPtqInq`ZÐ´d]dgPP`I$5IL8BS++ZV8d?5]?VBSBFd5jdg¥¨`t{ntd]n·¯Ã¦Ljd<.BSqIqL(<P28ZSjx£{Z°¦Á££~jqntF]~Z­ÁÅÔ`]L5SIFP2LBLLPdStB?L?gdV]B(L£´VP8<`.5.dVBq5B<P]SSL?F`5F.Z!nF.!B5Lntg.<]$xFF
[truncated: 2,913,572 more chars]
