# Supplementary material for: ACME: Automated Cell Morphology Extractor for Comprehensive Reconstruction of Cell Membranes
Source: PLoS Comput Biol. 2012 Dec 6;8(12):e1002780. doi: 10.1371/journal.pcbi.1002780 (PMC3516542; doi:10.1371/journal.pcbi.1002780)
Supplement: Protocol S1 — A compressed zipped file containing ACME source code in C++, a README file, and python scripts for generating synthetic image data. (ZIP) [file pcbi.1002780.s006.zip]

Archive with 93 entries (84 files):
- ProtocolS1/
- ProtocolS1/Code/
- ProtocolS1/Code/CellPreprocess/
- ProtocolS1/Code/CellPreprocess/CMakeLists.txt
- ProtocolS1/Code/CellPreprocess/itkCellPreprocess.h
- ProtocolS1/Code/CellPreprocess/itkCellPreprocess.txx
- ProtocolS1/Code/CMakeLists.txt
- ProtocolS1/Code/ConfocalImageGenerator/
- ProtocolS1/Code/ConfocalImageGenerator/CMakeLists.txt
- ProtocolS1/Code/ConfocalImageGenerator/itkAdditiveGaussianNoiseImageFilter.h
- ProtocolS1/Code/ConfocalImageGenerator/itkAdditiveGaussianNoiseImageFilter.txx
- ProtocolS1/Code/ConfocalImageGenerator/itkBinaryThinningImageFilter3D.h
- ProtocolS1/Code/ConfocalImageGenerator/itkBinaryThinningImageFilter3D.txx
- ProtocolS1/Code/ConfocalImageGenerator/itkConfocalMembraneImageGenerator.h
- ProtocolS1/Code/ConfocalImageGenerator/itkConfocalMembraneImageGenerator.txx
- ProtocolS1/Code/ConfocalImageGenerator/itkGroupSpatialObjectToImageFilter.h
- ProtocolS1/Code/ConfocalImageGenerator/itkGroupSpatialObjectToImageFilter.txx
- ProtocolS1/Code/ConfocalImageGenerator/itkPeakSignalToNoiseRatioCalculator.h
- ProtocolS1/Code/ConfocalImageGenerator/itkPeakSignalToNoiseRatioCalculator.txx
- ProtocolS1/Code/ConfocalImageGenerator/itkSaltAndPepperNoiseImageFilter.h
- ProtocolS1/Code/ConfocalImageGenerator/itkSaltAndPepperNoiseImageFilter.txx
- ProtocolS1/Code/ConfocalImageGenerator/itkShotNoiseImageFilter.h
- ProtocolS1/Code/ConfocalImageGenerator/itkShotNoiseImageFilter.txx
- ProtocolS1/Code/ConfocalImageGenerator/itkSpeckleNoiseImageFilter.h
- ProtocolS1/Code/ConfocalImageGenerator/itkSpeckleNoiseImageFilter.txx
- ProtocolS1/Code/ConfocalImageGenerator/itkThreadSafeMersenneTwisterRandomVariateGenerator.cxx
- ProtocolS1/Code/ConfocalImageGenerator/itkThreadSafeMersenneTwisterRandomVariateGenerator.h
- ProtocolS1/Code/Examples/
- ProtocolS1/Code/Examples/BallVotingIntersectingCirclesExample2D.cxx
- ProtocolS1/Code/Examples/CellPreprocess.cxx
- ProtocolS1/Code/Examples/CMakeLists.txt
- ProtocolS1/Code/Examples/CVTGenerator.cxx
- ProtocolS1/Code/Examples/LabelMapOverlapMeasures.cxx
- ProtocolS1/Code/Examples/MembraneOrientationBasedHessianCalculator.cxx
- ProtocolS1/Code/Examples/MembraneSegmentationEvaluation.cxx
- ProtocolS1/Code/Examples/MembraneSegmentationImageFilter.cxx
- ProtocolS1/Code/Examples/MembraneVotingField3D.cxx
- ProtocolS1/Code/Examples/MultiscalePlateMeasureImageFilter.cxx
- ProtocolS1/Code/Examples/Resample.cxx
- ProtocolS1/Code/PlanarityFilter/
- ProtocolS1/Code/PlanarityFilter/CMakeLists.txt
- ProtocolS1/Code/PlanarityFilter/itkMembraneScaleSelectionImageFilter.h
- ProtocolS1/Code/PlanarityFilter/itkMembraneScaleSelectionImageFilter.txx
- ProtocolS1/Code/PlanarityFilter/itkMultiscaleStructMeasureImageFilter.h
- ProtocolS1/Code/PlanarityFilter/itkMultiscaleStructMeasureImageFilter.txx
- ProtocolS1/Code/PlanarityFilter/itkStructMeasureImageFilter.h
- ProtocolS1/Code/PlanarityFilter/itkStructMeasureImageFilter.txx
- ProtocolS1/Code/PlanarityFilter/itkSymmetricEigenVectorAnalysisImageFilter.h
- ProtocolS1/Code/TensorVoting/
- ProtocolS1/Code/TensorVoting/CMakeLists.txt
- ProtocolS1/Code/TensorVoting/itkBallFieldGenerator2D.h
- ProtocolS1/Code/TensorVoting/itkBallFieldGenerator2D.txx
- ProtocolS1/Code/TensorVoting/itkBallFieldGenerator3D.h
- ProtocolS1/Code/TensorVoting/itkBallFieldGenerator3D.txx
- ProtocolS1/Code/TensorVoting/itkGenerateRotationMatrixHelper.h
- ProtocolS1/Code/TensorVoting/itkMatrixInterpolateImageFunction.h
- ProtocolS1/Code/TensorVoting/itkMatrixLinearInterpolateImageFunction.h
- ProtocolS1/Code/TensorVoting/itkMatrixLinearInterpolateImageFunction.txx
- ProtocolS1/Code/TensorVoting/itkPlateFieldGenerator3D.h
- ProtocolS1/Code/TensorVoting/itkPlateFieldGenerator3D.txx
- ProtocolS1/Code/TensorVoting/itkRotateFieldGenerator.h
- ProtocolS1/Code/TensorVoting/itkRotateFieldGenerator.txx
- ProtocolS1/Code/TensorVoting/itkStickFieldGenerator2D.h
- ProtocolS1/Code/TensorVoting/itkStickFieldGenerator2D.txx
- ProtocolS1/Code/TensorVoting/itkStickFieldGenerator3D.h
- ProtocolS1/Code/TensorVoting/itkStickFieldGenerator3D.txx
- ProtocolS1/Code/TensorVoting/itkTensorToSaliencyImageFilter.h
- ProtocolS1/Code/TensorVoting/itkTensorToSaliencyImageFilter.txx
- ProtocolS1/Code/TensorVoting/itkTensorVoting.h
- ProtocolS1/Code/TensorVoting/itkTensorVoting.txx
- ProtocolS1/Code/TensorVoting/itkTensorVoting2D.h
- ProtocolS1/Code/TensorVoting/itkTensorVoting2D.txx
- ProtocolS1/Code/TensorVoting/itkTensorVoting3D.h
- ProtocolS1/Code/TensorVoting/itkTensorVoting3D.txx
- ProtocolS1/Code/TensorVoting/itkTensorWithOrientation.h
- ProtocolS1/Code/TensorVoting/itkTensorWithOrientation.txx
- ProtocolS1/Code/TensorVoting/itkVoteFieldBase.h
- ProtocolS1/Code/TensorVoting/itkVoteFieldBase.txx
- ProtocolS1/Code/WatershedImageFilter/
- ProtocolS1/Code/WatershedImageFilter/CMakeLists.txt
- ProtocolS1/Code/WatershedImageFilter/itkGradientWeightedDistanceImageFilter.h
- ProtocolS1/Code/WatershedImageFilter/itkGradientWeightedDistanceImageFilter.txx
- ProtocolS1/Code/WatershedImageFilter/itkLabelMapOverlapMeasures.h
- ProtocolS1/Code/WatershedImageFilter/itkLabelMapOverlapMeasures.txx
- ProtocolS1/Code/WatershedImageFilter/itkMorphologicalWatershedFromMarkersImageFilter2.h
- ProtocolS1/Code/WatershedImageFilter/itkMorphologicalWatershedFromMarkersImageFilter2.txx
- ProtocolS1/Code/WatershedImageFilter/itkMorphologicalWatershedImageFilter2.h
- ProtocolS1/Code/WatershedImageFilter/itkMorphologicalWatershedImageFilter2.txx
- ProtocolS1/README
- ProtocolS1/Scripts/
- ProtocolS1/Scripts/MembraneValidation.py
- ProtocolS1/Scripts/SizeThreshold.py
- ProtocolS1/Scripts/Validate.py
