# Supplementary material for: ACME: Automated Cell Morphology Extractor for Comprehensive Reconstruction of Cell Membranes
Source: PLoS Comput Biol. 2012 Dec 6;8(12):e1002780. doi: 10.1371/journal.pcbi.1002780 (PMC3516542; doi:10.1371/journal.pcbi.1002780)
Supplement: Protocol S1 — A compressed zipped file containing ACME source code in C++, a README file, and python scripts for generating synthetic image data. (ZIP) [file pcbi.1002780.s006.zip › ProtocolS1/Code/ConfocalImageGenerator/itkBinaryThinningImageFilter3D.txx]

#ifndef _itkBinaryThinningImageFilter3D_txx
#define _itkBinaryThinningImageFilter3D_txx

#include <iostream>

#include "itkBinaryThinningImageFilter3D.h"
#include "itkImageRegionConstIterator.h"
#include "itkImageRegionIterator.h"
#include "itkNeighborhoodIterator.h"
#include <vector>

namespace itk
{

/**
 *    Constructor
 */
template <class TInputImage,class TOutputImage>
BinaryThinningImageFilter3D<TInputImage,TOutputImage>
::BinaryThinningImageFilter3D()
{

  this->SetNumberOfRequiredOutputs( 1 );

  OutputImagePointer thinImage = OutputImageType::New();
  this->SetNthOutput( 0, thinImage.GetPointer() );

}

/**
 *  Return the thinning Image pointer
 */
template <class TInputImage,class TOutputImage>
typename BinaryThinningImageFilter3D<
  TInputImage,TOutputImage>::OutputImageType *
BinaryThinningImageFilter3D<TInputImage,TOutputImage>
::GetThinning(void)
{
  return  dynamic_cast< OutputImageType * >(
    this->ProcessObject::GetOutput(0) );
}


/**
 *  Prepare data for computation
 *  Copy the input image to the output image, changing from the input
 *  type to the output type.
 */
template <class TInputImage,class TOutputImage>
void
BinaryThinningImageFilter3D<TInputImage,TOutputImage>
::PrepareData(void)
{

  itkDebugMacro(<< "PrepareData Start");
  OutputImagePointer thinImage = GetThinning();

  InputImagePointer  inputImage  =
    dynamic_cast<const TInputImage  *>( ProcessObject::GetInput(0) );

  thinImage->SetBufferedRegion( thinImage->GetRequestedRegion() );
  thinImage->Allocate();

  typename OutputImageType::RegionType region  = thinImage->GetRequestedRegion();


  ImageRegionConstIterator< TInputImage >  it( inputImage,  region );
  ImageRegionIterator< TOutputImage > ot( thinImage,  region );

  it.GoToBegin();
  ot.GoToBegin();

  itkDebugMacro(<< "PrepareData: Copy input to output");

  // Copy the input to the output, changing all foreground pixels to
  // have value 1 in the process.
  while( !ot.IsAtEnd() )
      {
      if ( it.Get() )
        {
        ot.Set( NumericTraits<OutputImagePixelType>::One );
        }
      else
        {
        ot.Set( NumericTraits<OutputImagePixelType>::Zero );
        }
      ++it;
      ++ot;
      }
  itkDebugMacro(<< "PrepareData End");
}

/**
 *  Post processing for computing thinning
 */
template <class TInputImage,class TOutputImage>
void
BinaryThinningImageFilter3D<TInputImage,TOutputImage>
::ComputeThinImage()
{
  itkDebugMacro( << "ComputeThinImage Start");
  OutputImagePointer thinImage = GetThinning();

  typename OutputImageType::RegionType region = thinImage->GetRequestedRegion();

  ConstBoundaryConditionType boundaryCondition;
  boundaryCondition.SetConstant( 0 );

  typename NeighborhoodIteratorType::RadiusType radius;
  radius.Fill(1);
  NeighborhoodIteratorType ot( radius, thinImage, region );
  ot.SetBoundaryCondition( boundaryCondition );

  std::vector < IndexType > simpleBorderPoints;
  typename std::vector < IndexType >::iterator simpleBorderPointsIt;

  // Define offsets
  typedef typename NeighborhoodIteratorType::OffsetType OffsetType;
  OffsetType N   = {{ 0,-1, 0}};  // north
  OffsetType S   = {{ 0, 1, 0}};  // south
  OffsetType E   = {{ 1, 0, 0}};  // east
  OffsetType W   = {{-1, 0, 0}};  // west
  OffsetType U   = {{ 0, 0, 1}};  // up
  OffsetType B   = {{ 0, 0,-1}};  // bottom

  // prepare Euler LUT [Lee94]
  int eulerLUT[256];
  fillEulerLUT( eulerLUT );
  // Loop through the image several times until there is no change.
  int unchangedBorders = 0;
  while( unchangedBorders < 6 )  // loop until no change for all the six border types
  {
    unchangedBorders = 0;
    for( int currentBorder = 1; currentBorder <= 6; currentBorder++)
    {
      // Loop through the image.
      for ( ot.GoToBegin(); !ot.IsAtEnd(); ++ot )
      {
        // check if point is foreground
        if ( ot.GetCenterPixel() != 1 )
        {
          continue;         // current point is already background
        }
        // check 6-neighbors if point is a border point of type currentBorder
        bool isBorderPoint = false;
        if( currentBorder == 1 && ot.GetPixel(N)<=0 )
          isBorderPoint = true;
        if( currentBorder == 2 && ot.GetPixel(S)<=0 )
          isBorderPoint = true;
        if( currentBorder == 3 && ot.GetPixel(E)<=0 )
          isBorderPoint = true;
        if( currentBorder == 4 && ot.GetPixel(W)<=0 )
          isBorderPoint = true;
        if( currentBorder == 5 && ot.GetPixel(U)<=0 )
          isBorderPoint = true;
        if( currentBorder == 6 && ot.GetPixel(B)<=0 )
          isBorderPoint = true;
        if( !isBorderPoint )
        {
          continue;         // current point is not deletable
        }
        // check if point is the end of an arc
        int numberOfNeighbors = -1;   // -1 and not 0 because the center pixel will be counted as well
        for( int i = 0; i < 27; i++ ) // i =  0..26
          if( ot.GetPixel(i)==1 )
            numberOfNeighbors++;

        if( numberOfNeighbors == 1 )
        {
          continue;         // current point is not deletable
        }

        // check if point is Euler invariant
        if( !isEulerInvariant( ot.GetNeighborhood(), eulerLUT ) )
        {
          continue;         // current point is not deletable
        }

        // check if point is simple (deletion does not change connectivity in the 3x3x3 neighborhood)
        if( !isSimplePoint( ot.GetNeighborhood() ) )
        {
          continue;         // current point is not deletable
        }

        // add all simple border points to a list for sequential re-checking
        simpleBorderPoints.push_back( ot.GetIndex() );
      } // end image iteration loop

      // sequential re-checking to preserve connectivity when
      // deleting in a parallel way
      bool noChange = true;
      for( simpleBorderPointsIt=simpleBorderPoints.begin(); simpleBorderPointsIt!=simpleBorderPoints.end(); simpleBorderPointsIt++)
      {
        // 1. Set simple border point to 0
        thinImage->SetPixel( *simpleBorderPointsIt, NumericTraits<OutputImagePixelType>::Zero);
        // 2. Check if neighborhood is still connected
        ot.SetLocation( *simpleBorderPointsIt );
        if( !isSimplePoint( ot.GetNeighborhood() ) )
        {
          // we cannot delete current point, so reset
          thinImage->SetPixel( *simpleBorderPointsIt, NumericTraits<OutputImagePixelType>::One );
        }
        else
        {
          noChange = false;
        }
      }
      if( noChange )
        unchangedBorders++;

      simpleBorderPoints.clear();
    } // end currentBorder for loop
  } // end unchangedBorders while loop

  itkDebugMacro( << "ComputeThinImage End");
}

/**
 *  Generate ThinImage
 */
template <class TInputImage,class TOutputImage>
void
BinaryThinningImageFilter3D<TInputImage,TOutputImage>
::GenerateData()
{

  this->PrepareData();

  itkDebugMacro(<< "GenerateData: Computing Thinning Image");
  this->ComputeThinImage();
} // end GenerateData()

/**
 * Fill the Euler look-up table (LUT) for later check of the Euler invariance. (see [Lee94])
 */
template <class TInputImage,class TOutputImage>
void
BinaryThinningImageFilter3D<TInputImage,TOutputImage>
::fillEulerLUT(int *LUT)
{
  LUT[1]  =  1;
  LUT[3]  = -1;
  LUT[5]  = -1;
  LUT[7]  =  1;
  LUT[9]  = -3;
  LUT[11] = -1;
  LUT[13] = -1;
  LUT[15] =  1;
  LUT[17] = -1;
  LUT[19] =  1;
  LUT[21] =  1;
  LUT[23] = -1;
  LUT[25] =  3;
  LUT[27] =  1;
  LUT[29] =  1;
  LUT[31] = -1;
  LUT[33] = -3;
  LUT[35] = -1;
  LUT[37] =  3;
  LUT[39] =  1;
  LUT[41] =  1;
  LUT[43] = -1;
  LUT[45] =  3;
  LUT[47] =  1;
  LUT[49] = -1;
  LUT[51] =  1;

  LUT[53] =  1;
  LUT[55] = -1;
  LUT[57] =  3;
  LUT[59] =  1;
  LUT[61] =  1;
  LUT[63] = -1;
  LUT[65] = -3;
  LUT[67] =  3;
  LUT[69] = -1;
  LUT[71] =  1;
  LUT[73] =  1;
  LUT[75] =  3;
  LUT[77] = -1;
  LUT[79] =  1;
  LUT[81] = -1;
  LUT[83] =  1;
  LUT[85] =  1;
  LUT[87] = -1;
  LUT[89] =  3;
  LUT[91] =  1;
  LUT[93] =  1;
  LUT[95] = -1;
  LUT[97] =  1;
  LUT[99] =  3;
  LUT[101] =  3;
  LUT[103] =  1;

  LUT[105] =  5;
  LUT[107] =  3;
  LUT[109] =  3;
  LUT[111] =  1;
  LUT[113] = -1;
  LUT[115] =  1;
  LUT[117] =  1;
  LUT[119] = -1;
  LUT[121] =  3;
  LUT[123] =  1;
  LUT[125] =  1;
  LUT[127] = -1;
  LUT[129] = -7;
  LUT[131] = -1;
  LUT[133] = -1;
  LUT[135] =  1;
  LUT[137] = -3;
  LUT[139] = -1;
  LUT[141] = -1;
  LUT[143] =  1;
  LUT[145] = -1;
  LUT[147] =  1;
  LUT[149] =  1;
  LUT[151] = -1;
  LUT[153] =  3;
  LUT[155] =  1;

  LUT[157] =  1;
  LUT[159] = -1;
  LUT[161] = -3;
  LUT[163] = -1;
  LUT[165] =  3;
  LUT[167] =  1;
  LUT[169] =  1;
  LUT[171] = -1;
  LUT[173] =  3;
  LUT[175] =  1;
  LUT[177] = -1;
  LUT[179] =  1;
  LUT[181] =  1;
  LUT[183] = -1;
  LUT[185] =  3;
  LUT[187] =  1;
  LUT[189] =  1;
  LUT[191] = -1;
  LUT[193] = -3;
  LUT[195] =  3;
  LUT[197] = -1;
  LUT[199] =  1;
  LUT[201] =  1;
  LUT[203] =  3;
  LUT[205] = -1;
  LUT[207] =  1;

  LUT[209] = -1;
  LUT[211] =  1;
  LUT[213] =  1;
  LUT[215] = -1;
  LUT[217] =  3;
  LUT[219] =  1;
  LUT[221] =  1;
  LUT[223] = -1;
  LUT[225] =  1;
  LUT[227] =  3;
  LUT[229] =  3;
  LUT[231] =  1;
  LUT[233] =  5;
  LUT[235] =  3;
  LUT[237] =  3;
  LUT[239] =  1;
  LUT[241] = -1;
  LUT[243] =  1;
  LUT[245] =  1;
  LUT[247] = -1;
  LUT[249] =  3;
  LUT[251] =  1;
  LUT[253] =  1;
  LUT[255] = -1;
}

/**
 * Check for Euler invariance. (see [Lee94])
 */
template <class TInputImage,class TOutputImage>
bool
BinaryThinningImageFilter3D<TInputImage,TOutputImage>
::isEulerInvariant(NeighborhoodType neighbors, int *LUT)
{
  // calculate Euler characteristic for each octant and sum up
  int EulerChar = 0;
  unsigned char n;
  // Octant SWU
  n = 1;
  if( neighbors[24]==1 )
    n |= 128;
  if( neighbors[25]==1 )
    n |=  64;
  if( neighbors[15]==1 )
    n |=  32;
  if( neighbors[16]==1 )
    n |=  16;
  if( neighbors[21]==1 )
    n |=   8;
  if( neighbors[22]==1 )
    n |=   4;
  if( neighbors[12]==1 )
    n |=   2;
  EulerChar += LUT[n];
  // Octant SEU
  n = 1;
  if( neighbors[26]==1 )
    n |= 128;
  if( neighbors[23]==1 )
    n |=  64;
  if( neighbors[17]==1 )
    n |=  32;
  if( neighbors[14]==1 )
    n |=  16;
  if( neighbors[25]==1 )
    n |=   8;
  if( neighbors[22]==1 )
    n |=   4;
  if( neighbors[16]==1 )
    n |=   2;
  EulerChar += LUT[n];
  // Octant NWU
  n = 1;
  if( neighbors[18]==1 )
    n |= 128;
  if( neighbors[21]==1 )
    n |=  64;
  if( neighbors[9]==1 )
    n |=  32;
  if( neighbors[12]==1 )
    n |=  16;
  if( neighbors[19]==1 )
    n |=   8;
  if( neighbors[22]==1 )
    n |=   4;
  if( neighbors[10]==1 )
    n |=   2;
  EulerChar += LUT[n];
  // Octant NEU
  n = 1;
  if( neighbors[20]==1 )
    n |= 128;
  if( neighbors[23]==1 )
    n |=  64;
  if( neighbors[19]==1 )
    n |=  32;
  if( neighbors[22]==1 )
    n |=  16;
  if( neighbors[11]==1 )
    n |=   8;
  if( neighbors[14]==1 )
    n |=   4;
  if( neighbors[10]==1 )
    n |=   2;
  EulerChar += LUT[n];
  // Octant SWB
  n = 1;
  if( neighbors[6]==1 )
    n |= 128;
  if( neighbors[15]==1 )
    n |=  64;
  if( neighbors[7]==1 )
    n |=  32;
  if( neighbors[16]==1 )
    n |=  16;
  if( neighbors[3]==1 )
    n |=   8;
  if( neighbors[12]==1 )
    n |=   4;
  if( neighbors[4]==1 )
    n |=   2;
  EulerChar += LUT[n];
  // Octant SEB
  n = 1;
  if( neighbors[8]==1 )
    n |= 128;
  if( neighbors[7]==1 )
    n |=  64;
  if( neighbors[17]==1 )
    n |=  32;
  if( neighbors[16]==1 )
    n |=  16;
  if( neighbors[5]==1 )
    n |=   8;
  if( neighbors[4]==1 )
    n |=   4;
  if( neighbors[14]==1 )
    n |=   2;
  EulerChar += LUT[n];
  // Octant NWB
  n = 1;
  if( neighbors[0]==1 )
    n |= 128;
  if( neighbors[9]==1 )
    n |=  64;
  if( neighbors[3]==1 )
    n |=  32;
  if( neighbors[12]==1 )
    n |=  16;
  if( neighbors[1]==1 )
    n |=   8;
  if( neighbors[10]==1 )
    n |=   4;
  if( neighbors[4]==1 )
    n |=   2;
  EulerChar += LUT[n];
  // Octant NEB
  n = 1;
  if( neighbors[2]==1 )
    n |= 128;
  if( neighbors[1]==1 )
    n |=  64;
  if( neighbors[11]==1 )
    n |=  32;
  if( neighbors[10]==1 )
    n |=  16;
  if( neighbors[5]==1 )
    n |=   8;
  if( neighbors[4]==1 )
    n |=   4;
  if( neighbors[14]==1 )
    n |=   2;
  EulerChar += LUT[n];
  if( EulerChar == 0 )
    return true;
  else
    return false;
}

/**
 * Check if current point is a Simple Point.
 * This method is named 'N(v)_labeling' in [Lee94].
 * Outputs the number of connected objects in a neighborhood of a point
 * after this point would have been removed.
 */
template <class TInputImage,class TOutputImage>
bool
BinaryThinningImageFilter3D<TInputImage,TOutputImage>
::isSimplePoint(NeighborhoodType neighbors)
{
  // copy neighbors for labeling
  int cube[26];
  int i;
  for( i = 0; i < 13; i++ )  // i =  0..12 -> cube[0..12]
    cube[i] = neighbors[i];
  // i != 13 : ignore center pixel when counting (see [Lee94])
  for( i = 14; i < 27; i++ ) // i = 14..26 -> cube[13..25]
    cube[i-1] = neighbors[i];
  // set initial label
  int label = 2;
  // for all points in the neighborhood
  for( i = 0; i < 26; i++ )
  {
    if( cube[i]==1 )     // voxel has not been labelled yet
    {
      // start recursion with any octant that contains the point i
      switch( i )
      {
      case 0:
      case 1:
      case 3:
      case 4:
      case 9:
      case 10:
      case 12:
        Octree_labeling(1, label, cube );
        break;
      case 2:
      case 5:
      case 11:
      case 13:
        Octree_labeling(2, label, cube );
        break;
      case 6:
      case 7:
      case 14:
      case 15:
        Octree_labeling(3, label, cube );
        break;
      case 8:
      case 16:
        Octree_labeling(4, label, cube );
        break;
      case 17:
      case 18:
      case 20:
      case 21:
        Octree_labeling(5, label, cube );
        break;
      case 19:
      case 22:
        Octree_labeling(6, label, cube );
        break;
      case 23:
      case 24:
        Octree_labeling(7, label, cube );
        break;
      case 25:
        Octree_labeling(8, label, cube );
        break;
      }
      label++;
      if( label-2 >= 2 )
      {
        return false;
      }
    }
  }
  //return label-2; in [Lee94] if the number of connected compontents would be needed
  return true;
}

/**
 * Octree_labeling [Lee94]
 * This is a recursive method that calulates the number of connected
 * components in the 3D neighbourhood after the center pixel would
 * have been removed.
 */
template <class TInputImage,class TOutputImage>
void
BinaryThinningImageFilter3D<TInputImage,TOutputImage>
::Octree_labeling(int octant, int label, int *cube)
{
  // check if there are points in the octant with value 1
  if( octant==1 )
  {
    // set points in this octant to current label
    // and recurseive labeling of adjacent octants
    if( cube[0] == 1 )
      cube[0] = label;
    if( cube[1] == 1 )
    {
      cube[1] = label;
      Octree_labeling( 2, label, cube);
    }
    if( cube[3] == 1 )
    {
      cube[3] = label;
      Octree_labeling( 3, label, cube);
    }
    if( cube[4] == 1 )
    {
      cube[4] = label;
      Octree_labeling( 2, label, cube);
      Octree_labeling( 3, label, cube);
      Octree_labeling( 4, label, cube);
    }
    if( cube[9] == 1 )
    {
      cube[9] = label;
      Octree_labeling( 5, label, cube);
    }
    if( cube[10] == 1 )
    {
      cube[10] = label;
      Octree_labeling( 2, label, cube);
      Octree_labeling( 5, label, cube);
      Octree_labeling( 6, label, cube);
    }
    if( cube[12] == 1 )
    {
      cube[12] = label;
      Octree_labeling( 3, label, cube);
      Octree_labeling( 5, label, cube);
      Octree_labeling( 7, label, cube);
    }
  }
  if( octant==2 )
  {
    if( cube[1] == 1 )
    {
      cube[1] = label;
      Octree_labeling( 1, label, cube);
    }
    if( cube[4] == 1 )
    {
      cube[4] = label;
      Octree_labeling( 1, label, cube);
      Octree_labeling( 3, label, cube);
      Octree_labeling( 4, label, cube);
    }
    if( cube[10] == 1 )
    {
      cube[10] = label;
      Octree_labeling( 1, label, cube);
      Octree_labeling( 5, label, cube);
      Octree_labeling( 6, label, cube);
    }
    if( cube[2] == 1 )
      cube[2] = label;
    if( cube[5] == 1 )
    {
      cube[5] = label;
      Octree_labeling( 4, label, cube);
    }
    if( cube[11] == 1 )
    {
      cube[11] = label;
      Octree_labeling( 6, label, cube);
    }
    if( cube[13] == 1 )
    {
      cube[13] = label;
      Octree_labeling( 4, label, cube);
      Octree_labeling( 6, label, cube);
      Octree_labeling( 8, label, cube);
    }
  }
  if( octant==3 )
  {
    if( cube[3] == 1 )
    {
      cube[3] = label;
      Octree_labeling( 1, label, cube);
    }
    if( cube[4] == 1 )
    {
      cube[4] = label;
      Octree_labeling( 1, label, cube);
      Octree_labeling( 2, label, cube);
      Octree_labeling( 4, label, cube);
    }
    if( cube[12] == 1 )
    {
      cube[12] = label;
      Octree_labeling( 1, label, cube);
      Octree_labeling( 5, label, cube);
      Octree_labeling( 7, label, cube);
    }
    if( cube[6] == 1 )
      cube[6] = label;
    if( cube[7] == 1 )
    {
      cube[7] = label;
      Octree_labeling( 4, label, cube);
    }
    if( cube[14] == 1 )
    {
      cube[14] = label;
      Octree_labeling( 7, label, cube);
    }
    if( cube[15] == 1 )
    {
      cube[15] = label;
      Octree_labeling( 4, label, cube);
      Octree_labeling( 7, label, cube);
      Octree_labeling( 8, label, cube);
    }
  }
  if( octant==4 )
  {
    if( cube[4] == 1 )
    {
      cube[4] = label;
      Octree_labeling( 1, label, cube);
      Octree_labeling( 2, label, cube);
      Octree_labeling( 3, label, cube);
    }
    if( cube[5] == 1 )
    {
      cube[5] = label;
      Octree_labeling( 2, label, cube);
    }
    if( cube[13] == 1 )
    {
      cube[13] = label;
      Octree_labeling( 2, label, cube);
      Octree_labeling( 6, label, cube);
      Octree_labeling( 8, label, cube);
    }
    if( cube[7] == 1 )
    {
      cube[7] = label;
      Octree_labeling( 3, label, cube);
    }
    if( cube[15] == 1 )
    {
      cube[15] = label;
      Octree_labeling( 3, label, cube);
      Octree_labeling( 7, label, cube);
      Octree_labeling( 8, label, cube);
    }
    if( cube[8] == 1 )
      cube[8] = label;
    if( cube[16] == 1 )
    {
      cube[16] = label;
      Octree_labeling( 8, label, cube);
    }
  }
  if( octant==5 )
  {
    if( cube[9] == 1 )
    {
      cube[9] = label;
      Octree_labeling( 1, label, cube);
    }
    if( cube[10] == 1 )
    {
      cube[10] = label;
      Octree_labeling( 1, label, cube);
      Octree_labeling( 2, label, cube);
      Octree_labeling( 6, label, cube);
    }
    if( cube[12] == 1 )
    {
      cube[12] = label;
      Octree_labeling( 1, label, cube);
      Octree_labeling( 3, label, cube);
      Octree_labeling( 7, label, cube);
    }
    if( cube[17] == 1 )
      cube[17] = label;
    if( cube[18] == 1 )
    {
      cube[18] = label;
      Octree_labeling( 6, label, cube);
    }
    if( cube[20] == 1 )
    {
      cube[20] = label;
      Octree_labeling( 7, label, cube);
    }
    if( cube[21] == 1 )
    {
      cube[21] = label;
      Octree_labeling( 6, label, cube);
      Octree_labeling( 7, label, cube);
      Octree_labeling( 8, label, cube);
    }
  }
  if( octant==6 )
  {
    if( cube[10] == 1 )
    {
      cube[10] = label;
      Octree_labeling( 1, label, cube);
      Octree_labeling( 2, label, cube);
      Octree_labeling( 5, label, cube);
    }
    if( cube[11] == 1 )
    {
      cube[11] = label;
      Octree_labeling( 2, label, cube);
    }
    if( cube[13] == 1 )
    {
      cube[13] = label;
      Octree_labeling( 2, label, cube);
      Octree_labeling( 4, label, cube);
      Octree_labeling( 8, label, cube);
    }
    if( cube[18] == 1 )
    {
      cube[18] = label;
      Octree_labeling( 5, label, cube);
    }
    if( cube[21] == 1 )
    {
      cube[21] = label;
      Octree_labeling( 5, label, cube);
      Octree_labeling( 7, label, cube);
      Octree_labeling( 8, label, cube);
    }
    if( cube[19] == 1 )
      cube[19] = label;
    if( cube[22] == 1 )
    {
      cube[22] = label;
      Octree_labeling( 8, label, cube);
    }
  }
  if( octant==7 )
  {
    if( cube[12] == 1 )
    {
      cube[12] = label;
      Octree_labeling( 1, label, cube);
      Octree_labeling( 3, label, cube);
      Octree_labeling( 5, label, cube);
    }
    if( cube[14] == 1 )
    {
      cube[14] = label;
      Octree_labeling( 3, label, cube);
    }
    if( cube[15] == 1 )
    {
      cube[15] = label;
      Octree_labeling( 3, label, cube);
      Octree_labeling( 4, label, cube);
      Octree_labeling( 8, label, cube);
    }
    if( cube[20] == 1 )
    {
      cube[20] = label;
      Octree_labeling( 5, label, cube);
    }
    if( cube[21] == 1 )
    {
      cube[21] = label;
      Octree_labeling( 5, label, cube);
      Octree_labeling( 6, label, cube);
      Octree_labeling( 8, label, cube);
    }
    if( cube[23] == 1 )
      cube[23] = label;
    if( cube[24] == 1 )
    {
      cube[24] = label;
      Octree_labeling( 8, label, cube);
    }
  }
  if( octant==8 )
  {
    if( cube[13] == 1 )
    {
      cube[13] = label;
      Octree_labeling( 2, label, cube);
      Octree_labeling( 4, label, cube);
      Octree_labeling( 6, label, cube);
    }
    if( cube[15] == 1 )
    {
      cube[15] = label;
      Octree_labeling( 3, label, cube);
      Octree_labeling( 4, label, cube);
      Octree_labeling( 7, label, cube);
    }
    if( cube[16] == 1 )
    {
      cube[16] = label;
      Octree_labeling( 4, label, cube);
    }
    if( cube[21] == 1 )
    {
      cube[21] = label;
      Octree_labeling( 5, label, cube);
      Octree_labeling( 6, label, cube);
      Octree_labeling( 7, label, cube);
    }
    if( cube[22] == 1 )
    {
      cube[22] = label;
      Octree_labeling( 6, label, cube);
    }
    if( cube[24] == 1 )
    {
      cube[24] = label;
      Octree_labeling( 7, label, cube);
    }
    if( cube[25] == 1 )
      cube[25] = label;
  }
}


/**
 *  Print Self
 */
template <class TInputImage,class TOutputImage>
void
BinaryThinningImageFilter3D<TInputImage,TOutputImage>
::PrintSelf(std::ostream& os, Indent indent) const
{
  Superclass::PrintSelf(os,indent);

  os << indent << "Thinning image: " << std::endl;

}

} // end namespace itk

#endif
