# Supplementary material for: ACME: Automated Cell Morphology Extractor for Comprehensive Reconstruction of Cell Membranes
Source: PLoS Comput Biol. 2012 Dec 6;8(12):e1002780. doi: 10.1371/journal.pcbi.1002780 (PMC3516542; doi:10.1371/journal.pcbi.1002780)
Supplement: Protocol S1 — A compressed zipped file containing ACME source code in C++, a README file, and python scripts for generating synthetic image data. (ZIP) [file pcbi.1002780.s006.zip › ProtocolS1/Code/ConfocalImageGenerator/itkGroupSpatialObjectToImageFilter.h]

/*=========================================================================

  Program:   Insight Segmentation & Registration Toolkit
  Module:    itkGroupSpatialObjectToImageFilter.h
  Language:  C++
  Date:      $Date$
  Version:   $Revision$

  Copyright (c) Insight Software Consortium. All rights reserved.
  See ITKCopyright.txt or http://www.itk.org/HTML/Copyright.htm for details.

     This software is distributed WITHOUT ANY WARRANTY; without even 
     the implied warranty of MERCHANTABILITY or FITNESS FOR A PARTICULAR 
     PURPOSE.  See the above copyright notices for more information.

=========================================================================*/
#ifndef __itkGroupSpatialObjectToImageFilter_h
#define __itkGroupSpatialObjectToImageFilter_h

#include "itkImageSource.h"
#include "itkConceptChecking.h"

namespace itk
{
  
/** \class GroupSpatialObjectToImageFilter
 * \brief Base class for filters that take a SpatialObject 
 *        as input and produce an image as output.
 *  By default, if the user does not specify the size of the output image,
 *  the maximum size of the object's bounding box is used. 
 *  The spacing of the image is given by the spacing of the input 
 *  Spatial object.
 */
template <class TInputSpatialObject, class TOutputImage>
class ITK_EXPORT GroupSpatialObjectToImageFilter : public ImageSource<TOutputImage>
{
public:
  /** Standard class typedefs. */
  typedef GroupSpatialObjectToImageFilter                     Self;
  typedef ImageSource<TOutputImage>                      Superclass;
  typedef SmartPointer<Self>                             Pointer;
  typedef SmartPointer<const Self>                       ConstPointer;

  typedef TOutputImage                                   OutputImageType;
  typedef typename OutputImageType::SizeType             SizeType;
  typedef typename OutputImageType::IndexType            IndexType;
  typedef typename OutputImageType::PointType            PointType;
  typedef typename OutputImageType::Pointer              OutputImagePointer;
  typedef typename OutputImageType::ValueType            ValueType;
  typedef typename OutputImageType::SpacingType          SpacingType;
  typedef typename OutputImageType::DirectionType        DirectionType;
  
  /** Method for creation through the object factory. */
  itkNewMacro(Self);
  
  /** Run-time type information (and related methods). */
  itkTypeMacro(GroupSpatialObjectToImageFilter, ImageSource);

  /** Superclass typedefs. */
  typedef typename Superclass::OutputImageRegionType      OutputImageRegionType;

  /** Some convenient typedefs. */
  typedef TInputSpatialObject                             InputSpatialObjectType;
  typedef typename InputSpatialObjectType::Pointer        InputSpatialObjectPointer;
  typedef typename InputSpatialObjectType::ConstPointer   InputSpatialObjectConstPointer;
  typedef typename TInputSpatialObject::ChildrenListType  ChildrenListType;
  typedef typename TInputSpatialObject::BoundingBoxType  BoundingBoxType;
  typedef typename ChildrenListType::iterator ListIteratorType;
  
  /** ImageDimension constants */
  itkStaticConstMacro(ObjectDimension, unsigned int,
                      InputSpatialObjectType::ObjectDimension);

  itkStaticConstMacro(OutputImageDimension, unsigned int,
                      TOutputImage::ImageDimension);

  /** Set/Get the image input of this process object.  */
  virtual void SetInput( const InputSpatialObjectType *object);
  virtual void SetInput( unsigned int, const InputSpatialObjectType * object);
  const InputSpatialObjectType * GetInput( void );
  const InputSpatialObjectType * GetInput( unsigned int idx );

  /** Spacing (size of a pixel) of the output image. The
   * spacing is the geometric distance between image samples.
   * It is stored internally as double, but may be set from
   * float. \sa GetSpacing() */
  virtual void SetSpacing( const SpacingType& spacing);
  virtual void SetSpacing( const double* spacing);
  virtual void SetSpacing( const float* spacing);
  virtual const double * GetSpacing( void ) const;

  /** Directions of the output image. The
   * direction is for oriented images. */
  virtual void SetDirection( const DirectionType & direction );
  virtual const DirectionType & GetDirection( void ) const;

  /** Set/Get the value for pixels inside the spatial object. 
  * By default, this filter will return an image
  * that contains values from the spatial object specified as input. 
  * If this "inside" value is changed to a non-null value,
  * the output produced by this filter will be a mask with inside/outside values 
  * specified by the user. */
  itkSetMacro( InsideValue, ValueType );
  itkGetConstMacro( InsideValue, ValueType );

  /** Set/Get the value for pixels outside the spatial object.
  * By default, this filter will return an image
  * that contains values from the spatial object specified as input. 
  * If this "outside" value is changed to a non-null value,
  * the output produced by this filter will be a mask with inside/outside values
  * specified by the user. */
  itkSetMacro( OutsideValue, ValueType );
  itkGetConstMacro( OutsideValue, ValueType );

  /** The origin of the output image. The origin is the geometric
   * coordinates of the index (0,0,...,0).  It is stored internally
   * as double but may be set from float.
   * \sa GetOrigin() */
  virtual void SetOrigin( const PointType& origin );
  virtual void SetOrigin( const double* origin );
  virtual void SetOrigin( const float* origin );
  virtual const double * GetOrigin( void ) const;

  /** The spatial object being transformed can be part of a hierarchy.
   * How deep in the hierarchy should we descend in generating the
   * image?  A ChildrenDepth of 0 means to only include the object
   * itself. */
  itkSetMacro( ChildrenDepth, unsigned int );
  itkGetConstMacro( ChildrenDepth, unsigned int );

  /** Set/Get Size */
  itkSetMacro( Size, SizeType );
  itkGetConstMacro( Size, SizeType );

  /** If UseObjectValue is set to true, then the filter uses
   *  the ValueAt() function instead of IsInside() */
  itkSetMacro( UseObjectValue, bool );
  itkGetConstMacro( UseObjectValue, bool );

protected:
  GroupSpatialObjectToImageFilter();
  ~GroupSpatialObjectToImageFilter();

  virtual void GenerateOutputInformation(){}; // do nothing
  virtual void GenerateData();

  SizeType      m_Size;
  double        m_Spacing[OutputImageDimension];
  double        m_Origin[OutputImageDimension];
  DirectionType m_Direction;

  unsigned int  m_ChildrenDepth;
  ValueType     m_InsideValue;
  ValueType     m_OutsideValue;
  bool          m_UseObjectValue;

  virtual void PrintSelf(std::ostream& os, Indent indent) const;

private:

  GroupSpatialObjectToImageFilter(const Self&); //purposely not implemented
  void operator=(const Self&); //purposely not implemented

};

} // end namespace itk

#ifndef ITK_MANUAL_INSTANTIATION
#include "itkGroupSpatialObjectToImageFilter.txx"
#endif

#endif
