# Supplementary material for: ACME: Automated Cell Morphology Extractor for Comprehensive Reconstruction of Cell Membranes
Source: PLoS Comput Biol. 2012 Dec 6;8(12):e1002780. doi: 10.1371/journal.pcbi.1002780 (PMC3516542; doi:10.1371/journal.pcbi.1002780)
Supplement: Protocol S1 — A compressed zipped file containing ACME source code in C++, a README file, and python scripts for generating synthetic image data. (ZIP) [file pcbi.1002780.s006.zip › ProtocolS1/Code/ConfocalImageGenerator/itkGroupSpatialObjectToImageFilter.txx]

/*=========================================================================

Program:   Insight Segmentation & Registration Toolkit
Module:    itkGroupSpatialObjectToImageFilter.txx
Language:  C++
Date:      $Date$
Version:   $Revision$

Copyright (c) Insight Software Consortium. All rights reserved.
See ITKCopyright.txt or http://www.itk.org/HTML/Copyright.htm for details.

This software is distributed WITHOUT ANY WARRANTY; without even 
the implied warranty of MERCHANTABILITY or FITNESS FOR A PARTICULAR 
PURPOSE.  See the above copyright notices for more information.

=========================================================================*/
#ifndef __itkGroupSpatialObjectToImageFilter_txx
#define __itkGroupSpatialObjectToImageFilter_txx

#include "itkGroupSpatialObjectToImageFilter.h"
#include <itkImageRegionIteratorWithIndex.h>

namespace itk
{

/** Constructor */
template <class TInputSpatialObject, class TOutputImage>
GroupSpatialObjectToImageFilter<TInputSpatialObject, TOutputImage>
::GroupSpatialObjectToImageFilter()
{
  this->SetNumberOfRequiredInputs( 1 );
  m_ChildrenDepth = 999999;
  m_Size.Fill( 0 );
  m_Direction.SetIdentity();
  
  for (unsigned int i = 0; i < OutputImageDimension; i++)
    {
    m_Spacing[i] = 1.0;
    m_Origin[i] = 0.;
    }

  m_InsideValue = 1;
  m_OutsideValue = 0;
  m_UseObjectValue = false;
}

/** Destructor */
template <class TInputSpatialObject, class TOutputImage>
GroupSpatialObjectToImageFilter<TInputSpatialObject, TOutputImage>
::~GroupSpatialObjectToImageFilter()
{
}
  

/** Set the Input SpatialObject */
template <class TInputSpatialObject, class TOutputImage>
void 
GroupSpatialObjectToImageFilter<TInputSpatialObject, TOutputImage>
::SetInput( const InputSpatialObjectType *input )
{
  // Process object is not const-correct so the const_cast is required here
  this->ProcessObject::SetNthInput(0, 
                                   const_cast< InputSpatialObjectType * >( input ) );
}


/** Connect one of the operands  */
template <class TInputSpatialObject, class TOutputImage>
void
GroupSpatialObjectToImageFilter<TInputSpatialObject, TOutputImage>
::SetInput( unsigned int index, const TInputSpatialObject * object ) 
{
  // Process object is not const-correct so the const_cast is required here
  this->ProcessObject::SetNthInput(index, 
                                   const_cast< TInputSpatialObject *>( object ) );
}

/** Get the input Spatial Object */
template <class TInputSpatialObject, class TOutputImage>
const typename GroupSpatialObjectToImageFilter<TInputSpatialObject, TOutputImage>::InputSpatialObjectType *
GroupSpatialObjectToImageFilter<TInputSpatialObject, TOutputImage>
::GetInput(void) 
{
  if (this->GetNumberOfInputs() < 1)
    {
    return 0;
    }
  
  return static_cast<const TInputSpatialObject * >
    (this->ProcessObject::GetInput(0) );
}
  
/** Get the input Spatial Object */
template <class TInputSpatialObject, class TOutputImage>
const typename GroupSpatialObjectToImageFilter<TInputSpatialObject, TOutputImage>::InputSpatialObjectType *
GroupSpatialObjectToImageFilter<TInputSpatialObject, TOutputImage>
::GetInput(unsigned int idx)
{
  return static_cast< const TInputSpatialObject * >
    (this->ProcessObject::GetInput(idx));
}


//----------------------------------------------------------------------------
template <class TInputSpatialObject, class TOutputImage>
void 
GroupSpatialObjectToImageFilter<TInputSpatialObject, TOutputImage>
::SetSpacing(const SpacingType& spacing )
{
  unsigned int i; 
  for (i=0; i<TOutputImage::ImageDimension; i++)
    {
    if ( (double)spacing[i] != m_Spacing[i] )
      {
      break;
      }
    } 
  if ( i < TOutputImage::ImageDimension ) 
    { 
    for (i=0; i<TOutputImage::ImageDimension; i++)
      {
      m_Spacing[i] = spacing[i];
      }
    this->Modified();
    }
}

//----------------------------------------------------------------------------
template <class TInputSpatialObject, class TOutputImage>
void 
GroupSpatialObjectToImageFilter<TInputSpatialObject, TOutputImage>
::SetSpacing(const double* spacing)
{
  unsigned int i; 
  for (i=0; i<OutputImageDimension; i++)
    {
    if ( spacing[i] != m_Spacing[i] )
      {
      break;
      }
    } 
  if ( i < OutputImageDimension ) 
    { 
    for (i=0; i<OutputImageDimension; i++)
      {
      m_Spacing[i] = spacing[i];
      }
    this->Modified();
    }
}

template <class TInputSpatialObject, class TOutputImage>
void 
GroupSpatialObjectToImageFilter<TInputSpatialObject, TOutputImage>
::SetSpacing(const float* spacing)
{
  unsigned int i; 
  for (i=0; i<OutputImageDimension; i++)
    {
    if ( (double)spacing[i] != m_Spacing[i] )
      {
      break;
      }
    } 
  if ( i < OutputImageDimension ) 
    { 
    for (i=0; i<OutputImageDimension; i++)
      {
      m_Spacing[i] = spacing[i];
      }
    this->Modified();
    }
}

template <class TInputSpatialObject, class TOutputImage>
const double * 
GroupSpatialObjectToImageFilter<TInputSpatialObject, TOutputImage>
::GetSpacing() const
{
  return m_Spacing;
}


//----------------------------------------------------------------------------
template <class TInputSpatialObject, class TOutputImage>
void 
GroupSpatialObjectToImageFilter<TInputSpatialObject, TOutputImage>
::SetOrigin(const PointType& origin)
{
  unsigned int i; 
  for (i=0; i<OutputImageDimension; i++)
    {
    if ( (double)origin[i] != m_Origin[i] )
      {
      break;
      }
    } 
  if ( i < OutputImageDimension ) 
    { 
    for (i=0; i<OutputImageDimension; i++)
      {
      m_Origin[i] = origin[i];
      }
    this->Modified();
    }
}

//----------------------------------------------------------------------------
template <class TInputSpatialObject, class TOutputImage>
void 
GroupSpatialObjectToImageFilter<TInputSpatialObject, TOutputImage>
::SetOrigin(const double* origin)
{
  unsigned int i; 
  for (i=0; i<OutputImageDimension; i++)
    {
    if ( origin[i] != m_Origin[i] )
      {
      break;
      }
    } 
  if ( i < OutputImageDimension ) 
    { 
    for (i=0; i<OutputImageDimension; i++)
      {
      m_Origin[i] = origin[i];
      }
    this->Modified();
    }
}

template <class TInputSpatialObject, class TOutputImage>
void 
GroupSpatialObjectToImageFilter<TInputSpatialObject, TOutputImage>
::SetOrigin(const float* origin)
{
  unsigned int i; 
  for (i=0; i<OutputImageDimension; i++)
    {
    if ( (double)origin[i] != m_Origin[i] )
      {
      break;
      }
    } 
  if ( i < OutputImageDimension ) 
    { 
    for (i=0; i<OutputImageDimension; i++)
      {
      m_Origin[i] = origin[i];
      }
    this->Modified();
    }
}

template <class TInputSpatialObject, class TOutputImage>
const double * 
GroupSpatialObjectToImageFilter<TInputSpatialObject, TOutputImage>
::GetOrigin() const
{
  return m_Origin;
}

//----------------------------------------------------------------------------

template <class TInputSpatialObject, class TOutputImage>
void
GroupSpatialObjectToImageFilter<TInputSpatialObject, TOutputImage>
::SetDirection( const DirectionType & dir ) 
{
  m_Direction = dir;
  this->Modified();
}


template <class TInputSpatialObject, class TOutputImage>
const typename GroupSpatialObjectToImageFilter< TInputSpatialObject, TOutputImage >::DirectionType &
GroupSpatialObjectToImageFilter<TInputSpatialObject, TOutputImage>
::GetDirection( void ) const
{
  return m_Direction;
}


//----------------------------------------------------------------------------

/** Update */
template <class TInputSpatialObject, class TOutputImage>
void
GroupSpatialObjectToImageFilter<TInputSpatialObject, TOutputImage>
::GenerateData(void)
{
  unsigned int i;
  itkDebugMacro(<< "GroupSpatialObjectToImageFilter::Update() called");

  // Get the input and output pointers 
  const InputSpatialObjectType * InputObject  = this->GetInput();
  OutputImagePointer   OutputImage = this->GetOutput();

  // Generate the image
  SizeType size;

  InputObject->ComputeBoundingBox();
  for(i=0;i<ObjectDimension;i++)
    {
    size[i] = (long unsigned int)(InputObject->GetBoundingBox()->GetMaximum()[i]
                                  - InputObject->GetBoundingBox()->GetMinimum()[i]);
    }
  
  typename OutputImageType::IndexType index;
  index.Fill(0);
  typename OutputImageType::RegionType region;
  
  // If the size of the output has been explicitly specified, the filter
  // will set the output size to the explicit size, otherwise the size from the spatial
  // object's bounding box will be used as default.

  bool specified = false;
  for (i = 0; i < OutputImageDimension; i++)
    {
    if (m_Size[i] != 0)
      {
      specified = true;
      break;
      }
    }

  if (specified)
    {
    region.SetSize( m_Size );
    }
  else
    {
    region.SetSize( size );
    }
  region.SetIndex( index );

  OutputImage->SetLargestPossibleRegion( region);     // 
  OutputImage->SetBufferedRegion( region );           // set the region 
  OutputImage->SetRequestedRegion( region );          //
  // If the spacing has been explicitly specified, the filter
  // will set the output spacing to that explicit spacing, otherwise the spacing from
  // the spatial object is used as default.
  
  specified = false;
  for (i = 0; i < OutputImageDimension; i++)
    {
    if (m_Spacing[i] != 0)
      {
      specified = true;
      break;
      }
    }

  if (specified)
    {
    OutputImage->SetSpacing(this->m_Spacing);         // set spacing
    }
  else
    {
    OutputImage->SetSpacing(InputObject->GetIndexToObjectTransform()->GetScaleComponent());   // set spacing
    }
  OutputImage->SetOrigin( m_Origin );   //   and origin
  OutputImage->SetDirection( m_Direction );
  OutputImage->Allocate();   // allocate the image
  OutputImage->FillBuffer( m_OutsideValue );

  typedef itk::ImageRegionIteratorWithIndex<OutputImageType> myIteratorType;

  itk::Point<double, ObjectDimension> objectPoint;
  itk::Point<double, OutputImageDimension>  imagePoint;
  itk::Point<double, OutputImageDimension>  startPt;
  itk::Point<double, OutputImageDimension>  endPt;
  
  IndexType start, end;
  
  ChildrenListType *m_ChildrenList = InputObject->GetChildren( 2 );
  
  for( ListIteratorType j = m_ChildrenList->begin(); j != m_ChildrenList->end(); ++j )
  {
    // Convert bounding box to image region
    // Iterate over the image region 
    (*j)->ComputeBoundingBox();
    BoundingBoxType * boundingBox = (*j)->GetBoundingBox();
    
    std::cout << "Bounding Box: " << boundingBox->GetBounds() << std::endl;
    
    for( i = 0; i < ObjectDimension; i++ )
    {
      startPt[i] = boundingBox->GetBounds()[2*i];
      endPt[i] = boundingBox->GetBounds()[2*i+1];
    }  
    OutputImage->TransformPhysicalPointToIndex( startPt, start );
    OutputImage->TransformPhysicalPointToIndex( endPt, end );
    for( i = 0; i< ObjectDimension; i++ )
    {
      if ( start[i] < 0 )
      {
	    start[i] = 0;
      }
      
      if ( end[i] > m_Size[i] - 1 )
      {
	    end[i] = m_Size[i] - 1;
      }
      size[i] = end[i] - start[i] + 1;
    }  
    
    region.SetIndex( start );
    region.SetSize( size );
    
    myIteratorType it(OutputImage, region);
    it.GoToBegin();
    while(!it.IsAtEnd() )
    {
      if (it.Get() != m_InsideValue )
      {
        // ValueAt requires the point to be in physical coordinate i.e
        OutputImage->TransformIndexToPhysicalPoint(it.GetIndex(), imagePoint);
        for( i = 0; i < ObjectDimension; i++ )
        {
          objectPoint[i] = imagePoint[i];
        }  
      
        if((*j)->IsInside(objectPoint))
        {
          it.Set( m_InsideValue );
        }
        else
        {
          it.Set( m_OutsideValue );
        }
      }
    ++it;
    }
  }
  
  itkDebugMacro(<< "GroupSpatialObjectToImageFilter::Update() finished");

} // end update function  


template<class TInputSpatialObject, class TOutputImage>
void 
GroupSpatialObjectToImageFilter<TInputSpatialObject, TOutputImage>
::PrintSelf(std::ostream& os, Indent indent) const
{
  Superclass::PrintSelf(os, indent);
  os << indent << "Size : " << m_Size << std::endl;
  os << indent << "Children depth : " << m_ChildrenDepth << std::endl;
  os << indent << "Inside Value : " << m_InsideValue << std::endl;
  os << indent << "Outside Value : " << m_OutsideValue << std::endl;
  if(m_UseObjectValue)
    {
    os << indent << "Using Object Value : ON" << std::endl;
    }
  else
    {
    os << indent << "Using Object Value : OFF" << std::endl;
    }
}

} // end namespace itk

#endif
