# Supplementary material for: ACME: Automated Cell Morphology Extractor for Comprehensive Reconstruction of Cell Membranes
Source: PLoS Comput Biol. 2012 Dec 6;8(12):e1002780. doi: 10.1371/journal.pcbi.1002780 (PMC3516542; doi:10.1371/journal.pcbi.1002780)
Supplement: Protocol S1 — A compressed zipped file containing ACME source code in C++, a README file, and python scripts for generating synthetic image data. (ZIP) [file pcbi.1002780.s006.zip › ProtocolS1/Code/ConfocalImageGenerator/itkShotNoiseImageFilter.txx]

/*=========================================================================

  Program:   Insight Segmentation & Registration Toolkit
  Module:    $RCSfile: $
  Language:  C++
  Date:      $Date: $
  Version:   $Revision: $
  Author:    Gavin Baker <gavinb@cs.mu.oz.au>

  Copyright (c) 2004 Insight Software Consortium. All rights reserved.
  See ITKCopyright.txt or http://www.itk.org/HTML/Copyright.htm for details.

     This software is distributed WITHOUT ANY WARRANTY; without even
     the implied warranty of MERCHANTABILITY or FITNESS FOR A PARTICULAR
     PURPOSE.  See the above copyright notices for more information.

=========================================================================*/

#include "itkShotNoiseImageFilter.h"
#include "itkThreadSafeMersenneTwisterRandomVariateGenerator.h"
#include "itkImageRegionIterator.h"
#include "itkImageRegionConstIterator.h"
#include "itkProgressReporter.h"

namespace itk
{

template <class TInputImage, class TOutputImage>
ShotNoiseImageFilter<TInputImage, TOutputImage>
::ShotNoiseImageFilter()
{
  m_Scale = 1.0;
}


template <class TInputImage, class TOutputImage>
void
ShotNoiseImageFilter<TInputImage, TOutputImage>
::ThreadedGenerateData( const OutputImageRegionType &outputRegionForThread,
                        ThreadIdType threadId)
{
  InputImageConstPointer  inputPtr = this->GetInput();
  OutputImagePointer outputPtr = this->GetOutput(0);

  // create a random generator per thread
  typename Statistics::ThreadSafeMersenneTwisterRandomVariateGenerator::Pointer rand =
      Statistics::ThreadSafeMersenneTwisterRandomVariateGenerator::New();
  rand->Initialize();

  // Define the portion of the input to walk for this thread, using
  // the CallCopyOutputRegionToInputRegion method allows for the input
  // and output images to be different dimensions
  InputImageRegionType inputRegionForThread;
  this->CallCopyOutputRegionToInputRegion(inputRegionForThread, outputRegionForThread);

  // Define the iterators
  ImageRegionConstIterator<TInputImage>  inputIt(inputPtr, inputRegionForThread);
  ImageRegionIterator<TOutputImage> outputIt(outputPtr, outputRegionForThread);

  ProgressReporter progress(this, threadId, outputRegionForThread.GetNumberOfPixels());

  inputIt.GoToBegin();
  outputIt.GoToBegin();

  while( !inputIt.IsAtEnd() )
    {
    double in = m_Scale * inputIt.Get();
    if( in < 50 )
      {
    double L = vcl_exp( -in );
    long k = 0;
      double p = 1.0;
      do
        {
        k += 1;
        p *= rand->GetVariate();
        }
      while( p > L );
      // clip the output to the actual supported range
      outputIt.Set( (OutputImagePixelType) std::min( (double)NumericTraits<OutputImagePixelType>::max(), (k-1)/m_Scale ) );
      }
    else
      {
      double out = in + rand->GetNormalVariate( 0, in );
      outputIt.Set( (OutputImagePixelType) std::min( (double)NumericTraits<OutputImagePixelType>::max(), out/m_Scale ) );
      }
    ++inputIt;
    ++outputIt;
    progress.CompletedPixel();  // potential exception thrown here
    }
}

template <class TInputImage, class TOutputImage>
void
ShotNoiseImageFilter<TInputImage, TOutputImage>
::PrintSelf(std::ostream& os,
            Indent indent) const
{
    Superclass::PrintSelf(os, indent);
    os << indent << "Scale: "
       << static_cast<typename NumericTraits<double>::PrintType>(this->GetScale())
       << std::endl;
}

} /* namespace itk */
