# Supplementary material for: ACME: Automated Cell Morphology Extractor for Comprehensive Reconstruction of Cell Membranes
Source: PLoS Comput Biol. 2012 Dec 6;8(12):e1002780. doi: 10.1371/journal.pcbi.1002780 (PMC3516542; doi:10.1371/journal.pcbi.1002780)
Supplement: Protocol S1 — A compressed zipped file containing ACME source code in C++, a README file, and python scripts for generating synthetic image data. (ZIP) [file pcbi.1002780.s006.zip › ProtocolS1/Code/ConfocalImageGenerator/itkSpeckleNoiseImageFilter.txx]

/*=========================================================================

  Program:   Insight Segmentation & Registration Toolkit
  Module:    $RCSfile: $
  Language:  C++
  Date:      $Date: $
  Version:   $Revision: $
  Author:    Gavin Baker <gavinb@cs.mu.oz.au>

  Copyright (c) 2004 Insight Software Consortium. All rights reserved.
  See ITKCopyright.txt or http://www.itk.org/HTML/Copyright.htm for details.

     This software is distributed WITHOUT ANY WARRANTY; without even
     the implied warranty of MERCHANTABILITY or FITNESS FOR A PARTICULAR
     PURPOSE.  See the above copyright notices for more information.

=========================================================================*/

#include "itkSpeckleNoiseImageFilter.h"
#include "itkThreadSafeMersenneTwisterRandomVariateGenerator.h"
#include "itkImageRegionIterator.h"
#include "itkImageRegionConstIterator.h"
#include "itkProgressReporter.h"

namespace itk
{

template <class TInputImage, class TOutputImage>
SpeckleNoiseImageFilter<TInputImage, TOutputImage>
::SpeckleNoiseImageFilter()
{
  m_StandardDeviation = 1.0;
}


template <class TInputImage, class TOutputImage>
void
SpeckleNoiseImageFilter<TInputImage, TOutputImage>
::ThreadedGenerateData( const OutputImageRegionType &outputRegionForThread,
                        ThreadIdType threadId)
{
  InputImageConstPointer  inputPtr = this->GetInput();
  OutputImagePointer outputPtr = this->GetOutput(0);

  // create a random generator per thread
  typename Statistics::ThreadSafeMersenneTwisterRandomVariateGenerator::Pointer rand =
      Statistics::ThreadSafeMersenneTwisterRandomVariateGenerator::New();
  rand->Initialize();

  // Define the portion of the input to walk for this thread, using
  // the CallCopyOutputRegionToInputRegion method allows for the input
  // and output images to be different dimensions
  InputImageRegionType inputRegionForThread;
  this->CallCopyOutputRegionToInputRegion(inputRegionForThread, outputRegionForThread);

  // Define the iterators
  ImageRegionConstIterator<TInputImage>  inputIt(inputPtr, inputRegionForThread);
  ImageRegionIterator<TOutputImage> outputIt(outputPtr, outputRegionForThread);

  ProgressReporter progress(this, threadId, outputRegionForThread.GetNumberOfPixels());

  inputIt.GoToBegin();
  outputIt.GoToBegin();

  // choose the value of the gamma distribution so that the mean is 1 and the variance depend
  // on m_StandardDeviation
  double theta = m_StandardDeviation * m_StandardDeviation;
  double k = 1 / theta;
  double floork = itk::Math::Floor<double>( k );
  double delta = k - floork;
  double v0 = itk::Math::e / ( itk::Math::e + delta );

  while( !inputIt.IsAtEnd() )
    {
    // first generate the gamma distributed random variable
    // ref http://en.wikipedia.org/wiki/Gamma_distribution#Generating_gamma-distributed_random_variables
    double xi;
    double nu;
    do
      {
      double v1 = 1.0 - rand->GetVariateWithOpenUpperRange(); // open *lower* range -- (0,1]
      double v2 = 1.0 - rand->GetVariateWithOpenUpperRange();
      double v3 = 1.0 - rand->GetVariateWithOpenUpperRange();
      if( v1 <= v0 )
        {
        xi = vcl_pow( v2, 1 / delta );
        nu = v3 * vcl_pow( xi, delta - 1.0 );
        }
      else
        {
        xi = 1.0 - vcl_log( v2 );
        nu = v3 * vcl_exp( -xi );
        }
      }
    while( nu > vcl_exp( -xi ) * vcl_pow( xi, delta - 1.0 ) );
    double gamma = xi;
    for( int i=0; i<floork; i++ )
      {
      gamma -= vcl_log( 1.0 - rand->GetVariateWithOpenUpperRange() );
      }
    gamma *= theta;
    // ok, so now apply multiplicative noise
    double out = gamma * inputIt.Get();
    // and clip the value to fit in the range (saturation)
    out = std::min( (double)NumericTraits<OutputImagePixelType>::max(), out );
    out = std::max( (double)NumericTraits<OutputImagePixelType>::NonpositiveMin(), out );
    outputIt.Set( (OutputImagePixelType) out  );
    ++inputIt;
    ++outputIt;
    progress.CompletedPixel();  // potential exception thrown here
    }
}

template <class TInputImage, class TOutputImage>
void
SpeckleNoiseImageFilter<TInputImage, TOutputImage>
::PrintSelf(std::ostream& os,
            Indent indent) const
{
    Superclass::PrintSelf(os, indent);
    os << indent << "StandardDeviation: "
       << static_cast<typename NumericTraits<double>::PrintType>(this->GetStandardDeviation())
       << std::endl;
}

} /* namespace itk */
