# Supplementary material for: ACME: Automated Cell Morphology Extractor for Comprehensive Reconstruction of Cell Membranes
Source: PLoS Comput Biol. 2012 Dec 6;8(12):e1002780. doi: 10.1371/journal.pcbi.1002780 (PMC3516542; doi:10.1371/journal.pcbi.1002780)
Supplement: Protocol S1 — A compressed zipped file containing ACME source code in C++, a README file, and python scripts for generating synthetic image data. (ZIP) [file pcbi.1002780.s006.zip › ProtocolS1/Code/ConfocalImageGenerator/itkThreadSafeMersenneTwisterRandomVariateGenerator.cxx]

/*=========================================================================

  Program:   Insight Segmentation & Registration Toolkit
  Module:    $RCSfile: itkFastMutexLock.cxx,v $
  Language:  C++
  Date:      $Date: 2003-09-10 14:29:07 $
  Version:   $Revision: 1.10 $

  Copyright (c) Insight Software Consortium. All rights reserved.
  See ITKCopyright.txt or http://www.itk.org/HTML/Copyright.htm for details.

  Portions of this code are covered under the VTK copyright.
  See VTKCopyright.txt or http://www.kitware.com/VTKCopyright.htm for details.

     This software is distributed WITHOUT ANY WARRANTY; without even 
     the implied warranty of MERCHANTABILITY or FITNESS FOR A PARTICULAR 
     PURPOSE.  See the above copyright notices for more information.

=========================================================================*/
#include "itkThreadSafeMersenneTwisterRandomVariateGenerator.h"

namespace itk
{
namespace Statistics {

  SimpleFastMutexLock ThreadSafeMersenneTwisterRandomVariateGenerator::lock;
  
  ThreadSafeMersenneTwisterRandomVariateGenerator::IntegerType
    ThreadSafeMersenneTwisterRandomVariateGenerator::differ = 0;

}//end namespace Statistics
}//end namespace itk
