# Supplementary material for: ACME: Automated Cell Morphology Extractor for Comprehensive Reconstruction of Cell Membranes
Source: PLoS Comput Biol. 2012 Dec 6;8(12):e1002780. doi: 10.1371/journal.pcbi.1002780 (PMC3516542; doi:10.1371/journal.pcbi.1002780)
Supplement: Protocol S1 — A compressed zipped file containing ACME source code in C++, a README file, and python scripts for generating synthetic image data. (ZIP) [file pcbi.1002780.s006.zip › ProtocolS1/Code/Examples/CMakeLists.txt]

INCLUDE_DIRECTORIES( BEFORE
  ${ACME_SOURCE_DIR}/CellPreprocess
  ${ACME_BINARY_DIR}/CellPreprocess
  ${ACME_SOURCE_DIR}/PlanarityFilter
  ${ACME_BINARY_DIR}/PlanarityFilter
  ${ACME_SOURCE_DIR}/TensorVoting
  ${ACME_BINARY_DIR}/TensorVoting
  ${ACME_SOURCE_DIR}/ConfocalImageGenerator
  ${ACME_BINARY_DIR}/ConfocalImageGenerator
  ${ACME_SOURCE_DIR}/WatershedImageFilter
  ${ACME_BINARY_DIR}/WatershedImageFilter
)

ADD_EXECUTABLE(cellPreprocess CellPreprocess.cxx)
TARGET_LINK_LIBRARIES(cellPreprocess ${ITK_LIBRARIES})

ADD_EXECUTABLE(resample Resample.cxx)
TARGET_LINK_LIBRARIES(resample ${ITK_LIBRARIES})

ADD_EXECUTABLE(membraneOrientationBasedHessianCalculator MembraneOrientationBasedHessianCalculator.cxx)
TARGET_LINK_LIBRARIES(membraneOrientationBasedHessianCalculator ${ITK_LIBRARIES})

ADD_EXECUTABLE(multiscalePlateMeasureImageFilter MultiscalePlateMeasureImageFilter.cxx)
TARGET_LINK_LIBRARIES(multiscalePlateMeasureImageFilter ${ITK_LIBRARIES})

ADD_EXECUTABLE(ballVotingIntersectingCirclesExample2D BallVotingIntersectingCirclesExample2D.cxx)
TARGET_LINK_LIBRARIES(ballVotingIntersectingCirclesExample2D ${ITK_LIBRARIES})

ADD_EXECUTABLE(membraneVotingField3D MembraneVotingField3D.cxx)
TARGET_LINK_LIBRARIES(membraneVotingField3D ${ITK_LIBRARIES})

ADD_EXECUTABLE( membraneSegmentation MembraneSegmentationImageFilter.cxx)
TARGET_LINK_LIBRARIES( membraneSegmentation ${ITK_LIBRARIES})

ADD_EXECUTABLE(cvtGenerator CVTGenerator.cxx)
TARGET_LINK_LIBRARIES(cvtGenerator ${ITK_LIBRARIES} Random )

# For comparing the three segmentation versions
ADD_EXECUTABLE(membraneSegmentationEvaluation MembraneSegmentationEvaluation.cxx)
TARGET_LINK_LIBRARIES(membraneSegmentationEvaluation ${ITK_LIBRARIES} )

# For computing the tables in the paper
ADD_EXECUTABLE(labelMapOverlapMeasures LabelMapOverlapMeasures.cxx)
TARGET_LINK_LIBRARIES(labelMapOverlapMeasures ${ITK_LIBRARIES} )
