# Supplementary material for: ACME: Automated Cell Morphology Extractor for Comprehensive Reconstruction of Cell Membranes
Source: PLoS Comput Biol. 2012 Dec 6;8(12):e1002780. doi: 10.1371/journal.pcbi.1002780 (PMC3516542; doi:10.1371/journal.pcbi.1002780)
Supplement: Protocol S1 — A compressed zipped file containing ACME source code in C++, a README file, and python scripts for generating synthetic image data. (ZIP) [file pcbi.1002780.s006.zip › ProtocolS1/Code/TensorVoting/itkTensorToSaliencyImageFilter.txx]

/*=========================================================================

  Program:   Insight Segmentation & Registration Toolkit
  Module:    $RCSfile: itkStickFieldGenerator2D.txx,v $
  Language:  C++
  Date:      $Date: 2008-10-16 23:24:23 $
  Version:   $Revision: 1.23 $

  Copyright (c) Insight Software Consortium. All rights reserved.
  See ITKCopyright.txt or http://www.itk.org/HTML/Copyright.htm for details.

     This software is distributed WITHOUT ANY WARRANTY; without even
     the implied warranty of MERCHANTABILITY or FITNESS FOR A PARTICULAR
     PURPOSE.  See the above copyright notices for more information.

=========================================================================*/
#ifndef __itkTensorToSaliencyImageFilter_txx
#define __itkTensorToSaliencyImageFilter_txx

#include "itkTensorToSaliencyImageFilter.h"
#include "itkNumericTraits.h"

namespace itk
{

/**
 * Constructor
 */
template< class TInputImage, class TOutputImage >
TensorToSaliencyImageFilter< TInputImage, TOutputImage >
::TensorToSaliencyImageFilter()
{
  m_EigenCalculator.SetDimension( ImageDimension );

  m_EigenMatrix = 0;
	m_ComputeEigenMatrix = false;

  this->Superclass::SetNumberOfRequiredInputs ( 1 );
  this->Superclass::SetNumberOfRequiredOutputs ( 1 );

  this->Superclass::SetNthOutput ( 0, TOutputImage::New() );
}


template< class TInputImage, class TOutputImage >
void
TensorToSaliencyImageFilter< TInputImage, TOutputImage >
::GenerateData(void)
{
  ImageConstPointer input = this->GetInput();
  RegionType region = input->GetLargestPossibleRegion();
  SpacingType spacing = input->GetSpacing();
  PointType origin = input->GetOrigin();

  // A zero tensor
  VectorType ZeroVector;
  ZeroVector.Fill( 0 );

  // Allocate the output image
  OutputImagePointer m_Output = OutputImageType::New();
  m_Output->SetRegions( region );
  m_Output->SetOrigin( origin );
  m_Output->SetSpacing( spacing );
  m_Output->Allocate();
  m_Output->FillBuffer( ZeroVector );

  // Iterate through the input image
	MatrixType eigenMatrix;
  VectorType eigenVector;
  ConstIteratorType It( input, region );
  OutputIteratorType oIt( m_Output, region );

  if ( m_ComputeEigenMatrix )
  {
    MatrixIteratorType mIt( m_EigenMatrix, region );
    mIt.GoToBegin();
    It.GoToBegin();
    oIt.GoToBegin();
    while( !It.IsAtEnd() )
    {
      // Compute eigen values and eigen matrix
      m_EigenCalculator.SetOrderEigenValues( 1 );
      m_EigenCalculator.ComputeEigenValuesAndVectors( It.Get(), eigenVector, eigenMatrix );
      mIt.Set( eigenMatrix );

      for( unsigned int i = ImageDimension-1; i > 0; i-- )
        eigenVector[i] -= eigenVector[i-1];

      oIt.Set( eigenVector );
      ++It;
      ++oIt;
      ++mIt;
    }
  }
  else
  {
    It.GoToBegin();
    oIt.GoToBegin();
    while( !It.IsAtEnd() )
    {
      // Compute eigen values and eigen matrix
      m_EigenCalculator.SetOrderEigenValues( 1 );
      m_EigenCalculator.ComputeEigenValuesAndVectors( It.Get(), eigenVector, eigenMatrix );

      for( unsigned int i = ImageDimension-1; i > 0; i-- )
        eigenVector[i] -= eigenVector[i-1];

      oIt.Set( eigenVector );
      ++It;
      ++oIt;
    }
  }

	this->GraftOutput( m_Output );
}


template< class TInputImage, class TOutputImage >
void
TensorToSaliencyImageFilter< TInputImage, TOutputImage >
::PrintSelf( std::ostream& os, Indent indent ) const
{
  Superclass::PrintSelf(os,indent);
}

} // end namespace itk

#endif
