# Supplementary material for: ACME: Automated Cell Morphology Extractor for Comprehensive Reconstruction of Cell Membranes
Source: PLoS Comput Biol. 2012 Dec 6;8(12):e1002780. doi: 10.1371/journal.pcbi.1002780 (PMC3516542; doi:10.1371/journal.pcbi.1002780)
Supplement: Protocol S1 — A compressed zipped file containing ACME source code in C++, a README file, and python scripts for generating synthetic image data. (ZIP) [file pcbi.1002780.s006.zip › ProtocolS1/Code/WatershedImageFilter/itkGradientWeightedDistanceImageFilter.h]

/*=========================================================================
  Author: $Author: krm15 $  // Author of last commit
  Version: $Rev: 720 $  // Revision of last commit
  Date: $Date: 2009-09-30 20:23:54 -0400 (Wed, 30 Sep 2009) $  // Date of last commit
=========================================================================*/

/*=========================================================================
 Authors: The GoFigure Dev. Team.
 at Megason Lab, Systems biology, Harvard Medical school, 2009

 Copyright (c) 2009, President and Fellows of Harvard College.
 All rights reserved.

 Redistribution and use in source and binary forms, with or without
 modification, are permitted provided that the following conditions are met:

 Redistributions of source code must retain the above copyright notice,
 this list of conditions and the following disclaimer.
 Redistributions in binary form must reproduce the above copyright notice,
 this list of conditions and the following disclaimer in the documentation
 and/or other materials provided with the distribution.
 Neither the name of the  President and Fellows of Harvard College
 nor the names of its contributors may be used to endorse or promote
 products derived from this software without specific prior written
 permission.

 THIS SOFTWARE IS PROVIDED BY THE COPYRIGHT HOLDERS AND CONTRIBUTORS
 "AS IS" AND ANY EXPRESS OR IMPLIED WARRANTIES, INCLUDING, BUT NOT LIMITED TO,
 THE IMPLIED WARRANTIES OF MERCHANTABILITY AND FITNESS FOR A PARTICULAR
 PURPOSE ARE DISCLAIMED. IN NO EVENT SHALL THE COPYRIGHT OWNER OR CONTRIBUTORS
 BE LIABLE FOR ANY DIRECT, INDIRECT, INCIDENTAL, SPECIAL, EXEMPLARY,
 OR CONSEQUENTIAL DAMAGES (INCLUDING, BUT NOT LIMITED TO, PROCUREMENT
 OF SUBSTITUTE GOODS OR SERVICES; LOSS OF USE, DATA, OR PROFITS;
 OR BUSINESS INTERRUPTION) HOWEVER CAUSED AND ON ANY THEORY OF LIABILITY,
 WHETHER IN CONTRACT, STRICT LIABILITY, OR TORT (INCLUDING NEGLIGENCE
 OR OTHERWISE) ARISING IN ANY WAY OUT OF THE USE OF THIS SOFTWARE, EVEN IF
 ADVISED OF THE POSSIBILITY OF SUCH DAMAGE.

=========================================================================*/

#ifndef __itkGradientWeightedDistanceImageFilter_h
#define __itkGradientWeightedDistanceImageFilter_h

#if defined(_MSC_VER)
#pragma warning ( disable : 4786 )
#endif

#ifdef __BORLANDC__
#define ITK_LEAN_AND_MEAN
#endif

#include "itkImageToImageFilter.h"
#include "itkGradientMagnitudeRecursiveGaussianImageFilter.h"
#include "itkSigmoidImageFilter.h"
#include "itkImageRegionIteratorWithIndex.h"
#include "itkSignedMaurerDistanceMapImageFilter.h"
#include "itkRescaleIntensityImageFilter.h"
#include "itkAbsImageFilter.h"
#include "itkThresholdImageFilter.h"
#include "itkMinimumMaximumImageCalculator.h"
#include "itkImageRegionIterator.h"
#include "itkImageRegionConstIterator.h"
#include "itkImageRegion.h"
#include "itkRegion.h"
#include "itkIndex.h"
#include "itkSize.h"

#include "itkImageFileWriter.h"

namespace itk
{
template < class TFeatureImage, class TInputImage, class TSegmentImage >
class ITK_EXPORT GradientWeightedDistanceImageFilter :
  public ImageToImageFilter< TFeatureImage, TInputImage >
{
  public:
    typedef GradientWeightedDistanceImageFilter                              Self;
    typedef ImageToImageFilter< TFeatureImage, TInputImage >  Superclass;
    typedef SmartPointer<Self>                                Pointer;
    typedef SmartPointer<const Self>                          ConstPointer;

    itkStaticConstMacro ( ImageDimension, unsigned int,
      TFeatureImage::ImageDimension );

    /** Method for creation through object factory */
    itkNewMacro ( Self );

    /** Run-time type information */
    itkTypeMacro ( GradientWeightedDistanceImageFilter, ImageToImageFilter );

    /** Display */
    void PrintSelf ( std::ostream& os, Indent indent ) const;

    typedef TFeatureImage                           FeatureImageType;
    typedef typename FeatureImageType::Pointer      FeatureImagePointer;
    typedef typename FeatureImageType::ConstPointer FeatureImageConstPointer;
    typedef typename FeatureImageType::PixelType    FeatureImagePixelType;
    typedef typename FeatureImageType::RegionType   FeatureImageRegionType;
    typedef typename FeatureImageType::SizeType     FeatureImageSizeType;
    typedef typename FeatureImageSizeType::SizeValueType FeatureImageSizeValueType;
    typedef typename FeatureImageType::SpacingType  FeatureImageSpacingType;
    typedef typename FeatureImageType::IndexType    FeatureImageIndexType;
    typedef typename FeatureImageType::PointType    FeatureImagePointType;

    typedef TInputImage                             ImageType;
    typedef typename ImageType::Pointer             ImagePointer;
    typedef typename ImageType::ConstPointer        ImageConstPointer;
    typedef typename ImageType::PixelType           ImagePixelType;
    typedef typename ImageType::RegionType          ImageRegionType;
    typedef typename ImageType::SizeType            ImageSizeType;
    typedef typename ImageSizeType::SizeValueType   ImageSizeValueType;
    typedef typename ImageType::SpacingType         ImageSpacingType;
    typedef typename ImageType::IndexType           ImageIndexType;
    typedef typename ImageType::PointType           ImagePointType;

    typedef TSegmentImage                           SegmentImageType;
    typedef typename SegmentImageType::Pointer      SegmentImagePointer;
    typedef typename SegmentImageType::ConstPointer SegmentImageConstPointer;
    typedef typename SegmentImageType::IndexType    SegmentImageIndexType;
    typedef typename SegmentImageType::PixelType    SegmentImagePixelType;

    typedef RescaleIntensityImageFilter< ImageType, ImageType>
      RescaleFilterType;
    typedef typename RescaleFilterType::Pointer RescaleFilterPointer;

    typedef GradientMagnitudeRecursiveGaussianImageFilter< FeatureImageType, ImageType >
      GradientFilterType;
    typedef typename GradientFilterType::Pointer GradientFilterPointer;
    typedef SigmoidImageFilter< ImageType,ImageType > SigmoidFilterType;
    typedef typename SigmoidFilterType::Pointer SigmoidFilterPointer;
    typedef AbsImageFilter< ImageType,ImageType > AbsFilterType;
    typedef typename AbsFilterType::Pointer AbsFilterPointer;
    typedef ThresholdImageFilter< ImageType > ThreshFilterType;
    typedef typename ThreshFilterType::Pointer ThreshFilterPointer;
    typedef ImageRegionConstIterator< FeatureImageType > ConstIteratorType;
    typedef ImageRegionIterator<ImageType> IteratorType;
    typedef ImageRegionIteratorWithIndex<ImageType> IndexIteratorType;
    typedef SignedMaurerDistanceMapImageFilter< SegmentImageType, ImageType >
      MaurerType;
    typedef typename MaurerType::Pointer MaurerPointer;
    typedef MinimumMaximumImageCalculator< ImageType >  MinMaxCalculatorType;
    typedef typename MinMaxCalculatorType::Pointer              MinMaxCalculatorPointer;
    typedef MinimumMaximumImageCalculator< FeatureImageType >   FeatureMinMaxCalculatorType;
    typedef typename FeatureMinMaxCalculatorType::Pointer       FeatureMinMaxCalculatorPointer;

    itkGetConstMacro ( UseLevelSet,      bool );
    itkSetMacro (      UseLevelSet,      bool );
    itkGetConstMacro ( LargestCellRadius,double );
    itkSetMacro (      LargestCellRadius,double );
    itkGetConstMacro ( NucleiSigma,      double );
    itkSetMacro (      NucleiSigma,      double );
    itkGetConstMacro ( Alpha,            double );
    itkSetMacro (      Alpha,            double );

    void SetForeground ( SegmentImagePointer fg )
    {
      m_ForegroundMap = fg;
    }

    ImagePointer GetDistanceMap()
    {
      return m_DistanceMap;
    }

    ImagePointer GetGradient()
    {
      return m_Gradient;
    }

  protected:
    GradientWeightedDistanceImageFilter();
    ~GradientWeightedDistanceImageFilter() {}
    void DistanceMap ();
    void Normalize ();
    void GenerateData();

    bool m_UseLevelSet;
    double m_LargestCellRadius;
    double m_NucleiSigma;
    double m_Alpha;

    SegmentImagePointer m_ForegroundMap;
    ImagePointer m_DistanceMap;
    ImagePointer m_Gradient;

  private:
     GradientWeightedDistanceImageFilter ( Self& );   // intentionally not implemented
     void operator= ( const Self& );   // intentionally not implemented
  };

} /* namespace itk */

#include "itkGradientWeightedDistanceImageFilter.txx"
#endif
