# Supplementary material for: ACME: Automated Cell Morphology Extractor for Comprehensive Reconstruction of Cell Membranes
Source: PLoS Comput Biol. 2012 Dec 6;8(12):e1002780. doi: 10.1371/journal.pcbi.1002780 (PMC3516542; doi:10.1371/journal.pcbi.1002780)
Supplement: Protocol S1 — A compressed zipped file containing ACME source code in C++, a README file, and python scripts for generating synthetic image data. (ZIP) [file pcbi.1002780.s006.zip › ProtocolS1/Code/WatershedImageFilter/itkMorphologicalWatershedFromMarkersImageFilter2.txx]

/*=========================================================================

  Program:   Insight Segmentation & Registration Toolkit
  Module:    $RCSfile: itkMorphologicalWatershedFromMarkersImageFilter2.txx,v $
  Language:  C++
  Date:      $Date: 2008-02-07 15:07:57 $
  Version:   $Revision: 1.2 $

  Copyright (c) Insight Software Consortium. All rights reserved.
  See ITKCopyright.txt or http://www.itk.org/HTML/Copyright.htm for details.

    This software is distributed WITHOUT ANY WARRANTY; without even
    the implied warranty of MERCHANTABILITY or FITNESS FOR A PARTICULAR
    PURPOSE.  See the above copyright notices for more information.

=========================================================================*/
#ifndef __itkMorphologicalWatershedFromMarkersImageFilter2_txx
#define __itkMorphologicalWatershedFromMarkersImageFilter2_txx

#include <algorithm>
#include <queue>
#include <list>
#include "itkMorphologicalWatershedFromMarkersImageFilter2.h"
#include "itkProgressReporter.h"
#include "itkImageRegionIterator.h"
#include "itkImageRegionConstIteratorWithIndex.h"
#include "itkShapedNeighborhoodIterator.h"
#include "itkConstShapedNeighborhoodIterator.h"
#include "itkConstantBoundaryCondition.h"
#include "itkSize.h"
#include "itkConnectedComponentAlgorithm.h"
// #include "itkFillSides.h"

namespace itk {

template <class TInputImage, class TLabelImage>
MorphologicalWatershedFromMarkersImageFilter2<TInputImage, TLabelImage>
::MorphologicalWatershedFromMarkersImageFilter2()
{
  this->SetNumberOfRequiredInputs(2);
  m_FullyConnected = false;
  m_MarkWatershedLine = true;

  m_ForegroundImg = 0;
}


template <class TInputImage, class TLabelImage>
void
MorphologicalWatershedFromMarkersImageFilter2<TInputImage, TLabelImage>
::GenerateInputRequestedRegion()
{
  // call the superclass' implementation of this method
  Superclass::GenerateInputRequestedRegion();

  // get pointers to the inputs
  LabelImagePointer markerPtr =
    const_cast< LabelImageType * >( this->GetMarkerImage() );

  InputImagePointer inputPtr =
    const_cast< InputImageType * >( this->GetInput() );

  if ( !markerPtr || !inputPtr )
    { return; }

  // We need to
  // configure the inputs such that all the data is available.
  //
  markerPtr->SetRequestedRegion(markerPtr->GetLargestPossibleRegion());
  inputPtr->SetRequestedRegion(inputPtr->GetLargestPossibleRegion());
}


template <class TInputImage, class TLabelImage>
void
MorphologicalWatershedFromMarkersImageFilter2<TInputImage, TLabelImage>
::EnlargeOutputRequestedRegion(DataObject *)
{
  this->GetOutput()->SetRequestedRegion(
    this->GetOutput()->GetLargestPossibleRegion() );
}


template<class TInputImage, class TLabelImage>
void
MorphologicalWatershedFromMarkersImageFilter2<TInputImage, TLabelImage>
::GenerateData()
{
  // there is 2 possible cases: with or without watershed lines.
  // the algorithm with watershed lines is from Meyer
  // the algorithm without watershed lines is from beucher
  // The 2 algorithms are very similar and so are integrated in the same filter.

  //---------------------------------------------------------------------------
  // declare the vars common to the 2 algorithms: constants, iterators,
  // hierarchical queue, progress reporter, and status image
  // also allocate output images and verify preconditions
  //---------------------------------------------------------------------------

  // the label used to find background in the marker image
  static const LabelImagePixelType bgLabel
    = NumericTraits< LabelImagePixelType >::Zero;
  // the label used to mark the watershed line in the output image
  static const LabelImagePixelType wsLabel
    = NumericTraits< LabelImagePixelType >::Zero;

  this->AllocateOutputs();

  if ( !m_ForegroundImg )
    {
    m_ForegroundImg = LabelImageType::New();
    m_ForegroundImg->CopyInformation( this->GetOutput() );
    m_ForegroundImg->SetRegions( this->GetOutput()->GetLargestPossibleRegion() );
    m_ForegroundImg->Allocate();
    m_ForegroundImg->FillBuffer( 1 );
    }

  LabelImageConstPointer markerImage = this->GetMarkerImage();
  InputImageConstPointer inputImage = this->GetInput();
  LabelImagePointer outputImage = this->GetOutput();

  // Set up the progress reporter
  // we can't found the exact number of pixel to process in the 2nd pass, so we
  // use the maximum number possible.
  ProgressReporter
    progress(this, 0, markerImage->GetRequestedRegion().GetNumberOfPixels()*2);

  // mask and marker must have the same size
  if( markerImage->GetRequestedRegion().GetSize() != inputImage->GetRequestedRegion().GetSize() )
    {
    itkExceptionMacro( << "Marker and input must have the same size." );
    }

  // FAH (in french: File d'Attente Hierarchique)
  typedef std::queue< IndexType >                    QueueType;
  typedef std::map< InputImagePixelType, QueueType > MapType;
  MapType fah;

  // the radius which will be used for all the shaped iterators
  Size< ImageDimension > radius;
  radius.Fill(1);

  // iterator for the marker image
  typedef ConstShapedNeighborhoodIterator<LabelImageType> MarkerIteratorType;
  typename MarkerIteratorType::ConstIterator nmIt;
  MarkerIteratorType markerIt(radius, markerImage, markerImage->GetRequestedRegion());

  typedef ShapedNeighborhoodIterator<LabelImageType> ForegroundIteratorType;
  typename ForegroundIteratorType::Iterator fgIt;
  ForegroundIteratorType
    foregroundIt(radius, m_ForegroundImg, m_ForegroundImg->GetRequestedRegion());

  // add a boundary constant to avoid adding pixels on the border in the fah
  ConstantBoundaryCondition<LabelImageType> lcbc;
  lcbc.SetConstant( NumericTraits<LabelImagePixelType>::max() );
  markerIt.OverrideBoundaryCondition(&lcbc);
  setConnectivity( &markerIt, m_FullyConnected );
  foregroundIt.OverrideBoundaryCondition(&lcbc);
  setConnectivity( &foregroundIt, m_FullyConnected );

  // iterator for the input image
  typedef ConstShapedNeighborhoodIterator<InputImageType> InputIteratorType;
  InputIteratorType
    inputIt(radius, inputImage, inputImage->GetRequestedRegion());
  typename InputIteratorType::ConstIterator niIt;
  setConnectivity( &inputIt, m_FullyConnected );

  // iterator for the output image
  typedef ShapedNeighborhoodIterator<LabelImageType> OutputIteratorType;
  typedef typename OutputIteratorType::OffsetType    OffsetType;
  typename OutputIteratorType::Iterator noIt;
  OutputIteratorType
    outputIt(radius, outputImage, outputImage->GetRequestedRegion());
  setConnectivity( &outputIt, m_FullyConnected );

  //---------------------------------------------------------------------------
  // Meyer's algorithm
  //---------------------------------------------------------------------------
  if( m_MarkWatershedLine )
    {
    // first stage:
    //  - set markers pixels to already processed status
    //  - copy markers pixels to output image
    //  - init FAH with indexes of background pixels with marker pixel(s) in
    //    their neighborhood

    ConstantBoundaryCondition<LabelImageType> lcbc2;
    // outside pixel are watershed so they won't be use to find real watershed
    // pixels
    lcbc2.SetConstant( wsLabel );
    outputIt.OverrideBoundaryCondition(&lcbc2);

    // create a temporary image to store the state of each pixel (processed or
    // not)
    typedef Image< bool, ImageDimension > StatusImageType;
    typename StatusImageType::Pointer statusImage = StatusImageType::New();
    statusImage->SetRegions( markerImage->GetLargestPossibleRegion() );
    statusImage->Allocate();

    // iterator for the status image
    typedef ShapedNeighborhoodIterator<StatusImageType> StatusIteratorType;
    typename StatusIteratorType::Iterator nsIt;
    StatusIteratorType
      statusIt(radius, statusImage, outputImage->GetRequestedRegion());
    ConstantBoundaryCondition< StatusImageType > bcbc;
    bcbc.SetConstant( true );  // outside pixel are already processed
    statusIt.OverrideBoundaryCondition(&bcbc);
    setConnectivity( &statusIt, m_FullyConnected );

    // the status image must be initialized before the first stage. In the
    // first stage, the set to true are the neighbors of the marker (and the
    // marker) so it's difficult (impossible ?) to init the status image at
    // the same time
    // the overhead should be small
    statusImage->FillBuffer( false );

    for( markerIt.GoToBegin(), statusIt.GoToBegin(), outputIt.GoToBegin(), inputIt.GoToBegin();
      !markerIt.IsAtEnd();
      ++markerIt, ++outputIt)
      {
      LabelImagePixelType markerPixel = markerIt.GetCenterPixel();
      if ( markerPixel != bgLabel )
        {
        IndexType idx = markerIt.GetIndex();

        // move the iterators to the right place
        OffsetType shift = idx - statusIt.GetIndex();
        statusIt += shift;
        inputIt += shift;

        // this pixel belongs to a marker
        // mark it as already processed
        statusIt.SetCenterPixel( true );
        // copy it to the output image
        outputIt.SetCenterPixel( markerPixel );
        // and increase progress because this pixel will not be used in the
        // flooding stage.
        progress.CompletedPixel();

        // search the background pixels in the neighborhood
        for( nmIt= markerIt.Begin(), nsIt= statusIt.Begin(), niIt= inputIt.Begin();
          nmIt != markerIt.End();
          nmIt++, nsIt++, niIt++ )
          {
          if ( !nsIt.Get() && nmIt.Get() == bgLabel )
            {
            // this neighbor is a background pixel and is not already
            // processed; add its index to fah
            fah[ niIt.Get() ].push( markerIt.GetIndex()
              + nmIt.GetNeighborhoodOffset() );
            // mark it as already in the fah to avoid adding it several times
            nsIt.Set( true );
            }
          }
        }
      else
        {
        // Some pixels may be never processed so, by default, non marked pixels
        // must be marked as watershed
        outputIt.SetCenterPixel( wsLabel );
        }
      // one more pixel done in the init stage
      progress.CompletedPixel();
      }
    // fill the borders of the status image with "true"
    //FillSides<StatusImageType>(statusImage, true);
    // Now disable the boundary checks
    //outputIt.NeedToUseBoundaryConditionOff();
    //statusIt.NeedToUseBoundaryConditionOff();
    //inputIt.NeedToUseBoundaryConditionOff();
    // end of init stage

    // flooding
    // init all the iterators
    outputIt.GoToBegin();
    statusIt.GoToBegin();
    inputIt.GoToBegin();

    // and start flooding
    while ( !fah.empty() )
      {
      // store the current vars
      InputImagePixelType currentValue = fah.begin()->first;
      QueueType currentQueue = fah.begin()->second;
      // and remove them from the fah
      fah.erase( fah.begin() );

      while ( !currentQueue.empty() )
        {
        IndexType idx = currentQueue.front();
        currentQueue.pop();

        // move the iterators to the right place
        OffsetType shift = idx - outputIt.GetIndex();
        outputIt += shift;
        statusIt += shift;
        inputIt += shift;

        // iterate over the neighbors. If there is only one marker value, give
        // that value to the pixel, else keep it as is (watershed line)
        LabelImagePixelType marker = wsLabel;
        bool collision = false;
        for (noIt = outputIt.Begin(); noIt != outputIt.End(); noIt++)
          {
          LabelImagePixelType o = noIt.Get();
          if( o != wsLabel )
            {
            if( marker != wsLabel && o != marker )
              {
              collision = true;
              break;
              }
            else
              { marker = o; }
            }
          }
        if( !collision )
          {
          // set the marker value
          outputIt.SetCenterPixel( marker );
          // and propagate to the neighbors
          for (niIt = inputIt.Begin(), nsIt = statusIt.Begin();
            niIt != inputIt.End();
            niIt++, nsIt++)
            {
            if ( !nsIt.Get() )
              {
              // the pixel is not yet processed. add it to the fah
              InputImagePixelType GrayVal = niIt.Get();
              if ( GrayVal <= currentValue )
                {
                currentQueue.push( inputIt.GetIndex()
                  + niIt.GetNeighborhoodOffset() );
                }
              else
                {
                fah[ GrayVal ].push( inputIt.GetIndex()
                  + niIt.GetNeighborhoodOffset() );
                }
              // mark it as already in the fah
              nsIt.Set( true );
              }
            }
          }
        // one more pixel in the flooding stage
        progress.CompletedPixel();
        }
      }
    }


  //---------------------------------------------------------------------------
  // Beucher's algorithm
  //---------------------------------------------------------------------------
  else
    {
    // first stage:
    //  - copy markers pixels to output image
    //  - init FAH with indexes of pixels with background pixel in their
    //    neighborhood

    ConstantBoundaryCondition<LabelImageType> lcbc2;
    // outside pixel are watershed so they won't be use to find real watershed
    // pixels
    lcbc2.SetConstant( NumericTraits< LabelImagePixelType >::max() );
    outputIt.OverrideBoundaryCondition(&lcbc2);

    foregroundIt.GoToBegin();
    for ( markerIt.GoToBegin(), outputIt.GoToBegin(), inputIt.GoToBegin();
          !markerIt.IsAtEnd();
          ++markerIt, ++outputIt )
      {
      LabelImagePixelType markerPixel = markerIt.GetCenterPixel();
      LabelImagePixelType fgPixel = foregroundIt.GetCenterPixel();
      if ( ( markerPixel != bgLabel ) && ( fgPixel > 0 ) )
        {
        IndexType idx = markerIt.GetIndex();
        OffsetType shift = idx - inputIt.GetIndex();
        inputIt += shift;

        // this pixels belongs to a marker
        // copy it to the output image
        outputIt.SetCenterPixel( markerPixel );
        // search if it has background pixel in its neighborhood
        bool haveBgNeighbor = false;

        fgIt = foregroundIt.Begin();
        for ( nmIt= markerIt.Begin(); nmIt != markerIt.End(); nmIt++ )
          {
          // check for the m_Foreground pixel only
          if ( ( nmIt.Get() == bgLabel ) && ( fgIt.Get() > 0 ) )
            {
            haveBgNeighbor = true;
            break;
            }
            fgIt++;
          }
        if ( haveBgNeighbor )
          {
            // there is a background pixel in the neighborhood; add to fah
            fah[ inputIt.GetCenterPixel() ].push( markerIt.GetIndex() );
          }
        else
          {
          // increase progress because this pixel will not be used in the
          // flooding stage.
          progress.CompletedPixel();
          }
        }
      else
        {
        outputIt.SetCenterPixel( wsLabel );
        }
      progress.CompletedPixel();
      ++foregroundIt;
      }
    // end of init stage

    // flooding
    // init all the iterators
    outputIt.GoToBegin();
    inputIt.GoToBegin();
    foregroundIt.GoToBegin();

    // and start flooding
    while ( !fah.empty() )
      {
      // store the current vars
      InputImagePixelType currentValue = fah.begin()->first;
      QueueType currentQueue = fah.begin()->second;
      // and remove them from the fah
      fah.erase( fah.begin() );

      while ( !currentQueue.empty() )
        {
        IndexType idx = currentQueue.front();
        currentQueue.pop();

        // move the iterators to the right place
        OffsetType shift = idx - outputIt.GetIndex();
        outputIt += shift;
        inputIt += shift;
        foregroundIt += shift;

        LabelImagePixelType currentMarker = outputIt.GetCenterPixel();
        // get the current value of the pixel
        // iterate over neighbors to propagate the marker
        fgIt = foregroundIt.Begin();
        for (noIt = outputIt.Begin(), niIt = inputIt.Begin();
          noIt != outputIt.End();
          noIt++, niIt++, fgIt++ )
          {
          if ( ( noIt.Get() == wsLabel ) && ( fgIt.Get() ) )
            {
            // the pixel is not yet processed. It can be labeled with the
            // current label
            noIt.Set( currentMarker );
            InputImagePixelType GrayVal = niIt.Get();
            if ( GrayVal <= currentValue )
              {
              currentQueue.push( inputIt.GetIndex()
                + noIt.GetNeighborhoodOffset() );
              }
            else
              {
              fah[ GrayVal ].push( inputIt.GetIndex()
                + noIt.GetNeighborhoodOffset() ); // push into the end
              }
            progress.CompletedPixel();
            }
          }
        }
      }
    }
}


template<class TInputImage, class TLabelImage>
void
MorphologicalWatershedFromMarkersImageFilter2<TInputImage, TLabelImage>
::PrintSelf(std::ostream &os, Indent indent) const
{
  Superclass::PrintSelf(os, indent);

  os << indent << "FullyConnected: "  << m_FullyConnected << std::endl;
  os << indent << "MarkWatershedLine: "  << m_MarkWatershedLine << std::endl;
}

}// end namespace itk
#endif
