# Supplementary material for: ACME: Automated Cell Morphology Extractor for Comprehensive Reconstruction of Cell Membranes
Source: PLoS Comput Biol. 2012 Dec 6;8(12):e1002780. doi: 10.1371/journal.pcbi.1002780 (PMC3516542; doi:10.1371/journal.pcbi.1002780)
Supplement: Protocol S1 — A compressed zipped file containing ACME source code in C++, a README file, and python scripts for generating synthetic image data. (ZIP) [file pcbi.1002780.s006.zip › ProtocolS1/Code/WatershedImageFilter/itkMorphologicalWatershedImageFilter2.h]

/*=========================================================================

  Program:   Insight Segmentation & Registration Toolkit
  Module:    $RCSfile: itkMorphologicalWatershedImageFilter2.h,v $
  Language:  C++
  Date:      $Date: 2009-04-23 03:43:42 $
  Version:   $Revision: 1.3 $

  Copyright (c) Insight Software Consortium. All rights reserved.
  See ITKCopyright.txt or http://www.itk.org/HTML/Copyright.htm for details.

     This software is distributed WITHOUT ANY WARRANTY; without even
     the implied warranty of MERCHANTABILITY or FITNESS FOR A PARTICULAR
     PURPOSE.  See the above copyright notices for more information.

=========================================================================*/
#ifndef __itkMorphologicalWatershedImageFilter2_h
#define __itkMorphologicalWatershedImageFilter2_h

#include "itkImageToImageFilter.h"

namespace itk {

/** \class MorphologicalWatershedImageFilter2
 * \brief TODO
 *
 * TODO
 *
 * Watershed pixel are labeled 0.
 * TOutputImage should be an integer type.
 * Labels of output image are in no particular order. You can reorder the
 * labels such that object labels are consecutive and sorted based on object
 * size by passing the output of this filter to a RelabelComponentImageFilter.
 *
 * The morphological watershed transform algorithm is described in
 * Chapter 9.2 of Pierre Soille's book "Morphological Image Analysis:
 * Principles and Applications", Second Edition, Springer, 2003.
 *
 * \author Gaetan Lehmann. Biologie du Developpement et de la Reproduction, INRA de Jouy-en-Josas, France.
 *
 * \sa WatershedImageFilter, MorphologicalWatershedFromMarkersImageFilter
 * \ingroup ImageEnhancement  MathematicalMorphologyImageFilters
 */
template<class TInputImage, class TOutputImage>
class ITK_EXPORT MorphologicalWatershedImageFilter2 :
    public ImageToImageFilter<TInputImage, TOutputImage>
{
public:
  /** Standard class typedefs. */
  typedef MorphologicalWatershedImageFilter2             Self;
  typedef ImageToImageFilter<TInputImage, TOutputImage> Superclass;
  typedef SmartPointer<Self>                            Pointer;
  typedef SmartPointer<const Self>                      ConstPointer;

  /** Some convenient typedefs. */
  typedef TInputImage                              InputImageType;
  typedef TOutputImage                             OutputImageType;
  typedef typename InputImageType::Pointer         InputImagePointer;
  typedef typename InputImageType::ConstPointer    InputImageConstPointer;
  typedef typename InputImageType::RegionType      InputImageRegionType;
  typedef typename InputImageType::PixelType       InputImagePixelType;
  typedef typename OutputImageType::Pointer        OutputImagePointer;
  typedef typename OutputImageType::ConstPointer   OutputImageConstPointer;
  typedef typename OutputImageType::RegionType     OutputImageRegionType;
  typedef typename OutputImageType::PixelType      OutputImagePixelType;

  /** ImageDimension constants */
  itkStaticConstMacro(InputImageDimension, unsigned int,
                      TInputImage::ImageDimension);
  itkStaticConstMacro(OutputImageDimension, unsigned int,
                      TOutputImage::ImageDimension);

  /** Standard New method. */
  itkNewMacro(Self);

  /** Runtime information support. */
  itkTypeMacro(MorphologicalWatershedImageFilter2,
               ImageToImageFilter);

  /**
   * Set/Get whether the connected components are defined strictly by
   * face connectivity or by face+edge+vertex connectivity.  Default is
   * FullyConnectedOff.  For objects that are 1 pixel wide, use
   * FullyConnectedOn.
   */
  itkSetMacro(FullyConnected, bool);
  itkGetConstReferenceMacro(FullyConnected, bool);
  itkBooleanMacro(FullyConnected);

  /**
   * Set/Get whether the watershed pixel must be marked or not. Default
   * is true. Set it to false do not only avoid writing watershed pixels,
   * it also decrease algorithm complexity.
   */
  itkSetMacro(MarkWatershedLine, bool);
  itkGetConstReferenceMacro(MarkWatershedLine, bool);
  itkBooleanMacro(MarkWatershedLine);

  /**
   */
  itkSetMacro(Level, InputImagePixelType);
  itkGetConstMacro(Level, InputImagePixelType);

  /** Set the marker image */
  void SetForegroundImage(TOutputImage *fg)
    {
    m_ForegroundImg = fg;
    }


protected:
  MorphologicalWatershedImageFilter2();
  ~MorphologicalWatershedImageFilter2() {};
  void PrintSelf(std::ostream& os, Indent indent) const;

  /** MorphologicalWatershedImageFilter2 needs the entire input be
   * available. Thus, it needs to provide an implementation of
   * GenerateInputRequestedRegion(). */
  void GenerateInputRequestedRegion();

  /** MorphologicalWatershedImageFilter2 will produce the entire output. */
  void EnlargeOutputRequestedRegion(DataObject *itkNotUsed(output));

  /** Single-threaded version of GenerateData.  This filter delegates
   * to GrayscaleGeodesicErodeImageFilter. */
  void GenerateData();

  OutputImagePointer m_ForegroundImg;

private:
  MorphologicalWatershedImageFilter2(const Self&); //purposely not implemented
  void operator=(const Self&); //purposely not implemented

  bool m_FullyConnected;

  bool m_MarkWatershedLine;

  InputImagePixelType m_Level;

}; // end of class

} // end namespace itk

#ifndef ITK_MANUAL_INSTANTIATION
#include "itkMorphologicalWatershedImageFilter2.txx"
#endif

#endif
