# Supplementary material for: ACME: Automated Cell Morphology Extractor for Comprehensive Reconstruction of Cell Membranes
Source: PLoS Comput Biol. 2012 Dec 6;8(12):e1002780. doi: 10.1371/journal.pcbi.1002780 (PMC3516542; doi:10.1371/journal.pcbi.1002780)
Supplement: Protocol S1 — A compressed zipped file containing ACME source code in C++, a README file, and python scripts for generating synthetic image data. (ZIP) [file pcbi.1002780.s006.zip › ProtocolS1/Code/WatershedImageFilter/itkMorphologicalWatershedImageFilter2.txx]

/*=========================================================================

  Program:   Insight Segmentation & Registration Toolkit
  Module:    $RCSfile: itkMorphologicalWatershedImageFilter2.txx,v $
  Language:  C++
  Date:      $Date: 2007-01-26 15:01:47 $
  Version:   $Revision: 1.1 $

  Copyright (c) Insight Software Consortium. All rights reserved.
  See ITKCopyright.txt or http://www.itk.org/HTML/Copyright.htm for details.

     This software is distributed WITHOUT ANY WARRANTY; without even
     the implied warranty of MERCHANTABILITY or FITNESS FOR A PARTICULAR
     PURPOSE.  See the above copyright notices for more information.

=========================================================================*/
#ifndef __itkMorphologicalWatershedImageFilter2_txx
#define __itkMorphologicalWatershedImageFilter2_txx

#include "itkMorphologicalWatershedImageFilter2.h"
#include "itkRegionalMinimaImageFilter.h"
#include "itkHMinimaImageFilter.h"
#include "itkConnectedComponentImageFilter.h"
#include "itkMorphologicalWatershedFromMarkersImageFilter2.h"
#include "itkNumericTraits.h"

namespace itk {

template <class TInputImage, class TOutputImage>
MorphologicalWatershedImageFilter2<TInputImage, TOutputImage>
::MorphologicalWatershedImageFilter2()
{
  m_FullyConnected = false;
  m_MarkWatershedLine = true;
  m_Level = NumericTraits< InputImagePixelType >::Zero;

  m_ForegroundImg = 0;
}

template <class TInputImage, class TOutputImage>
void
MorphologicalWatershedImageFilter2<TInputImage, TOutputImage>
::GenerateInputRequestedRegion()
{
  // call the superclass' implementation of this method
  Superclass::GenerateInputRequestedRegion();

  // We need all the input.
  InputImagePointer input = const_cast<InputImageType *>(this->GetInput());
  if ( !input )
    { return; }
  input->SetRequestedRegion( input->GetLargestPossibleRegion() );
}


template <class TInputImage, class TOutputImage>
void
MorphologicalWatershedImageFilter2<TInputImage, TOutputImage>
::EnlargeOutputRequestedRegion(DataObject *)
{
  this->GetOutput()
    ->SetRequestedRegion( this->GetOutput()->GetLargestPossibleRegion() );
}


template<class TInputImage, class TOutputImage>
void
MorphologicalWatershedImageFilter2<TInputImage, TOutputImage>
::GenerateData()
{
  // Create a process accumulator for tracking the progress of this minipipeline
  ProgressAccumulator::Pointer progress = ProgressAccumulator::New();
  progress->SetMiniPipelineFilter(this);

  // Allocate the output
  this->AllocateOutputs();

  // h-minima filter to remove the smallest minima
  typedef HMinimaImageFilter<TInputImage, TInputImage> HMinimaType;
  typename HMinimaType::Pointer hmin;

  // Delegate to a R-Min filter to find the regional minima
  typedef RegionalMinimaImageFilter<TInputImage, TOutputImage> RMinType;
  typename RMinType::Pointer rmin = RMinType::New();
  rmin->SetInput( this->GetInput() );
  rmin->SetFullyConnected( m_FullyConnected );
  rmin->SetBackgroundValue( NumericTraits< OutputImagePixelType >::Zero );
  rmin->SetForegroundValue( NumericTraits< OutputImagePixelType >::max() );

  // label the components
  typedef ConnectedComponentImageFilter< TOutputImage, TOutputImage >
    ConnectedCompType;
  typename ConnectedCompType::Pointer label = ConnectedCompType::New();
  label->SetFullyConnected( m_FullyConnected );
  label->SetInput( rmin->GetOutput() );

  // the watershed
  typedef
    MorphologicalWatershedFromMarkersImageFilter2< TInputImage, TOutputImage >
      WatershedType;
  typename WatershedType::Pointer wshed = WatershedType::New();
  wshed->SetInput( this->GetInput() );
  wshed->SetMarkerImage( label->GetOutput() );
  wshed->SetFullyConnected( m_FullyConnected );
  wshed->SetMarkWatershedLine( m_MarkWatershedLine );

  if ( m_ForegroundImg )
    {
    wshed->SetForegroundImage ( m_ForegroundImg );
    }

  if( m_Level != NumericTraits< InputImagePixelType >::Zero )
    {
    // insert a h-minima filter to remove the smallest minima
    //
    hmin = HMinimaType::New();
    hmin->SetInput( this->GetInput() );
    hmin->SetHeight( m_Level );
    hmin->SetFullyConnected( m_FullyConnected );
    // replace the input of the r-min filter
    rmin->SetInput( hmin->GetOutput() );

    progress->RegisterInternalFilter(hmin,0.4f);
    progress->RegisterInternalFilter(rmin,0.1f);
    progress->RegisterInternalFilter(label,.2f);
    progress->RegisterInternalFilter(wshed,.3f);
    }
  else
    {
    // don't insert the h-minima to save some ressources
    progress->RegisterInternalFilter(rmin,0.167f);
    progress->RegisterInternalFilter(label,.333f);
    progress->RegisterInternalFilter(wshed,.5f);
    }


  // run the algorithm
  // graft our output to the watershed filter to force the proper regions
  // to be generated
  wshed->GraftOutput( this->GetOutput() );

  wshed->Update();

  // graft the output of the watershed filter back onto this filter's
  // output. this is needed to get the appropriate regions passed
  // back.
  this->GraftOutput( wshed->GetOutput() );
}


template<class TInputImage, class TOutputImage>
void
MorphologicalWatershedImageFilter2<TInputImage, TOutputImage>
::PrintSelf(std::ostream &os, Indent indent) const
{
  Superclass::PrintSelf(os, indent);

  os << indent << "FullyConnected: "  << m_FullyConnected << std::endl;
  os << indent << "MarkWatershedLine: "  << m_MarkWatershedLine << std::endl;
  os << indent << "Level: " <<
  static_cast<typename NumericTraits<InputImagePixelType>::PrintType>(m_Level)
  << std::endl;
}

}// end namespace itk
#endif
