# Supplementary material for: ACME: Automated Cell Morphology Extractor for Comprehensive Reconstruction of Cell Membranes
Source: PLoS Comput Biol. 2012 Dec 6;8(12):e1002780. doi: 10.1371/journal.pcbi.1002780 (PMC3516542; doi:10.1371/journal.pcbi.1002780)
Supplement: Protocol S1 — A compressed zipped file containing ACME source code in C++, a README file, and python scripts for generating synthetic image data. (ZIP) [file pcbi.1002780.s006.zip › ProtocolS1/README]

Overview of code:
https://github.com/krm15/ACME/wiki

Instructions for compiling and running code:
https://wiki.med.harvard.edu/pub/SysBio/Megason/ACME/SupplementaryInformation.pdf

Precompiled binaries and sample data:
https://wiki.med.harvard.edu/pub/SysBio/Megason/ACME/
